# Supplementary material for: Identification of distinct and shared biomarker panels in different manifestations of cerebral small-vessel disease through proteomic profiling
Source: Nat Aging. 2026 Feb 24;6(3):703–21. doi: 10.1038/s43587-026-01081-7 (PMC13004690; doi:10.1038/s43587-026-01081-7)
Supplement: Supplementary file 4 — Source data for Supplementary Figs. 1–11. [file 43587_2026_1081_MOESM4_ESM.xlsx]

## Sheet: Titles
Supplementary Figure Titles
Supplementary Fig. 1. Distribution of WML values and threshold for WML positivity
Supplementary Fig. 2. Pathway analysis of common upregulated CVD-associated proteins
Supplementary Fig. 3. Differential protein expression when models for infarcts corrected for AD and PD diagnosis
Supplementary Fig. 4. Sensitivity analyses across alternative lesion thresholds
Supplementary Fig. 5. Impact of vascular risk factors and dementia adjustment on proteomic associations with SVD markers
Supplementary Fig 6. Sensitivity analysis across cognitively unimpaired subjects
Supplementary Fig 7. Comparison of a modified SVD score in relation to lesion-specific proteomic signatures
Supplementary Fig. 8. Expression of upregulated DAP in arterial smooth muscle cells
Supplementary Fig. 9. Progression of WML pathology
Supplementary Fig 10. Expression of DAP associated with WML progression in arterial smooth muscle cells
Supplementary Fig 11. Cross-platform comparison of WML-associated proteins in BioFINDER-2 and ADNI

## Sheet: Sup_Fig1
WML (corr for icv)
0.00289732
0.00295621
0.000951733
0.00226916
0.0125428
0.00322307
0.00534032
0.000474679
0.00892013
0.00162032
0.00286199
0.00258292
0.0148452
0.0103269
0.0015849
0.00877014
0.00104891
0.00178533
0.00245878
0.00463466
0.00489986
0.00799135
0.00113928
0.0064421
0.00447598
0.00126283
0.00219738
0.00136078
0.00380885
0.00316996
0.00213612
0.00127213
0.00817284
0.00233274
0.0015699
0.00179844
0.00186273
0.00486805
0.00436951
0.00276022
0.00230582
0.00298348
0.00214038
0.00115938
0.00518432
0.00128886
0.00253853
0.00313878
0.0071552
0.00150065
0.0111537
0.0106609
0.00946911
0.00052997
0.00765698
0.00408036
0.00631134
0.00264437
0.00135402
0.00297922
0.00200009
0.00101287
0.00232848
0.00556934
0.00368063
0.00129263
0.00234961
0.00449653
0.00541838
0.00478882
0.00270562
0.00288158
0.00200196
0.00568362
0.00143895
0.00516898
0.000577848
0.0114192
0.0070833
0.00422736
0.00134799
0.0136523
0.00313505
0.00442599
0.00336497
0.00593489
0.00470641
0.00258003
0.0114313
0.00229075
0.00125844
0.00366494
0.00442242
0.00328805
0.00345206
0.00159316
0.00694383
0.00222364
0.00505451
0.0144023
0.00171802
0.00727536
0.00176051
0.00220701
0.00194259
0.00341674
0.00333295
0.00155479
0.00171372
0.00140013
0.00516954
0.00451358
0.00204675
0.0149972
0.0039183
0.0013549
0.00583452
0.00302406
0.0100925
0.00150896
0.0025163
0.00173003
0.00410028
0.00388284
0.00143963
0.00431475
0.00208197
0.00419358
0.0017013
0.00354364
0.00421988
0.00699708
0.00876141
0.00380615
0.00611959
0.0186049
0.00256522
0.000839293
0.001055
0.00183575
0.00814599
0.00454489
0.00172253
0.00497739
0.00338621
0.00361005
0.0027662
0.00997926
0.00399234
0.00210472
0.00156466
0.00321521
0.00362872
0.00498522
0.0023772
0.00538096
0.00474555
0.00465207
0.00135004
0.00941002
0.00766431
0.0184022
0.00667847
0.00973797
0.00315495
0.00498001
0.0124087
0.0126094
0.00370937
0.00174336
0.00653067
0.00794959
0.0180997
0.00347406
0.00358198
0.00373119
0.00201906
0.00784305
0.0019062
0.00181074
0.00877707
0.00180386
0.0172946
0.0034061
0.0121273
0.00220949
0.00217752
0.0016694
0.00913008
0.0043586
0.00374129
0.00348515
0.00536761
0.00194746
0.0117593
0.00150614
0.00139504
0.00205588
0.000870281
0.0012544
0.0182487
0.00250019
0.00554895
0.0024512
0.00123369
0.00216695
0.00287852
0.00352663
0.00501633
0.00282814
0.00241356
0.00149876
0.0010772
0.0012424
0.00190449
0.00391574
0.00444075
0.00334358
0.00184354
0.00594591
0.00234373
0.0126985
0.00625121
0.00103102
0.0219601
0.0012594
0.00292463
0.0016669
0.00295192
0.00248717
0.00266924
0.0109892
0.00471827
0.00611581
0.0108891
0.000838933
0.00252603
0.00993378
0.00293596
0.0126474
0.0047365
0.00413731
0.000942584
0.015243
0.000947598
0.000881299
0.00192617
0.00656743
0.00837391
0.00216336
0.00243696
0.0144339
0.00111281
0.00297865
0.00240026
0.000867154
0.0133122
0.00216449
0.015676
0.0129596
0.00168504
0.00239166
0.00392398
0.000673905
0.00668785
0.00166162
0.00493112
0.00741215
0.0056676
0.00136722
0.0015908
0.0017324
0.0236803
0.00125516
0.00153595
0.00349814
0.00424194
0.00509134
0.00394554
0.00602285
0.00288647
0.00237801
0.000895406
0.00188546
0.00159159
0.00132022
0.00133622
0.00404179
0.00165601
0.000705187
0.000981242
0.00481419
0.00997478
0.00715794
0.00492098
0.00262283
0.0146569
0.0147292
0.000809779
0.0030308
0.00866344
0.00196394
0.0111613
0.00690802
0.00866837
0.00381155
0.00564526
0.00136129
0.000767887
0.00158954
0.0124457
0.00418603
0.00143067
0.00560944
0.00228155
0.00308334
0.00254555
0.00562534
0.0101306
0.00956693
0.00551349
0.00732851
0.0126075
0.00304703
0.0235506
0.00610709
0.00459916
0.00833554
0.00250343
0.0214651
0.00106185
0.00152725
0.00753966
0.00209736
0.00490877
0.00349416
0.00159537
0.00207923
0.00176316
0.0100203
0.00563734
0.00245974
0.00432953
0.0107256
0.00237082
0.00553325
0.00204211
0.00855045
0.00358815
0.000911515
0.0111224
0.0120266
0.00255142
0.0116083
0.00168081
0.00416842
0.00274242
0.00275641
0.0036742
0.0112663
0.00101868
0.00406803
0.00279001
0.00103616
0.00187699
0.00247057
0.00259589
0.00165175
0.00462666
0.00192537
0.00821378
0.00190602
0.00277786
0.000953133
0.00141069
0.00124052
0.0044189
0.000759095
0.00976164
0.00201313
0.00156778
0.00766633
0.00225646
0.00165551
0.0026135
0.00232902
0.00132113
0.00150683
0.00520217
0.00682135
0.00149857
0.00208675
0.00826914
0.0152255
0.00163155
0.00210083
0.00306729
0.00751112
0.00172112
0.00278284
0.00272606
0.00903377
0.00115749
0.00423651
0.00162458
0.0140344
0.00388086
0.00146835
0.00262328
0.00535365
0.00484461
0.00135806
0.00421187
0.00719357
0.00229851
0.00401393
0.00133117
0.00253413
0.00187364
0.00160901
0.000971571
0.00213317
0.00146944
0.00489517
0.00203919
0.000415727
0.00758787
0.00342843
0.00944833
0.00196278
0.00682533
0.00316294
0.00330979
0.00567222
0.00285982
0.000852651
0.00337092
0.00630157
0.00192482
0.00591155
0.00079577
0.0144403
0.000879285
0.00311398
0.00131413
0.00256557
0.00312179
0.00170142
0.00463513
0.00768183
0.00150487
0.00271928
0.00688596
0.00585786
0.00188244
0.00329431
0.00209282
0.00156493
0.0104428
0.001159
0.00130247
0.00833451
0.0100601
0.00864173
0.00107728
0.00551872
0.00107315
0.00198402
0.0117063
0.0136169
0.0034249
0.00388097
0.000641943
0.00134835
0.0032791
0.00287736
0.00338797
0.00463096
0.0110427
0.00413754
0.00135561
0.00136383
0.00165066
0.00148199
0.00279157
0.000665873
0.00355951
0.00667551
0.00186509
0.00151681
0.00237109
0.00457465
0.00393468
0.00749338
0.00192675
0.0118126
0.00394832
0.00577203
0.00678996
0.0101034
0.00487501
0.00185994
0.00434959
0.00610585
0.0022303
0.00315307
0.00168903
0.0208433
0.00234976
0.00616376
0.00148629
0.00386005
0.00160387
0.0135836
0.00665653
0.00121671
0.00311704
0.00156079
0.00265158
0.00256097
0.000840057
0.0021295
0.00209137
0.0025165
0.00109188
0.00201698
0.00100085
0.007753
0.0016598
0.00980844
0.00529889
0.00217227
0.00417028
0.00326763
0.00436786
0.00394739
0.0013143
0.00495671
0.00906631
0.00246659
0.00263567
0.0010965
0.00163587
0.00248259
0.000743273
0.00211305
0.00844656
0.00157253
0.0066855
0.00502745
0.00426673
0.00162542
0.00717439
0.00372442
0.00169906
0.000293846
0.0014238
0.00116208
0.01057
0.00201101
0.00233713
0.0110209
0.00249304
0.0043355
0.0013131
0.00469432
0.00993494
0.00170643
0.00594606
0.00701695
0.00183531
0.00123908
0.00122819
0.00371204
0.00546991
0.00558883
0.00305768
0.00635221
0.00985903
0.000748097
0.00625992
0.00264431
0.00751009
0.00919448
0.00394302
0.00234314
0.0126319
0.0119864
0.0193153
0.00839854
0.00412472
0.00641292
0.00372578
0.0108527
0.00107392
0.0058606
0.00164739
0.00977817
0.0110289
0.00294618
0.00186554
0.00746917
0.00324691
0.00185427
0.00451978
0.00365569
0.00272206
0.00295091
0.00665383
0.00260554
0.0025826
0.00232255
0.00150732
0.00420133
0.0222595
0.00471635
0.00147718
0.000719378
0.00119298
0.00150323
0.0016602
0.000967081
0.00710436
0.00210942
0.00117479
0.0189975
0.000644624
0.00189773
0.000555911
0.00294248
0.00161066
0.00341733
0.0166478
0.00186077
0.0026225
0.00619495
0.00545061
0.00258359
0.00302657
0.00297048
0.00169064
0.0036842
0.00120258
0.00103066
0.0127909
0.00256479
0.00326429
0.00169245
0.00500226
0.00838145
0.00215605
0.00167152
0.0189274
0.00491788
0.0132646
0.00204542
0.00424513
0.00888949
0.00525104
0.000658884
0.00659929
0.00186077
0.000924159
0.00189504
0.00169838
0.00300704
0.00513126
0.00401088
0.00216635
0.00134755
0.00404441
0.00203836
0.00521431
0.00764229
0.00487534
0.0049812
0.00119696
0.00287463
0.00869165
0.00212335
0.00147748
0.0015882
0.0076982
0.00927089
0.00632242
0.00409489
0.00317941
0.0144152
0.00545207
0.0195002
0.0156953
0.00185506
0.00309133
0.00250343
0.0121121
0.00634261
0.00183737
0.00375705
0.00313189
0.0023614
0.0070481
0.00144192
0.0101283
0.00748368
0.00376404
0.00990069
0.00168426
0.00487916
0.00216349
0.00706062
0.00197251
0.00475286
0.00315692
0.00893191
0.00804815
0.00140524
0.00796008
0.00643268
0.00292668
0.0025589
0.00751404
0.00478289
0.0054863
0.0035764
0.00247
0.00588166
0.00166801
0.00813942
0.0145655
0.00201269
0.0031901
0.00298774
0.0012653
0.00104858
0.00413814
0.00122419
0.00160515
0.00502214
0.00129406
0.00101607
0.0024598
0.00213487
0.00283237
0.00477124
0.00224607
0.00298259
0.00226165
0.000354539
0.0012558
0.00141595
0.00902802
0.00171554
0.00279458
0.00268875
0.0020392
0.00248134
0.00590788
0.0012852
0.0114627
0.00720914
0.00177136
0.00572825
0.00263688
0.00272309
0.00931322
0.00181437
0.00382004
0.00452733
0.0186436
0.00372914
0.00201226
0.00585337
0.0166741
0.00345775
0.00866691
0.000973746
0.00925665
0.00655893
0.0058509
0.00827699
0.0024661
0.00134901
0.00385011
0.00144534
0.00287347
0.00629622
0.00516982
0.0124092
0.00586564
0.00192736
0.00183508
0.00518935
0.0109921
0.00710673
0.00308409
0.00244733
0.00348036
0.00230753
0.00333034
0.00259243
0.0041777
0.00331746
0.0151917
0.00127036
0.00453542
0.00446826
0.00363034
0.00443849
0.00361133
0.0150614
0.0122441
0.0021501
0.00200974
0.0177697
0.00488492
0.0014328
0.0109916
0.00173818
0.00421973
0.0016746
0.00374791
0.0031608
0.0122216
0.00102403
0.0035106
0.00976686
0.0104861
0.00438628
0.0026273
0.00175989
0.00948153
0.0079949
0.00941748
0.0042935
0.00114756
0.00393726
0.00869456
0.00321919
0.00304399
0.00858335
0.00295533
0.00282839
0.0125464
0.00300667
0.00196334
0.000786808
0.00507611
0.0110386
0.00882362
0.00049854
0.00883747
0.00554234
0.00458089
0.00147365
0.00199952
0.00185904
0.0010371
0.00161292
0.00644311
0.00247189
0.002305
0.00291757
0.00270149
0.0153296
0.00111529
0.00109108
0.00189691
0.00184439
0.0121404
0.00376554
0.00569544
0.0184353
0.00235441
0.00230713
0.00805998
0.00218227
0.00306534
0.00315315
0.00751724
0.00257402
0.0125298
0.00180618
0.0054873
0.00178654
0.00499863
0.00392681
0.00401774
0.00732587
0.00233488
0.00242532
0.00480753
0.00378396
0.0070233
0.00223743
0.00558856
0.0120348
0.00908351
0.00158258
0.00335205
0.00181588
0.00408183
0.00962842
0.00226489
0.00342121
0.00494927
0.00132744
0.00342919
0.012225
0.0109025
0.0128634
0.00303515
0.00326907
0.00249445
0.00244027
0.00434789
0.00435823
0.0121929
0.00321527
0.00302221
0.00278509
0.00882594
0.00290299
0.0188462
0.00521794
0.00406314
0.00373675
0.00380323
0.0202214
0.00177204
0.00275486
0.00243293
0.00800398
0.00834184
0.00555679
0.00195965
0.00379745
0.00114969
0.00381973
0.00116199
0.00540653
0.00402055
0.0019097
0.00535209
0.00413247
0.0030801
0.00600752
0.0118017
0.0130709
0.00121197
0.000835544
0.00166437
0.00420766
0.00634536
0.00130932
0.000854557
0.00213595
0.00257093
0.00363439
0.00337152
0.00214161
0.00415637
0.00935398
0.000774067
0.000872127
0.00319292
0.0162511
0.00192126
0.0024407
0.00185704
0.00205826
0.00608289
0.00546389
0.00295663
0.00715567
0.00920461
0.00338676
0.00508499
0.00309485
0.00358
0.00967902
0.00788692
0.00189789
0.00566717
0.00190156
0.0011997
0.000970288
0.000978745
0.00583578
0.00139465
0.0191485
0.0139168
0.00137736
0.00229446
0.0144308
0.00477958
0.00231113
0.000993092
0.00278805
0.00498395
0.00178646
0.00138127
0.00108359
0.00176775
0.00745432
0.0070401
0.00409998
0.00593372
0.00533611
0.00139553
0.00255362
0.010386
0.0115699
0.00221183
0.00303229
0.00872747
0.0048624
0.00271074
0.0092374
0.00259612
0.00241
0.0127636
0.00863723
0.00129211
0.00244924
0.00212785
0.00338139
0.00461095
0.00624188
0.00170557
0.00318263
0.0107126
0.00243822
0.00159265
0.00609034
0.00169486
0.0100354
0.00521642
0.00162641
0.00290881
0.00778067
0.0129786
0.00242836
0.00500439
0.00329772
0.00459356
0.00100945
0.0029831
0.00182392
0.00179625
0.00483442
0.00292106
0.00380962
0.00380936
0.0034517
0.00235677
0.00804925
0.00310019
0.00372249
0.00841603
0.00399827
0.00310858
0.00177608
0.00380255
0.0029312
0.00251065
0.00300538
0.00640927
0.0040236
0.00189495
0.02313
0.00354314
0.00192952
0.00218627
0.0161673
0.00301692
0.00222576
0.00104593
0.00114944
0.00581273
0.00114906
0.00149629
0.00149065
0.00386652
0.00161956
0.00134458
0.00695143
0.00331446
0.00785519
0.003024
0.00381472
0.00295364
0.00270454
0.00374698
0.0139528
0.00566416
0.00411499
0.0126627
0.0039275
0.0104671
0.010219
0.00728027
0.00249645
0.00392445
0.00198288
0.00151284
0.0013195
0.00559242
0.00883269
0.0141407
0.00269055
0.00195687
0.00148687
0.0189771
0.00631546
0.00280632
0.00649463
0.00381234
0.00238839
0.00580234
0.00586928
0.00324587
0.0155934
0.00554095
0.00393508
0.00368796
0.00389201
0.00948633
0.0103096
0.00380586
0.00185619
0.00951826
0.00456672
0.0172463
0.00468156
0.00345031
0.00211904
0.00391232
0.0105924
0.00588067
0.00274844
0.00977126
0.0145031
0.00531798
0.00175492
0.00886353
0.00347118
0.0170136
0.0076537
0.0113315
0.00194364
0.00319555
0.00908753
0.00137872
0.0010803
0.00951542
0.0070445
0.00828532
0.0128873
0.00505794
0.00543247
0.00248137
0.00268066
0.00291781
0.00454025
0.00469885
0.00343315
0.00709337
0.00464983
0.00460636
0.00396099
0.00184716
0.0101832
0.00879369
0.00207226
0.00318532
0.00297751
0.0163462
0.00489506
0.00945839
0.0190869
0.00733467
0.00577007
0.00362675
0.00346951
0.00218089
0.00263439
0.0039289
0.00340711
0.00447523
0.00209606
0.00420918
0.00355703
0.00449464
0.00153787
0.00235828
0.00341855
0.00289358
0.00220407
0.00854305
0.00291539
0.00119017
0.0032004
0.00217801
0.00267926
0.00343095
0.00260197
0.0020557
0.00630121
0.00568202
0.0023598
0.00472119
0.00306215
0.00327824
0.00202095
0.00186577
0.00588613
0.00168494
0.0141017
0.0117809
0.00606907
0.00393293
0.0186983
0.00120385
0.00301935
0.00156097
0.00170721
0.00152321
0.00149558
0.00107811
0.00195367
0.000996608
0.00564205
0.00148601
0.000967356
0.00273964
0.0025603
0.00532442
0.00376493
0.00357754
0.00667295
0.00526523
0.00294247
0.00717752
0.00348752
0.0072105
0.00537415
0.00985282
0.00253158
0.00190889
0.00273679
0.0018277
0.00774757
0.0025928
0.00183977
0.00141667
0.00774738
0.00280148
0.0167835
0.00315701
0.00344394
0.00191646

## Sheet: Sup_Fig2
#node1	node2	node1_string_id	node2_string_id	neighborhood_on_chromosome	gene_fusion	phylogenetic_cooccurrence	homology	coexpression	experimentally_determined_interaction	database_annotated	automated_textmining	combined_score
ACTA2	LTBP2	9606.ENSP00000224784	9606.ENSP00000261978	0	0	0	0	0.118	0.103	0	0.367	0.456
ACTA2	ELN	9606.ENSP00000224784	9606.ENSP00000351807	0	0	0	0	0.086	0	0	0.488	0.512
ACTA2	CCN2	9606.ENSP00000224784	9606.ENSP00000356954	0	0	0	0	0.113	0	0	0.705	0.727
ACTA2	POSTN	9606.ENSP00000224784	9606.ENSP00000369071	0	0	0	0	0.162	0	0	0.691	0.73
ADAM8	MMP12	9606.ENSP00000453302	9606.ENSP00000458585	0	0	0	0	0.101	0	0	0.367	0.406
CCDC80	MMP12	9606.ENSP00000206423	9606.ENSP00000458585	0	0	0	0	0.054	0	0	0.402	0.411
CCDC80	LTBP2	9606.ENSP00000206423	9606.ENSP00000261978	0	0	0	0	0.25	0.091	0	0.226	0.426
CCDC80	POSTN	9606.ENSP00000206423	9606.ENSP00000369071	0	0	0	0	0.287	0	0	0.241	0.436
CCN2	COMP	9606.ENSP00000356954	9606.ENSP00000222271	0	0	0	0	0.114	0.045	0	0.348	0.4
CCN2	ACTA2	9606.ENSP00000356954	9606.ENSP00000224784	0	0	0	0	0.113	0	0	0.705	0.727
CCN2	LTBP2	9606.ENSP00000356954	9606.ENSP00000261978	0	0	0	0	0.173	0.045	0	0.322	0.417
CCN2	ELN	9606.ENSP00000356954	9606.ENSP00000351807	0	0	0	0	0.073	0	0	0.582	0.596
CCN2	MMP12	9606.ENSP00000356954	9606.ENSP00000458585	0	0	0	0	0.056	0	0	0.396	0.407
CCN2	POSTN	9606.ENSP00000356954	9606.ENSP00000369071	0	0	0	0	0.209	0	0	0.655	0.716
COMP	CCN2	9606.ENSP00000222271	9606.ENSP00000356954	0	0	0	0	0.114	0.045	0	0.348	0.4
COMP	TNFRSF11B	9606.ENSP00000222271	9606.ENSP00000297350	0	0	0	0	0.07	0	0	0.417	0.435
COMP	POSTN	9606.ENSP00000222271	9606.ENSP00000369071	0	0	0	0	0.222	0.046	0	0.381	0.501
COMP	ELN	9606.ENSP00000222271	9606.ENSP00000351807	0	0	0	0	0.204	0.094	0	0.397	0.527
CSTB	NEFL	9606.ENSP00000291568	9606.ENSP00000482169	0	0	0	0	0	0	0	0.635	0.635
CXCL9	IL1RN	9606.ENSP00000354901	9606.ENSP00000259206	0	0	0	0	0.158	0	0	0.66	0.701
CXCL9	MMP12	9606.ENSP00000354901	9606.ENSP00000458585	0	0	0	0	0.209	0	0	0.402	0.506
ELN	COMP	9606.ENSP00000351807	9606.ENSP00000222271	0	0	0	0	0.204	0.094	0	0.397	0.527
ELN	ACTA2	9606.ENSP00000351807	9606.ENSP00000224784	0	0	0	0	0.086	0	0	0.488	0.512
ELN	LTBP2	9606.ENSP00000351807	9606.ENSP00000261978	0	0	0	0	0.119	0.094	0	0.694	0.735
ELN	CCN2	9606.ENSP00000351807	9606.ENSP00000356954	0	0	0	0	0.073	0	0	0.582	0.596
ELN	POSTN	9606.ENSP00000351807	9606.ENSP00000369071	0	0	0	0	0.098	0	0	0.704	0.721
ELN	MMP12	9606.ENSP00000351807	9606.ENSP00000458585	0	0	0	0	0.061	0.292	0	0.943	0.958
IL1RN	MMP12	9606.ENSP00000259206	9606.ENSP00000458585	0	0	0	0	0.164	0	0	0.321	0.408
IL1RN	CXCL9	9606.ENSP00000259206	9606.ENSP00000354901	0	0	0	0	0.158	0	0	0.66	0.701
LTBP2	CCDC80	9606.ENSP00000261978	9606.ENSP00000206423	0	0	0	0	0.25	0.091	0	0.226	0.426
LTBP2	ACTA2	9606.ENSP00000261978	9606.ENSP00000224784	0	0	0	0	0.118	0.103	0	0.367	0.456
LTBP2	CCN2	9606.ENSP00000261978	9606.ENSP00000356954	0	0	0	0	0.173	0.045	0	0.322	0.417
LTBP2	POSTN	9606.ENSP00000261978	9606.ENSP00000369071	0	0	0	0	0.203	0.046	0	0.536	0.616
LTBP2	ELN	9606.ENSP00000261978	9606.ENSP00000351807	0	0	0	0	0.119	0.094	0	0.694	0.735
MMP12	CCDC80	9606.ENSP00000458585	9606.ENSP00000206423	0	0	0	0	0.054	0	0	0.402	0.411
MMP12	IL1RN	9606.ENSP00000458585	9606.ENSP00000259206	0	0	0	0	0.164	0	0	0.321	0.408
MMP12	ELN	9606.ENSP00000458585	9606.ENSP00000351807	0	0	0	0	0.061	0.292	0	0.943	0.958
MMP12	CXCL9	9606.ENSP00000458585	9606.ENSP00000354901	0	0	0	0	0.209	0	0	0.402	0.506
MMP12	CCN2	9606.ENSP00000458585	9606.ENSP00000356954	0	0	0	0	0.056	0	0	0.396	0.407
MMP12	POSTN	9606.ENSP00000458585	9606.ENSP00000369071	0	0	0	0	0.109	0.094	0	0.353	0.432
MMP12	ADAM8	9606.ENSP00000458585	9606.ENSP00000453302	0	0	0	0	0.101	0	0	0.367	0.406
NEFL	CSTB	9606.ENSP00000482169	9606.ENSP00000291568	0	0	0	0	0	0	0	0.635	0.635
POSTN	CCDC80	9606.ENSP00000369071	9606.ENSP00000206423	0	0	0	0	0.287	0	0	0.241	0.436
POSTN	COMP	9606.ENSP00000369071	9606.ENSP00000222271	0	0	0	0	0.222	0.046	0	0.381	0.501
POSTN	ACTA2	9606.ENSP00000369071	9606.ENSP00000224784	0	0	0	0	0.162	0	0	0.691	0.73
POSTN	LTBP2	9606.ENSP00000369071	9606.ENSP00000261978	0	0	0	0	0.203	0.046	0	0.536	0.616
POSTN	ELN	9606.ENSP00000369071	9606.ENSP00000351807	0	0	0	0	0.098	0	0	0.704	0.721
POSTN	CCN2	9606.ENSP00000369071	9606.ENSP00000356954	0	0	0	0	0.209	0	0	0.655	0.716
POSTN	MMP12	9606.ENSP00000369071	9606.ENSP00000458585	0	0	0	0	0.109	0.094	0	0.353	0.432
TNFRSF11B	COMP	9606.ENSP00000297350	9606.ENSP00000222271	0	0	0	0	0.07	0	0	0.417	0.435

## Sheet: Sup_Fig3a
		Infarcts (with AD/PD as cov)
Olink protein	Olink with Panel	Std beta	p-value	p-value FDR
A1BG	A1BG__Inflammation_II	0.0145118	0.464518	0.649295
ABCA2	ABCA2__Cardiometabolic_II	0.0143391	0.320162	0.527147
ABHD14B	ABHD14B__Neurology	0.0389243	0.083319	0.229914
ABL1	ABL1__Oncology	-0.0198432	0.233422	0.437824
ACAN	ACAN__Cardiometabolic	0.0312519	0.0604657	0.188176
ACE	ACE__Inflammation_II	-0.024094	0.139468	0.317289
ACHE	ACHE__Inflammation_II	-0.0618582	0.00199445	0.0196333
ACP5	ACP5__Cardiometabolic	-0.0176101	0.256532	0.460824
ACP6	ACP6__Oncology	-0.0193495	0.364962	0.571663
ACTA2	ACTA2__Cardiometabolic	0.0838383	4.96042e-07	5.8246e-05
ACVRL1	ACVRL1__Neurology	0.0188985	0.247104	0.456338
ACY1	ACY1__Cardiometabolic	0.0559185	0.00659681	0.0418547
ACY3	ACY3__Cardiometabolic_II	-0.0540367	0.0115696	0.0624437
ACYP1	ACYP1__Inflammation_II	-0.0249705	0.0874173	0.237377
ADA	ADA__Inflammation	-0.054613	0.0039249	0.0307537
ADA2	ADA2__Cardiometabolic	0.0226472	0.219309	0.421608
ADAM12	ADAM12__Inflammation_II	0.00216404	0.920907	0.966152
ADAM15	ADAM15__Cardiometabolic	-0.0195972	0.256904	0.460824
ADAM22	ADAM22__Neurology	-0.0210365	0.303148	0.510023
ADAM23	ADAM23__Inflammation	-0.0448189	0.00183862	0.0186277
ADAM8	ADAM8__Neurology	0.130351	1.63695e-12	2.27209e-09
ADAM9	ADAM9__Oncology_II	0.00150344	0.926577	0.966858
ADAMTS1	ADAMTS1__Inflammation_II	-0.0270512	0.118078	0.287579
ADAMTS13	ADAMTS13__Cardiometabolic	0.0225462	0.244972	0.453361
ADAMTS15	ADAMTS15__Oncology	0.0101762	0.536624	0.712078
ADAMTS4	ADAMTS4__Inflammation_II	-0.0304492	0.098227	0.258708
ADAMTS8	ADAMTS8__Oncology	-0.0314353	0.00926033	0.0526776
ADAMTSL2	ADAMTSL2__Cardiometabolic_II	-0.0285538	0.0426755	0.14518
ADAMTSL5	ADAMTSL5__Cardiometabolic_II	-0.0174779	0.35187	0.559367
ADCYAP1R1	ADCYAP1R1__Oncology	-0.00945772	0.672054	0.813262
ADGRB3	ADGRB3__Neurology	-0.0340038	0.0157269	0.0759399
ADGRD1	ADGRD1__Inflammation_II	-0.00341016	0.855874	0.930269
ADGRE2	ADGRE2__Inflammation	-0.0116215	0.36266	0.568781
ADGRE5	ADGRE5__Cardiometabolic	-0.00227437	0.862956	0.932853
ADGRF5	ADGRF5__Cardiometabolic_II	0.0086636	0.584602	0.753027
ADGRG1	ADGRG1__Oncology	-0.00282684	0.805822	0.900548
ADGRG2	ADGRG2__Cardiometabolic	0.0183805	0.34588	0.553342
ADIPOQ	ADIPOQ__Inflammation_II	-0.00822219	0.71954	0.846375
ADM	ADM__Oncology	0.0144283	0.236904	0.443158
AFM	AFM__Inflammation_II	0.0317949	0.117363	0.287302
AGER	AGER__Inflammation	0.0370005	0.0388382	0.135446
AGRN	AGRN__Inflammation	-0.0683664	0.000432486	0.00699698
AGRP	AGRP__Inflammation	0.0167424	0.284647	0.494204
AGT	AGT__Inflammation_II	-0.0345372	0.15351	0.337139
AHCY	AHCY__Cardiometabolic	-0.0134613	0.56041	0.72969
AHNAK2	AHNAK2__Cardiometabolic_II	-0.00908719	0.6749	0.815694
AHSG	AHSG__Inflammation_II	0.0235352	0.223503	0.426455
ALCAM	ALCAM__Cardiometabolic	-0.0401065	0.00232426	0.0215889
ALDH1A1	ALDH1A1__Neurology	-0.0460821	0.00827686	0.0482701
AMBN	AMBN__Inflammation	-0.0129468	0.595301	0.76069
AMBP	AMBP__Oncology	0.0492715	0.0128954	0.0665384
AMIGO2	AMIGO2__Oncology	-0.0439446	0.00650702	0.0418547
AMY1A_AMY1B_AMY1C	AMY1A_AMY1B_AMY1C__Inflammation_II	-0.00985495	0.549999	0.720187
AMY2A	AMY2A__Cardiometabolic	-0.0131987	0.406958	0.604431
AMY2B	AMY2B__Cardiometabolic	-0.000474319	0.97531	0.986595
ANG	ANG__Cardiometabolic	0.0243042	0.146567	0.326018
ANGPT1	ANGPT1__Inflammation	0.0534684	0.00425955	0.0321318
ANGPT2	ANGPT2__Oncology	0.0228684	0.141784	0.318956
ANGPTL1	ANGPTL1__Cardiometabolic	-0.00659266	0.658098	0.804349
ANGPTL2	ANGPTL2__Inflammation	-0.0060053	0.708033	0.837095
ANGPTL3	ANGPTL3__Cardiometabolic	0.0294554	0.172717	0.36268
ANGPTL4	ANGPTL4__Inflammation	0.0081494	0.602337	0.765267
ANGPTL7	ANGPTL7__Oncology	0.0394395	0.118541	0.287649
ANPEP	ANPEP__Cardiometabolic	0.0160472	0.402187	0.60057
ANXA2	ANXA2__Cardiometabolic_II	0.0431102	0.0744801	0.213183
ANXA3	ANXA3__Neurology	0.0165364	0.424091	0.617669
ANXA4	ANXA4__Cardiometabolic	-0.00113505	0.963916	0.984279
AOC3	AOC3__Cardiometabolic	0.0462001	0.00945307	0.0535545
APCS	APCS__Inflammation_II	0.0172789	0.36865	0.573639
APEX1	APEX1__Oncology	0.0395171	0.0802099	0.223557
APLP1	APLP1__Cardiometabolic	-0.000959946	0.964169	0.984279
APOA1	APOA1__Inflammation_II	-0.00499048	0.799411	0.895962
APOA4	APOA4__Inflammation_II	0.0290669	0.100913	0.263157
APOC1	APOC1__Inflammation_II	-0.0431913	0.0297223	0.114325
APOD	APOD__Inflammation_II	-0.00961441	0.557565	0.72735
APOE	APOE__Inflammation_II	0.0427159	0.0351175	0.127816
APOF	APOF__Inflammation_II	0.00728359	0.705058	0.835108
APOL1	APOL1__Inflammation_II	0.0199498	0.286704	0.494391
APOM	APOM__Cardiometabolic	-0.0150713	0.500934	0.677676
APP	APP__Neurology	-0.0648406	0.000725135	0.010173
AREG	AREG__Oncology	0.0313295	0.127525	0.300517
ARL13B	ARL13B__Cardiometabolic_II	-0.0666692	0.00857314	0.0495813
ARSA	ARSA__Neurology	-0.0130666	0.557492	0.72735
ARSB	ARSB__Oncology	-0.0468086	0.0424289	0.14518
ART3	ART3__Cardiometabolic	-0.0327876	0.00715298	0.0434738
ASAH1	ASAH1__Cardiometabolic_II	-0.0380373	0.0650313	0.19599
ASAH2	ASAH2__Neurology	-0.0226	0.247554	0.456338
ASGR2	ASGR2__Inflammation_II	0.0396341	0.0278679	0.109888
ASRGL1	ASRGL1__Cardiometabolic_II	-0.0579494	0.00234077	0.0215889
ATOX1	ATOX1__Oncology	-0.0134791	0.22047	0.42235
ATP5IF1	ATP5IF1__Inflammation	0.0123471	0.402803	0.60057
ATRAID	ATRAID__Oncology_II	-0.00509839	0.735622	0.851579
ATRN	ATRN__Inflammation_II	-0.0210562	0.188367	0.383363
ATXN3	ATXN3__Neurology_II	-0.000353343	0.986025	0.989685
AXL	AXL__Cardiometabolic	-0.0352946	0.0136975	0.06924
B2M	B2M__Inflammation_II	0.00655621	0.725108	0.848859
B4GALT1	B4GALT1__Inflammation	-0.00383529	0.75702	0.866117
B4GAT1	B4GAT1__Neurology	-0.0596973	3.72853e-05	0.00120354
BAMBI	BAMBI__Oncology	-0.0258427	0.104187	0.266042
BCAM	BCAM__Neurology	-0.0162247	0.156789	0.341637
BCAN	BCAN__Neurology	-0.0229819	0.345583	0.553342
BCAT1	BCAT1__Cardiometabolic_II	-0.00689594	0.741345	0.856063
BCHE	BCHE__Inflammation_II	-0.0427451	0.0111903	0.0612063
BCL2	BCL2__Oncology_II	0.0133243	0.44776	0.635267
BCL2L11	BCL2L11__Inflammation	-0.0136293	0.702001	0.835108
BGLAP	BGLAP__Cardiometabolic_II	0.0768717	0.000360085	0.00623523
BGN	BGN__Oncology	0.0262356	0.223981	0.426455
BLMH	BLMH__Cardiometabolic	-0.0355936	0.0229361	0.0958455
BLVRB	BLVRB__Neurology	0.0684319	0.003234	0.0270409
BMP4	BMP4__Neurology	0.00492911	0.805308	0.900548
BMP6	BMP6__Cardiometabolic	0.00249241	0.899326	0.953317
BMPER	BMPER__Inflammation_II	-0.0663092	1.91457e-05	0.000738172
BNIP3L	BNIP3L__Inflammation_II	-0.0226204	0.25058	0.457036
BOC	BOC__Cardiometabolic	-0.00567044	0.705149	0.835108
BPIFB1	BPIFB1__Cardiometabolic	0.00984506	0.635768	0.785304
BPIFB2	BPIFB2__Cardiometabolic_II	-0.00501399	0.831366	0.913394
BRSK2	BRSK2__Neurology_II	-0.0294425	0.0466096	0.153988
BSG	BSG__Inflammation	-0.0325257	0.0236781	0.0981053
BST1	BST1__Neurology	-0.0024591	0.899744	0.953317
BST2	BST2__Neurology	-0.0153809	0.325238	0.530427
BTC	BTC__Oncology	-0.0483802	0.0451693	0.151072
BTD	BTD__Inflammation_II	-0.00155733	0.912791	0.96127
BTN2A1	BTN2A1__Inflammation	-0.0240881	0.11658	0.286394
BTN3A2	BTN3A2__Inflammation	-0.0198763	0.175946	0.366085
C1QA	C1QA__Inflammation	0.0579938	0.000242535	0.00476924
C1QL2	C1QL2__Inflammation_II	-0.0580924	0.0038073	0.0301973
C1QTNF1	C1QTNF1__Cardiometabolic	-0.00225408	0.865098	0.933714
C1QTNF5	C1QTNF5__Inflammation_II	-0.0295718	0.186754	0.381518
C1QTNF9	C1QTNF9__Inflammation_II	-0.0133057	0.477129	0.658305
C1R	C1R__Inflammation_II	0.0331586	0.0109313	0.0604485
C1RL	C1RL__Inflammation_II	0.0400776	0.0167753	0.0796138
C1S	C1S__Inflammation_II	0.0450759	0.000247396	0.00476924
C2	C2__Cardiometabolic	0.0188239	0.2874	0.494391
C3	C3__Inflammation_II	0.0339692	0.0664357	0.197036
C4BPB	C4BPB__Oncology	-0.00693072	0.662393	0.806493
C5	C5__Inflammation_II	0.0459526	0.020712	0.0902616
C7	C7__Inflammation_II	0.0447072	0.00120797	0.0136314
C8B	C8B__Inflammation_II	0.0104116	0.589327	0.757326
C9	C9__Inflammation_II	0.021952	0.287801	0.494391
CA1	CA1__Cardiometabolic	0.0743144	0.0021799	0.0208669
CA11	CA11__Oncology	-0.0475415	0.0184861	0.0838518
CA12	CA12__Oncology	-0.0273087	0.269806	0.474039
CA14	CA14__Oncology	-0.0394042	0.0128191	0.0663914
CA2	CA2__Neurology	0.0200694	0.426128	0.617933
CA3	CA3__Cardiometabolic	0.0627983	0.00693867	0.0428039
CA4	CA4__Cardiometabolic	-0.0267364	0.103418	0.265823
CA9	CA9__Oncology	-0.0284943	0.137867	0.315775
CACYBP	CACYBP__Inflammation_II	-0.00985641	0.444462	0.635267
CALB1	CALB1__Oncology	-0.00486772	0.784775	0.885583
CALB2	CALB2__Neurology	0.00222471	0.910779	0.96127
CALCA	CALCA__Neurology	0.0243502	0.228715	0.432503
CALCB	CALCB__Neurology_II	0.00339221	0.83426	0.913394
CALY	CALY__Cardiometabolic_II	-0.0296381	0.0826556	0.229452
CANT1	CANT1__Cardiometabolic	-0.0420943	0.00108686	0.0128937
CAPG	CAPG__Oncology	0.0578403	0.000617093	0.00931005
CAPS	CAPS__Neurology_II	0.0395918	0.0462529	0.15322
CASP3	CASP3__Cardiometabolic	0.0436341	0.0433831	0.146155
CASP8	CASP8__Oncology	-0.00709481	0.750698	0.862557
CAT	CAT__Inflammation_II	0.0391622	0.0965278	0.254716
CBLIF	CBLIF__Cardiometabolic	0.0137292	0.543051	0.714713
CBLN4	CBLN4__Oncology	-0.0602878	0.00134195	0.0147827
CC2D1A	CC2D1A__Neurology	0.034722	0.0485197	0.158088
CCDC80	CCDC80__Cardiometabolic	0.0501225	8.56372e-05	0.00237729
CCER2	CCER2__Cardiometabolic_II	-0.00492761	0.730443	0.849654
CCL11	CCL11__Inflammation	0.0369108	0.0835388	0.230063
CCL14	CCL14__Cardiometabolic	0.0230936	0.173698	0.363671
CCL15	CCL15__Cardiometabolic	0.0396798	0.00616154	0.0407612
CCL16	CCL16__Cardiometabolic	0.058107	0.00185752	0.0186828
CCL17	CCL17__Inflammation	0.0562516	0.0071931	0.0434738
CCL18	CCL18__Cardiometabolic	0.0240628	0.25982	0.464132
CCL19	CCL19__Neurology	-0.0435857	0.0277286	0.109888
CCL2	CCL2__Neurology	0.0318191	0.107497	0.272273
CCL21	CCL21__Inflammation	0.0315576	0.104834	0.266042
CCL22	CCL22__Inflammation	0.0126931	0.547754	0.718439
CCL23	CCL23__Inflammation	0.0388801	0.0146117	0.072692
CCL24	CCL24__Inflammation	0.0169825	0.449429	0.636052
CCL25	CCL25__Inflammation	0.0284353	0.207314	0.406736
CCL3	CCL3__Inflammation	0.0319635	0.0467067	0.153988
CCL4	CCL4__Inflammation	0.0328836	0.123491	0.297112
CCL8	CCL8__Oncology	0.00979359	0.626986	0.78155
CCN1	CCN1__Oncology	0.0178732	0.247604	0.456338
CCN2	CCN2__Inflammation	0.048256	0.000827981	0.0108419
CCN3	CCN3__Cardiometabolic	-0.0256984	0.0432287	0.146025
CCN4	CCN4__Oncology	0.0103598	0.544089	0.715147
CCN5	CCN5__Neurology	0.0568683	0.000140369	0.00346306
CD109	CD109__Neurology	0.00354323	0.839195	0.917167
CD14	CD14__Cardiometabolic	0.00939502	0.412484	0.608613
CD160	CD160__Inflammation	0.0117786	0.543025	0.714713
CD163	CD163__Cardiometabolic	0.0216247	0.122971	0.297112
CD164	CD164__Neurology	-0.030212	0.0629797	0.192546
CD164L2	CD164L2__Neurology_II	-0.00437537	0.85882	0.93274
CD177	CD177__Neurology	-0.00712854	0.770968	0.874968
CD1C	CD1C__Oncology	-0.0176187	0.390296	0.590765
CD200	CD200__Inflammation	-0.0603582	0.000178024	0.00398545
CD209	CD209__Cardiometabolic	0.00995914	0.460821	0.646646
CD22	CD22__Inflammation	0.0386214	0.091889	0.245745
CD244	CD244__Inflammation	0.00949352	0.613598	0.773926
CD248	CD248__Cardiometabolic_II	-0.0249364	0.0351086	0.127816
CD27	CD27__Oncology	0.0391328	0.0432395	0.146025
CD274	CD274__Neurology	-0.00548382	0.722158	0.848636
CD276	CD276__Inflammation	0.00248539	0.817104	0.907312
CD28	CD28__Oncology	0.0455402	0.0439049	0.147554
CD300A	CD300A__Inflammation_II	0.0252793	0.114157	0.282017
CD300C	CD300C__Neurology	0.0438163	0.00528406	0.0366713
CD300E	CD300E__Oncology	0.0589709	0.00234865	0.0215889
CD300LF	CD300LF__Oncology	0.0376293	0.0716799	0.209016
CD300LG	CD300LG__Neurology	-0.000835758	0.969349	0.984279
CD302	CD302__Oncology	-0.0427983	0.00645974	0.0418547
CD33	CD33__Oncology	-0.0316599	0.172069	0.361866
CD38	CD38__Oncology	0.0168856	0.307328	0.513942
CD4	CD4__Inflammation	0.0418642	0.0288249	0.11207
CD40	CD40__Inflammation	0.016158	0.260952	0.464361
CD46	CD46__Cardiometabolic	-0.0243177	0.0282639	0.11082
CD48	CD48__Inflammation	0.0407459	0.0121024	0.0638712
CD5	CD5__Oncology	0.0298112	0.183264	0.376844
CD55	CD55__Cardiometabolic	-0.0257077	0.045336	0.151265
CD58	CD58__Inflammation	0.000394481	0.968972	0.984279
CD59	CD59__Cardiometabolic	0.0101622	0.702997	0.835108
CD5L	CD5L__Inflammation_II	0.0627077	0.00230317	0.0215889
CD6	CD6__Inflammation	0.0010949	0.964166	0.984279
CD69	CD69__Cardiometabolic	-0.00293333	0.850967	0.927113
CD74	CD74__Neurology	0.0180598	0.265497	0.467939
CD79B	CD79B__Inflammation	0.0222638	0.249572	0.457005
CD80	CD80__Cardiometabolic_II	0.0110427	0.638041	0.785804
CD83	CD83__Inflammation	-0.0394087	0.0068726	0.0425856
CD84	CD84__Inflammation	0.0197238	0.297052	0.503374
CD86	CD86__Oncology_II	0.0210815	0.298004	0.503374
CD8A	CD8A__Neurology	-0.0113541	0.564694	0.734579
CD93	CD93__Cardiometabolic	0.0126502	0.264605	0.467939
CD99	CD99__Neurology	0.00699941	0.496825	0.675216
CD99L2	CD99L2__Neurology	-0.0572108	0.0018785	0.0187579
CDA	CDA__Cardiometabolic_II	0.0183029	0.417407	0.611786
CDCP1	CDCP1__Neurology	-0.0190372	0.313024	0.51952
CDH1	CDH1__Cardiometabolic	0.0265796	0.157077	0.341729
CDH15	CDH15__Neurology	-0.0284722	0.102251	0.26422
CDH2	CDH2__Cardiometabolic	-0.0378187	0.00684689	0.0425856
CDH22	CDH22__Oncology_II	-0.0354184	0.0650946	0.19599
CDH3	CDH3__Neurology	0.00930323	0.637655	0.785804
CDH5	CDH5__Cardiometabolic	0.0168543	0.388081	0.589349
CDH6	CDH6__Cardiometabolic	-0.0218291	0.136576	0.314373
CDHR5	CDHR5__Cardiometabolic	0.000850604	0.97114	0.984618
CDNF	CDNF__Oncology	0.00284747	0.833403	0.913394
CDON	CDON__Inflammation	-0.0365292	0.00481488	0.0342721
CEACAM1	CEACAM1__Oncology	0.0201947	0.296013	0.502896
CEACAM16	CEACAM16__Oncology_II	0.0102851	0.612193	0.773883
CEACAM21	CEACAM21__Inflammation	-0.00989346	0.687439	0.822556
CEACAM6	CEACAM6__Cardiometabolic_II	0.0617091	0.00406443	0.0313412
CELA2A	CELA2A__Cardiometabolic_II	-0.0247739	0.283305	0.493385
CELA3A	CELA3A__Cardiometabolic	-0.0306857	0.187153	0.381518
CELSR2	CELSR2__Inflammation_II	-0.0398689	0.0122534	0.0644234
CEND1	CEND1__Neurology_II	-0.0242955	0.125525	0.29953
CEP170	CEP170__Cardiometabolic_II	0.00764292	0.695159	0.829649
CES1	CES1__Cardiometabolic	0.0233697	0.326	0.530427
CETN3	CETN3__Oncology_II	0.0358147	0.154374	0.3385
CFB	CFB__Inflammation_II	0.0272526	0.147484	0.326488
CFC1	CFC1__Oncology	0.00723828	0.591928	0.75863
CFD	CFD__Inflammation_II	0.0654396	3.6252e-06	0.000225784
CFH	CFH__Inflammation_II	0.0381417	0.00357694	0.0292047
CFHR2	CFHR2__Inflammation_II	0.0229554	0.295491	0.502624
CFHR4	CFHR4__Inflammation_II	0.0626537	0.00599297	0.0399916
CFHR5	CFHR5__Inflammation_II	0.0502853	0.00652871	0.0418547
CFI	CFI__Inflammation_II	0.0383734	0.026634	0.107062
CFP	CFP__Inflammation_II	0.0449825	0.0227514	0.0958455
CGA	CGA__Neurology	0.0351817	0.247896	0.456338
CGREF1	CGREF1__Cardiometabolic	-0.0529718	0.000733815	0.0101853
CHAD	CHAD__Inflammation_II	-0.0456167	0.0267119	0.107062
CHCHD10	CHCHD10__Neurology_II	0.0217984	0.158584	0.344149
CHCHD6	CHCHD6__Oncology_II	-0.00110105	0.950801	0.979741
CHGA	CHGA__Cardiometabolic_II	-0.0074801	0.731511	0.849654
CHGB	CHGB__Neurology	-0.0310281	0.202603	0.401918
CHI3L1	CHI3L1__Cardiometabolic	-0.0209988	0.125595	0.29953
CHIT1	CHIT1__Cardiometabolic	0.0400619	0.0879916	0.237612
CHL1	CHL1__Cardiometabolic	-0.0631217	3.89507e-06	0.000225784
CHRDL1	CHRDL1__Inflammation	-0.00154456	0.916274	0.963241
CHRDL2	CHRDL2__Cardiometabolic	-0.0184547	0.234426	0.439113
CIAPIN1	CIAPIN1__Oncology	0.0118036	0.419821	0.614027
CILP	CILP__Cardiometabolic_II	0.0289865	0.114316	0.282017
CKAP4	CKAP4__Inflammation	-0.00127045	0.923036	0.966858
CKB	CKB__Cardiometabolic_II	0.00892853	0.664813	0.80873
CKMT1A_CKMT1B	CKMT1A_CKMT1B__Inflammation	-0.038896	0.0739318	0.212877
CLEC11A	CLEC11A__Neurology	-0.0110762	0.524507	0.70204
CLEC14A	CLEC14A__Neurology	-0.0135112	0.275602	0.481783
CLEC1A	CLEC1A__Cardiometabolic	0.0144958	0.422456	0.615934
CLEC3B	CLEC3B__Inflammation_II	0.000521263	0.970096	0.984279
CLEC4A	CLEC4A__Inflammation	0.0123526	0.58982	0.757326
CLEC4M	CLEC4M__Cardiometabolic_II	0.0230712	0.0886865	0.23856
CLEC5A	CLEC5A__Cardiometabolic	0.00649339	0.71588	0.844215
CLEC7A	CLEC7A__Inflammation	-0.0298392	0.0870544	0.236924
CLGN	CLGN__Neurology_II	-0.0150512	0.438507	0.632033
CLMP	CLMP__Oncology	-0.0290858	0.030087	0.115361
CLPS	CLPS__Neurology	-0.0103761	0.543244	0.714713
CLSTN1	CLSTN1__Neurology	-0.016709	0.603141	0.765267
CLSTN2	CLSTN2__Inflammation	-0.0378031	0.00883901	0.0509069
CLSTN3	CLSTN3__Neurology_II	-0.0612525	0.0009199	0.011574
CLU	CLU__Inflammation_II	0.00194402	0.886011	0.948176
CLUL1	CLUL1__Cardiometabolic	-0.051718	0.00599228	0.0399916
CNDP1	CNDP1__Cardiometabolic	-0.0427696	0.0150774	0.0744749
CNP	CNP__Cardiometabolic_II	-0.00664621	0.783056	0.88505
CNPY2	CNPY2__Cardiometabolic	-0.0138998	0.548146	0.718439
CNPY4	CNPY4__Oncology	-0.0191764	0.134632	0.311449
CNTN1	CNTN1__Cardiometabolic	-0.0417298	0.00161193	0.0168222
CNTN2	CNTN2__Oncology	-0.0235722	0.306319	0.512872
CNTN3	CNTN3__Neurology	-0.0453324	0.00244388	0.0221706
CNTN4	CNTN4__Neurology	-0.0516352	0.000404283	0.00676077
CNTN5	CNTN5__Neurology	-0.0462584	0.00252451	0.0224617
CNTNAP2	CNTNAP2__Inflammation	-0.0779347	4.47795e-06	0.000239054
CNTNAP4	CNTNAP4__Neurology_II	-0.0315398	0.139479	0.317289
COCH	COCH__Cardiometabolic_II	0.00849533	0.67744	0.816221
COL15A1	COL15A1__Cardiometabolic_II	0.0415701	0.012948	0.0665624
COL18A1	COL18A1__Cardiometabolic	0.0160308	0.198118	0.397076
COL1A1	COL1A1__Cardiometabolic	0.0223526	0.139717	0.317289
COL28A1	COL28A1__Neurology_II	0.0106855	0.618971	0.77609
COL2A1	COL2A1__Cardiometabolic_II	-0.0168475	0.312046	0.519329
COL3A1	COL3A1__Cardiometabolic_II	0.0318719	0.0578519	0.181671
COL4A1	COL4A1__Cardiometabolic	0.0124997	0.426856	0.617933
COL5A1	COL5A1__Inflammation_II	0.011824	0.486215	0.665549
COL6A3	COL6A3__Cardiometabolic	0.035191	0.00119578	0.0136314
COLEC12	COLEC12__Inflammation	-0.00650829	0.770738	0.874968
COMP	COMP__Cardiometabolic	0.081982	1.09504e-07	1.8999e-05
COMT	COMT__Cardiometabolic	0.0138246	0.573679	0.744174
COQ7	COQ7__Cardiometabolic_II	0.0127613	0.611157	0.773278
CPA1	CPA1__Cardiometabolic	0.00560072	0.783664	0.88505
CPA2	CPA2__Neurology	0.0346465	0.0740775	0.212877
CPA4	CPA4__Inflammation_II	0.0250838	0.201045	0.400359
CPB1	CPB1__Cardiometabolic	-0.0304723	0.077725	0.21972
CPB2	CPB2__Inflammation_II	0.00770032	0.68489	0.821493
CPE	CPE__Oncology	-0.00739457	0.728677	0.849654
CPLX2	CPLX2__Oncology_II	-0.0396017	0.015757	0.0759399
CPM	CPM__Neurology	-0.0382365	0.0426545	0.14518
CPPED1	CPPED1__Neurology	0.0156764	0.425782	0.617933
CPQ	CPQ__Cardiometabolic_II	-0.0156298	0.449544	0.636052
CPVL	CPVL__Oncology	-0.031286	0.209002	0.40878
CPXM1	CPXM1__Oncology	0.00875835	0.662286	0.806493
CPXM2	CPXM2__Cardiometabolic_II	0.0641768	0.000433531	0.00699698
CR1	CR1__Inflammation_II	0.0214686	0.237244	0.443197
CR2	CR2__Cardiometabolic	0.00090832	0.964834	0.984279
CREG1	CREG1__Oncology	-0.0352907	0.039323	0.136793
CRELD1	CRELD1__Inflammation_II	-0.0169697	0.257305	0.460824
CRELD2	CRELD2__Inflammation	-0.00395625	0.828089	0.913394
CRH	CRH__Oncology	-0.0577761	0.000996056	0.012344
CRHBP	CRHBP__Inflammation	0.00359419	0.864055	0.933313
CRHR1	CRHR1__Cardiometabolic	-0.00804089	0.729694	0.849654
CRIM1	CRIM1__Inflammation	-0.0489504	0.000174523	0.00397112
CRIP2	CRIP2__Neurology	0.051762	0.000724144	0.010173
CRISP2	CRISP2__Oncology	-0.0624045	0.00418233	0.0317218
CRISP3	CRISP3__Inflammation_II	0.0268238	0.204573	0.403909
CRKL	CRKL__Inflammation	0.00466449	0.666446	0.809343
CRLF1	CRLF1__Inflammation	-0.0272139	0.0314591	0.118517
CRTAC1	CRTAC1__Cardiometabolic	-0.0352761	0.0170669	0.0800297
CRYBB1	CRYBB1__Cardiometabolic_II	0.0523012	0.000325279	0.0057883
CRYGD	CRYGD__Neurology_II	-0.0527773	0.00220995	0.0210097
CRYM	CRYM__Neurology_II	-0.0387055	0.0715704	0.209016
CRYZL1	CRYZL1__Cardiometabolic_II	-0.00434263	0.830825	0.913394
CSF1	CSF1__Inflammation	-0.00867441	0.385612	0.588165
CSF1R	CSF1R__Inflammation_II	-0.00725481	0.676847	0.816221
CSF2RA	CSF2RA__Neurology	0.023491	0.266519	0.468858
CSPG4	CSPG4__Cardiometabolic_II	0.00117455	0.928909	0.966858
CSPG5	CSPG5__Neurology_II	-0.0408492	0.0315078	0.118517
CST1	CST1__Inflammation_II	0.0129025	0.581393	0.750673
CST3	CST3__Cardiometabolic	-0.0203588	0.417191	0.611786
CST5	CST5__Neurology	-0.00929826	0.682979	0.820048
CST6	CST6__Cardiometabolic	-0.00329972	0.813442	0.904694
CST7	CST7__Inflammation	0.0124975	0.447281	0.635267
CSTB	CSTB__Cardiometabolic	0.0620888	1.5699e-07	2.42114e-05
CTBS	CTBS__Inflammation_II	-0.0060292	0.750604	0.862557
CTHRC1	CTHRC1__Cardiometabolic_II	0.0235752	0.142941	0.319487
CTRB1	CTRB1__Neurology	-0.0112308	0.634172	0.785219
CTRC	CTRC__Inflammation	-0.0163706	0.496172	0.675216
CTRL	CTRL__Neurology_II	0.0117419	0.575251	0.745517
CTSB	CTSB__Cardiometabolic	-0.00496718	0.799602	0.895962
CTSC	CTSC__Inflammation	0.0156681	0.444667	0.635267
CTSD	CTSD__Cardiometabolic	-0.00728613	0.731373	0.849654
CTSE	CTSE__Inflammation_II	0.00737405	0.717294	0.845164
CTSF	CTSF__Oncology	-0.0341248	0.0383175	0.134845
CTSH	CTSH__Cardiometabolic	-0.033293	0.129523	0.303267
CTSL	CTSL__Cardiometabolic	-0.013793	0.378671	0.582055
CTSO	CTSO__Inflammation	-0.0369195	0.0189352	0.0853314
CTSS	CTSS__Neurology	0.00120242	0.951859	0.980104
CTSV	CTSV__Oncology	-0.0322105	0.177511	0.367706
CTSZ	CTSZ__Cardiometabolic	-0.00312607	0.867975	0.936091
CX3CL1	CX3CL1__Neurology	0.0307613	0.0617404	0.18976
CXADR	CXADR__Inflammation	-0.0521009	0.000678244	0.00988145
CXCL1	CXCL1__Inflammation	0.0255177	0.142498	0.31927
CXCL10	CXCL10__Inflammation	0.0281648	0.138557	0.316708
CXCL11	CXCL11__Neurology	0.0307162	0.168758	0.358158
CXCL13	CXCL13__Neurology	0.0250104	0.193346	0.390065
CXCL16	CXCL16__Cardiometabolic	-0.0111409	0.367208	0.572036
CXCL17	CXCL17__Inflammation	0.0649171	0.00117814	0.0136314
CXCL3	CXCL3__Inflammation	-0.0131144	0.523584	0.701481
CXCL8	CXCL8__Cardiometabolic	0.0073312	0.670461	0.812041
CXCL8	CXCL8__Inflammation	0.0040329	0.812565	0.904694
CXCL8	CXCL8__Neurology	0.0159646	0.335955	0.542215
CXCL8	CXCL8__Oncology	0.00567568	0.723657	0.848859
CXCL9	CXCL9__Inflammation	0.0807213	3.47776e-06	0.000225784
CYB5R2	CYB5R2__Oncology_II	0.0329876	0.173928	0.363671
CYTL1	CYTL1__Cardiometabolic_II	-0.0224093	0.175752	0.366085
DAG1	DAG1__Inflammation	-0.031443	0.0109069	0.0604485
DBH	DBH__Inflammation_II	0.0349023	0.1293	0.303267
DBI	DBI__Neurology	-0.0154173	0.166804	0.354996
DBNL	DBNL__Inflammation	-0.00734571	0.634806	0.785303
DCBLD2	DCBLD2__Oncology	-0.0219282	0.0544291	0.174815
DCC	DCC__Neurology_II	-0.0578937	0.00103585	0.0126119
DCN	DCN__Cardiometabolic	-0.0411407	0.104519	0.266042
DCTD	DCTD__Inflammation_II	-0.00307842	0.884653	0.947452
DCTPP1	DCTPP1__Cardiometabolic	0.046818	0.00195165	0.0193492
DDAH1	DDAH1__Oncology	-0.055558	0.00024078	0.00476924
DDC	DDC__Cardiometabolic	0.0198869	0.298108	0.503374
DDR1	DDR1__Neurology	-0.0533096	0.00316415	0.0268498
DDT	DDT__Cardiometabolic_II	0.0165767	0.250542	0.457036
DFFA	DFFA__Inflammation	0.00531135	0.743615	0.85797
DIPK1C	DIPK1C__Neurology_II	-0.00866543	0.649671	0.797297
DIPK2B	DIPK2B__Inflammation_II	-0.0249542	0.0644304	0.195688
DKK1	DKK1__Neurology	-0.0119699	0.350364	0.55769
DKK3	DKK3__Cardiometabolic	0.0204419	0.352891	0.559367
DKK4	DKK4__Neurology	0.0116501	0.472063	0.655224
DKKL1	DKKL1__Oncology	-0.0350306	0.124073	0.297787
DLG4	DLG4__Neurology_II	-0.0143724	0.401979	0.60057
DLK1	DLK1__Cardiometabolic	0.0221302	0.124519	0.297988
DLL1	DLL1__Oncology	-0.0377015	0.00145974	0.0157063
DMD	DMD__Cardiometabolic_II	0.00214828	0.897117	0.951987
DMP1	DMP1__Cardiometabolic_II	0.00567607	0.804984	0.900548
DNAJA2	DNAJA2__Inflammation	-0.0277584	0.0285882	0.111462
DNAJA4	DNAJA4__Neurology_II	-0.026972	0.107947	0.272914
DNAJB14	DNAJB14__Oncology_II	-0.00480779	0.75754	0.866117
DNAJB2	DNAJB2__Inflammation_II	-0.0137479	0.304414	0.510915
DNAJB6	DNAJB6__Inflammation_II	-0.0202001	0.230724	0.435115
DNAJC6	DNAJC6__Cardiometabolic_II	-0.014189	0.316393	0.522568
DNER	DNER__Inflammation	-0.0263503	0.25197	0.457234
DNM1	DNM1__Oncology_II	-0.0244861	0.220206	0.42235
DNMBP	DNMBP__Neurology	0.0328567	0.0257511	0.104817
DNPEP	DNPEP__Neurology_II	0.0438621	0.0164324	0.0786489
DNPH1	DNPH1__Inflammation	-0.00545953	0.704215	0.835108
DOC2B	DOC2B__Neurology_II	-0.016668	0.447735	0.635267
DPP10	DPP10__Inflammation	-0.0712183	2.9766e-05	0.00103288
DPP4	DPP4__Cardiometabolic	-0.00416119	0.827896	0.913394
DPP6	DPP6__Oncology	-0.0666916	0.000155656	0.00372163
DPP7	DPP7__Cardiometabolic	-0.0713592	0.00300111	0.0257132
DPT	DPT__Cardiometabolic	0.0199746	0.299217	0.504633
DRAXIN	DRAXIN__Neurology	-0.0124314	0.421565	0.61528
DSC2	DSC2__Neurology	0.0133989	0.284844	0.494204
DSCAM	DSCAM__Neurology_II	-0.0265208	0.112675	0.28033
DSG2	DSG2__Neurology	-0.0110371	0.481367	0.660868
DSG3	DSG3__Oncology	-0.014859	0.49877	0.676067
DTD1	DTD1__Inflammation_II	-0.0426396	0.00475949	0.0340524
DTNB	DTNB__Oncology_II	0.0332721	0.034864	0.127681
DTX3	DTX3__Oncology	-0.0304762	0.00563918	0.0382795
DUT	DUT__Oncology_II	0.00301729	0.890817	0.948928
EBI3_IL27	EBI3_IL27__Oncology	0.019108	0.257198	0.460824
ECE1	ECE1__Neurology	0.0345346	0.159195	0.344178
ECHDC3	ECHDC3__Cardiometabolic_II	0.0794899	0.000922574	0.011574
ECM1	ECM1__Inflammation_II	0.0148109	0.31531	0.521634
EDA2R	EDA2R__Oncology	0.00633097	0.638817	0.786062
EDAR	EDAR__Inflammation	-0.00071561	0.967444	0.984279
EDIL3	EDIL3__Cardiometabolic	0.000411041	0.98612	0.989685
EDN1	EDN1__Cardiometabolic_II	0.0292759	0.0693549	0.20395
EDNRB	EDNRB__Inflammation_II	-0.0108564	0.593181	0.759534
EFCAB14	EFCAB14__Oncology_II	0.00975416	0.460799	0.646646
EFEMP1	EFEMP1__Cardiometabolic	-0.00795759	0.463222	0.648665
EFHD1	EFHD1__Neurology_II	0.0280461	0.0853865	0.233699
EFNA1	EFNA1__Neurology	-0.0446866	0.0231456	0.0961859
EFNA4	EFNA4__Neurology	0.00353868	0.729388	0.849654
EFNB2	EFNB2__Neurology_II	-0.0291267	0.10448	0.266042
EGF	EGF__Inflammation	0.0162771	0.496632	0.675216
EGFL7	EGFL7__Oncology	-0.0357742	0.0383744	0.134845
EGFLAM	EGFLAM__Oncology_II	-0.0142295	0.386497	0.588867
EGFR	EGFR__Cardiometabolic	-0.0283636	0.0479757	0.157052
EGLN1	EGLN1__Inflammation	0.00542036	0.766491	0.872041
EHBP1	EHBP1__Cardiometabolic_II	-0.0125259	0.440991	0.633719
EIF4EBP1	EIF4EBP1__Cardiometabolic	0.0670717	1.23574e-05	0.000553295
ELAVL4	ELAVL4__Neurology_II	-0.017939	0.254645	0.459023
ELN	ELN__Cardiometabolic_II	0.08319	5.03568e-07	5.8246e-05
ENDOU	ENDOU__Oncology_II	0.0217413	0.251047	0.457046
ENG	ENG__Cardiometabolic	0.0156253	0.158686	0.344149
ENO1	ENO1__Neurology	-0.0337969	0.0146725	0.0727335
ENO2	ENO2__Neurology	-0.0772211	1.96924e-06	0.000160783
ENPP2	ENPP2__Cardiometabolic	-0.0200515	0.346437	0.553342
ENPP5	ENPP5__Inflammation	-0.0722683	0.000745679	0.0102475
ENPP6	ENPP6__Cardiometabolic_II	-0.0463245	0.0250029	0.102486
ENPP7	ENPP7__Inflammation	0.00687135	0.756456	0.866117
ENTPD2	ENTPD2__Oncology	-0.0240758	0.286415	0.494391
ENTPD5	ENTPD5__Cardiometabolic	-0.0156483	0.530714	0.70694
ENTPD6	ENTPD6__Cardiometabolic	-0.0407973	0.00625866	0.0411707
EPCAM	EPCAM__Inflammation	0.00577632	0.772392	0.875168
EPHA1	EPHA1__Inflammation	0.028031	0.067441	0.199166
EPHA10	EPHA10__Neurology	-0.0497757	0.00202143	0.0197588
EPHA2	EPHA2__Oncology	0.00999318	0.504035	0.681208
EPHA4	EPHA4__Inflammation_II	-0.0801076	0.000100489	0.00268227
EPHB4	EPHB4__Cardiometabolic	-0.00306393	0.751321	0.862559
EPHB6	EPHB6__Neurology	-0.0385097	0.00171759	0.0176594
EPS8L2	EPS8L2__Oncology	0.019588	0.160808	0.345995
ERBB2	ERBB2__Oncology	0.0115311	0.388982	0.589418
ERBB3	ERBB3__Inflammation	-0.0349677	0.013721	0.06924
ERBB4	ERBB4__Oncology	-0.0652329	2.82286e-05	0.00100465
ERMAP	ERMAP__Inflammation_II	0.00659014	0.66761	0.809343
ERP44	ERP44__Oncology	-0.0110314	0.467882	0.651375
ESAM	ESAM__Cardiometabolic	-0.0209002	0.0952658	0.251865
ESM1	ESM1__Inflammation	0.0141023	0.404817	0.602236
EZR	EZR__Neurology	0.0184117	0.270335	0.474368
F10	F10__Inflammation_II	0.0224856	0.22858	0.432503
F11	F11__Inflammation_II	0.0268908	0.176778	0.366768
F11R	F11R__Neurology	0.0410098	0.00107027	0.0128063
F12	F12__Inflammation_II	0.00151338	0.940227	0.971008
F13B	F13B__Inflammation_II	0.0447504	0.017921	0.0823655
F2	F2__Inflammation_II	0.023445	0.189757	0.385109
F2R	F2R__Inflammation	-0.011413	0.58122	0.750673
F3	F3__Oncology	-0.044934	0.00238846	0.0218104
F7	F7__Cardiometabolic	0.0338269	0.112692	0.28033
F9	F9__Cardiometabolic	0.0383062	0.0832486	0.229914
FABP1	FABP1__Inflammation	0.0834777	5.41808e-06	0.00027853
FABP2	FABP2__Cardiometabolic	0.0365194	0.0662037	0.196768
FABP3	FABP3__Cardiometabolic_II	0.00820634	0.474744	0.655986
FABP4	FABP4__Cardiometabolic	0.0541152	0.0118303	0.0629137
FABP5	FABP5__Neurology	0.017704	0.198252	0.397076
FAM171B	FAM171B__Oncology_II	-0.00413872	0.812804	0.904694
FAM20A	FAM20A__Cardiometabolic_II	0.0204001	0.169512	0.359211
FAM3B	FAM3B__Oncology	0.0118361	0.613991	0.773926
FAM3C	FAM3C__Cardiometabolic	-0.0121411	0.629587	0.782334
FAM3D	FAM3D__Oncology_II	0.0287699	0.140128	0.317289
FAP	FAP__Cardiometabolic	0.0581995	0.00377974	0.030151
FAS	FAS__Cardiometabolic	-0.000715005	0.955056	0.982667
FASLG	FASLG__Inflammation	-0.00180423	0.924324	0.966858
FBLN2	FBLN2__Cardiometabolic_II	-0.0143473	0.465394	0.649865
FCAR	FCAR__Inflammation	0.0180843	0.408258	0.605407
FCER2	FCER2__Neurology	-0.0380539	0.0617951	0.18976
FCGR2A	FCGR2A__Cardiometabolic	0.00807989	0.679098	0.816801
FCGR3B	FCGR3B__Cardiometabolic	0.0319737	0.0613638	0.189273
FCN2	FCN2__Cardiometabolic	0.0425623	0.0584296	0.182658
FCRL1	FCRL1__Cardiometabolic	0.00292617	0.895923	0.951447
FCRL6	FCRL6__Inflammation	-0.0128437	0.589629	0.757326
FETUB	FETUB__Cardiometabolic	0.0590127	0.0033331	0.0275378
FGA	FGA__Inflammation_II	0.0336513	0.102414	0.26422
FGF12	FGF12__Inflammation_II	-0.0471363	0.00665769	0.042004
FGF19	FGF19__Inflammation	-0.0112917	0.459474	0.646646
FGF23	FGF23__Oncology	0.0835458	0.000541137	0.00840695
FGF5	FGF5__Inflammation	-0.0372034	0.0431957	0.146025
FGFBP2	FGFBP2__Cardiometabolic_II	0.0128176	0.525099	0.702156
FGFBP3	FGFBP3__Neurology_II	-0.00230277	0.890148	0.948928
FGFR2	FGFR2__Oncology	-0.0344464	0.0364531	0.130404
FGFR4	FGFR4__Inflammation_II	0.0157437	0.36959	0.574458
FGL1	FGL1__Inflammation_II	0.0315085	0.199242	0.398485
FIS1	FIS1__Inflammation	-0.034454	0.00078137	0.0105295
FKBP4	FKBP4__Neurology	-0.0089619	0.553059	0.723511
FKBP5	FKBP5__Neurology	0.0618317	0.0013706	0.014946
FLRT2	FLRT2__Neurology	-0.0215994	0.144795	0.323111
FLT1	FLT1__Oncology	-0.00392262	0.761682	0.869419
FLT3	FLT3__Oncology	-0.032873	0.0415105	0.142615
FLT3LG	FLT3LG__Inflammation	0.0356099	0.00783426	0.0466693
FLT4	FLT4__Oncology	-0.0119564	0.603172	0.765267
FN1	FN1__Inflammation_II	0.02905	0.0208096	0.0902616
FOLR1	FOLR1__Oncology	-0.0120667	0.625264	0.781158
FOLR2	FOLR2__Neurology	-0.000329487	0.983654	0.989685
FOLR3	FOLR3__Oncology	0.00991818	0.636503	0.785304
FRZB	FRZB__Neurology	-0.00915378	0.634088	0.785219
FSHB	FSHB__Cardiometabolic_II	-0.00118445	0.956477	0.983149
FST	FST__Inflammation	0.0473155	0.00430814	0.0323227
FSTL1	FSTL1__Cardiometabolic_II	0.0100811	0.542361	0.714713
FSTL3	FSTL3__Inflammation	0.0233155	0.0855324	0.233699
FUCA1	FUCA1__Cardiometabolic	-0.0468309	0.0120161	0.0636581
FUOM	FUOM__Inflammation_II	0.0542687	0.00660388	0.0418547
FURIN	FURIN__Oncology	-0.055323	0.00656452	0.0418547
FUT1	FUT1__Oncology_II	-0.0465887	0.0295387	0.114325
FUT3_FUT5	FUT3_FUT5__Neurology	-0.0232771	0.173975	0.363671
FUT8	FUT8__Neurology	-0.0101905	0.530056	0.70694
FXN	FXN__Oncology	-0.00033112	0.985605	0.989685
FYB1	FYB1__Neurology	0.00188094	0.938679	0.970132
GABARAP	GABARAP__Oncology_II	-0.00814155	0.667543	0.809343
GAD1	GAD1__Oncology_II	-0.0483427	0.00916188	0.052332
GAL	GAL__Inflammation	0.0158707	0.249927	0.457036
GALNT10	GALNT10__Oncology	-0.00800019	0.474975	0.655986
GALNT2	GALNT2__Oncology	-0.0252719	0.00795372	0.0471785
GALNT5	GALNT5__Cardiometabolic_II	-0.00744833	0.725322	0.848859
GALNT7	GALNT7__Oncology	-0.012171	0.359526	0.56707
GAPDH	GAPDH__Inflammation_II	-0.0499561	0.0375264	0.132536
GAS6	GAS6__Cardiometabolic	-0.0259161	0.00807087	0.0476697
GBP1	GBP1__Neurology_II	0.0278072	0.137482	0.315775
GC	GC__Inflammation_II	-0.017523	0.448074	0.635267
GCHFR	GCHFR__Inflammation_II	0.0036393	0.822628	0.911987
GCNT1	GCNT1__Oncology	0.00315818	0.889218	0.948928
GDF15	GDF15__Cardiometabolic	0.0331082	0.0083667	0.0485899
GFAP	GFAP__Oncology	-0.00204035	0.893879	0.950731
GFER	GFER__Oncology	-0.063881	0.000185855	0.00409471
GFRA1	GFRA1__Oncology	-0.00574652	0.617747	0.775255
GFRA2	GFRA2__Oncology	-0.0377042	0.0229946	0.0958455
GFRA3	GFRA3__Neurology	-0.0097431	0.447402	0.635267
GGACT	GGACT__Cardiometabolic_II	-0.00343492	0.862586	0.932853
GGCT	GGCT__Cardiometabolic_II	-0.0194831	0.227148	0.430713
GGH	GGH__Cardiometabolic	-0.0239214	0.229238	0.432902
GGT1	GGT1__Neurology	-0.019769	0.202696	0.401918
GGT5	GGT5__Neurology	0.0205757	0.278951	0.487025
GH1	GH1__Cardiometabolic	-0.0456913	0.0655997	0.196233
GHR	GHR__Inflammation_II	-0.00140017	0.950688	0.979741
GHRL	GHRL__Cardiometabolic	0.00374861	0.85184	0.927336
GIMAP7	GIMAP7__Inflammation_II	0.00663748	0.764546	0.870542
GLA	GLA__Inflammation_II	-0.0352163	0.129566	0.303267
GLB1	GLB1__Neurology	-0.0180757	0.388638	0.589418
GLO1	GLO1__Cardiometabolic	-0.00963701	0.536052	0.712078
GLOD4	GLOD4__Inflammation	-0.0110744	0.365732	0.571663
GLRX	GLRX__Cardiometabolic	-0.0238848	0.0791367	0.221455
GM2A	GM2A__Cardiometabolic_II	-0.0343991	0.159779	0.344698
GMPR2	GMPR2__Inflammation_II	-0.0308646	0.126467	0.300342
GNAS	GNAS__Neurology_II	0.0250845	0.114392	0.282017
GNLY	GNLY__Neurology	0.0265787	0.218811	0.421233
GNPDA1	GNPDA1__Cardiometabolic_II	-0.0174823	0.414287	0.609788
GNPDA2	GNPDA2__Inflammation_II	-0.0384521	0.0238552	0.0982521
GOLM2	GOLM2__Neurology	-0.0228628	0.0577247	0.181671
GOT1	GOT1__Cardiometabolic_II	-0.0321788	0.171278	0.361297
GP1BA	GP1BA__Cardiometabolic	0.0448909	0.0385464	0.135107
GPC1	GPC1__Oncology	-0.0675325	4.08956e-06	0.000227052
GPC5	GPC5__Neurology	-0.0289679	0.01809	0.0828678
GPHA2	GPHA2__Oncology_II	0.0155255	0.373902	0.577281
GPI	GPI__Inflammation_II	-0.00810878	0.633319	0.785219
GPIHBP1	GPIHBP1__Oncology_II	0.0236346	0.291722	0.497432
GPNMB	GPNMB__Cardiometabolic	0.00799392	0.658315	0.804349
GPR158	GPR158__Neurology_II	-0.0222051	0.323212	0.529656
GPR37	GPR37__Cardiometabolic	-0.0172045	0.192713	0.389386
GRHPR	GRHPR__Cardiometabolic_II	0.0532117	0.0251135	0.102522
GRIK2	GRIK2__Neurology_II	-0.0436928	0.0321014	0.119856
GRN	GRN__Neurology	0.0111142	0.365543	0.571663
GRP	GRP__Cardiometabolic_II	0.0392044	0.0366825	0.130552
GRPEL1	GRPEL1__Oncology	0.0206846	0.373318	0.577226
GSN	GSN__Inflammation_II	0.0166559	0.291562	0.497432
GSR	GSR__Inflammation_II	-0.0201812	0.130324	0.304528
GSTA1	GSTA1__Cardiometabolic	0.0226211	0.347492	0.55397
GSTP1	GSTP1__Neurology	-0.00503712	0.830345	0.913394
GSTT2B	GSTT2B__Neurology_II	0.00542911	0.823443	0.912162
GUCA2A	GUCA2A__Neurology	0.0288237	0.0829408	0.229784
GUSB	GUSB__Cardiometabolic	-0.0256305	0.209866	0.409121
GZMA	GZMA__Inflammation	-0.00106855	0.962428	0.984279
GZMB	GZMB__Inflammation	0.0345502	0.297475	0.503374
HARS1	HARS1__Neurology	0.0324849	0.095263	0.251865
HAVCR1	HAVCR1__Oncology	-0.0179242	0.416941	0.611786
HAVCR2	HAVCR2__Neurology	0.00575284	0.656711	0.804349
HBEGF	HBEGF__Oncology	0.000971485	0.96602	0.984279
HCG22	HCG22__Cardiometabolic_II	-0.00593101	0.817023	0.907312
HEG1	HEG1__Inflammation_II	-0.021127	0.162914	0.34894
HEPH	HEPH__Cardiometabolic_II	-0.0142146	0.263238	0.467787
HGF	HGF__Inflammation	-0.0214971	0.0648221	0.19599
HGFAC	HGFAC__Inflammation_II	-0.00964298	0.617138	0.775192
HIP1R	HIP1R__Neurology_II	-0.00669255	0.728378	0.849654
HLA-A	HLA-A__Neurology_II	0.0465866	0.0399272	0.138547
HLA-DRA	HLA-DRA__Inflammation	0.0537784	0.0165525	0.0789512
HMCN2	HMCN2__Inflammation_II	0.0143392	0.485114	0.664697
HMOX1	HMOX1__Cardiometabolic	0.0185688	0.26566	0.467939
HMOX2	HMOX2__Neurology	-0.0524188	0.00699504	0.0429607
HNMT	HNMT__Neurology	0.0169664	0.289943	0.496227
HRC	HRC__Cardiometabolic_II	-0.0430779	0.0183725	0.0838518
HRG	HRG__Inflammation_II	0.0230173	0.209102	0.40878
HS6ST1	HS6ST1__Oncology	-0.0123078	0.371575	0.576253
HS6ST2	HS6ST2__Inflammation_II	-0.0379704	0.0193625	0.0861382
HSPA1A	HSPA1A__Inflammation	0.0161389	0.195604	0.393477
HSPA2	HSPA2__Oncology_II	0.00706736	0.659534	0.804422
HSPB1	HSPB1__Cardiometabolic	0.0595936	7.63255e-05	0.00216204
HSPB6	HSPB6__Oncology	0.0217744	0.140111	0.317289
HSPG2	HSPG2__Cardiometabolic	0.0192601	0.134602	0.311449
HTRA2	HTRA2__Oncology	-0.0224901	0.0813942	0.226403
HYAL1	HYAL1__Cardiometabolic	-0.0175532	0.260508	0.464166
HYOU1	HYOU1__Cardiometabolic	-0.0225897	0.0297343	0.114325
ICAM1	ICAM1__Cardiometabolic	0.029378	0.0307942	0.117311
ICAM2	ICAM2__Cardiometabolic	-0.00704805	0.539731	0.714153
ICAM3	ICAM3__Cardiometabolic	0.00709002	0.677368	0.816221
ICAM5	ICAM5__Cardiometabolic	-0.0649291	0.000341394	0.00599816
ICOSLG	ICOSLG__Oncology	-0.0348839	0.0197672	0.0873786
IDS	IDS__Inflammation	-0.034261	0.133876	0.311255
IDUA	IDUA__Oncology	-0.0442811	0.0580172	0.181778
IFI30	IFI30__Oncology_II	0.0203226	0.334251	0.540724
IFNAR1	IFNAR1__Oncology_II	-0.0105055	0.56748	0.73741
IFNGR1	IFNGR1__Inflammation	-0.0275801	0.040243	0.13917
IFNGR2	IFNGR2__Neurology	-0.026813	0.171714	0.361668
IFNLR1	IFNLR1__Inflammation	-0.0724374	0.000118958	0.00305766
IFNW1	IFNW1__Cardiometabolic_II	-0.0219149	0.334652	0.540741
IGDCC4	IGDCC4__Cardiometabolic_II	-0.00254918	0.82889	0.913394
IGF1R	IGF1R__Oncology	-0.045761	0.00079644	0.0105325
IGF2R	IGF2R__Neurology	-0.0105663	0.446297	0.635267
IGFBP1	IGFBP1__Cardiometabolic	-0.0255346	0.142586	0.31927
IGFBP2	IGFBP2__Cardiometabolic	0.0165352	0.260323	0.464166
IGFBP3	IGFBP3__Cardiometabolic	0.0265586	0.0920686	0.245752
IGFBP4	IGFBP4__Neurology	0.0130798	0.231368	0.435147
IGFBP6	IGFBP6__Cardiometabolic	0.00428565	0.744867	0.8587
IGFBP7	IGFBP7__Cardiometabolic	0.0117391	0.60011	0.764879
IGFBPL1	IGFBPL1__Cardiometabolic	-0.00228492	0.88348	0.946927
IGLC2	IGLC2__Inflammation_II	0.069854	0.000725593	0.010173
IGLON5	IGLON5__Oncology_II	0.00930535	0.601721	0.765267
IGSF21	IGSF21__Cardiometabolic_II	-0.0258339	0.115053	0.283144
IGSF3	IGSF3__Oncology	-0.061727	1.10301e-05	0.000527922
IGSF8	IGSF8__Cardiometabolic	-0.0436987	0.0342615	0.12614
IL10RB	IL10RB__Inflammation	0.0262255	0.0403071	0.13917
IL12A_IL12B	IL12A_IL12B__Oncology	-0.0151225	0.535154	0.712078
IL12B	IL12B__Inflammation	-0.0161654	0.470821	0.654153
IL13RA1	IL13RA1__Oncology	0.004036	0.799781	0.895962
IL15	IL15__Inflammation	0.0112377	0.413558	0.609362
IL17D	IL17D__Inflammation	-0.0120287	0.480509	0.660343
IL17RA	IL17RA__Neurology	-0.0388851	0.0213118	0.091884
IL17RB	IL17RB__Inflammation	-0.0622825	0.00152991	0.0162101
IL18	IL18__Inflammation	0.0778679	0.000115985	0.00303749
IL18BP	IL18BP__Cardiometabolic	-6.36754e-05	0.995113	0.99583
IL18R1	IL18R1__Inflammation	-0.0158267	0.412413	0.608613
IL19	IL19__Cardiometabolic	-0.0331449	0.0927652	0.246663
IL1R1	IL1R1__Neurology	0.0123182	0.343501	0.551189
IL1R2	IL1R2__Inflammation	0.00661117	0.714013	0.843447
IL1RAP	IL1RAP__Neurology	-0.0188737	0.334178	0.540724
IL1RL2	IL1RL2__Inflammation	-0.0250777	0.192729	0.389386
IL1RN	IL1RN__Inflammation	0.0892727	3.28092e-05	0.00111071
IL22	IL22__Oncology_II	0.000834195	0.9694	0.984279
IL2RA	IL2RA__Cardiometabolic	0.0319301	0.141055	0.318348
IL34	IL34__Neurology	0.0144057	0.546193	0.717234
IL4R	IL4R__Inflammation	0.0286244	0.108615	0.273531
IL5RA	IL5RA__Inflammation	0.0353628	0.134286	0.311449
IL6	IL6__Cardiometabolic	0.0671636	0.0052707	0.0366713
IL6	IL6__Inflammation	0.0516532	0.0327497	0.121542
IL6	IL6__Neurology	0.0538277	0.023778	0.0982259
IL6	IL6__Oncology	0.0418131	0.076926	0.21835
IL6R	IL6R__Cardiometabolic	0.00851074	0.605887	0.768011
IL6ST	IL6ST__Cardiometabolic	-0.0344136	0.0110015	0.0605956
IL7R	IL7R__Neurology	-0.0202419	0.323739	0.529683
IMMT	IMMT__Oncology_II	0.0167594	0.324801	0.530381
IMPA1	IMPA1__Neurology	-0.0239509	0.159932	0.344698
INHBB	INHBB__Inflammation_II	0.0048089	0.747916	0.860786
INPP1	INPP1__Oncology	-0.0171781	0.354453	0.560981
ISLR2	ISLR2__Neurology	-0.0467993	0.000778209	0.0105295
ISM1	ISM1__Inflammation	0.00585429	0.714913	0.843792
ISM2	ISM2__Cardiometabolic_II	-0.0313764	0.0168061	0.0796138
ITGA5	ITGA5__Neurology	0.0123525	0.53771	0.712838
ITGAM	ITGAM__Neurology	-0.00338389	0.853798	0.92874
ITGB1	ITGB1__Cardiometabolic	0.00242512	0.862557	0.932853
ITGB2	ITGB2__Cardiometabolic	0.0139333	0.319259	0.526285
ITGB5	ITGB5__Oncology	-0.0190824	0.190057	0.385109
ITGBL1	ITGBL1__Cardiometabolic_II	0.046359	0.00464645	0.0339435
ITIH1	ITIH1__Inflammation_II	0.0177717	0.211112	0.410396
ITIH4	ITIH4__Inflammation_II	0.018349	0.340748	0.548675
ITIH5	ITIH5__Oncology_II	0.0019938	0.933434	0.967385
ITM2A	ITM2A__Inflammation	-0.0223225	0.126801	0.300342
JAM2	JAM2__Neurology	-0.0278028	0.0366585	0.130552
JAM3	JAM3__Inflammation_II	-0.0309999	0.0647341	0.19599
KAZALD1	KAZALD1__Oncology	-0.00894124	0.628394	0.78155
KCNC4	KCNC4__Neurology_II	-0.00662415	0.763562	0.870135
KDR	KDR__Oncology	0.00707994	0.627987	0.78155
KHK	KHK__Cardiometabolic_II	-0.0531531	0.011607	0.0624437
KIAA0319	KIAA0319__Neurology_II	-0.00916657	0.489264	0.667746
KIRREL2	KIRREL2__Neurology	-0.0442016	0.017419	0.080324
KIT	KIT__Cardiometabolic	-0.0166188	0.285704	0.494391
KITLG	KITLG__Cardiometabolic	-0.011942	0.239564	0.445731
KLK1	KLK1__Oncology	-0.0172062	0.473426	0.655302
KLK10	KLK10__Oncology	-0.0240679	0.114048	0.282017
KLK11	KLK11__Oncology	-0.0159113	0.506113	0.683351
KLK13	KLK13__Oncology	-0.00345498	0.878084	0.943329
KLK15	KLK15__Oncology_II	-0.0165858	0.428211	0.619122
KLK4	KLK4__Oncology	0.0241243	0.223851	0.426455
KLK6	KLK6__Oncology	0.0169393	0.312997	0.51952
KLK7	KLK7__Inflammation_II	-0.0802542	0.000142215	0.00346306
KLK8	KLK8__Oncology	0.0164527	0.407163	0.604431
KLKB1	KLKB1__Inflammation_II	0.0193971	0.316628	0.522568
KLRB1	KLRB1__Inflammation	0.00649316	0.759063	0.867143
KLRD1	KLRD1__Inflammation	-0.0248711	0.214795	0.414653
KRT18	KRT18__Oncology	0.0395654	0.0849398	0.233458
KYAT1	KYAT1__Cardiometabolic	-0.0527646	0.000925586	0.011574
L1CAM	L1CAM__Oncology	-0.0817703	4.61524e-08	9.15136e-06
L3HYPDH	L3HYPDH__Cardiometabolic_II	0.00993924	0.578598	0.749155
LACTB2	LACTB2__Cardiometabolic	0.0371489	0.0169236	0.0796272
LAIR1	LAIR1__Inflammation	-0.00414334	0.795875	0.894473
LAIR2	LAIR2__Neurology	-0.0182603	0.444161	0.635267
LAMA4	LAMA4__Inflammation	0.00707759	0.628161	0.78155
LAMB1	LAMB1__Cardiometabolic_II	0.0195147	0.372295	0.576725
LAMP1	LAMP1__Cardiometabolic_II	-0.0306847	0.109706	0.27486
LAMP2	LAMP2__Neurology	-0.0472813	0.00819779	0.0480839
LAYN	LAYN__Neurology	-0.0395065	0.0213272	0.091884
LBR	LBR__Neurology	0.0804177	2.14553e-05	0.000804865
LCAT	LCAT__Inflammation_II	-0.00658054	0.643662	0.791322
LCN2	LCN2__Cardiometabolic	0.0542985	0.00395731	0.0307537
LCP1	LCP1__Cardiometabolic_II	0.0303669	0.0746449	0.213183
LDLR	LDLR__Cardiometabolic	0.0302296	0.0455988	0.151777
LECT2	LECT2__Cardiometabolic_II	0.0753581	0.000409862	0.00677248
LEFTY2	LEFTY2__Oncology	0.0156028	0.421259	0.61528
LEG1	LEG1__Inflammation_II	0.0313797	0.200717	0.400281
LEPR	LEPR__Cardiometabolic	-0.0188636	0.377882	0.581486
LGALS1	LGALS1__Cardiometabolic	0.0119189	0.313284	0.51952
LGALS3	LGALS3__Cardiometabolic	-0.0177623	0.275353	0.481783
LGALS3BP	LGALS3BP__Inflammation_II	0.0345392	0.0199402	0.0878634
LGALS4	LGALS4__Inflammation	0.0497902	0.00492748	0.0348671
LGALS7_LGALS7B	LGALS7_LGALS7B__Oncology	0.0263499	0.288188	0.494444
LGALS8	LGALS8__Neurology	-0.0312719	0.0387494	0.135446
LGALS9	LGALS9__Inflammation	0.0385262	0.0022524	0.0212676
LGMN	LGMN__Inflammation	-0.0361548	0.124221	0.297787
LHPP	LHPP__Inflammation	-0.0132317	0.397931	0.59886
LIF	LIF__Neurology	-0.000925751	0.969497	0.984279
LIFR	LIFR__Inflammation	-0.0396564	0.00364296	0.0293979
LILRA2	LILRA2__Neurology	-0.0403443	0.0207927	0.0902616
LILRA3	LILRA3__Cardiometabolic_II	0.0406304	0.0758412	0.216155
LILRA5	LILRA5__Cardiometabolic	0.0713291	0.000299823	0.00554872
LILRA6	LILRA6__Cardiometabolic_II	0.0316167	0.135406	0.312198
LILRB1	LILRB1__Cardiometabolic	0.00310328	0.833709	0.913394
LILRB2	LILRB2__Cardiometabolic	0.0290422	0.0661767	0.196768
LILRB4	LILRB4__Inflammation	0.0122955	0.539153	0.714069
LILRB5	LILRB5__Cardiometabolic	0.00368337	0.870394	0.937243
LIPF	LIPF__Cardiometabolic_II	0.0197795	0.383588	0.587012
LMOD1	LMOD1__Cardiometabolic_II	0.0242063	0.12674	0.300342
LMOD1	LMOD1__Inflammation_II	0.0241085	0.166495	0.354984
LMOD1	LMOD1__Neurology_II	0.0251464	0.118431	0.287649
LMOD1	LMOD1__Oncology_II	0.0229175	0.185964	0.381266
LPA	LPA__Inflammation_II	0.04341	0.0735108	0.212127
LPL	LPL__Cardiometabolic	-0.014263	0.361522	0.568582
LPO	LPO__Neurology	-0.0285246	0.162617	0.34886
LRFN2	LRFN2__Neurology_II	-0.0192444	0.306081	0.512872
LRG1	LRG1__Inflammation_II	0.0327695	0.118098	0.287579
LRIG1	LRIG1__Oncology	-0.0388397	0.0192547	0.0859342
LRP1	LRP1__Oncology	-0.0343135	0.0168635	0.0796138
LRP11	LRP11__Cardiometabolic	-0.0423599	0.000158196	0.00372163
LRPAP1	LRPAP1__Neurology	-0.0278254	0.0228147	0.0958455
LRRC25	LRRC25__Oncology	0.000239515	0.99147	0.993618
LRRN1	LRRN1__Inflammation	-0.0378964	0.00473203	0.0340314
LRTM2	LRTM2__Neurology_II	-0.0474657	0.00289126	0.0249259
LTA	LTA__Inflammation	0.00628633	0.850206	0.927012
LTBP2	LTBP2__Cardiometabolic	0.065699	3.22379e-07	4.47462e-05
LTBP3	LTBP3__Oncology	-0.0171578	0.212621	0.411817
LTBR	LTBR__Inflammation	-0.0121806	0.308024	0.514289
LUZP2	LUZP2__Oncology_II	0.00689755	0.65776	0.804349
LY6D	LY6D__Inflammation	0.0470028	0.0117738	0.0628537
LY75	LY75__Inflammation	0.0247123	0.207471	0.406736
LY9	LY9__Inflammation	0.0607741	0.0025119	0.0224617
LYPD3	LYPD3__Oncology	0.013932	0.488798	0.667746
LYVE1	LYVE1__Inflammation_II	0.0013928	0.932587	0.967385
LYZL2	LYZL2__Oncology_II	-0.0145297	0.542288	0.714713
M6PR	M6PR__Cardiometabolic_II	-0.0229699	0.326358	0.530427
MAG	MAG__Neurology_II	0.0372053	0.0506489	0.163871
MAMDC2	MAMDC2__Cardiometabolic_II	0.0114141	0.450898	0.637317
MAN1A2	MAN1A2__Cardiometabolic_II	-0.0123114	0.383045	0.586828
MAN2B2	MAN2B2__Cardiometabolic_II	-0.0429603	0.0558687	0.177857
MANEAL	MANEAL__Oncology_II	-0.0266786	0.183254	0.376844
MANF	MANF__Inflammation	0.000557274	0.968472	0.984279
MANSC1	MANSC1__Oncology	-0.0408066	0.000314048	0.00573552
MAP1LC3A	MAP1LC3A__Neurology_II	-0.0165485	0.507	0.683883
MAP2K1	MAP2K1__Oncology_II	0.0177489	0.254105	0.458644
MAPT	MAPT__Neurology	-0.0230972	0.197331	0.396376
MARCO	MARCO__Cardiometabolic	0.00203358	0.9025	0.954779
MARS1	MARS1__Inflammation_II	-0.0114054	0.37615	0.579463
MATN2	MATN2__Inflammation	-0.0176172	0.251244	0.457046
MATN3	MATN3__Neurology	-0.0160083	0.212341	0.411817
MB	MB__Cardiometabolic	0.0570563	0.0125457	0.0656296
MBL2	MBL2__Inflammation_II	0.0336921	0.132054	0.308052
MCAM	MCAM__Cardiometabolic	-0.041964	0.00713235	0.0434738
MCFD2	MCFD2__Cardiometabolic	-0.0125884	0.484653	0.664697
MDGA1	MDGA1__Neurology	-0.0357616	0.0306308	0.117123
MDH1	MDH1__Inflammation_II	-0.0515345	0.00129753	0.0144078
MDK	MDK__Oncology	-0.0425283	0.0202574	0.088698
MEGF10	MEGF10__Inflammation	-0.0566103	0.000209534	0.00446686
MEGF11	MEGF11__Cardiometabolic_II	-0.0239626	0.167012	0.354996
MEGF9	MEGF9__Cardiometabolic	-0.0305076	0.0226916	0.0958455
MELTF	MELTF__Cardiometabolic_II	-0.0483666	0.00616704	0.0407612
MENT	MENT__Inflammation_II	0.0170642	0.284687	0.494204
MEPE	MEPE__Inflammation	0.00803037	0.667649	0.809343
MERTK	MERTK__Inflammation	-0.0274326	0.120263	0.291317
MESD	MESD__Neurology	-0.00353097	0.797622	0.895711
MET	MET__Cardiometabolic	-0.0422834	0.000363872	0.00623523
METAP2	METAP2__Oncology	-0.0160156	0.346323	0.553342
MFAP3	MFAP3__Cardiometabolic	-0.00171759	0.943488	0.973652
MFAP4	MFAP4__Inflammation_II	-0.0476658	0.0544796	0.174815
MFAP5	MFAP5__Cardiometabolic	0.0142038	0.480376	0.660343
MFGE8	MFGE8__Neurology	-0.0906915	2.72191e-06	0.000209889
MIA	MIA__Oncology	-0.0182625	0.400844	0.60057
MICB_MICA	MICB_MICA__Inflammation	-0.00188803	0.937865	0.970012
MIF	MIF__Neurology	-0.025162	0.0567945	0.179979
MILR1	MILR1__Inflammation	0.0105193	0.473528	0.655302
MITD1	MITD1__Neurology	0.0678105	0.00646983	0.0418547
MME	MME__Oncology	-0.0380784	0.0631751	0.192719
MMP1	MMP1__Inflammation	0.0663283	0.00442624	0.032886
MMP10	MMP10__Inflammation	-0.0189929	0.253485	0.458644
MMP12	MMP12__Oncology	0.141856	3.28401e-12	2.2791e-09
MMP3	MMP3__Neurology	-0.0141841	0.401963	0.60057
MMP7	MMP7__Cardiometabolic	0.083074	0.00670366	0.0421026
MMP8	MMP8__Neurology	0.0848753	0.000212401	0.00446686
MOCS2	MOCS2__Inflammation_II	-0.016886	0.161032	0.345995
MOG	MOG__Oncology	-0.0537962	0.0262168	0.105782
MRC1	MRC1__Inflammation_II	0.0157141	0.35246	0.559367
MSLN	MSLN__Oncology	-0.00964481	0.650347	0.797422
MSMB	MSMB__Cardiometabolic	0.0572787	0.00655822	0.0418547
MSR1	MSR1__Neurology	0.036556	0.0134547	0.068407
MSRA	MSRA__Oncology	-0.00957989	0.622251	0.778568
MST1	MST1__Inflammation_II	0.0309458	0.141481	0.318792
MSTN	MSTN__Cardiometabolic	0.0106697	0.62263	0.778568
MXRA8	MXRA8__Inflammation_II	-0.00205612	0.872606	0.938897
MYBPC1	MYBPC1__Cardiometabolic_II	0.0194606	0.361508	0.568582
MYDGF	MYDGF__Cardiometabolic_II	-0.00806031	0.595597	0.76069
MYH9	MYH9__Cardiometabolic_II	0.0438666	0.0611362	0.189273
MYL3	MYL3__Cardiometabolic_II	0.0302264	0.170078	0.359861
MYOC	MYOC__Neurology	0.0136629	0.497304	0.675216
MYOM3	MYOM3__Inflammation_II	-0.0221158	0.323027	0.529656
MZB1	MZB1__Inflammation	0.0575821	0.00456369	0.0335153
NAAA	NAAA__Neurology	-0.000892129	0.964537	0.984279
NADK	NADK__Cardiometabolic	0.0127274	0.46648	0.650545
NAGPA	NAGPA__Inflammation_II	-0.0224931	0.126181	0.300342
NBL1	NBL1__Oncology	0.00833305	0.595728	0.76069
NCAM1	NCAM1__Cardiometabolic	-0.0349651	0.00212537	0.0206295
NCAM2	NCAM2__Neurology	-0.0462145	0.000320251	0.00577283
NCAN	NCAN__Neurology	0.0207022	0.408871	0.605665
NCR3LG1	NCR3LG1__Oncology_II	-0.0243661	0.0924289	0.246241
NCS1	NCS1__Oncology	-0.0283226	0.0117497	0.0628537
NDRG1	NDRG1__Neurology	0.00378464	0.835243	0.913568
NDST1	NDST1__Oncology_II	-0.00656641	0.722686	0.848636
NECTIN1	NECTIN1__Inflammation_II	-0.0372943	0.0622672	0.190788
NECTIN2	NECTIN2__Cardiometabolic	-0.00949326	0.343296	0.551189
NECTIN4	NECTIN4__Oncology	0.0896833	5.56814e-07	5.94506e-05
NEFL	NEFL__Neurology	0.0693173	1.50152e-06	0.000130257
NELL1	NELL1__Oncology	-0.0628628	9.83929e-05	0.00267783
NELL2	NELL2__Inflammation	0.0289466	0.148284	0.327215
NEO1	NEO1__Neurology_II	-0.0128356	0.461224	0.646646
NFASC	NFASC__Inflammation	-0.0603184	0.00160021	0.0168222
NGFR	NGFR__Cardiometabolic_II	0.00563966	0.771586	0.874968
NHLRC3	NHLRC3__Inflammation_II	-0.0265333	0.135173	0.312181
NID1	NID1__Cardiometabolic	0.00875019	0.47042	0.654153
NID2	NID2__Neurology	-0.00370801	0.834071	0.913394
NIT1	NIT1__Cardiometabolic_II	0.0544142	0.0173062	0.080324
NIT2	NIT2__Cardiometabolic_II	0.0131248	0.497656	0.675216
NLGN1	NLGN1__Neurology_II	-0.0240707	0.294005	0.500711
NME3	NME3__Inflammation	0.0177375	0.174647	0.364527
NOMO1	NOMO1__Neurology	-0.0619581	3.14102e-06	0.000225784
NOS1	NOS1__Neurology	-0.00274495	0.834426	0.913394
NOTCH1	NOTCH1__Cardiometabolic	-0.023935	0.0425054	0.14518
NOTCH2	NOTCH2__Cardiometabolic_II	0.0352666	0.108979	0.273531
NOTCH3	NOTCH3__Cardiometabolic	-0.0198104	0.0781692	0.220079
NPC2	NPC2__Cardiometabolic_II	-0.00105546	0.958297	0.983149
NPDC1	NPDC1__Cardiometabolic	-0.054452	0.0154667	0.0750621
NPPC	NPPC__Inflammation	-0.0442688	0.0335929	0.124339
NPTN	NPTN__Oncology	-0.0604388	0.000245817	0.00476924
NPTX1	NPTX1__Neurology	-0.0800418	4.17656e-08	9.15136e-06
NPTX2	NPTX2__Cardiometabolic_II	-0.0656252	3.97644e-05	0.00125439
NPTXR	NPTXR__Cardiometabolic	0.0325334	0.155864	0.340692
NPY	NPY__Oncology	-0.0203002	0.24955	0.457005
NRCAM	NRCAM__Cardiometabolic	-0.00787429	0.736419	0.851791
NRGN	NRGN__Inflammation_II	-0.0449868	0.00471701	0.0340314
NRP1	NRP1__Cardiometabolic	-0.00337198	0.832241	0.913394
NRP2	NRP2__Neurology	-0.0132217	0.205854	0.405284
NRXN3	NRXN3__Neurology_II	-0.0515916	0.0125774	0.0656296
NSFL1C	NSFL1C__Neurology	0.0228184	0.09513	0.251865
NT5C	NT5C__Cardiometabolic_II	0.00749201	0.695058	0.829649
NT5C1A	NT5C1A__Neurology_II	0.0634058	0.000658211	0.00971912
NT5E	NT5E__Oncology	-0.0411326	0.0171908	0.0800698
NTRK2	NTRK2__Cardiometabolic	-0.0455905	0.00362724	0.0293979
NTRK3	NTRK3__Neurology	-0.0458128	0.000377361	0.00638752
NUCB2	NUCB2__Oncology	-0.00835542	0.49623	0.675216
NUDC	NUDC__Inflammation	0.007023	0.686966	0.822556
NUDT5	NUDT5__Neurology	-0.0299773	0.0320464	0.119856
NXPH1	NXPH1__Neurology	-0.0230198	0.123468	0.297112
NXPH3	NXPH3__Inflammation_II	0.00203853	0.936861	0.969697
OBP2B	OBP2B__Neurology	-0.0443537	0.0638786	0.194437
OCLN	OCLN__Neurology_II	0.000874709	0.966519	0.984279
OGFR	OGFR__Oncology	0.0178082	0.342982	0.551189
OGN	OGN__Neurology	-0.00328017	0.831298	0.913394
OLFM4	OLFM4__Inflammation_II	0.00663878	0.763178	0.870135
OLR1	OLR1__Cardiometabolic	-0.0269601	0.0296555	0.114325
OMD	OMD__Inflammation	-0.0155702	0.412612	0.608613
OMG	OMG__Oncology	-0.0324566	0.200009	0.399442
OMP	OMP__Neurology_II	0.0167322	0.466818	0.650545
ORM1	ORM1__Inflammation_II	0.0198057	0.37345	0.577226
OSCAR	OSCAR__Inflammation	0.0053749	0.67524	0.815694
OSMR	OSMR__Cardiometabolic	0.00989669	0.440891	0.633719
OXCT1	OXCT1__Cardiometabolic_II	-0.0265088	0.237622	0.443305
OXT	OXT__Neurology	0.0349014	0.0322092	0.119856
P4HB	P4HB__Oncology	-0.0217476	0.0228602	0.0958455
PADI2	PADI2__Inflammation	0.0260345	0.249575	0.457005
PAG1	PAG1__Cardiometabolic	-0.0179423	0.314988	0.521634
PALM	PALM__Oncology_II	-0.0176817	0.231703	0.435189
PALM2	PALM2__Neurology_II	0.0727074	1.85615e-05	0.000736098
PAM	PAM__Cardiometabolic	-0.0461479	0.000919883	0.011574
PAMR1	PAMR1__Neurology	-0.00988118	0.454484	0.641733
PAPPA	PAPPA__Inflammation	-0.00377832	0.877849	0.943329
PARK7	PARK7__Neurology	-0.0111309	0.398233	0.59886
PAXX	PAXX__Inflammation_II	-0.00141	0.919321	0.965217
PBXIP1	PBXIP1__Oncology_II	0.0348031	0.0259658	0.105382
PCBD1	PCBD1__Inflammation_II	0.0152296	0.32826	0.532895
PCDH1	PCDH1__Inflammation	-0.0343137	0.0140018	0.0701608
PCDH12	PCDH12__Neurology_II	0.0119405	0.584844	0.753027
PCDH17	PCDH17__Cardiometabolic	-0.0586474	3.49243e-05	0.00115416
PCDH7	PCDH7__Oncology_II	-0.0304214	0.0312371	0.118139
PCDH9	PCDH9__Oncology_II	-0.0431077	0.00264916	0.0232724
PCDHB15	PCDHB15__Oncology_II	0.0228864	0.224623	0.427091
PCOLCE	PCOLCE__Cardiometabolic	-0.00240144	0.845715	0.92284
PCSK9	PCSK9__Cardiometabolic	-0.000414447	0.982053	0.989685
PDCD1LG2	PDCD1LG2__Oncology	0.00930907	0.67889	0.816801
PDCD5	PDCD5__Neurology	-0.00269857	0.808164	0.90099
PDCD6	PDCD6__Cardiometabolic	-0.0100226	0.685367	0.821493
PDGFA	PDGFA__Cardiometabolic	0.0105525	0.441047	0.633719
PDGFRA	PDGFRA__Cardiometabolic	-0.0369354	0.016266	0.0781217
PDGFRB	PDGFRB__Cardiometabolic	-0.0175849	0.154834	0.338973
PDIA3	PDIA3__Inflammation_II	0.00123815	0.93393	0.967385
PDIA4	PDIA4__Cardiometabolic_II	-0.00831164	0.60903	0.771289
PDLIM7	PDLIM7__Inflammation	0.101552	4.18164e-10	1.9347e-07
PEAR1	PEAR1__Cardiometabolic	0.012357	0.402037	0.60057
PEBP1	PEBP1__Neurology	-0.0197721	0.151623	0.333522
PECAM1	PECAM1__Neurology	-0.00475588	0.728805	0.849654
PENK	PENK__Inflammation_II	-0.0550939	0.0260689	0.105491
PEPD	PEPD__Inflammation_II	0.0106783	0.559933	0.72969
PGA4	PGA4__Inflammation_II	0.0291267	0.178451	0.368586
PGF	PGF__Inflammation	0.0871965	1.48914e-08	5.16733e-06
PGLYRP1	PGLYRP1__Cardiometabolic	0.0277506	0.272267	0.477154
PGLYRP2	PGLYRP2__Inflammation_II	0.0163376	0.366446	0.572036
PHOSPHO1	PHOSPHO1__Neurology	-0.0016058	0.930127	0.966858
PHYKPL	PHYKPL__Inflammation_II	-0.000490879	0.979324	0.987865
PI16	PI16__Inflammation_II	0.0242351	0.146368	0.326018
PI3	PI3__Cardiometabolic	0.0807907	6.37435e-05	0.00188247
PIGR	PIGR__Neurology	-0.00253855	0.893694	0.950731
PIK3IP1	PIK3IP1__Neurology	-0.027418	0.035269	0.127816
PILRA	PILRA__Neurology	3.24698e-05	0.997854	0.997854
PILRB	PILRB__Cardiometabolic	-0.0105136	0.518162	0.696233
PKD1	PKD1__Cardiometabolic_II	-0.00303314	0.794216	0.893332
PLA2G15	PLA2G15__Oncology	-0.0314477	0.0321323	0.119856
PLA2G1B	PLA2G1B__Cardiometabolic	-0.00789408	0.69645	0.830475
PLA2G7	PLA2G7__Neurology	-0.0265195	0.193639	0.390089
PLAT	PLAT__Cardiometabolic	-0.0405704	0.00412838	0.0316585
PLAU	PLAU__Neurology	-0.0149999	0.263552	0.467787
PLAUR	PLAUR__Inflammation	-0.0111709	0.347628	0.55397
PLG	PLG__Inflammation_II	0.0101507	0.583537	0.752742
PLIN3	PLIN3__Cardiometabolic	0.00497252	0.792442	0.892626
PLPBP	PLPBP__Cardiometabolic	-0.0180786	0.248257	0.456398
PLSCR3	PLSCR3__Neurology_II	0.0294154	0.0877814	0.237506
PLTP	PLTP__Cardiometabolic	0.00991975	0.44662	0.635267
PLXDC1	PLXDC1__Oncology	-0.0441708	0.0570712	0.180444
PLXDC2	PLXDC2__Neurology_II	0.00112711	0.957388	0.983149
PLXNA4	PLXNA4__Inflammation	-0.0596723	7.10402e-05	0.00205425
PLXNB2	PLXNB2__Cardiometabolic	-0.0180575	0.100491	0.262853
PLXNB3	PLXNB3__Cardiometabolic	-0.0420282	0.00112074	0.0131829
PMCH	PMCH__Cardiometabolic_II	0.0211005	0.258841	0.462978
PNLIP	PNLIP__Inflammation_II	0.0160688	0.445639	0.635267
PNLIPRP2	PNLIPRP2__Inflammation	-0.0099673	0.688265	0.822835
PODXL	PODXL__Oncology	-0.0273439	0.137713	0.315775
PODXL2	PODXL2__Oncology	-0.0325144	0.101054	0.263157
POLR2F	POLR2F__Oncology	0.0500991	0.0151736	0.07465
POMC	POMC__Cardiometabolic_II	0.0156267	0.384759	0.587996
PON1	PON1__Inflammation_II	-0.0104337	0.620586	0.777413
PON3	PON3__Inflammation	-0.0441822	0.0449762	0.15079
POSTN	POSTN__Cardiometabolic_II	0.0859439	1.21633e-06	0.00011746
PPBP	PPBP__Inflammation_II	0.0838838	1.38395e-05	0.000600288
PPCDC	PPCDC__Neurology	0.0139909	0.325923	0.530427
PPIB	PPIB__Cardiometabolic	-0.00520088	0.778978	0.881191
PPP1R2	PPP1R2__Cardiometabolic	0.0111572	0.479696	0.660343
PPP3R1	PPP3R1__Neurology	-0.0461671	0.000626217	0.00934613
PRAP1	PRAP1__Cardiometabolic_II	0.0656892	0.00149461	0.0159579
PRCP	PRCP__Cardiometabolic	-0.0410766	0.0506049	0.163871
PRDX1	PRDX1__Neurology	-0.00611832	0.734249	0.850804
PRELP	PRELP__Inflammation	0.00986887	0.527324	0.704451
PRG2	PRG2__Cardiometabolic_II	0.0607548	0.00391301	0.0307537
PRG3	PRG3__Cardiometabolic_II	0.0440493	0.0343657	0.126189
PRKAR1A	PRKAR1A__Cardiometabolic	-0.00546513	0.757532	0.866117
PRKAR2A	PRKAR2A__Neurology_II	0.0185038	0.321757	0.528519
PRL	PRL__Neurology	-0.0108676	0.630894	0.783256
PRND	PRND__Neurology_II	-0.00284913	0.890167	0.948928
PROC	PROC__Cardiometabolic	-0.000345502	0.982765	0.989685
PROS1	PROS1__Inflammation_II	0.0220945	0.11772	0.287579
PRRT3	PRRT3__Cardiometabolic_II	-0.0297807	0.0855064	0.233699
PRSS2	PRSS2__Cardiometabolic	0.0179967	0.387988	0.589349
PRSS22	PRSS22__Inflammation_II	-0.0370867	0.0508186	0.164038
PRSS27	PRSS27__Cardiometabolic	-0.040568	0.00165989	0.0171935
PRSS53	PRSS53__Neurology_II	0.0180651	0.366943	0.572036
PRSS8	PRSS8__Inflammation	-0.0275821	0.101866	0.26422
PRTG	PRTG__Oncology	-0.0215784	0.047662	0.156394
PRTN3	PRTN3__Cardiometabolic	0.0191623	0.404592	0.602236
PSAP	PSAP__Cardiometabolic_II	0.0236221	0.308277	0.514289
PSME1	PSME1__Neurology	0.0305816	0.113872	0.282017
PSME2	PSME2__Neurology	0.0342378	0.104003	0.266042
PSMG3	PSMG3__Inflammation	-0.0420608	0.0787208	0.220736
PTGDS	PTGDS__Cardiometabolic	0.00159704	0.922602	0.966858
PTGR1	PTGR1__Cardiometabolic_II	0.0480332	0.02762	0.109847
PTH1R	PTH1R__Inflammation	0.000474097	0.976949	0.986595
PTN	PTN__Cardiometabolic	-0.00195707	0.933048	0.967385
PTP4A3	PTP4A3__Inflammation_II	-0.0424892	0.0044306	0.032886
PTPRB	PTPRB__Cardiometabolic_II	0.00779886	0.702929	0.835108
PTPRC	PTPRC__Cardiometabolic_II	0.0275855	0.0213822	0.091884
PTPRF	PTPRF__Cardiometabolic	-0.0438645	4.46497e-05	0.00137719
PTPRK	PTPRK__Oncology_II	-0.0165273	0.425527	0.617933
PTPRN2	PTPRN2__Neurology	-0.0390058	0.0137682	0.06924
PTPRR	PTPRR__Neurology_II	-0.0151482	0.297871	0.503374
PTPRS	PTPRS__Cardiometabolic	-0.0337693	0.00680396	0.0425401
PTPRZ1	PTPRZ1__Cardiometabolic_II	-0.028848	0.0730959	0.211369
PTS	PTS__Neurology	-0.0147902	0.460452	0.646646
PVALB	PVALB__Oncology	-0.015715	0.394413	0.596345
PVR	PVR__Neurology	-0.021548	0.102258	0.26422
PYDC1	PYDC1__Cardiometabolic_II	0.0075701	0.62812	0.78155
PZP	PZP__Inflammation_II	0.0484575	0.0284173	0.111108
QDPR	QDPR__Cardiometabolic	-0.0303337	0.142613	0.31927
QPCT	QPCT__Cardiometabolic	-0.0488583	0.000551176	0.00840695
QSOX1	QSOX1__Inflammation_II	0.00245975	0.860088	0.932853
RARRES2	RARRES2__Cardiometabolic	-0.00406023	0.774986	0.87739
RBFOX3	RBFOX3__Neurology_II	0.0159966	0.35303	0.559367
RBKS	RBKS__Neurology	-0.016859	0.285632	0.494391
RBP1	RBP1__Neurology_II	0.00163877	0.924981	0.966858
REG1A	REG1A__Cardiometabolic	0.0465817	0.0152742	0.07465
REG1B	REG1B__Cardiometabolic	0.0321786	0.102816	0.264766
REG3A	REG3A__Cardiometabolic	0.0583303	0.00274568	0.0238188
REG4	REG4__Inflammation	0.0517173	0.0132372	0.0675485
RELT	RELT__Neurology	-0.0223103	0.022153	0.0949024
REN	REN__Cardiometabolic	0.0272986	0.184504	0.378834
RET	RET__Oncology	-0.0229559	0.204113	0.403574
RETN	RETN__Cardiometabolic	0.0181924	0.3745	0.577563
RGMA	RGMA__Neurology	-0.0530887	1.85225e-05	0.000736098
RGMB	RGMB__Neurology	-0.0518601	4.97815e-05	0.0015021
RHOC	RHOC__Neurology	0.080538	1.15735e-05	0.000535468
RIDA	RIDA__Inflammation_II	-0.035454	0.00575509	0.038777
RLN2	RLN2__Inflammation_II	-0.00252722	0.887601	0.948928
RNASE1	RNASE1__Inflammation_II	-0.0289445	0.238495	0.444337
RNASE10	RNASE10__Cardiometabolic_II	0.011129	0.599875	0.764879
RNASE3	RNASE3__Cardiometabolic	0.0387678	0.0482226	0.157489
RNASE4	RNASE4__Inflammation_II	0.0215298	0.187186	0.381518
RNASE6	RNASE6__Inflammation_II	0.0159852	0.182069	0.3755
RNASET2	RNASET2__Cardiometabolic	-0.00236624	0.880683	0.945389
RNF149	RNF149__Cardiometabolic_II	-0.0220299	0.104845	0.266042
RNF5	RNF5__Cardiometabolic_II	-0.0264739	0.212733	0.411817
ROBO1	ROBO1__Inflammation	-0.0578721	1.85584e-05	0.000736098
ROBO2	ROBO2__Neurology	-0.0585867	3.90405e-06	0.000225784
ROR1	ROR1__Cardiometabolic	-0.0274338	0.0173837	0.080324
RSPO1	RSPO1__Neurology	-0.010324	0.614457	0.773926
RSPO3	RSPO3__Oncology	-0.02998	0.0545354	0.174815
RTBDN	RTBDN__Oncology	-0.0256458	0.0561383	0.178306
RTN4R	RTN4R__Oncology	-0.0742577	0.000464894	0.00741692
RWDD1	RWDD1__Neurology	-0.00187697	0.883409	0.946927
S100A11	S100A11__Cardiometabolic	0.034957	0.0414882	0.142615
S100A13	S100A13__Inflammation_II	0.00218371	0.916745	0.963241
S100A4	S100A4__Oncology	0.0505359	0.00375015	0.0300879
SAA4	SAA4__Inflammation_II	0.00951862	0.659359	0.804422
SBSN	SBSN__Cardiometabolic_II	0.017125	0.426944	0.617933
SCAMP3	SCAMP3__Oncology	-0.0331105	0.0114655	0.0621647
SCARA5	SCARA5__Neurology	0.0117334	0.396513	0.59886
SCARB2	SCARB2__Neurology	0.0134048	0.220608	0.42235
SCARF1	SCARF1__Cardiometabolic	-0.00842218	0.523569	0.701481
SCARF2	SCARF2__Neurology	0.0233362	0.0657788	0.196346
SCG2	SCG2__Oncology	-0.0521495	0.000546289	0.00840695
SCG3	SCG3__Inflammation	-0.0021403	0.930636	0.966858
SCGB1A1	SCGB1A1__Inflammation	0.038821	0.0353858	0.127872
SCGB3A2	SCGB3A2__Inflammation	0.000373441	0.985404	0.989685
SCLY	SCLY__Oncology	0.0412819	0.0131955	0.0675485
SCN2A	SCN2A__Neurology_II	-0.0385108	0.061245	0.189273
SCN2B	SCN2B__Neurology_II	-0.0483278	0.00974765	0.0549989
SCN4B	SCN4B__Cardiometabolic_II	-0.0635851	0.000141173	0.00346306
SCPEP1	SCPEP1__Cardiometabolic_II	0.0120278	0.590648	0.75769
SCRG1	SCRG1__Cardiometabolic_II	-0.00690692	0.724747	0.848859
SCRN1	SCRN1__Inflammation	-0.0223897	0.240147	0.446217
SDC1	SDC1__Cardiometabolic	-0.0277958	0.123511	0.297112
SDC4	SDC4__Cardiometabolic	-0.00570156	0.700609	0.834717
SDK2	SDK2__Inflammation_II	-0.0256752	0.127209	0.300517
SEL1L	SEL1L__Cardiometabolic_II	-0.0128143	0.388087	0.589349
SELE	SELE__Cardiometabolic	0.0481394	0.0278237	0.109888
SELENOP	SELENOP__Inflammation_II	0.0125435	0.300454	0.506105
SELL	SELL__Inflammation_II	0.0249416	0.159103	0.344178
SELP	SELP__Cardiometabolic	0.0909999	1.10043e-05	0.000527922
SELPLG	SELPLG__Inflammation	-0.0456028	0.0223207	0.0950343
SEMA3F	SEMA3F__Cardiometabolic	-0.0268994	0.0152529	0.07465
SEMA3G	SEMA3G__Inflammation_II	0.0133214	0.336818	0.542978
SEMA4C	SEMA4C__Oncology	-0.0335196	0.0572358	0.180553
SEMA4D	SEMA4D__Neurology	-0.0415741	0.00559688	0.0382683
SEMA6C	SEMA6C__Inflammation_II	-0.0174766	0.381	0.58434
SEMA7A	SEMA7A__Cardiometabolic	-0.0577682	0.0018087	0.0184593
SEPTIN8	SEPTIN8__Neurology_II	0.042127	0.00415782	0.0317091
SERPINA1	SERPINA1__Inflammation_II	0.0378411	0.0728467	0.211247
SERPINA11	SERPINA11__Cardiometabolic	-0.00468538	0.842552	0.920112
SERPINA12	SERPINA12__Cardiometabolic	0.03974	0.12934	0.303267
SERPINA3	SERPINA3__Inflammation_II	0.0214868	0.176185	0.366085
SERPINA4	SERPINA4__Inflammation_II	0.0267833	0.127461	0.300517
SERPINA5	SERPINA5__Inflammation_II	0.0343078	0.034232	0.12614
SERPINA6	SERPINA6__Inflammation_II	0.00496428	0.806514	0.900596
SERPINA7	SERPINA7__Inflammation_II	0.0184549	0.358768	0.56707
SERPINA9	SERPINA9__Oncology	0.0409409	0.0655718	0.196233
SERPINB1	SERPINB1__Neurology	-0.0231716	0.11716	0.287302
SERPINB6	SERPINB6__Neurology	-0.0248596	0.108446	0.273531
SERPINB8	SERPINB8__Inflammation	0.0257268	0.221872	0.424186
SERPINB9	SERPINB9__Neurology	-0.0267062	0.102173	0.26422
SERPINC1	SERPINC1__Inflammation_II	0.0034748	0.86198	0.932853
SERPIND1	SERPIND1__Inflammation_II	0.0119457	0.426518	0.617933
SERPINE1	SERPINE1__Cardiometabolic	0.0737375	0.000233495	0.00476924
SERPINE2	SERPINE2__Cardiometabolic_II	-0.0170448	0.41702	0.611786
SERPINF1	SERPINF1__Inflammation_II	0.0367648	0.0227645	0.0958455
SERPINF2	SERPINF2__Inflammation_II	0.0105553	0.580121	0.750427
SERPING1	SERPING1__Inflammation_II	0.0179241	0.205482	0.405127
SERPINI1	SERPINI1__Inflammation_II	-0.0815784	0.000683443	0.00988145
SERPINI2	SERPINI2__Oncology_II	0.0132932	0.442594	0.635267
SEZ6	SEZ6__Neurology_II	-0.0199797	0.265133	0.467939
SEZ6L	SEZ6L__Oncology	-0.0469512	0.00912848	0.052332
SEZ6L2	SEZ6L2__Oncology	-0.0424065	0.00216342	0.020853
SFRP1	SFRP1__Neurology	-0.0456297	0.0112006	0.0612063
SFRP4	SFRP4__Inflammation_II	-0.0243559	0.17776	0.367706
SFTPD	SFTPD__Cardiometabolic	-0.0265168	0.156564	0.341637
SGSH	SGSH__Cardiometabolic_II	-0.00558351	0.824145	0.912211
SHBG	SHBG__Inflammation_II	-0.00578183	0.770726	0.874968
SHISA5	SHISA5__Cardiometabolic_II	0.0181745	0.463599	0.648665
SHMT1	SHMT1__Inflammation	0.038967	0.0908506	0.243908
SIAE	SIAE__Oncology	-0.0345154	0.147206	0.326392
SIGLEC1	SIGLEC1__Inflammation	0.0269048	0.0996768	0.262029
SIGLEC10	SIGLEC10__Inflammation	0.0319017	0.0310583	0.117784
SIGLEC5	SIGLEC5__Neurology	0.0114503	0.615916	0.774947
SIGLEC6	SIGLEC6__Oncology	0.00468564	0.818105	0.907697
SIGLEC7	SIGLEC7__Cardiometabolic	0.00166627	0.928387	0.966858
SIGLEC8	SIGLEC8__Cardiometabolic_II	0.0256421	0.0781142	0.220079
SIGLEC9	SIGLEC9__Oncology	0.0047812	0.719458	0.846375
SIRPA	SIRPA__Cardiometabolic	-0.0085319	0.732933	0.850595
SIRPB1	SIRPB1__Inflammation	-0.000637515	0.975808	0.986595
SIRT2	SIRT2__Oncology	-0.0380737	0.0250307	0.102486
SLAMF8	SLAMF8__Oncology	-0.00317673	0.895146	0.95135
SLC16A1	SLC16A1__Neurology	-0.0228322	0.253331	0.458644
SLITRK1	SLITRK1__Inflammation_II	-0.0469631	0.0031918	0.0268498
SLITRK2	SLITRK2__Oncology	-0.0477022	0.000172865	0.00397112
SLITRK6	SLITRK6__Cardiometabolic	-0.0328287	0.140533	0.317686
SLURP1	SLURP1__Cardiometabolic_II	0.0381732	0.0357529	0.128562
SMAD5	SMAD5__Oncology	0.00344575	0.869963	0.937243
SMOC1	SMOC1__Oncology	-0.0467334	0.00102123	0.0125439
SMOC2	SMOC2__Inflammation	0.0449619	0.00120188	0.0136314
SMPD1	SMPD1__Neurology	-0.0196399	0.209567	0.409113
SMPDL3A	SMPDL3A__Inflammation	0.00214095	0.928198	0.966858
SMTN	SMTN__Neurology_II	0.04469	0.0268416	0.107062
SNAP23	SNAP23__Cardiometabolic	0.0201519	0.362123	0.568582
SNAP25	SNAP25__Neurology_II	-0.0540333	0.000920422	0.011574
SNAP29	SNAP29__Oncology	-0.0230331	0.079498	0.222019
SNCG	SNCG__Neurology	-0.0231936	0.241313	0.447784
SNX9	SNX9__Cardiometabolic	0.0306871	0.0126315	0.0656647
SOD1	SOD1__Cardiometabolic	-0.0381217	0.0153834	0.07492
SOD2	SOD2__Neurology	-0.0368756	0.0113147	0.0615873
SOD3	SOD3__Inflammation_II	-0.0238358	0.27938	0.48716
SORCS2	SORCS2__Oncology	-0.0165572	0.409304	0.605665
SORD	SORD__Oncology	0.0178239	0.434077	0.626298
SORT1	SORT1__Cardiometabolic	-0.0349832	0.0222727	0.0950343
SOST	SOST__Cardiometabolic	0.0145039	0.459639	0.646646
SPACA5_SPACA5B	SPACA5_SPACA5B__Neurology_II	-0.00538276	0.752213	0.862869
SPARC	SPARC__Oncology	0.00534406	0.807334	0.900788
SPARCL1	SPARCL1__Cardiometabolic	-0.0351998	0.00396608	0.0307537
SPART	SPART__Inflammation_II	-0.00574348	0.644877	0.792115
SPESP1	SPESP1__Cardiometabolic_II	-0.001913	0.92643	0.966858
SPINK1	SPINK1__Neurology	0.0699065	0.000276587	0.00518787
SPINK2	SPINK2__Inflammation_II	-0.0250418	0.170597	0.36041
SPINK6	SPINK6__Oncology	-0.0448182	0.0268425	0.107062
SPINT1	SPINT1__Neurology	-0.0421776	0.00122945	0.013762
SPINT2	SPINT2__Inflammation	-0.0397746	0.0609359	0.189215
SPOCK1	SPOCK1__Neurology	-0.0575853	0.000262576	0.00499254
SPON1	SPON1__Inflammation	-0.0113453	0.361835	0.568582
SPON2	SPON2__Cardiometabolic	-0.0162002	0.242348	0.449104
SPP1	SPP1__Cardiometabolic	-0.0259218	0.203081	0.402107
SPRY2	SPRY2__Inflammation	-0.0351235	0.0280054	0.110118
SRPX	SRPX__Cardiometabolic_II	-0.0327594	0.0678329	0.199898
SSC5D	SSC5D__Cardiometabolic	-0.00491612	0.730009	0.849654
ST13	ST13__Inflammation_II	0.0167555	0.359341	0.56707
ST3GAL1	ST3GAL1__Oncology	-0.0103458	0.530467	0.70694
ST6GAL1	ST6GAL1__Cardiometabolic	-0.0101598	0.379957	0.583385
ST8SIA1	ST8SIA1__Inflammation_II	-0.0121579	0.473536	0.655302
STAB2	STAB2__Cardiometabolic_II	0.0385926	0.0502781	0.163433
STAMBP	STAMBP__Neurology	0.0326244	0.077513	0.219568
STC1	STC1__Neurology	-0.00989146	0.511023	0.688641
STC2	STC2__Neurology	-0.0245711	0.0352338	0.127816
STX1B	STX1B__Neurology_II	-0.0264025	0.0709247	0.207687
STX4	STX4__Oncology	0.010742	0.635996	0.785304
STX8	STX8__Inflammation	-0.0229065	0.108907	0.273531
SUMF2	SUMF2__Neurology	-0.0328699	0.0998881	0.262088
SUOX	SUOX__Neurology_II	-0.0534013	0.00771074	0.0463289
SUSD2	SUSD2__Neurology	0.0425918	0.000796769	0.0105325
SUSD4	SUSD4__Oncology_II	-0.028271	0.0373669	0.132309
SUSD5	SUSD5__Inflammation_II	-0.0502323	0.00328458	0.0272994
SV2A	SV2A__Neurology_II	-0.034014	0.0729014	0.211247
SYT1	SYT1__Neurology_II	-0.0600094	0.000505867	0.0079789
TACSTD2	TACSTD2__Oncology	-0.0145802	0.540993	0.714713
TAFA5	TAFA5__Oncology	-0.0234427	0.138731	0.316708
TALDO1	TALDO1__Cardiometabolic_II	-0.00530468	0.706398	0.835874
TAX1BP1	TAX1BP1__Neurology_II	-0.0171462	0.28676	0.494391
TBCA	TBCA__Inflammation_II	0.00591036	0.616384	0.774947
TCN1	TCN1__Inflammation_II	0.0166148	0.479249	0.660343
TCN2	TCN2__Cardiometabolic	-0.0014445	0.926198	0.966858
TCTN3	TCTN3__Cardiometabolic_II	-0.0110155	0.402832	0.60057
TDGF1	TDGF1__Neurology	0.0288933	0.210781	0.410328
TEK	TEK__Oncology	-0.0348174	0.00774374	0.0463289
TF	TF__Inflammation_II	-0.0247038	0.321385	0.528519
TFF1	TFF1__Neurology	0.0427998	0.0359328	0.128875
TFF2	TFF2__Inflammation	0.0591556	0.00268444	0.023434
TFF3	TFF3__Cardiometabolic	0.0265844	0.0669872	0.198248
TFPI	TFPI__Cardiometabolic	0.0286299	0.0191023	0.0856833
TFPI2	TFPI2__Oncology	-0.0483548	0.00118805	0.0136314
TFRC	TFRC__Cardiometabolic	0.00245476	0.911452	0.96127
TGFA	TGFA__Inflammation	-0.0653188	0.000233952	0.00476924
TGFB1	TGFB1__Inflammation	0.0305668	0.112697	0.28033
TGFB2	TGFB2__Oncology_II	0.0424295	0.0875629	0.237377
TGFBI	TGFBI__Cardiometabolic	0.00815964	0.488854	0.667746
TGFBR1	TGFBR1__Inflammation_II	0.0249948	0.206833	0.406635
TGFBR2	TGFBR2__Oncology	0.0268491	0.0171624	0.0800698
TGFBR3	TGFBR3__Cardiometabolic	-0.00379058	0.680667	0.81798
TGM2	TGM2__Cardiometabolic	0.0502844	0.00494871	0.0348671
TGOLN2	TGOLN2__Inflammation_II	-0.0147094	0.398015	0.59886
THBD	THBD__Cardiometabolic	-0.0119132	0.567933	0.73741
THBS2	THBS2__Neurology	-0.0209754	0.189808	0.385109
THBS4	THBS4__Cardiometabolic	-0.00486548	0.740272	0.855535
THOP1	THOP1__Cardiometabolic	-0.0157716	0.253845	0.458644
THY1	THY1__Neurology	0.00527176	0.833235	0.913394
TIE1	TIE1__Cardiometabolic	0.00080693	0.958358	0.983149
TIMD4	TIMD4__Cardiometabolic	-0.0151432	0.512659	0.690176
TIMM10	TIMM10__Cardiometabolic_II	0.000622264	0.973231	0.986018
TIMP1	TIMP1__Cardiometabolic	0.0223647	0.0885362	0.23856
TIMP2	TIMP2__Cardiometabolic_II	0.000504899	0.977354	0.986595
TIMP3	TIMP3__Inflammation	-0.0257897	0.0787036	0.220736
TIMP4	TIMP4__Neurology	-0.0458912	0.0050913	0.0356905
TINAGL1	TINAGL1__Cardiometabolic	0.00672216	0.601392	0.765267
TLR1	TLR1__Inflammation_II	-0.0559637	0.0200773	0.0881878
TLR3	TLR3__Inflammation	-0.0165834	0.41796	0.61195
TMEM106A	TMEM106A__Oncology_II	0.0198201	0.370973	0.575962
TMEM132A	TMEM132A__Cardiometabolic_II	-0.0266201	0.252006	0.457234
TMEM25	TMEM25__Neurology_II	-0.0268116	0.0745025	0.213183
TMPRSS5	TMPRSS5__Neurology	0.0166405	0.385078	0.587996
TMSB10	TMSB10__Neurology	0.014544	0.213966	0.413627
TNC	TNC__Cardiometabolic	0.0517132	0.00534501	0.0369098
TNFRSF10A	TNFRSF10A__Neurology	0.0429652	0.00339385	0.0278738
TNFRSF10B	TNFRSF10B__Neurology	0.0264026	0.104064	0.266042
TNFRSF10C	TNFRSF10C__Cardiometabolic	0.019151	0.163408	0.34894
TNFRSF11A	TNFRSF11A__Inflammation	-0.00172332	0.901416	0.95436
TNFRSF11B	TNFRSF11B__Inflammation	0.0684376	1.26938e-06	0.00011746
TNFRSF12A	TNFRSF12A__Oncology	0.0183554	0.0910789	0.244049
TNFRSF13B	TNFRSF13B__Inflammation	0.0340259	0.0557595	0.177857
TNFRSF13C	TNFRSF13C__Inflammation	-0.0268891	0.163192	0.34894
TNFRSF14	TNFRSF14__Inflammation	-0.000168678	0.989039	0.991898
TNFRSF17	TNFRSF17__Inflammation_II	0.0597953	0.00262234	0.0231835
TNFRSF19	TNFRSF19__Oncology	0.0112298	0.397699	0.59886
TNFRSF1A	TNFRSF1A__Neurology	0.00334157	0.73434	0.850804
TNFRSF1B	TNFRSF1B__Neurology	0.011589	0.323992	0.529683
TNFRSF21	TNFRSF21__Neurology	-0.0524207	0.0354688	0.127872
TNFRSF4	TNFRSF4__Inflammation	-0.021337	0.264977	0.467939
TNFRSF6B	TNFRSF6B__Neurology	0.045652	0.00538243	0.0369842
TNFRSF8	TNFRSF8__Neurology	-0.0208284	0.255073	0.459197
TNFRSF9	TNFRSF9__Neurology	0.0918185	3.72771e-06	0.000225784
TNFSF10	TNFSF10__Inflammation	-0.0516101	0.0197275	0.0873786
TNFSF12	TNFSF12__Inflammation	-0.0422271	0.00565367	0.0382795
TNFSF13	TNFSF13__Inflammation	0.0174883	0.0857139	0.233735
TNFSF13B	TNFSF13B__Cardiometabolic	0.0469937	0.00454249	0.0335153
TNFSF14	TNFSF14__Neurology	0.0138715	0.517427	0.695919
TNFSF8	TNFSF8__Cardiometabolic_II	-0.00403543	0.745838	0.859106
TNFSF9	TNFSF9__Inflammation_II	-0.0454272	0.0191368	0.0856833
TNN	TNN__Cardiometabolic_II	0.00297483	0.888898	0.948928
TNR	TNR__Neurology	-0.0394375	0.0144422	0.072107
TNXB	TNXB__Neurology	-0.00733917	0.703851	0.835108
TOMM20	TOMM20__Cardiometabolic_II	-0.0160958	0.14888	0.328008
TP53I3	TP53I3__Inflammation_II	0.041005	0.0308492	0.117311
TPD52L2	TPD52L2__Inflammation_II	0.0347728	0.0369842	0.131289
TPK1	TPK1__Cardiometabolic_II	-0.0160174	0.289747	0.496227
TPP1	TPP1__Inflammation	-0.0457537	0.0469155	0.15431
TPSAB1	TPSAB1__Inflammation	0.00206807	0.930295	0.966858
TREH	TREH__Cardiometabolic_II	0.0760443	0.00137831	0.014946
TREM2	TREM2__Inflammation	0.0354812	0.0082103	0.0480839
TREML2	TREML2__Neurology	0.0132309	0.554018	0.724084
TRIAP1	TRIAP1__Oncology	0.00150282	0.909433	0.960649
TSPAN8	TSPAN8__Oncology_II	0.0304021	0.110039	0.275196
TTR	TTR__Inflammation_II	-0.0127041	0.614401	0.773926
TWF2	TWF2__Cardiometabolic_II	0.00703396	0.521629	0.700214
TXLNA	TXLNA__Neurology	0.00190112	0.90463	0.956303
TXN	TXN__Inflammation_II	0.00795074	0.499568	0.676489
TXNDC15	TXNDC15__Oncology	-0.0198404	0.100558	0.262853
TXNDC5	TXNDC5__Neurology	-0.0126225	0.303945	0.510745
TXNRD1	TXNRD1__Neurology	-0.0442267	0.00317259	0.0268498
TYMP	TYMP__Cardiometabolic	0.0647253	0.00250186	0.0224617
TYRO3	TYRO3__Cardiometabolic	-0.0487276	0.00105711	0.0127589
UBXN1	UBXN1__Inflammation_II	-0.0154026	0.428665	0.619133
ULBP2	ULBP2__Neurology	-0.0524788	0.00720387	0.0434738
UMOD	UMOD__Cardiometabolic	-0.0252609	0.26518	0.467939
UNC5D	UNC5D__Inflammation_II	-0.0449186	0.00983885	0.0552887
UROD	UROD__Inflammation_II	0.00444638	0.792945	0.892626
USP8	USP8__Cardiometabolic	0.028077	0.216422	0.417213
VASN	VASN__Cardiometabolic	-0.0150784	0.226813	0.430665
VCAM1	VCAM1__Cardiometabolic	0.0274228	0.0187768	0.0848931
VCAN	VCAN__Neurology	-0.0171917	0.400907	0.60057
VEGFA	VEGFA__Inflammation	-0.0156229	0.18639	0.381518
VEGFB	VEGFB__Inflammation_II	-0.00170187	0.913669	0.961465
VEGFC	VEGFC__Oncology	-0.0560033	0.000207866	0.00446686
VEGFD	VEGFD__Inflammation	-0.02311	0.201464	0.400619
VGF	VGF__Neurology_II	-0.024172	0.14803	0.327174
VIT	VIT__Cardiometabolic_II	0.0133947	0.460366	0.646646
VMO1	VMO1__Oncology	0.0271383	0.231153	0.435147
VNN1	VNN1__Inflammation_II	0.000662358	0.977058	0.986595
VNN2	VNN2__Oncology	-0.00245715	0.912719	0.96127
VSIG4	VSIG4__Neurology	0.0280437	0.0721867	0.210053
VSIR	VSIR__Cardiometabolic	-0.00356775	0.791618	0.89258
VSNL1	VSNL1__Neurology_II	-0.0269822	0.0654922	0.196233
VSTM2B	VSTM2B__Oncology_II	-0.0200764	0.331185	0.537014
VTA1	VTA1__Neurology	0.0320708	0.133286	0.310405
VTI1A	VTI1A__Inflammation_II	-0.0242299	0.0596168	0.185951
VWA1	VWA1__Oncology	-0.0184361	0.0700341	0.205512
VWC2	VWC2__Neurology	-0.0355427	0.0105107	0.0588261
VWC2L	VWC2L__Neurology_II	-0.0345585	0.0458604	0.152283
VWF	VWF__Cardiometabolic	0.086415	2.42855e-05	0.000887061
WFDC1	WFDC1__Oncology_II	-0.0422455	0.0551159	0.176269
WFDC12	WFDC12__Oncology	-0.00424216	0.862161	0.932853
WFDC2	WFDC2__Oncology	-0.0461812	0.00470315	0.0340314
WFIKKN1	WFIKKN1__Neurology	-0.0216517	0.291155	0.497432
WFIKKN2	WFIKKN2__Inflammation	-0.0320723	0.147064	0.326392
WIF1	WIF1__Oncology	-0.0846088	3.9395e-08	9.15136e-06
WWP2	WWP2__Neurology	0.014056	0.444617	0.635267
XCL1	XCL1__Oncology	0.0173011	0.287595	0.494391
XG	XG__Cardiometabolic	0.0463631	0.010869	0.0604485
XPNPEP2	XPNPEP2__Oncology	-0.0245552	0.310214	0.516899
YAP1	YAP1__Neurology_II	0.0395609	0.0184838	0.0838518
YES1	YES1__Oncology	-0.000161943	0.993978	0.995412
YWHAQ	YWHAQ__Inflammation_II	0.0436228	0.0765585	0.217752
ZP3	ZP3__Cardiometabolic_II	0.0138376	0.536129	0.712078

## Sheet: Sup_Fig3b
		Infarcts
Olink protein	Olink with Panel	Std beta	Std beta (AD/PD as cov)
A1BG	A1BG__Inflammation_II	0.0128829	0.0145118	The p-value of the correlation is p < 2.2 x 10e-16
ABCA2	ABCA2__Cardiometabolic_II	0.0145882	0.0143391
ABHD14B	ABHD14B__Neurology	0.0407303	0.0389243
ABL1	ABL1__Oncology	-0.0167367	-0.0198432
ACAN	ACAN__Cardiometabolic	0.034203	0.0312519
ACE	ACE__Inflammation_II	-0.0232385	-0.024094
ACHE	ACHE__Inflammation_II	-0.0620768	-0.0618582
ACP5	ACP5__Cardiometabolic	-0.0171342	-0.0176101
ACP6	ACP6__Oncology	-0.0186764	-0.0193495
ACTA2	ACTA2__Cardiometabolic	0.0858827	0.0838383
ACVRL1	ACVRL1__Neurology	0.0200266	0.0188985
ACY1	ACY1__Cardiometabolic	0.0552863	0.0559185
ACY3	ACY3__Cardiometabolic_II	-0.054556	-0.0540367
ACYP1	ACYP1__Inflammation_II	-0.0241247	-0.0249705
ADA	ADA__Inflammation	-0.0535477	-0.054613
ADA2	ADA2__Cardiometabolic	0.0219315	0.0226472
ADAM12	ADAM12__Inflammation_II	0.00113709	0.00216404
ADAM15	ADAM15__Cardiometabolic	-0.0192752	-0.0195972
ADAM22	ADAM22__Neurology	-0.021891	-0.0210365
ADAM23	ADAM23__Inflammation	-0.0440344	-0.0448189
ADAM8	ADAM8__Neurology	0.13064	0.130351
ADAM9	ADAM9__Oncology_II	0.000334697	0.00150344
ADAMTS1	ADAMTS1__Inflammation_II	-0.0259121	-0.0270512
ADAMTS13	ADAMTS13__Cardiometabolic	0.0203761	0.0225462
ADAMTS15	ADAMTS15__Oncology	0.0086055	0.0101762
ADAMTS4	ADAMTS4__Inflammation_II	-0.0297938	-0.0304492
ADAMTS8	ADAMTS8__Oncology	-0.0290033	-0.0314353
ADAMTSL2	ADAMTSL2__Cardiometabolic_II	-0.0289432	-0.0285538
ADAMTSL5	ADAMTSL5__Cardiometabolic_II	-0.0185303	-0.0174779
ADCYAP1R1	ADCYAP1R1__Oncology	-0.00704267	-0.00945772
ADGRB3	ADGRB3__Neurology	-0.0333978	-0.0340038
ADGRD1	ADGRD1__Inflammation_II	-0.00477042	-0.00341016
ADGRE2	ADGRE2__Inflammation	-0.0108615	-0.0116215
ADGRE5	ADGRE5__Cardiometabolic	-0.00130499	-0.00227437
ADGRF5	ADGRF5__Cardiometabolic_II	0.00799641	0.0086636
ADGRG1	ADGRG1__Oncology	-0.00383707	-0.00282684
ADGRG2	ADGRG2__Cardiometabolic	0.0169175	0.0183805
ADIPOQ	ADIPOQ__Inflammation_II	-0.0101286	-0.00822219
ADM	ADM__Oncology	0.0151529	0.0144283
AFM	AFM__Inflammation_II	0.0301565	0.0317949
AGER	AGER__Inflammation	0.0361202	0.0370005
AGRN	AGRN__Inflammation	-0.0672402	-0.0683664
AGRP	AGRP__Inflammation	0.0163791	0.0167424
AGT	AGT__Inflammation_II	-0.035031	-0.0345372
AHCY	AHCY__Cardiometabolic	-0.013251	-0.0134613
AHNAK2	AHNAK2__Cardiometabolic_II	-0.00866991	-0.00908719
AHSG	AHSG__Inflammation_II	0.0215631	0.0235352
ALCAM	ALCAM__Cardiometabolic	-0.0387837	-0.0401065
ALDH1A1	ALDH1A1__Neurology	-0.0456606	-0.0460821
AMBN	AMBN__Inflammation	-0.0137782	-0.0129468
AMBP	AMBP__Oncology	0.0481646	0.0492715
AMIGO2	AMIGO2__Oncology	-0.04244	-0.0439446
AMY1A_AMY1B_AMY1C	AMY1A_AMY1B_AMY1C__Inflammation_II	-0.00983444	-0.00985495
AMY2A	AMY2A__Cardiometabolic	-0.0133133	-0.0131987
AMY2B	AMY2B__Cardiometabolic	-0.000211257	-0.000474319
ANG	ANG__Cardiometabolic	0.0225748	0.0243042
ANGPT1	ANGPT1__Inflammation	0.0527284	0.0534684
ANGPT2	ANGPT2__Oncology	0.0232652	0.0228684
ANGPTL1	ANGPTL1__Cardiometabolic	-0.00801723	-0.00659266
ANGPTL2	ANGPTL2__Inflammation	-0.00837449	-0.0060053
ANGPTL3	ANGPTL3__Cardiometabolic	0.028852	0.0294554
ANGPTL4	ANGPTL4__Inflammation	0.00772075	0.0081494
ANGPTL7	ANGPTL7__Oncology	0.0367214	0.0394395
ANPEP	ANPEP__Cardiometabolic	0.0148128	0.0160472
ANXA2	ANXA2__Cardiometabolic_II	0.0432639	0.0431102
ANXA3	ANXA3__Neurology	0.0139923	0.0165364
ANXA4	ANXA4__Cardiometabolic	-0.000968814	-0.00113505
AOC3	AOC3__Cardiometabolic	0.0472232	0.0462001
APCS	APCS__Inflammation_II	0.0151357	0.0172789
APEX1	APEX1__Oncology	0.0388115	0.0395171
APLP1	APLP1__Cardiometabolic	-0.00279071	-0.000959946
APOA1	APOA1__Inflammation_II	-0.00659334	-0.00499048
APOA4	APOA4__Inflammation_II	0.0276442	0.0290669
APOC1	APOC1__Inflammation_II	-0.0453934	-0.0431913
APOD	APOD__Inflammation_II	-0.0116036	-0.00961441
APOE	APOE__Inflammation_II	0.0395554	0.0427159
APOF	APOF__Inflammation_II	0.00563204	0.00728359
APOL1	APOL1__Inflammation_II	0.0182664	0.0199498
APOM	APOM__Cardiometabolic	-0.0157232	-0.0150713
APP	APP__Neurology	-0.0642189	-0.0648406
AREG	AREG__Oncology	0.0325243	0.0313295
ARL13B	ARL13B__Cardiometabolic_II	-0.0668363	-0.0666692
ARSA	ARSA__Neurology	-0.0157925	-0.0130666
ARSB	ARSB__Oncology	-0.0494763	-0.0468086
ART3	ART3__Cardiometabolic	-0.0326856	-0.0327876
ASAH1	ASAH1__Cardiometabolic_II	-0.0402916	-0.0380373
ASAH2	ASAH2__Neurology	-0.0228199	-0.0226
ASGR2	ASGR2__Inflammation_II	0.0387257	0.0396341
ASRGL1	ASRGL1__Cardiometabolic_II	-0.0557879	-0.0579494
ATOX1	ATOX1__Oncology	-0.0122302	-0.0134791
ATP5IF1	ATP5IF1__Inflammation	0.0137661	0.0123471
ATRAID	ATRAID__Oncology_II	-0.00434637	-0.00509839
ATRN	ATRN__Inflammation_II	-0.02297	-0.0210562
ATXN3	ATXN3__Neurology_II	0.00110571	-0.000353343
AXL	AXL__Cardiometabolic	-0.0353005	-0.0352946
B2M	B2M__Inflammation_II	0.00518274	0.00655621
B4GALT1	B4GALT1__Inflammation	-0.00499052	-0.00383529
B4GAT1	B4GAT1__Neurology	-0.0597686	-0.0596973
BAMBI	BAMBI__Oncology	-0.0242685	-0.0258427
BCAM	BCAM__Neurology	-0.0154309	-0.0162247
BCAN	BCAN__Neurology	-0.0248662	-0.0229819
BCAT1	BCAT1__Cardiometabolic_II	-0.00505063	-0.00689594
BCHE	BCHE__Inflammation_II	-0.0439365	-0.0427451
BCL2	BCL2__Oncology_II	0.0143978	0.0133243
BCL2L11	BCL2L11__Inflammation	-0.0139006	-0.0136293
BGLAP	BGLAP__Cardiometabolic_II	0.0748171	0.0768717
BGN	BGN__Oncology	0.0275959	0.0262356
BLMH	BLMH__Cardiometabolic	-0.033476	-0.0355936
BLVRB	BLVRB__Neurology	0.0679392	0.0684319
BMP4	BMP4__Neurology	0.00500167	0.00492911
BMP6	BMP6__Cardiometabolic	0.000981337	0.00249241
BMPER	BMPER__Inflammation_II	-0.0654916	-0.0663092
BNIP3L	BNIP3L__Inflammation_II	-0.0217853	-0.0226204
BOC	BOC__Cardiometabolic	-0.00630814	-0.00567044
BPIFB1	BPIFB1__Cardiometabolic	0.00879761	0.00984506
BPIFB2	BPIFB2__Cardiometabolic_II	-0.00514712	-0.00501399
BRSK2	BRSK2__Neurology_II	-0.0295262	-0.0294425
BSG	BSG__Inflammation	-0.0311973	-0.0325257
BST1	BST1__Neurology	-0.00212803	-0.0024591
BST2	BST2__Neurology	-0.0154193	-0.0153809
BTC	BTC__Oncology	-0.0477206	-0.0483802
BTD	BTD__Inflammation_II	-0.00305276	-0.00155733
BTN2A1	BTN2A1__Inflammation	-0.0238711	-0.0240881
BTN3A2	BTN3A2__Inflammation	-0.0190936	-0.0198763
C1QA	C1QA__Inflammation	0.0574084	0.0579938
C1QL2	C1QL2__Inflammation_II	-0.057478	-0.0580924
C1QTNF1	C1QTNF1__Cardiometabolic	-0.00288148	-0.00225408
C1QTNF5	C1QTNF5__Inflammation_II	-0.0312418	-0.0295718
C1QTNF9	C1QTNF9__Inflammation_II	-0.0137678	-0.0133057
C1R	C1R__Inflammation_II	0.0332847	0.0331586
C1RL	C1RL__Inflammation_II	0.0385679	0.0400776
C1S	C1S__Inflammation_II	0.0448103	0.0450759
C2	C2__Cardiometabolic	0.0184203	0.0188239
C3	C3__Inflammation_II	0.0317627	0.0339692
C4BPB	C4BPB__Oncology	-0.0071071	-0.00693072
C5	C5__Inflammation_II	0.0443904	0.0459526
C7	C7__Inflammation_II	0.0437431	0.0447072
C8B	C8B__Inflammation_II	0.00853777	0.0104116
C9	C9__Inflammation_II	0.0207675	0.021952
CA1	CA1__Cardiometabolic	0.0739304	0.0743144
CA11	CA11__Oncology	-0.0485159	-0.0475415
CA12	CA12__Oncology	-0.029205	-0.0273087
CA14	CA14__Oncology	-0.0385148	-0.0394042
CA2	CA2__Neurology	0.0200937	0.0200694
CA3	CA3__Cardiometabolic	0.0603125	0.0627983
CA4	CA4__Cardiometabolic	-0.0267933	-0.0267364
CA9	CA9__Oncology	-0.031235	-0.0284943
CACYBP	CACYBP__Inflammation_II	-0.0080749	-0.00985641
CALB1	CALB1__Oncology	-0.00538278	-0.00486772
CALB2	CALB2__Neurology	0.00278299	0.00222471
CALCA	CALCA__Neurology	0.0237064	0.0243502
CALCB	CALCB__Neurology_II	0.00187203	0.00339221
CALY	CALY__Cardiometabolic_II	-0.0285309	-0.0296381
CANT1	CANT1__Cardiometabolic	-0.0417371	-0.0420943
CAPG	CAPG__Oncology	0.0589007	0.0578403
CAPS	CAPS__Neurology_II	0.0383644	0.0395918
CASP3	CASP3__Cardiometabolic	0.0434446	0.0436341
CASP8	CASP8__Oncology	-0.00612677	-0.00709481
CAT	CAT__Inflammation_II	0.0388901	0.0391622
CBLIF	CBLIF__Cardiometabolic	0.0139918	0.0137292
CBLN4	CBLN4__Oncology	-0.0586523	-0.0602878
CC2D1A	CC2D1A__Neurology	0.0368857	0.034722
CCDC80	CCDC80__Cardiometabolic	0.0515347	0.0501225
CCER2	CCER2__Cardiometabolic_II	-0.00485435	-0.00492761
CCL11	CCL11__Inflammation	0.0355629	0.0369108
CCL14	CCL14__Cardiometabolic	0.0221762	0.0230936
CCL15	CCL15__Cardiometabolic	0.0385069	0.0396798
CCL16	CCL16__Cardiometabolic	0.0564366	0.058107
CCL17	CCL17__Inflammation	0.0555334	0.0562516
CCL18	CCL18__Cardiometabolic	0.0228205	0.0240628
CCL19	CCL19__Neurology	-0.042796	-0.0435857
CCL2	CCL2__Neurology	0.0335865	0.0318191
CCL21	CCL21__Inflammation	0.0321027	0.0315576
CCL22	CCL22__Inflammation	0.0131494	0.0126931
CCL23	CCL23__Inflammation	0.0377323	0.0388801
CCL24	CCL24__Inflammation	0.0165462	0.0169825
CCL25	CCL25__Inflammation	0.0270444	0.0284353
CCL3	CCL3__Inflammation	0.0332273	0.0319635
CCL4	CCL4__Inflammation	0.0321475	0.0328836
CCL8	CCL8__Oncology	0.00870782	0.00979359
CCN1	CCN1__Oncology	0.0210628	0.0178732
CCN2	CCN2__Inflammation	0.0505317	0.048256
CCN3	CCN3__Cardiometabolic	-0.0247534	-0.0256984
CCN4	CCN4__Oncology	0.0101962	0.0103598
CCN5	CCN5__Neurology	0.057378	0.0568683
CD109	CD109__Neurology	0.00367809	0.00354323
CD14	CD14__Cardiometabolic	0.00902226	0.00939502
CD160	CD160__Inflammation	0.0122313	0.0117786
CD163	CD163__Cardiometabolic	0.0218115	0.0216247
CD164	CD164__Neurology	-0.0310568	-0.030212
CD164L2	CD164L2__Neurology_II	-0.00300273	-0.00437537
CD177	CD177__Neurology	-0.00684999	-0.00712854
CD1C	CD1C__Oncology	-0.0177002	-0.0176187
CD200	CD200__Inflammation	-0.0612776	-0.0603582
CD209	CD209__Cardiometabolic	0.0107855	0.00995914
CD22	CD22__Inflammation	0.0375394	0.0386214
CD244	CD244__Inflammation	0.00822028	0.00949352
CD248	CD248__Cardiometabolic_II	-0.0244927	-0.0249364
CD27	CD27__Oncology	0.0400879	0.0391328
CD274	CD274__Neurology	-0.00435082	-0.00548382
CD276	CD276__Inflammation	0.00303392	0.00248539
CD28	CD28__Oncology	0.0469063	0.0455402
CD300A	CD300A__Inflammation_II	0.0248959	0.0252793
CD300C	CD300C__Neurology	0.0436185	0.0438163
CD300E	CD300E__Oncology	0.0579078	0.0589709
CD300LF	CD300LF__Oncology	0.038796	0.0376293
CD300LG	CD300LG__Neurology	-0.00148666	-0.000835758
CD302	CD302__Oncology	-0.0424607	-0.0427983
CD33	CD33__Oncology	-0.0323763	-0.0316599
CD38	CD38__Oncology	0.0162052	0.0168856
CD4	CD4__Inflammation	0.0430397	0.0418642
CD40	CD40__Inflammation	0.0153752	0.016158
CD46	CD46__Cardiometabolic	-0.023998	-0.0243177
CD48	CD48__Inflammation	0.0407606	0.0407459
CD5	CD5__Oncology	0.0304609	0.0298112
CD55	CD55__Cardiometabolic	-0.024953	-0.0257077
CD58	CD58__Inflammation	-0.000755334	0.000394481
CD59	CD59__Cardiometabolic	0.0108876	0.0101622
CD5L	CD5L__Inflammation_II	0.0616106	0.0627077
CD6	CD6__Inflammation	0.000615016	0.0010949
CD69	CD69__Cardiometabolic	-0.00150334	-0.00293333
CD74	CD74__Neurology	0.018432	0.0180598
CD79B	CD79B__Inflammation	0.022022	0.0222638
CD80	CD80__Cardiometabolic_II	0.0119884	0.0110427
CD83	CD83__Inflammation	-0.0382754	-0.0394087
CD84	CD84__Inflammation	0.0221203	0.0197238
CD86	CD86__Oncology_II	0.0206499	0.0210815
CD8A	CD8A__Neurology	-0.00946266	-0.0113541
CD93	CD93__Cardiometabolic	0.0132459	0.0126502
CD99	CD99__Neurology	0.00686588	0.00699941
CD99L2	CD99L2__Neurology	-0.0557645	-0.0572108
CDA	CDA__Cardiometabolic_II	0.0179923	0.0183029
CDCP1	CDCP1__Neurology	-0.020672	-0.0190372
CDH1	CDH1__Cardiometabolic	0.0245836	0.0265796
CDH15	CDH15__Neurology	-0.030118	-0.0284722
CDH2	CDH2__Cardiometabolic	-0.0377705	-0.0378187
CDH22	CDH22__Oncology_II	-0.0365316	-0.0354184
CDH3	CDH3__Neurology	0.00749015	0.00930323
CDH5	CDH5__Cardiometabolic	0.0162439	0.0168543
CDH6	CDH6__Cardiometabolic	-0.0207642	-0.0218291
CDHR5	CDHR5__Cardiometabolic	0.000379669	0.000850604
CDNF	CDNF__Oncology	0.0023559	0.00284747
CDON	CDON__Inflammation	-0.0384326	-0.0365292
CEACAM1	CEACAM1__Oncology	0.0190684	0.0201947
CEACAM16	CEACAM16__Oncology_II	0.00887271	0.0102851
CEACAM21	CEACAM21__Inflammation	-0.00947908	-0.00989346
CEACAM6	CEACAM6__Cardiometabolic_II	0.0603076	0.0617091
CELA2A	CELA2A__Cardiometabolic_II	-0.0243194	-0.0247739
CELA3A	CELA3A__Cardiometabolic	-0.0299712	-0.0306857
CELSR2	CELSR2__Inflammation_II	-0.0396594	-0.0398689
CEND1	CEND1__Neurology_II	-0.0227702	-0.0242955
CEP170	CEP170__Cardiometabolic_II	0.00951138	0.00764292
CES1	CES1__Cardiometabolic	0.0228673	0.0233697
CETN3	CETN3__Oncology_II	0.0362323	0.0358147
CFB	CFB__Inflammation_II	0.0262496	0.0272526
CFC1	CFC1__Oncology	0.00693364	0.00723828
CFD	CFD__Inflammation_II	0.0643307	0.0654396
CFH	CFH__Inflammation_II	0.0368213	0.0381417
CFHR2	CFHR2__Inflammation_II	0.021359	0.0229554
CFHR4	CFHR4__Inflammation_II	0.0603273	0.0626537
CFHR5	CFHR5__Inflammation_II	0.0491296	0.0502853
CFI	CFI__Inflammation_II	0.0369952	0.0383734
CFP	CFP__Inflammation_II	0.0434295	0.0449825
CGA	CGA__Neurology	0.0383532	0.0351817
CGREF1	CGREF1__Cardiometabolic	-0.051781	-0.0529718
CHAD	CHAD__Inflammation_II	-0.0455647	-0.0456167
CHCHD10	CHCHD10__Neurology_II	0.0224322	0.0217984
CHCHD6	CHCHD6__Oncology_II	-0.00100032	-0.00110105
CHGA	CHGA__Cardiometabolic_II	-0.00682977	-0.0074801
CHGB	CHGB__Neurology	-0.0320648	-0.0310281
CHI3L1	CHI3L1__Cardiometabolic	-0.0201447	-0.0209988
CHIT1	CHIT1__Cardiometabolic	0.0424779	0.0400619
CHL1	CHL1__Cardiometabolic	-0.0618652	-0.0631217
CHRDL1	CHRDL1__Inflammation	-0.00393623	-0.00154456
CHRDL2	CHRDL2__Cardiometabolic	-0.0180714	-0.0184547
CIAPIN1	CIAPIN1__Oncology	0.0126882	0.0118036
CILP	CILP__Cardiometabolic_II	0.0264647	0.0289865
CKAP4	CKAP4__Inflammation	-0.00164446	-0.00127045
CKB	CKB__Cardiometabolic_II	0.00770459	0.00892853
CKMT1A_CKMT1B	CKMT1A_CKMT1B__Inflammation	-0.0351647	-0.038896
CLEC11A	CLEC11A__Neurology	-0.0109281	-0.0110762
CLEC14A	CLEC14A__Neurology	-0.0127655	-0.0135112
CLEC1A	CLEC1A__Cardiometabolic	0.013236	0.0144958
CLEC3B	CLEC3B__Inflammation_II	0.00039643	0.000521263
CLEC4A	CLEC4A__Inflammation	0.0118333	0.0123526
CLEC4M	CLEC4M__Cardiometabolic_II	0.0235405	0.0230712
CLEC5A	CLEC5A__Cardiometabolic	0.00765268	0.00649339
CLEC7A	CLEC7A__Inflammation	-0.0280847	-0.0298392
CLGN	CLGN__Neurology_II	-0.0160753	-0.0150512
CLMP	CLMP__Oncology	-0.0299747	-0.0290858
CLPS	CLPS__Neurology	-0.00961478	-0.0103761
CLSTN1	CLSTN1__Neurology	-0.014445	-0.016709
CLSTN2	CLSTN2__Inflammation	-0.0367683	-0.0378031
CLSTN3	CLSTN3__Neurology_II	-0.0608139	-0.0612525
CLU	CLU__Inflammation_II	3.419e-05	0.00194402
CLUL1	CLUL1__Cardiometabolic	-0.0528852	-0.051718
CNDP1	CNDP1__Cardiometabolic	-0.0427298	-0.0427696
CNP	CNP__Cardiometabolic_II	-0.00555025	-0.00664621
CNPY2	CNPY2__Cardiometabolic	-0.0120736	-0.0138998
CNPY4	CNPY4__Oncology	-0.0199785	-0.0191764
CNTN1	CNTN1__Cardiometabolic	-0.0427488	-0.0417298
CNTN2	CNTN2__Oncology	-0.0224733	-0.0235722
CNTN3	CNTN3__Neurology	-0.0435101	-0.0453324
CNTN4	CNTN4__Neurology	-0.0507106	-0.0516352
CNTN5	CNTN5__Neurology	-0.044711	-0.0462584
CNTNAP2	CNTNAP2__Inflammation	-0.0762333	-0.0779347
CNTNAP4	CNTNAP4__Neurology_II	-0.0327285	-0.0315398
COCH	COCH__Cardiometabolic_II	0.0101165	0.00849533
COL15A1	COL15A1__Cardiometabolic_II	0.0395315	0.0415701
COL18A1	COL18A1__Cardiometabolic	0.0153172	0.0160308
COL1A1	COL1A1__Cardiometabolic	0.0232252	0.0223526
COL28A1	COL28A1__Neurology_II	0.00883227	0.0106855
COL2A1	COL2A1__Cardiometabolic_II	-0.0183923	-0.0168475
COL3A1	COL3A1__Cardiometabolic_II	0.0339996	0.0318719
COL4A1	COL4A1__Cardiometabolic	0.0137106	0.0124997
COL5A1	COL5A1__Inflammation_II	0.0109634	0.011824
COL6A3	COL6A3__Cardiometabolic	0.0351527	0.035191
COLEC12	COLEC12__Inflammation	-0.00642969	-0.00650829
COMP	COMP__Cardiometabolic	0.0832669	0.081982
COMT	COMT__Cardiometabolic	0.0153002	0.0138246
COQ7	COQ7__Cardiometabolic_II	0.011568	0.0127613
CPA1	CPA1__Cardiometabolic	0.00543259	0.00560072
CPA2	CPA2__Neurology	0.0354176	0.0346465
CPA4	CPA4__Inflammation_II	0.0264111	0.0250838
CPB1	CPB1__Cardiometabolic	-0.0289763	-0.0304723
CPB2	CPB2__Inflammation_II	0.00585459	0.00770032
CPE	CPE__Oncology	-0.00846228	-0.00739457
CPLX2	CPLX2__Oncology_II	-0.0388983	-0.0396017
CPM	CPM__Neurology	-0.0388921	-0.0382365
CPPED1	CPPED1__Neurology	0.0166021	0.0156764
CPQ	CPQ__Cardiometabolic_II	-0.0164919	-0.0156298
CPVL	CPVL__Oncology	-0.0303646	-0.031286
CPXM1	CPXM1__Oncology	0.00599749	0.00875835
CPXM2	CPXM2__Cardiometabolic_II	0.0625397	0.0641768
CR1	CR1__Inflammation_II	0.0198594	0.0214686
CR2	CR2__Cardiometabolic	0.000197801	0.00090832
CREG1	CREG1__Oncology	-0.0360603	-0.0352907
CRELD1	CRELD1__Inflammation_II	-0.0168348	-0.0169697
CRELD2	CRELD2__Inflammation	-0.0046868	-0.00395625
CRH	CRH__Oncology	-0.0546382	-0.0577761
CRHBP	CRHBP__Inflammation	0.00351526	0.00359419
CRHR1	CRHR1__Cardiometabolic	-0.00680869	-0.00804089
CRIM1	CRIM1__Inflammation	-0.0484915	-0.0489504
CRIP2	CRIP2__Neurology	0.0524099	0.051762
CRISP2	CRISP2__Oncology	-0.0625822	-0.0624045
CRISP3	CRISP3__Inflammation_II	0.0256838	0.0268238
CRKL	CRKL__Inflammation	0.00626013	0.00466449
CRLF1	CRLF1__Inflammation	-0.0282081	-0.0272139
CRTAC1	CRTAC1__Cardiometabolic	-0.0348419	-0.0352761
CRYBB1	CRYBB1__Cardiometabolic_II	0.0537355	0.0523012
CRYGD	CRYGD__Neurology_II	-0.0502685	-0.0527773
CRYM	CRYM__Neurology_II	-0.0393517	-0.0387055
CRYZL1	CRYZL1__Cardiometabolic_II	-0.00198933	-0.00434263
CSF1	CSF1__Inflammation	-0.00912636	-0.00867441
CSF1R	CSF1R__Inflammation_II	-0.00707056	-0.00725481
CSF2RA	CSF2RA__Neurology	0.0220343	0.023491
CSPG4	CSPG4__Cardiometabolic_II	-3.73413e-05	0.00117455
CSPG5	CSPG5__Neurology_II	-0.0408733	-0.0408492
CST1	CST1__Inflammation_II	0.0143192	0.0129025
CST3	CST3__Cardiometabolic	-0.0217217	-0.0203588
CST5	CST5__Neurology	-0.00932459	-0.00929826
CST6	CST6__Cardiometabolic	-0.00334908	-0.00329972
CST7	CST7__Inflammation	0.0126512	0.0124975
CSTB	CSTB__Cardiometabolic	0.0637898	0.0620888
CTBS	CTBS__Inflammation_II	-0.00634064	-0.0060292
CTHRC1	CTHRC1__Cardiometabolic_II	0.0247247	0.0235752
CTRB1	CTRB1__Neurology	-0.0105718	-0.0112308
CTRC	CTRC__Inflammation	-0.0160475	-0.0163706
CTRL	CTRL__Neurology_II	0.0117013	0.0117419
CTSB	CTSB__Cardiometabolic	-0.00616116	-0.00496718
CTSC	CTSC__Inflammation	0.0142458	0.0156681
CTSD	CTSD__Cardiometabolic	-0.00952136	-0.00728613
CTSE	CTSE__Inflammation_II	0.00653834	0.00737405
CTSF	CTSF__Oncology	-0.0350471	-0.0341248
CTSH	CTSH__Cardiometabolic	-0.0343233	-0.033293
CTSL	CTSL__Cardiometabolic	-0.0137416	-0.013793
CTSO	CTSO__Inflammation	-0.0387348	-0.0369195
CTSS	CTSS__Neurology	0.000805822	0.00120242
CTSV	CTSV__Oncology	-0.0323949	-0.0322105
CTSZ	CTSZ__Cardiometabolic	-0.00410786	-0.00312607
CX3CL1	CX3CL1__Neurology	0.0315308	0.0307613
CXADR	CXADR__Inflammation	-0.0507698	-0.0521009
CXCL1	CXCL1__Inflammation	0.0244381	0.0255177
CXCL10	CXCL10__Inflammation	0.0272496	0.0281648
CXCL11	CXCL11__Neurology	0.0294973	0.0307162
CXCL13	CXCL13__Neurology	0.0244957	0.0250104
CXCL16	CXCL16__Cardiometabolic	-0.011102	-0.0111409
CXCL17	CXCL17__Inflammation	0.0652491	0.0649171
CXCL3	CXCL3__Inflammation	-0.0146065	-0.0131144
CXCL8	CXCL8__Cardiometabolic	0.00517451	0.0073312
CXCL8	CXCL8__Inflammation	0.00229934	0.0040329
CXCL8	CXCL8__Neurology	0.0142329	0.0159646
CXCL8	CXCL8__Oncology	0.00370842	0.00567568
CXCL9	CXCL9__Inflammation	0.0816629	0.0807213
CYB5R2	CYB5R2__Oncology_II	0.0331874	0.0329876
CYTL1	CYTL1__Cardiometabolic_II	-0.0224543	-0.0224093
DAG1	DAG1__Inflammation	-0.0326867	-0.031443
DBH	DBH__Inflammation_II	0.0334779	0.0349023
DBI	DBI__Neurology	-0.0141628	-0.0154173
DBNL	DBNL__Inflammation	-0.00507661	-0.00734571
DCBLD2	DCBLD2__Oncology	-0.0215746	-0.0219282
DCC	DCC__Neurology_II	-0.0582254	-0.0578937
DCN	DCN__Cardiometabolic	-0.0401259	-0.0411407
DCTD	DCTD__Inflammation_II	-0.00272434	-0.00307842
DCTPP1	DCTPP1__Cardiometabolic	0.0472282	0.046818
DDAH1	DDAH1__Oncology	-0.0524347	-0.055558
DDC	DDC__Cardiometabolic	0.00917123	0.0198869
DDR1	DDR1__Neurology	-0.0543102	-0.0533096
DDT	DDT__Cardiometabolic_II	0.018895	0.0165767
DFFA	DFFA__Inflammation	0.00624053	0.00531135
DIPK1C	DIPK1C__Neurology_II	-0.00861594	-0.00866543
DIPK2B	DIPK2B__Inflammation_II	-0.0260943	-0.0249542
DKK1	DKK1__Neurology	-0.0114978	-0.0119699
DKK3	DKK3__Cardiometabolic	0.0192253	0.0204419
DKK4	DKK4__Neurology	0.0142718	0.0116501
DKKL1	DKKL1__Oncology	-0.0335423	-0.0350306
DLG4	DLG4__Neurology_II	-0.0117337	-0.0143724
DLK1	DLK1__Cardiometabolic	0.0249737	0.0221302
DLL1	DLL1__Oncology	-0.0364436	-0.0377015
DMD	DMD__Cardiometabolic_II	0.00245205	0.00214828
DMP1	DMP1__Cardiometabolic_II	0.00333078	0.00567607
DNAJA2	DNAJA2__Inflammation	-0.0257505	-0.0277584
DNAJA4	DNAJA4__Neurology_II	-0.0248477	-0.026972
DNAJB14	DNAJB14__Oncology_II	-0.00376698	-0.00480779
DNAJB2	DNAJB2__Inflammation_II	-0.0115383	-0.0137479
DNAJB6	DNAJB6__Inflammation_II	-0.0179828	-0.0202001
DNAJC6	DNAJC6__Cardiometabolic_II	-0.0108482	-0.014189
DNER	DNER__Inflammation	-0.027294	-0.0263503
DNM1	DNM1__Oncology_II	-0.0221582	-0.0244861
DNMBP	DNMBP__Neurology	0.0336477	0.0328567
DNPEP	DNPEP__Neurology_II	0.0433949	0.0438621
DNPH1	DNPH1__Inflammation	-0.00338303	-0.00545953
DOC2B	DOC2B__Neurology_II	-0.0151233	-0.016668
DPP10	DPP10__Inflammation	-0.0697586	-0.0712183
DPP4	DPP4__Cardiometabolic	-0.00527724	-0.00416119
DPP6	DPP6__Oncology	-0.065903	-0.0666916
DPP7	DPP7__Cardiometabolic	-0.0711409	-0.0713592
DPT	DPT__Cardiometabolic	0.0190744	0.0199746
DRAXIN	DRAXIN__Neurology	-0.0116673	-0.0124314
DSC2	DSC2__Neurology	0.0139147	0.0133989
DSCAM	DSCAM__Neurology_II	-0.0271606	-0.0265208
DSG2	DSG2__Neurology	-0.0121414	-0.0110371
DSG3	DSG3__Oncology	-0.0134256	-0.014859
DTD1	DTD1__Inflammation_II	-0.0402451	-0.0426396
DTNB	DTNB__Oncology_II	0.0335867	0.0332721
DTX3	DTX3__Oncology	-0.0274112	-0.0304762
DUT	DUT__Oncology_II	0.00251092	0.00301729
EBI3_IL27	EBI3_IL27__Oncology	0.0175599	0.019108
ECE1	ECE1__Neurology	0.0339325	0.0345346
ECHDC3	ECHDC3__Cardiometabolic_II	0.078136	0.0794899
ECM1	ECM1__Inflammation_II	0.0155269	0.0148109
EDA2R	EDA2R__Oncology	0.00670254	0.00633097
EDAR	EDAR__Inflammation	-0.00310746	-0.00071561
EDIL3	EDIL3__Cardiometabolic	-0.000210545	0.000411041
EDN1	EDN1__Cardiometabolic_II	0.0303278	0.0292759
EDNRB	EDNRB__Inflammation_II	-0.0109031	-0.0108564
EFCAB14	EFCAB14__Oncology_II	0.00891563	0.00975416
EFEMP1	EFEMP1__Cardiometabolic	-0.00817493	-0.00795759
EFHD1	EFHD1__Neurology_II	0.02904	0.0280461
EFNA1	EFNA1__Neurology	-0.0468492	-0.0446866
EFNA4	EFNA4__Neurology	0.00243737	0.00353868
EFNB2	EFNB2__Neurology_II	-0.0291831	-0.0291267
EGF	EGF__Inflammation	0.0177115	0.0162771
EGFL7	EGFL7__Oncology	-0.0361819	-0.0357742
EGFLAM	EGFLAM__Oncology_II	-0.0166096	-0.0142295
EGFR	EGFR__Cardiometabolic	-0.0296104	-0.0283636
EGLN1	EGLN1__Inflammation	0.00796598	0.00542036
EHBP1	EHBP1__Cardiometabolic_II	-0.0112748	-0.0125259
EIF4EBP1	EIF4EBP1__Cardiometabolic	0.0680625	0.0670717
ELAVL4	ELAVL4__Neurology_II	-0.0172327	-0.017939
ELN	ELN__Cardiometabolic_II	0.0845834	0.08319
ENDOU	ENDOU__Oncology_II	0.0215887	0.0217413
ENG	ENG__Cardiometabolic	0.0152281	0.0156253
ENO1	ENO1__Neurology	-0.0333538	-0.0337969
ENO2	ENO2__Neurology	-0.0761808	-0.0772211
ENPP2	ENPP2__Cardiometabolic	-0.0186969	-0.0200515
ENPP5	ENPP5__Inflammation	-0.0719948	-0.0722683
ENPP6	ENPP6__Cardiometabolic_II	-0.0480457	-0.0463245
ENPP7	ENPP7__Inflammation	0.00517223	0.00687135
ENTPD2	ENTPD2__Oncology	-0.0253786	-0.0240758
ENTPD5	ENTPD5__Cardiometabolic	-0.0152793	-0.0156483
ENTPD6	ENTPD6__Cardiometabolic	-0.0408235	-0.0407973
EPCAM	EPCAM__Inflammation	0.00420052	0.00577632
EPHA1	EPHA1__Inflammation	0.0264731	0.028031
EPHA10	EPHA10__Neurology	-0.0481868	-0.0497757
EPHA2	EPHA2__Oncology	0.00812538	0.00999318
EPHA4	EPHA4__Inflammation_II	-0.0791838	-0.0801076
EPHB4	EPHB4__Cardiometabolic	-0.00357009	-0.00306393
EPHB6	EPHB6__Neurology	-0.0369225	-0.0385097
EPS8L2	EPS8L2__Oncology	0.0192789	0.019588
ERBB2	ERBB2__Oncology	0.00982622	0.0115311
ERBB3	ERBB3__Inflammation	-0.0360653	-0.0349677
ERBB4	ERBB4__Oncology	-0.0641702	-0.0652329
ERMAP	ERMAP__Inflammation_II	0.00693293	0.00659014
ERP44	ERP44__Oncology	-0.0117057	-0.0110314
ESAM	ESAM__Cardiometabolic	-0.0192146	-0.0209002
ESM1	ESM1__Inflammation	0.0146421	0.0141023
EZR	EZR__Neurology	0.020371	0.0184117
F10	F10__Inflammation_II	0.0210115	0.0224856
F11	F11__Inflammation_II	0.0257835	0.0268908
F11R	F11R__Neurology	0.0413577	0.0410098
F12	F12__Inflammation_II	-0.000144738	0.00151338
F13B	F13B__Inflammation_II	0.0427484	0.0447504
F2	F2__Inflammation_II	0.0215307	0.023445
F2R	F2R__Inflammation	-0.00963499	-0.011413
F3	F3__Oncology	-0.0430335	-0.044934
F7	F7__Cardiometabolic	0.0324181	0.0338269
F9	F9__Cardiometabolic	0.0377623	0.0383062
FABP1	FABP1__Inflammation	0.0826338	0.0834777
FABP2	FABP2__Cardiometabolic	0.0357269	0.0365194
FABP3	FABP3__Cardiometabolic_II	0.0103569	0.00820634
FABP4	FABP4__Cardiometabolic	0.0529963	0.0541152
FABP5	FABP5__Neurology	0.0182326	0.017704
FAM171B	FAM171B__Oncology_II	-0.00242788	-0.00413872
FAM20A	FAM20A__Cardiometabolic_II	0.019269	0.0204001
FAM3B	FAM3B__Oncology	0.0108754	0.0118361
FAM3C	FAM3C__Cardiometabolic	-0.0129819	-0.0121411
FAM3D	FAM3D__Oncology_II	0.0292984	0.0287699
FAP	FAP__Cardiometabolic	0.0587255	0.0581995
FAS	FAS__Cardiometabolic	0.0005061	-0.000715005
FASLG	FASLG__Inflammation	-0.000204149	-0.00180423
FBLN2	FBLN2__Cardiometabolic_II	-0.0152188	-0.0143473
FCAR	FCAR__Inflammation	0.017308	0.0180843
FCER2	FCER2__Neurology	-0.0359787	-0.0380539
FCGR2A	FCGR2A__Cardiometabolic	0.00978236	0.00807989
FCGR3B	FCGR3B__Cardiometabolic	0.0321564	0.0319737
FCN2	FCN2__Cardiometabolic	0.0403221	0.0425623
FCRL1	FCRL1__Cardiometabolic	0.00156459	0.00292617
FCRL6	FCRL6__Inflammation	-0.0139116	-0.0128437
FETUB	FETUB__Cardiometabolic	0.0582071	0.0590127
FGA	FGA__Inflammation_II	0.0317557	0.0336513
FGF12	FGF12__Inflammation_II	-0.0447034	-0.0471363
FGF19	FGF19__Inflammation	-0.0127981	-0.0112917
FGF23	FGF23__Oncology	0.0848399	0.0835458
FGF5	FGF5__Inflammation	-0.0380115	-0.0372034
FGFBP2	FGFBP2__Cardiometabolic_II	0.0108275	0.0128176
FGFBP3	FGFBP3__Neurology_II	-0.00302529	-0.00230277
FGFR2	FGFR2__Oncology	-0.0328005	-0.0344464
FGFR4	FGFR4__Inflammation_II	0.014593	0.0157437
FGL1	FGL1__Inflammation_II	0.0295132	0.0315085
FIS1	FIS1__Inflammation	-0.0338307	-0.034454
FKBP4	FKBP4__Neurology	-0.00641254	-0.0089619
FKBP5	FKBP5__Neurology	0.0613163	0.0618317
FLRT2	FLRT2__Neurology	-0.0214573	-0.0215994
FLT1	FLT1__Oncology	-0.00324733	-0.00392262
FLT3	FLT3__Oncology	-0.0338148	-0.032873
FLT3LG	FLT3LG__Inflammation	0.0363915	0.0356099
FLT4	FLT4__Oncology	-0.012774	-0.0119564
FN1	FN1__Inflammation_II	0.0293374	0.02905
FOLR1	FOLR1__Oncology	-0.012672	-0.0120667
FOLR2	FOLR2__Neurology	0.00106872	-0.000329487
FOLR3	FOLR3__Oncology	0.0113565	0.00991818
FRZB	FRZB__Neurology	-0.0112574	-0.00915378
FSHB	FSHB__Cardiometabolic_II	-0.00100066	-0.00118445
FST	FST__Inflammation	0.044801	0.0473155
FSTL1	FSTL1__Cardiometabolic_II	0.00956729	0.0100811
FSTL3	FSTL3__Inflammation	0.0219793	0.0233155
FUCA1	FUCA1__Cardiometabolic	-0.0471272	-0.0468309
FUOM	FUOM__Inflammation_II	0.0528223	0.0542687
FURIN	FURIN__Oncology	-0.0548868	-0.055323
FUT1	FUT1__Oncology_II	-0.0485012	-0.0465887
FUT3_FUT5	FUT3_FUT5__Neurology	-0.023535	-0.0232771
FUT8	FUT8__Neurology	-0.0108138	-0.0101905
FXN	FXN__Oncology	0.000622663	-0.00033112
FYB1	FYB1__Neurology	0.00215533	0.00188094
GABARAP	GABARAP__Oncology_II	-0.00829107	-0.00814155
GAD1	GAD1__Oncology_II	-0.0487731	-0.0483427
GAL	GAL__Inflammation	0.0167333	0.0158707
GALNT10	GALNT10__Oncology	-0.0079983	-0.00800019
GALNT2	GALNT2__Oncology	-0.0245339	-0.0252719
GALNT5	GALNT5__Cardiometabolic_II	-0.00873726	-0.00744833
GALNT7	GALNT7__Oncology	-0.01191	-0.012171
GAPDH	GAPDH__Inflammation_II	-0.0497593	-0.0499561
GAS6	GAS6__Cardiometabolic	-0.0265875	-0.0259161
GBP1	GBP1__Neurology_II	0.0284887	0.0278072
GC	GC__Inflammation_II	-0.0203601	-0.017523
GCHFR	GCHFR__Inflammation_II	0.00349025	0.0036393
GCNT1	GCNT1__Oncology	0.00293943	0.00315818
GDF15	GDF15__Cardiometabolic	0.0329093	0.0331082
GFAP	GFAP__Oncology	-0.00113219	-0.00204035
GFER	GFER__Oncology	-0.0625332	-0.063881
GFRA1	GFRA1__Oncology	-0.00737654	-0.00574652
GFRA2	GFRA2__Oncology	-0.0364137	-0.0377042
GFRA3	GFRA3__Neurology	-0.012304	-0.0097431
GGACT	GGACT__Cardiometabolic_II	-0.00233855	-0.00343492
GGCT	GGCT__Cardiometabolic_II	-0.0148839	-0.0194831
GGH	GGH__Cardiometabolic	-0.0266123	-0.0239214
GGT1	GGT1__Neurology	-0.0206323	-0.019769
GGT5	GGT5__Neurology	0.0205333	0.0205757
GH1	GH1__Cardiometabolic	-0.0479054	-0.0456913
GHR	GHR__Inflammation_II	-0.0025742	-0.00140017
GHRL	GHRL__Cardiometabolic	0.00502527	0.00374861
GIMAP7	GIMAP7__Inflammation_II	0.00735376	0.00663748
GLA	GLA__Inflammation_II	-0.0358524	-0.0352163
GLB1	GLB1__Neurology	-0.0195503	-0.0180757
GLO1	GLO1__Cardiometabolic	-0.00677519	-0.00963701
GLOD4	GLOD4__Inflammation	-0.00891276	-0.0110744
GLRX	GLRX__Cardiometabolic	-0.0227932	-0.0238848
GM2A	GM2A__Cardiometabolic_II	-0.0355085	-0.0343991
GMPR2	GMPR2__Inflammation_II	-0.0321103	-0.0308646
GNAS	GNAS__Neurology_II	0.0234341	0.0250845
GNLY	GNLY__Neurology	0.0276309	0.0265787
GNPDA1	GNPDA1__Cardiometabolic_II	-0.0149791	-0.0174823
GNPDA2	GNPDA2__Inflammation_II	-0.0375664	-0.0384521
GOLM2	GOLM2__Neurology	-0.0222526	-0.0228628
GOT1	GOT1__Cardiometabolic_II	-0.0296723	-0.0321788
GP1BA	GP1BA__Cardiometabolic	0.0430925	0.0448909
GPC1	GPC1__Oncology	-0.0688891	-0.0675325
GPC5	GPC5__Neurology	-0.0292746	-0.0289679
GPHA2	GPHA2__Oncology_II	0.0132308	0.0155255
GPI	GPI__Inflammation_II	-0.00694479	-0.00810878
GPIHBP1	GPIHBP1__Oncology_II	0.0229456	0.0236346
GPNMB	GPNMB__Cardiometabolic	0.006596	0.00799392
GPR158	GPR158__Neurology_II	-0.0227757	-0.0222051
GPR37	GPR37__Cardiometabolic	-0.0173717	-0.0172045
GRHPR	GRHPR__Cardiometabolic_II	0.0533358	0.0532117
GRIK2	GRIK2__Neurology_II	-0.0462425	-0.0436928
GRN	GRN__Neurology	0.0105717	0.0111142
GRP	GRP__Cardiometabolic_II	0.0383576	0.0392044
GRPEL1	GRPEL1__Oncology	0.0200817	0.0206846
GSN	GSN__Inflammation_II	0.0149671	0.0166559
GSR	GSR__Inflammation_II	-0.0178996	-0.0201812
GSTA1	GSTA1__Cardiometabolic	0.0215434	0.0226211
GSTP1	GSTP1__Neurology	-0.00379174	-0.00503712
GSTT2B	GSTT2B__Neurology_II	0.00628109	0.00542911
GUCA2A	GUCA2A__Neurology	0.0274644	0.0288237
GUSB	GUSB__Cardiometabolic	-0.0281992	-0.0256305
GZMA	GZMA__Inflammation	-0.000767329	-0.00106855
GZMB	GZMB__Inflammation	0.0318694	0.0345502
HARS1	HARS1__Neurology	0.0324174	0.0324849
HAVCR1	HAVCR1__Oncology	-0.0190571	-0.0179242
HAVCR2	HAVCR2__Neurology	0.00640848	0.00575284
HBEGF	HBEGF__Oncology	0.00161461	0.000971485
HCG22	HCG22__Cardiometabolic_II	-0.00707977	-0.00593101
HEG1	HEG1__Inflammation_II	-0.0210072	-0.021127
HEPH	HEPH__Cardiometabolic_II	-0.0140175	-0.0142146
HGF	HGF__Inflammation	-0.0215294	-0.0214971
HGFAC	HGFAC__Inflammation_II	-0.0110508	-0.00964298
HIP1R	HIP1R__Neurology_II	-0.00560812	-0.00669255
HLA-A	HLA-A__Neurology_II	0.046457	0.0465866
HLA-DRA	HLA-DRA__Inflammation	0.0509399	0.0537784
HMCN2	HMCN2__Inflammation_II	0.0124042	0.0143392
HMOX1	HMOX1__Cardiometabolic	0.018963	0.0185688
HMOX2	HMOX2__Neurology	-0.0500551	-0.0524188
HNMT	HNMT__Neurology	0.0177597	0.0169664
HRC	HRC__Cardiometabolic_II	-0.0447466	-0.0430779
HRG	HRG__Inflammation_II	0.0215202	0.0230173
HS6ST1	HS6ST1__Oncology	-0.0130055	-0.0123078
HS6ST2	HS6ST2__Inflammation_II	-0.0379238	-0.0379704
HSPA1A	HSPA1A__Inflammation	0.0165198	0.0161389
HSPA2	HSPA2__Oncology_II	0.007381	0.00706736
HSPB1	HSPB1__Cardiometabolic	0.0592325	0.0595936
HSPB6	HSPB6__Oncology	0.0212615	0.0217744
HSPG2	HSPG2__Cardiometabolic	0.0181788	0.0192601
HTRA2	HTRA2__Oncology	-0.0228711	-0.0224901
HYAL1	HYAL1__Cardiometabolic	-0.0192389	-0.0175532
HYOU1	HYOU1__Cardiometabolic	-0.0232099	-0.0225897
ICAM1	ICAM1__Cardiometabolic	0.0301415	0.029378
ICAM2	ICAM2__Cardiometabolic	-0.0068417	-0.00704805
ICAM3	ICAM3__Cardiometabolic	0.00693779	0.00709002
ICAM5	ICAM5__Cardiometabolic	-0.063195	-0.0649291
ICOSLG	ICOSLG__Oncology	-0.0344402	-0.0348839
IDS	IDS__Inflammation	-0.0354691	-0.034261
IDUA	IDUA__Oncology	-0.0451986	-0.0442811
IFI30	IFI30__Oncology_II	0.0169513	0.0203226
IFNAR1	IFNAR1__Oncology_II	-0.00898632	-0.0105055
IFNGR1	IFNGR1__Inflammation	-0.0271922	-0.0275801
IFNGR2	IFNGR2__Neurology	-0.0262973	-0.026813
IFNLR1	IFNLR1__Inflammation	-0.0752134	-0.0724374
IFNW1	IFNW1__Cardiometabolic_II	-0.0193793	-0.0219149
IGDCC4	IGDCC4__Cardiometabolic_II	-0.00293203	-0.00254918
IGF1R	IGF1R__Oncology	-0.0448638	-0.045761
IGF2R	IGF2R__Neurology	-0.00995096	-0.0105663
IGFBP1	IGFBP1__Cardiometabolic	-0.0248646	-0.0255346
IGFBP2	IGFBP2__Cardiometabolic	0.0150252	0.0165352
IGFBP3	IGFBP3__Cardiometabolic	0.0240065	0.0265586
IGFBP4	IGFBP4__Neurology	0.0129368	0.0130798
IGFBP6	IGFBP6__Cardiometabolic	0.00234136	0.00428565
IGFBP7	IGFBP7__Cardiometabolic	0.013122	0.0117391
IGFBPL1	IGFBPL1__Cardiometabolic	-0.00316014	-0.00228492
IGLC2	IGLC2__Inflammation_II	0.0702011	0.069854
IGLON5	IGLON5__Oncology_II	0.00681202	0.00930535
IGSF21	IGSF21__Cardiometabolic_II	-0.0260342	-0.0258339
IGSF3	IGSF3__Oncology	-0.0628704	-0.061727
IGSF8	IGSF8__Cardiometabolic	-0.0438594	-0.0436987
IL10RB	IL10RB__Inflammation	0.0267643	0.0262255
IL12A_IL12B	IL12A_IL12B__Oncology	-0.0151437	-0.0151225
IL12B	IL12B__Inflammation	-0.0154534	-0.0161654
IL13RA1	IL13RA1__Oncology	0.00445345	0.004036
IL15	IL15__Inflammation	0.011174	0.0112377
IL17D	IL17D__Inflammation	-0.0140893	-0.0120287
IL17RA	IL17RA__Neurology	-0.0378977	-0.0388851
IL17RB	IL17RB__Inflammation	-0.0648093	-0.0622825
IL18	IL18__Inflammation	0.0786172	0.0778679
IL18BP	IL18BP__Cardiometabolic	0.000950049	-6.36754e-05
IL18R1	IL18R1__Inflammation	-0.0168067	-0.0158267
IL19	IL19__Cardiometabolic	-0.0324685	-0.0331449
IL1R1	IL1R1__Neurology	0.0119626	0.0123182
IL1R2	IL1R2__Inflammation	0.00556293	0.00661117
IL1RAP	IL1RAP__Neurology	-0.0196569	-0.0188737
IL1RL2	IL1RL2__Inflammation	-0.0250019	-0.0250777
IL1RN	IL1RN__Inflammation	0.0905599	0.0892727
IL22	IL22__Oncology_II	-0.000411937	0.000834195
IL2RA	IL2RA__Cardiometabolic	0.0317004	0.0319301
IL34	IL34__Neurology	0.0135353	0.0144057
IL4R	IL4R__Inflammation	0.028556	0.0286244
IL5RA	IL5RA__Inflammation	0.0358236	0.0353628
IL6	IL6__Cardiometabolic	0.065629	0.0671636
IL6	IL6__Inflammation	0.0501494	0.0516532
IL6	IL6__Neurology	0.0530617	0.0538277
IL6	IL6__Oncology	0.0398076	0.0418131
IL6R	IL6R__Cardiometabolic	0.00894026	0.00851074
IL6ST	IL6ST__Cardiometabolic	-0.0348645	-0.0344136
IL7R	IL7R__Neurology	-0.0207304	-0.0202419
IMMT	IMMT__Oncology_II	0.0186899	0.0167594
IMPA1	IMPA1__Neurology	-0.0221514	-0.0239509
INHBB	INHBB__Inflammation_II	0.00464711	0.0048089
INPP1	INPP1__Oncology	-0.0143906	-0.0171781
ISLR2	ISLR2__Neurology	-0.0453133	-0.0467993
ISM1	ISM1__Inflammation	0.00501452	0.00585429
ISM2	ISM2__Cardiometabolic_II	-0.0318548	-0.0313764
ITGA5	ITGA5__Neurology	0.0131177	0.0123525
ITGAM	ITGAM__Neurology	-0.00149251	-0.00338389
ITGB1	ITGB1__Cardiometabolic	0.00273295	0.00242512
ITGB2	ITGB2__Cardiometabolic	0.0151581	0.0139333
ITGB5	ITGB5__Oncology	-0.0200603	-0.0190824
ITGBL1	ITGBL1__Cardiometabolic_II	0.0463614	0.046359
ITIH1	ITIH1__Inflammation_II	0.0172331	0.0177717
ITIH4	ITIH4__Inflammation_II	0.0167784	0.018349
ITIH5	ITIH5__Oncology_II	0.00116951	0.0019938
ITM2A	ITM2A__Inflammation	-0.0220214	-0.0223225
JAM2	JAM2__Neurology	-0.0269516	-0.0278028
JAM3	JAM3__Inflammation_II	-0.0312478	-0.0309999
KAZALD1	KAZALD1__Oncology	-0.00991073	-0.00894124
KCNC4	KCNC4__Neurology_II	-0.0064376	-0.00662415
KDR	KDR__Oncology	0.0051223	0.00707994
KHK	KHK__Cardiometabolic_II	-0.0530398	-0.0531531
KIAA0319	KIAA0319__Neurology_II	-0.0090828	-0.00916657
KIRREL2	KIRREL2__Neurology	-0.0431577	-0.0442016
KIT	KIT__Cardiometabolic	-0.0177729	-0.0166188
KITLG	KITLG__Cardiometabolic	-0.0115385	-0.011942
KLK1	KLK1__Oncology	-0.0160456	-0.0172062
KLK10	KLK10__Oncology	-0.0246964	-0.0240679
KLK11	KLK11__Oncology	-0.0166914	-0.0159113
KLK13	KLK13__Oncology	-0.00486503	-0.00345498
KLK15	KLK15__Oncology_II	-0.0158389	-0.0165858
KLK4	KLK4__Oncology	0.0247754	0.0241243
KLK6	KLK6__Oncology	0.0159768	0.0169393
KLK7	KLK7__Inflammation_II	-0.0805745	-0.0802542
KLK8	KLK8__Oncology	0.0161156	0.0164527
KLKB1	KLKB1__Inflammation_II	0.0173371	0.0193971
KLRB1	KLRB1__Inflammation	0.00736042	0.00649316
KLRD1	KLRD1__Inflammation	-0.0256764	-0.0248711
KRT18	KRT18__Oncology	0.0393878	0.0395654
KYAT1	KYAT1__Cardiometabolic	-0.0514004	-0.0527646
L1CAM	L1CAM__Oncology	-0.0810544	-0.0817703
L3HYPDH	L3HYPDH__Cardiometabolic_II	0.010913	0.00993924
LACTB2	LACTB2__Cardiometabolic	0.038041	0.0371489
LAIR1	LAIR1__Inflammation	-0.00301298	-0.00414334
LAIR2	LAIR2__Neurology	-0.0164616	-0.0182603
LAMA4	LAMA4__Inflammation	0.00597752	0.00707759
LAMB1	LAMB1__Cardiometabolic_II	0.0194675	0.0195147
LAMP1	LAMP1__Cardiometabolic_II	-0.0316393	-0.0306847
LAMP2	LAMP2__Neurology	-0.0474988	-0.0472813
LAYN	LAYN__Neurology	-0.0380667	-0.0395065
LBR	LBR__Neurology	0.0808678	0.0804177
LCAT	LCAT__Inflammation_II	-0.0087839	-0.00658054
LCN2	LCN2__Cardiometabolic	0.053094	0.0542985
LCP1	LCP1__Cardiometabolic_II	0.0305288	0.0303669
LDLR	LDLR__Cardiometabolic	0.028368	0.0302296
LECT2	LECT2__Cardiometabolic_II	0.0759847	0.0753581
LEFTY2	LEFTY2__Oncology	0.0132285	0.0156028
LEG1	LEG1__Inflammation_II	0.0323557	0.0313797
LEPR	LEPR__Cardiometabolic	-0.0205206	-0.0188636
LGALS1	LGALS1__Cardiometabolic	0.0117231	0.0119189
LGALS3	LGALS3__Cardiometabolic	-0.017598	-0.0177623
LGALS3BP	LGALS3BP__Inflammation_II	0.0342448	0.0345392
LGALS4	LGALS4__Inflammation	0.0480571	0.0497902
LGALS7_LGALS7B	LGALS7_LGALS7B__Oncology	0.0271725	0.0263499
LGALS8	LGALS8__Neurology	-0.0304936	-0.0312719
LGALS9	LGALS9__Inflammation	0.0385144	0.0385262
LGMN	LGMN__Inflammation	-0.0379235	-0.0361548
LHPP	LHPP__Inflammation	-0.0122659	-0.0132317
LIF	LIF__Neurology	0.000528078	-0.000925751
LIFR	LIFR__Inflammation	-0.0401818	-0.0396564
LILRA2	LILRA2__Neurology	-0.0402824	-0.0403443
LILRA3	LILRA3__Cardiometabolic_II	0.0392987	0.0406304
LILRA5	LILRA5__Cardiometabolic	0.0702447	0.0713291
LILRA6	LILRA6__Cardiometabolic_II	0.0325431	0.0316167
LILRB1	LILRB1__Cardiometabolic	0.00330508	0.00310328
LILRB2	LILRB2__Cardiometabolic	0.029211	0.0290422
LILRB4	LILRB4__Inflammation	0.0122493	0.0122955
LILRB5	LILRB5__Cardiometabolic	0.00378586	0.00368337
LIPF	LIPF__Cardiometabolic_II	0.0188683	0.0197795
LMOD1	LMOD1__Cardiometabolic_II	0.0247607	0.0242063
LMOD1	LMOD1__Inflammation_II	0.0246226	0.0241085
LMOD1	LMOD1__Neurology_II	0.0247326	0.0251464
LMOD1	LMOD1__Oncology_II	0.0223731	0.0229175
LPA	LPA__Inflammation_II	0.0417846	0.04341
LPL	LPL__Cardiometabolic	-0.0140913	-0.014263
LPO	LPO__Neurology	-0.0242883	-0.0285246
LRFN2	LRFN2__Neurology_II	-0.0189306	-0.0192444
LRG1	LRG1__Inflammation_II	0.0314247	0.0327695
LRIG1	LRIG1__Oncology	-0.0403055	-0.0388397
LRP1	LRP1__Oncology	-0.0340532	-0.0343135
LRP11	LRP11__Cardiometabolic	-0.0423361	-0.0423599
LRPAP1	LRPAP1__Neurology	-0.0275454	-0.0278254
LRRC25	LRRC25__Oncology	0.000486331	0.000239515
LRRN1	LRRN1__Inflammation	-0.0371129	-0.0378964
LRTM2	LRTM2__Neurology_II	-0.0479842	-0.0474657
LTA	LTA__Inflammation	0.0095311	0.00628633
LTBP2	LTBP2__Cardiometabolic	0.0652769	0.065699
LTBP3	LTBP3__Oncology	-0.0161933	-0.0171578
LTBR	LTBR__Inflammation	-0.0121412	-0.0121806
LUZP2	LUZP2__Oncology_II	0.0082892	0.00689755
LY6D	LY6D__Inflammation	0.0456152	0.0470028
LY75	LY75__Inflammation	0.0239867	0.0247123
LY9	LY9__Inflammation	0.060173	0.0607741
LYPD3	LYPD3__Oncology	0.0126467	0.013932
LYVE1	LYVE1__Inflammation_II	0.00233927	0.0013928
LYZL2	LYZL2__Oncology_II	-0.0143056	-0.0145297
M6PR	M6PR__Cardiometabolic_II	-0.0225627	-0.0229699
MAG	MAG__Neurology_II	0.0350353	0.0372053
MAMDC2	MAMDC2__Cardiometabolic_II	0.00927603	0.0114141
MAN1A2	MAN1A2__Cardiometabolic_II	-0.0119168	-0.0123114
MAN2B2	MAN2B2__Cardiometabolic_II	-0.0440891	-0.0429603
MANEAL	MANEAL__Oncology_II	-0.0268552	-0.0266786
MANF	MANF__Inflammation	0.000604753	0.000557274
MANSC1	MANSC1__Oncology	-0.039753	-0.0408066
MAP1LC3A	MAP1LC3A__Neurology_II	-0.0174759	-0.0165485
MAP2K1	MAP2K1__Oncology_II	0.0196585	0.0177489
MAPT	MAPT__Neurology	-0.0179751	-0.0230972
MARCO	MARCO__Cardiometabolic	0.000857337	0.00203358
MARS1	MARS1__Inflammation_II	-0.0110778	-0.0114054
MATN2	MATN2__Inflammation	-0.0189784	-0.0176172
MATN3	MATN3__Neurology	-0.0171423	-0.0160083
MB	MB__Cardiometabolic	0.054959	0.0570563
MBL2	MBL2__Inflammation_II	0.0319831	0.0336921
MCAM	MCAM__Cardiometabolic	-0.0424157	-0.041964
MCFD2	MCFD2__Cardiometabolic	-0.0124146	-0.0125884
MDGA1	MDGA1__Neurology	-0.0386862	-0.0357616
MDH1	MDH1__Inflammation_II	-0.0487211	-0.0515345
MDK	MDK__Oncology	-0.0421616	-0.0425283
MEGF10	MEGF10__Inflammation	-0.0567819	-0.0566103
MEGF11	MEGF11__Cardiometabolic_II	-0.0251908	-0.0239626
MEGF9	MEGF9__Cardiometabolic	-0.0298781	-0.0305076
MELTF	MELTF__Cardiometabolic_II	-0.0482948	-0.0483666
MENT	MENT__Inflammation_II	0.0161246	0.0170642
MEPE	MEPE__Inflammation	0.00792769	0.00803037
MERTK	MERTK__Inflammation	-0.0264327	-0.0274326
MESD	MESD__Neurology	-0.00345881	-0.00353097
MET	MET__Cardiometabolic	-0.0425516	-0.0422834
METAP2	METAP2__Oncology	-0.0143869	-0.0160156
MFAP3	MFAP3__Cardiometabolic	-0.00261029	-0.00171759
MFAP4	MFAP4__Inflammation_II	-0.0471125	-0.0476658
MFAP5	MFAP5__Cardiometabolic	0.0118079	0.0142038
MFGE8	MFGE8__Neurology	-0.0890715	-0.0906915
MIA	MIA__Oncology	-0.0197948	-0.0182625
MICB_MICA	MICB_MICA__Inflammation	-0.00255184	-0.00188803
MIF	MIF__Neurology	-0.0233528	-0.025162
MILR1	MILR1__Inflammation	0.0118649	0.0105193
MITD1	MITD1__Neurology	0.0677049	0.0678105
MME	MME__Oncology	-0.0413548	-0.0380784
MMP1	MMP1__Inflammation	0.0681798	0.0663283
MMP10	MMP10__Inflammation	-0.0165762	-0.0189929
MMP12	MMP12__Oncology	0.143778	0.141856
MMP3	MMP3__Neurology	-0.0134678	-0.0141841
MMP7	MMP7__Cardiometabolic	0.0838383	0.083074
MMP8	MMP8__Neurology	0.0861448	0.0848753
MOCS2	MOCS2__Inflammation_II	-0.0160423	-0.016886
MOG	MOG__Oncology	-0.0557397	-0.0537962
MRC1	MRC1__Inflammation_II	0.0172706	0.0157141
MSLN	MSLN__Oncology	-0.00834458	-0.00964481
MSMB	MSMB__Cardiometabolic	0.0567577	0.0572787
MSR1	MSR1__Neurology	0.0365503	0.036556
MSRA	MSRA__Oncology	-0.00891966	-0.00957989
MST1	MST1__Inflammation_II	0.0294865	0.0309458
MSTN	MSTN__Cardiometabolic	0.0104731	0.0106697
MXRA8	MXRA8__Inflammation_II	-0.00288934	-0.00205612
MYBPC1	MYBPC1__Cardiometabolic_II	0.0191268	0.0194606
MYDGF	MYDGF__Cardiometabolic_II	-0.0071294	-0.00806031
MYH9	MYH9__Cardiometabolic_II	0.0457618	0.0438666
MYL3	MYL3__Cardiometabolic_II	0.0305152	0.0302264
MYOC	MYOC__Neurology	0.0128115	0.0136629
MYOM3	MYOM3__Inflammation_II	-0.0217199	-0.0221158
MZB1	MZB1__Inflammation	0.0569136	0.0575821
NAAA	NAAA__Neurology	-0.00134151	-0.000892129
NADK	NADK__Cardiometabolic	0.0137354	0.0127274
NAGPA	NAGPA__Inflammation_II	-0.0222438	-0.0224931
NBL1	NBL1__Oncology	0.00858613	0.00833305
NCAM1	NCAM1__Cardiometabolic	-0.0341677	-0.0349651
NCAM2	NCAM2__Neurology	-0.0451496	-0.0462145
NCAN	NCAN__Neurology	0.0200544	0.0207022
NCR3LG1	NCR3LG1__Oncology_II	-0.0244651	-0.0243661
NCS1	NCS1__Oncology	-0.0275371	-0.0283226
NDRG1	NDRG1__Neurology	0.00608164	0.00378464
NDST1	NDST1__Oncology_II	-0.00620325	-0.00656641
NECTIN1	NECTIN1__Inflammation_II	-0.0371078	-0.0372943
NECTIN2	NECTIN2__Cardiometabolic	-0.00970034	-0.00949326
NECTIN4	NECTIN4__Oncology	0.0905197	0.0896833
NEFL	NEFL__Neurology	0.0708046	0.0693173
NELL1	NELL1__Oncology	-0.0603509	-0.0628628
NELL2	NELL2__Inflammation	0.0274875	0.0289466
NEO1	NEO1__Neurology_II	-0.0132219	-0.0128356
NFASC	NFASC__Inflammation	-0.061997	-0.0603184
NGFR	NGFR__Cardiometabolic_II	0.00415609	0.00563966
NHLRC3	NHLRC3__Inflammation_II	-0.0293616	-0.0265333
NID1	NID1__Cardiometabolic	0.00742093	0.00875019
NID2	NID2__Neurology	-0.00386315	-0.00370801
NIT1	NIT1__Cardiometabolic_II	0.0546331	0.0544142
NIT2	NIT2__Cardiometabolic_II	0.0147528	0.0131248
NLGN1	NLGN1__Neurology_II	-0.0250048	-0.0240707
NME3	NME3__Inflammation	0.0175233	0.0177375
NOMO1	NOMO1__Neurology	-0.0625991	-0.0619581
NOS1	NOS1__Neurology	-0.00128369	-0.00274495
NOTCH1	NOTCH1__Cardiometabolic	-0.0235018	-0.023935
NOTCH2	NOTCH2__Cardiometabolic_II	0.0353979	0.0352666
NOTCH3	NOTCH3__Cardiometabolic	-0.0201467	-0.0198104
NPC2	NPC2__Cardiometabolic_II	-6.06133e-05	-0.00105546
NPDC1	NPDC1__Cardiometabolic	-0.0556886	-0.054452
NPPC	NPPC__Inflammation	-0.044513	-0.0442688
NPTN	NPTN__Oncology	-0.0583291	-0.0604388
NPTX1	NPTX1__Neurology	-0.0797503	-0.0800418
NPTX2	NPTX2__Cardiometabolic_II	-0.0666124	-0.0656252
NPTXR	NPTXR__Cardiometabolic	0.0312556	0.0325334
NPY	NPY__Oncology	-0.0170154	-0.0203002
NRCAM	NRCAM__Cardiometabolic	-0.00775734	-0.00787429
NRGN	NRGN__Inflammation_II	-0.0409063	-0.0449868
NRP1	NRP1__Cardiometabolic	-0.00212338	-0.00337198
NRP2	NRP2__Neurology	-0.013236	-0.0132217
NRXN3	NRXN3__Neurology_II	-0.0535079	-0.0515916
NSFL1C	NSFL1C__Neurology	0.02461	0.0228184
NT5C	NT5C__Cardiometabolic_II	0.00776459	0.00749201
NT5C1A	NT5C1A__Neurology_II	0.0635815	0.0634058
NT5E	NT5E__Oncology	-0.042536	-0.0411326
NTRK2	NTRK2__Cardiometabolic	-0.0441071	-0.0455905
NTRK3	NTRK3__Neurology	-0.0448413	-0.0458128
NUCB2	NUCB2__Oncology	-0.00870923	-0.00835542
NUDC	NUDC__Inflammation	0.00790672	0.007023
NUDT5	NUDT5__Neurology	-0.0286867	-0.0299773
NXPH1	NXPH1__Neurology	-0.0235966	-0.0230198
NXPH3	NXPH3__Inflammation_II	0.00166547	0.00203853
OBP2B	OBP2B__Neurology	-0.0454879	-0.0443537
OCLN	OCLN__Neurology_II	0.00106467	0.000874709
OGFR	OGFR__Oncology	0.0206317	0.0178082
OGN	OGN__Neurology	-0.00466919	-0.00328017
OLFM4	OLFM4__Inflammation_II	0.00446314	0.00663878
OLR1	OLR1__Cardiometabolic	-0.0258792	-0.0269601
OMD	OMD__Inflammation	-0.0181394	-0.0155702
OMG	OMG__Oncology	-0.034086	-0.0324566
OMP	OMP__Neurology_II	0.0174543	0.0167322
ORM1	ORM1__Inflammation_II	0.0184326	0.0198057
OSCAR	OSCAR__Inflammation	0.00528916	0.0053749
OSMR	OSMR__Cardiometabolic	0.00940216	0.00989669
OXCT1	OXCT1__Cardiometabolic_II	-0.0248768	-0.0265088
OXT	OXT__Neurology	0.0346038	0.0349014
P4HB	P4HB__Oncology	-0.0218997	-0.0217476
PADI2	PADI2__Inflammation	0.0259778	0.0260345
PAG1	PAG1__Cardiometabolic	-0.0156352	-0.0179423
PALM	PALM__Oncology_II	-0.015979	-0.0176817
PALM2	PALM2__Neurology_II	0.0737256	0.0727074
PAM	PAM__Cardiometabolic	-0.0450764	-0.0461479
PAMR1	PAMR1__Neurology	-0.0112665	-0.00988118
PAPPA	PAPPA__Inflammation	-0.00243518	-0.00377832
PARK7	PARK7__Neurology	-0.0101031	-0.0111309
PAXX	PAXX__Inflammation_II	-0.00112363	-0.00141
PBXIP1	PBXIP1__Oncology_II	0.0344639	0.0348031
PCBD1	PCBD1__Inflammation_II	0.0158164	0.0152296
PCDH1	PCDH1__Inflammation	-0.0351932	-0.0343137
PCDH12	PCDH12__Neurology_II	0.0114315	0.0119405
PCDH17	PCDH17__Cardiometabolic	-0.0589418	-0.0586474
PCDH7	PCDH7__Oncology_II	-0.0304814	-0.0304214
PCDH9	PCDH9__Oncology_II	-0.0441988	-0.0431077
PCDHB15	PCDHB15__Oncology_II	0.0225373	0.0228864
PCOLCE	PCOLCE__Cardiometabolic	-0.00270675	-0.00240144
PCSK9	PCSK9__Cardiometabolic	-0.000868958	-0.000414447
PDCD1LG2	PDCD1LG2__Oncology	0.0103826	0.00930907
PDCD5	PDCD5__Neurology	-0.00136889	-0.00269857
PDCD6	PDCD6__Cardiometabolic	-0.00929084	-0.0100226
PDGFA	PDGFA__Cardiometabolic	0.0119818	0.0105525
PDGFRA	PDGFRA__Cardiometabolic	-0.0364651	-0.0369354
PDGFRB	PDGFRB__Cardiometabolic	-0.0169152	-0.0175849
PDIA3	PDIA3__Inflammation_II	0.00138891	0.00123815
PDIA4	PDIA4__Cardiometabolic_II	-0.00744964	-0.00831164
PDLIM7	PDLIM7__Inflammation	0.102957	0.101552
PEAR1	PEAR1__Cardiometabolic	0.0112992	0.012357
PEBP1	PEBP1__Neurology	-0.0185226	-0.0197721
PECAM1	PECAM1__Neurology	-0.00347079	-0.00475588
PENK	PENK__Inflammation_II	-0.0557339	-0.0550939
PEPD	PEPD__Inflammation_II	0.0111209	0.0106783
PGA4	PGA4__Inflammation_II	0.0290935	0.0291267
PGF	PGF__Inflammation	0.0874253	0.0871965
PGLYRP1	PGLYRP1__Cardiometabolic	0.0278643	0.0277506
PGLYRP2	PGLYRP2__Inflammation_II	0.014735	0.0163376
PHOSPHO1	PHOSPHO1__Neurology	-0.000205582	-0.0016058
PHYKPL	PHYKPL__Inflammation_II	-0.000602565	-0.000490879
PI16	PI16__Inflammation_II	0.0228678	0.0242351
PI3	PI3__Cardiometabolic	0.0793303	0.0807907
PIGR	PIGR__Neurology	-0.00196711	-0.00253855
PIK3IP1	PIK3IP1__Neurology	-0.0270025	-0.027418
PILRA	PILRA__Neurology	2.48275e-05	3.24698e-05
PILRB	PILRB__Cardiometabolic	-0.0104473	-0.0105136
PKD1	PKD1__Cardiometabolic_II	-0.00264252	-0.00303314
PLA2G15	PLA2G15__Oncology	-0.0331111	-0.0314477
PLA2G1B	PLA2G1B__Cardiometabolic	-0.0085813	-0.00789408
PLA2G7	PLA2G7__Neurology	-0.0275265	-0.0265195
PLAT	PLAT__Cardiometabolic	-0.041889	-0.0405704
PLAU	PLAU__Neurology	-0.0143989	-0.0149999
PLAUR	PLAUR__Inflammation	-0.0107298	-0.0111709
PLG	PLG__Inflammation_II	0.00844727	0.0101507
PLIN3	PLIN3__Cardiometabolic	0.00458148	0.00497252
PLPBP	PLPBP__Cardiometabolic	-0.015853	-0.0180786
PLSCR3	PLSCR3__Neurology_II	0.0304271	0.0294154
PLTP	PLTP__Cardiometabolic	0.00917449	0.00991975
PLXDC1	PLXDC1__Oncology	-0.0452049	-0.0441708
PLXDC2	PLXDC2__Neurology_II	0.000561787	0.00112711
PLXNA4	PLXNA4__Inflammation	-0.0603065	-0.0596723
PLXNB2	PLXNB2__Cardiometabolic	-0.0192677	-0.0180575
PLXNB3	PLXNB3__Cardiometabolic	-0.0426746	-0.0420282
PMCH	PMCH__Cardiometabolic_II	0.0219078	0.0211005
PNLIP	PNLIP__Inflammation_II	0.0157729	0.0160688
PNLIPRP2	PNLIPRP2__Inflammation	-0.00939815	-0.0099673
PODXL	PODXL__Oncology	-0.0265077	-0.0273439
PODXL2	PODXL2__Oncology	-0.0322105	-0.0325144
POLR2F	POLR2F__Oncology	0.0503452	0.0500991
POMC	POMC__Cardiometabolic_II	0.011809	0.0156267
PON1	PON1__Inflammation_II	-0.0124549	-0.0104337
PON3	PON3__Inflammation	-0.0454761	-0.0441822
POSTN	POSTN__Cardiometabolic_II	0.0871603	0.0859439
PPBP	PPBP__Inflammation_II	0.0840914	0.0838838
PPCDC	PPCDC__Neurology	0.0149454	0.0139909
PPIB	PPIB__Cardiometabolic	-0.00630833	-0.00520088
PPP1R2	PPP1R2__Cardiometabolic	0.0120978	0.0111572
PPP3R1	PPP3R1__Neurology	-0.044581	-0.0461671
PRAP1	PRAP1__Cardiometabolic_II	0.0637361	0.0656892
PRCP	PRCP__Cardiometabolic	-0.0436638	-0.0410766
PRDX1	PRDX1__Neurology	-0.00621135	-0.00611832
PRELP	PRELP__Inflammation	0.00909906	0.00986887
PRG2	PRG2__Cardiometabolic_II	0.0593884	0.0607548
PRG3	PRG3__Cardiometabolic_II	0.0435457	0.0440493
PRKAR1A	PRKAR1A__Cardiometabolic	-0.00354584	-0.00546513
PRKAR2A	PRKAR2A__Neurology_II	0.0194256	0.0185038
PRL	PRL__Neurology	-0.00932917	-0.0108676
PRND	PRND__Neurology_II	-0.00292752	-0.00284913
PROC	PROC__Cardiometabolic	-0.00154687	-0.000345502
PROS1	PROS1__Inflammation_II	0.0206968	0.0220945
PRRT3	PRRT3__Cardiometabolic_II	-0.0285138	-0.0297807
PRSS2	PRSS2__Cardiometabolic	0.0171506	0.0179967
PRSS22	PRSS22__Inflammation_II	-0.0392284	-0.0370867
PRSS27	PRSS27__Cardiometabolic	-0.0416754	-0.040568
PRSS53	PRSS53__Neurology_II	0.0171175	0.0180651
PRSS8	PRSS8__Inflammation	-0.0288415	-0.0275821
PRTG	PRTG__Oncology	-0.0223904	-0.0215784
PRTN3	PRTN3__Cardiometabolic	0.0193583	0.0191623
PSAP	PSAP__Cardiometabolic_II	0.0241051	0.0236221
PSME1	PSME1__Neurology	0.031251	0.0305816
PSME2	PSME2__Neurology	0.0342256	0.0342378
PSMG3	PSMG3__Inflammation	-0.0409248	-0.0420608
PTGDS	PTGDS__Cardiometabolic	0.00171033	0.00159704
PTGR1	PTGR1__Cardiometabolic_II	0.048899	0.0480332
PTH1R	PTH1R__Inflammation	4.57465e-06	0.000474097
PTN	PTN__Cardiometabolic	-0.00150651	-0.00195707
PTP4A3	PTP4A3__Inflammation_II	-0.0425493	-0.0424892
PTPRB	PTPRB__Cardiometabolic_II	0.00732952	0.00779886
PTPRC	PTPRC__Cardiometabolic_II	0.0277734	0.0275855
PTPRF	PTPRF__Cardiometabolic	-0.0426559	-0.0438645
PTPRK	PTPRK__Oncology_II	-0.0165707	-0.0165273
PTPRN2	PTPRN2__Neurology	-0.0360701	-0.0390058
PTPRR	PTPRR__Neurology_II	-0.0142628	-0.0151482
PTPRS	PTPRS__Cardiometabolic	-0.0318673	-0.0337693
PTPRZ1	PTPRZ1__Cardiometabolic_II	-0.0295944	-0.028848
PTS	PTS__Neurology	-0.0136683	-0.0147902
PVALB	PVALB__Oncology	-0.0166356	-0.015715
PVR	PVR__Neurology	-0.0220701	-0.021548
PYDC1	PYDC1__Cardiometabolic_II	0.00869685	0.0075701
PZP	PZP__Inflammation_II	0.0492613	0.0484575
QDPR	QDPR__Cardiometabolic	-0.0283211	-0.0303337
QPCT	QPCT__Cardiometabolic	-0.0483583	-0.0488583
QSOX1	QSOX1__Inflammation_II	0.00183721	0.00245975
RARRES2	RARRES2__Cardiometabolic	-0.00506679	-0.00406023
RBFOX3	RBFOX3__Neurology_II	0.0187319	0.0159966
RBKS	RBKS__Neurology	-0.0160351	-0.016859
RBP1	RBP1__Neurology_II	0.00257181	0.00163877
REG1A	REG1A__Cardiometabolic	0.045186	0.0465817
REG1B	REG1B__Cardiometabolic	0.03104	0.0321786
REG3A	REG3A__Cardiometabolic	0.0571924	0.0583303
REG4	REG4__Inflammation	0.0513042	0.0517173
RELT	RELT__Neurology	-0.0214337	-0.0223103
REN	REN__Cardiometabolic	0.0258844	0.0272986
RET	RET__Oncology	-0.0240936	-0.0229559
RETN	RETN__Cardiometabolic	0.019225	0.0181924
RGMA	RGMA__Neurology	-0.0532243	-0.0530887
RGMB	RGMB__Neurology	-0.0516241	-0.0518601
RHOC	RHOC__Neurology	0.0818373	0.080538
RIDA	RIDA__Inflammation_II	-0.0356207	-0.035454
RLN2	RLN2__Inflammation_II	-0.00376029	-0.00252722
RNASE1	RNASE1__Inflammation_II	-0.0300931	-0.0289445
RNASE10	RNASE10__Cardiometabolic_II	0.0123224	0.011129
RNASE3	RNASE3__Cardiometabolic	0.0379349	0.0387678
RNASE4	RNASE4__Inflammation_II	0.01967	0.0215298
RNASE6	RNASE6__Inflammation_II	0.015752	0.0159852
RNASET2	RNASET2__Cardiometabolic	-0.00365023	-0.00236624
RNF149	RNF149__Cardiometabolic_II	-0.0219255	-0.0220299
RNF5	RNF5__Cardiometabolic_II	-0.0248488	-0.0264739
ROBO1	ROBO1__Inflammation	-0.0585713	-0.0578721
ROBO2	ROBO2__Neurology	-0.0580782	-0.0585867
ROR1	ROR1__Cardiometabolic	-0.0288836	-0.0274338
RSPO1	RSPO1__Neurology	-0.00821668	-0.010324
RSPO3	RSPO3__Oncology	-0.0275697	-0.02998
RTBDN	RTBDN__Oncology	-0.0269087	-0.0256458
RTN4R	RTN4R__Oncology	-0.0748999	-0.0742577
RWDD1	RWDD1__Neurology	-0.0010884	-0.00187697
S100A11	S100A11__Cardiometabolic	0.0356661	0.034957
S100A13	S100A13__Inflammation_II	0.00215931	0.00218371
S100A4	S100A4__Oncology	0.0515227	0.0505359
SAA4	SAA4__Inflammation_II	0.00706175	0.00951862
SBSN	SBSN__Cardiometabolic_II	0.0170373	0.017125
SCAMP3	SCAMP3__Oncology	-0.0316274	-0.0331105
SCARA5	SCARA5__Neurology	0.0110436	0.0117334
SCARB2	SCARB2__Neurology	0.0140054	0.0134048
SCARF1	SCARF1__Cardiometabolic	-0.00696335	-0.00842218
SCARF2	SCARF2__Neurology	0.0233016	0.0233362
SCG2	SCG2__Oncology	-0.0513058	-0.0521495
SCG3	SCG3__Inflammation	-0.00462033	-0.0021403
SCGB1A1	SCGB1A1__Inflammation	0.0374085	0.038821
SCGB3A2	SCGB3A2__Inflammation	-0.001995	0.000373441
SCLY	SCLY__Oncology	0.0426946	0.0412819
SCN2A	SCN2A__Neurology_II	-0.0376232	-0.0385108
SCN2B	SCN2B__Neurology_II	-0.0480487	-0.0483278
SCN4B	SCN4B__Cardiometabolic_II	-0.0642117	-0.0635851
SCPEP1	SCPEP1__Cardiometabolic_II	0.0110083	0.0120278
SCRG1	SCRG1__Cardiometabolic_II	-0.00726924	-0.00690692
SCRN1	SCRN1__Inflammation	-0.0209171	-0.0223897
SDC1	SDC1__Cardiometabolic	-0.0265224	-0.0277958
SDC4	SDC4__Cardiometabolic	-0.00347376	-0.00570156
SDK2	SDK2__Inflammation_II	-0.0258092	-0.0256752
SEL1L	SEL1L__Cardiometabolic_II	-0.011902	-0.0128143
SELE	SELE__Cardiometabolic	0.047798	0.0481394
SELENOP	SELENOP__Inflammation_II	0.0113539	0.0125435
SELL	SELL__Inflammation_II	0.0227998	0.0249416
SELP	SELP__Cardiometabolic	0.0919419	0.0909999
SELPLG	SELPLG__Inflammation	-0.0451106	-0.0456028
SEMA3F	SEMA3F__Cardiometabolic	-0.0276995	-0.0268994
SEMA3G	SEMA3G__Inflammation_II	0.0131666	0.0133214
SEMA4C	SEMA4C__Oncology	-0.0347601	-0.0335196
SEMA4D	SEMA4D__Neurology	-0.0405607	-0.0415741
SEMA6C	SEMA6C__Inflammation_II	-0.0185352	-0.0174766
SEMA7A	SEMA7A__Cardiometabolic	-0.059627	-0.0577682
SEPTIN8	SEPTIN8__Neurology_II	0.0434031	0.042127
SERPINA1	SERPINA1__Inflammation_II	0.036227	0.0378411
SERPINA11	SERPINA11__Cardiometabolic	-0.00565372	-0.00468538
SERPINA12	SERPINA12__Cardiometabolic	0.0393587	0.03974
SERPINA3	SERPINA3__Inflammation_II	0.0208265	0.0214868
SERPINA4	SERPINA4__Inflammation_II	0.0251211	0.0267833
SERPINA5	SERPINA5__Inflammation_II	0.0329753	0.0343078
SERPINA6	SERPINA6__Inflammation_II	0.00304922	0.00496428
SERPINA7	SERPINA7__Inflammation_II	0.0178067	0.0184549
SERPINA9	SERPINA9__Oncology	0.0414452	0.0409409
SERPINB1	SERPINB1__Neurology	-0.0224245	-0.0231716
SERPINB6	SERPINB6__Neurology	-0.0241272	-0.0248596
SERPINB8	SERPINB8__Inflammation	0.0262275	0.0257268
SERPINB9	SERPINB9__Neurology	-0.0261246	-0.0267062
SERPINC1	SERPINC1__Inflammation_II	0.00127878	0.0034748
SERPIND1	SERPIND1__Inflammation_II	0.0105081	0.0119457
SERPINE1	SERPINE1__Cardiometabolic	0.0753668	0.0737375
SERPINE2	SERPINE2__Cardiometabolic_II	-0.0170903	-0.0170448
SERPINF1	SERPINF1__Inflammation_II	0.0365005	0.0367648
SERPINF2	SERPINF2__Inflammation_II	0.00887278	0.0105553
SERPING1	SERPING1__Inflammation_II	0.0163556	0.0179241
SERPINI1	SERPINI1__Inflammation_II	-0.0815727	-0.0815784
SERPINI2	SERPINI2__Oncology_II	0.014038	0.0132932
SEZ6	SEZ6__Neurology_II	-0.0210725	-0.0199797
SEZ6L	SEZ6L__Oncology	-0.0464391	-0.0469512
SEZ6L2	SEZ6L2__Oncology	-0.0424751	-0.0424065
SFRP1	SFRP1__Neurology	-0.0444583	-0.0456297
SFRP4	SFRP4__Inflammation_II	-0.025233	-0.0243559
SFTPD	SFTPD__Cardiometabolic	-0.0272046	-0.0265168
SGSH	SGSH__Cardiometabolic_II	-0.00635368	-0.00558351
SHBG	SHBG__Inflammation_II	-0.00629555	-0.00578183
SHISA5	SHISA5__Cardiometabolic_II	0.0180748	0.0181745
SHMT1	SHMT1__Inflammation	0.0385259	0.038967
SIAE	SIAE__Oncology	-0.036669	-0.0345154
SIGLEC1	SIGLEC1__Inflammation	0.0267896	0.0269048
SIGLEC10	SIGLEC10__Inflammation	0.0305697	0.0319017
SIGLEC5	SIGLEC5__Neurology	0.0107699	0.0114503
SIGLEC6	SIGLEC6__Oncology	0.006221	0.00468564
SIGLEC7	SIGLEC7__Cardiometabolic	0.00223924	0.00166627
SIGLEC8	SIGLEC8__Cardiometabolic_II	0.0272192	0.0256421
SIGLEC9	SIGLEC9__Oncology	0.00524805	0.0047812
SIRPA	SIRPA__Cardiometabolic	-0.00847821	-0.0085319
SIRPB1	SIRPB1__Inflammation	-0.000693663	-0.000637515
SIRT2	SIRT2__Oncology	-0.0369827	-0.0380737
SLAMF8	SLAMF8__Oncology	-0.00348709	-0.00317673
SLC16A1	SLC16A1__Neurology	-0.0220965	-0.0228322
SLITRK1	SLITRK1__Inflammation_II	-0.0455882	-0.0469631
SLITRK2	SLITRK2__Oncology	-0.0486119	-0.0477022
SLITRK6	SLITRK6__Cardiometabolic	-0.0330567	-0.0328287
SLURP1	SLURP1__Cardiometabolic_II	0.0386514	0.0381732
SMAD5	SMAD5__Oncology	0.00187703	0.00344575
SMOC1	SMOC1__Oncology	-0.0433451	-0.0467334
SMOC2	SMOC2__Inflammation	0.0473282	0.0449619
SMPD1	SMPD1__Neurology	-0.0215844	-0.0196399
SMPDL3A	SMPDL3A__Inflammation	0.000141652	0.00214095
SMTN	SMTN__Neurology_II	0.0449524	0.04469
SNAP23	SNAP23__Cardiometabolic	0.0208954	0.0201519
SNAP25	SNAP25__Neurology_II	-0.0554228	-0.0540333
SNAP29	SNAP29__Oncology	-0.0204244	-0.0230331
SNCG	SNCG__Neurology	-0.0221212	-0.0231936
SNX9	SNX9__Cardiometabolic	0.0327185	0.0306871
SOD1	SOD1__Cardiometabolic	-0.0356689	-0.0381217
SOD2	SOD2__Neurology	-0.0349166	-0.0368756
SOD3	SOD3__Inflammation_II	-0.0229207	-0.0238358
SORCS2	SORCS2__Oncology	-0.0144893	-0.0165572
SORD	SORD__Oncology	0.0183686	0.0178239
SORT1	SORT1__Cardiometabolic	-0.0366495	-0.0349832
SOST	SOST__Cardiometabolic	0.0137377	0.0145039
SPACA5_SPACA5B	SPACA5_SPACA5B__Neurology_II	-0.0066717	-0.00538276
SPARC	SPARC__Oncology	0.00484619	0.00534406
SPARCL1	SPARCL1__Cardiometabolic	-0.0351514	-0.0351998
SPART	SPART__Inflammation_II	-0.00478043	-0.00574348
SPESP1	SPESP1__Cardiometabolic_II	-0.000819327	-0.001913
SPINK1	SPINK1__Neurology	0.0688741	0.0699065
SPINK2	SPINK2__Inflammation_II	-0.0247711	-0.0250418
SPINK6	SPINK6__Oncology	-0.0460144	-0.0448182
SPINT1	SPINT1__Neurology	-0.043488	-0.0421776
SPINT2	SPINT2__Inflammation	-0.039106	-0.0397746
SPOCK1	SPOCK1__Neurology	-0.0590326	-0.0575853
SPON1	SPON1__Inflammation	-0.0115646	-0.0113453
SPON2	SPON2__Cardiometabolic	-0.0167163	-0.0162002
SPP1	SPP1__Cardiometabolic	-0.0256453	-0.0259218
SPRY2	SPRY2__Inflammation	-0.0333984	-0.0351235
SRPX	SRPX__Cardiometabolic_II	-0.0343479	-0.0327594
SSC5D	SSC5D__Cardiometabolic	-0.00584676	-0.00491612
ST13	ST13__Inflammation_II	0.0179862	0.0167555
ST3GAL1	ST3GAL1__Oncology	-0.0109129	-0.0103458
ST6GAL1	ST6GAL1__Cardiometabolic	-0.0103319	-0.0101598
ST8SIA1	ST8SIA1__Inflammation_II	-0.0133	-0.0121579
STAB2	STAB2__Cardiometabolic_II	0.0377502	0.0385926
STAMBP	STAMBP__Neurology	0.0343103	0.0326244
STC1	STC1__Neurology	-0.00952975	-0.00989146
STC2	STC2__Neurology	-0.0253837	-0.0245711
STX1B	STX1B__Neurology_II	-0.0263389	-0.0264025
STX4	STX4__Oncology	0.0113465	0.010742
STX8	STX8__Inflammation	-0.0217474	-0.0229065
SUMF2	SUMF2__Neurology	-0.0327599	-0.0328699
SUOX	SUOX__Neurology_II	-0.0531121	-0.0534013
SUSD2	SUSD2__Neurology	0.0428117	0.0425918
SUSD4	SUSD4__Oncology_II	-0.0284893	-0.028271
SUSD5	SUSD5__Inflammation_II	-0.0499037	-0.0502323
SV2A	SV2A__Neurology_II	-0.0336407	-0.034014
SYT1	SYT1__Neurology_II	-0.0565217	-0.0600094
TACSTD2	TACSTD2__Oncology	-0.0168014	-0.0145802
TAFA5	TAFA5__Oncology	-0.0242844	-0.0234427
TALDO1	TALDO1__Cardiometabolic_II	-0.00341229	-0.00530468
TAX1BP1	TAX1BP1__Neurology_II	-0.0147863	-0.0171462
TBCA	TBCA__Inflammation_II	0.00775625	0.00591036
TCN1	TCN1__Inflammation_II	0.0158572	0.0166148
TCN2	TCN2__Cardiometabolic	-0.00206466	-0.0014445
TCTN3	TCTN3__Cardiometabolic_II	-0.0121336	-0.0110155
TDGF1	TDGF1__Neurology	0.0286068	0.0288933
TEK	TEK__Oncology	-0.0349337	-0.0348174
TF	TF__Inflammation_II	-0.0243563	-0.0247038
TFF1	TFF1__Neurology	0.0428306	0.0427998
TFF2	TFF2__Inflammation	0.0602241	0.0591556
TFF3	TFF3__Cardiometabolic	0.0256117	0.0265844
TFPI	TFPI__Cardiometabolic	0.0275521	0.0286299
TFPI2	TFPI2__Oncology	-0.0482595	-0.0483548
TFRC	TFRC__Cardiometabolic	0.00145418	0.00245476
TGFA	TGFA__Inflammation	-0.0648883	-0.0653188
TGFB1	TGFB1__Inflammation	0.031377	0.0305668
TGFB2	TGFB2__Oncology_II	0.04164	0.0424295
TGFBI	TGFBI__Cardiometabolic	0.00852354	0.00815964
TGFBR1	TGFBR1__Inflammation_II	0.0251153	0.0249948
TGFBR2	TGFBR2__Oncology	0.026514	0.0268491
TGFBR3	TGFBR3__Cardiometabolic	-0.0042613	-0.00379058
TGM2	TGM2__Cardiometabolic	0.0515603	0.0502844
TGOLN2	TGOLN2__Inflammation_II	-0.0125262	-0.0147094
THBD	THBD__Cardiometabolic	-0.0138774	-0.0119132
THBS2	THBS2__Neurology	-0.0204957	-0.0209754
THBS4	THBS4__Cardiometabolic	-0.00554003	-0.00486548
THOP1	THOP1__Cardiometabolic	-0.0122722	-0.0157716
THY1	THY1__Neurology	0.00448845	0.00527176
TIE1	TIE1__Cardiometabolic	0.000878533	0.00080693
TIMD4	TIMD4__Cardiometabolic	-0.0165573	-0.0151432
TIMM10	TIMM10__Cardiometabolic_II	0.0016415	0.000622264
TIMP1	TIMP1__Cardiometabolic	0.0216771	0.0223647
TIMP2	TIMP2__Cardiometabolic_II	0.000440842	0.000504899
TIMP3	TIMP3__Inflammation	-0.0266822	-0.0257897
TIMP4	TIMP4__Neurology	-0.0470539	-0.0458912
TINAGL1	TINAGL1__Cardiometabolic	0.0067173	0.00672216
TLR1	TLR1__Inflammation_II	-0.0559826	-0.0559637
TLR3	TLR3__Inflammation	-0.0199373	-0.0165834
TMEM106A	TMEM106A__Oncology_II	0.0164075	0.0198201
TMEM132A	TMEM132A__Cardiometabolic_II	-0.0266163	-0.0266201
TMEM25	TMEM25__Neurology_II	-0.0280598	-0.0268116
TMPRSS5	TMPRSS5__Neurology	0.0148124	0.0166405
TMSB10	TMSB10__Neurology	0.0167619	0.014544
TNC	TNC__Cardiometabolic	0.0522537	0.0517132
TNFRSF10A	TNFRSF10A__Neurology	0.0431326	0.0429652
TNFRSF10B	TNFRSF10B__Neurology	0.0278503	0.0264026
TNFRSF10C	TNFRSF10C__Cardiometabolic	0.0194107	0.019151
TNFRSF11A	TNFRSF11A__Inflammation	-0.000267105	-0.00172332
TNFRSF11B	TNFRSF11B__Inflammation	0.0679159	0.0684376
TNFRSF12A	TNFRSF12A__Oncology	0.0197962	0.0183554
TNFRSF13B	TNFRSF13B__Inflammation	0.0345378	0.0340259
TNFRSF13C	TNFRSF13C__Inflammation	-0.0259607	-0.0268891
TNFRSF14	TNFRSF14__Inflammation	0.00119935	-0.000168678
TNFRSF17	TNFRSF17__Inflammation_II	0.0586731	0.0597953
TNFRSF19	TNFRSF19__Oncology	0.0107857	0.0112298
TNFRSF1A	TNFRSF1A__Neurology	0.00369791	0.00334157
TNFRSF1B	TNFRSF1B__Neurology	0.0124795	0.011589
TNFRSF21	TNFRSF21__Neurology	-0.0523327	-0.0524207
TNFRSF4	TNFRSF4__Inflammation	-0.0198005	-0.021337
TNFRSF6B	TNFRSF6B__Neurology	0.0465066	0.045652
TNFRSF8	TNFRSF8__Neurology	-0.0185439	-0.0208284
TNFRSF9	TNFRSF9__Neurology	0.0928809	0.0918185
TNFSF10	TNFSF10__Inflammation	-0.0528539	-0.0516101
TNFSF12	TNFSF12__Inflammation	-0.0403122	-0.0422271
TNFSF13	TNFSF13__Inflammation	0.0177995	0.0174883
TNFSF13B	TNFSF13B__Cardiometabolic	0.0483155	0.0469937
TNFSF14	TNFSF14__Neurology	0.0153584	0.0138715
TNFSF8	TNFSF8__Cardiometabolic_II	-0.00294551	-0.00403543
TNFSF9	TNFSF9__Inflammation_II	-0.0454192	-0.0454272
TNN	TNN__Cardiometabolic_II	0.0026626	0.00297483
TNR	TNR__Neurology	-0.040183	-0.0394375
TNXB	TNXB__Neurology	-0.00763041	-0.00733917
TOMM20	TOMM20__Cardiometabolic_II	-0.0154732	-0.0160958
TP53I3	TP53I3__Inflammation_II	0.0423792	0.041005
TPD52L2	TPD52L2__Inflammation_II	0.0356483	0.0347728
TPK1	TPK1__Cardiometabolic_II	-0.0137092	-0.0160174
TPP1	TPP1__Inflammation	-0.0474035	-0.0457537
TPSAB1	TPSAB1__Inflammation	0.00168207	0.00206807
TREH	TREH__Cardiometabolic_II	0.0752734	0.0760443
TREM2	TREM2__Inflammation	0.0346495	0.0354812
TREML2	TREML2__Neurology	0.0119601	0.0132309
TRIAP1	TRIAP1__Oncology	0.00193761	0.00150282
TSPAN8	TSPAN8__Oncology_II	0.0295254	0.0304021
TTR	TTR__Inflammation_II	-0.0136338	-0.0127041
TWF2	TWF2__Cardiometabolic_II	0.00985632	0.00703396
TXLNA	TXLNA__Neurology	0.00315905	0.00190112
TXN	TXN__Inflammation_II	0.0098883	0.00795074
TXNDC15	TXNDC15__Oncology	-0.0193191	-0.0198404
TXNDC5	TXNDC5__Neurology	-0.011746	-0.0126225
TXNRD1	TXNRD1__Neurology	-0.0422759	-0.0442267
TYMP	TYMP__Cardiometabolic	0.0646706	0.0647253
TYRO3	TYRO3__Cardiometabolic	-0.0481579	-0.0487276
UBXN1	UBXN1__Inflammation_II	-0.0137544	-0.0154026
ULBP2	ULBP2__Neurology	-0.0530387	-0.0524788
UMOD	UMOD__Cardiometabolic	-0.0261218	-0.0252609
UNC5D	UNC5D__Inflammation_II	-0.0433805	-0.0449186
UROD	UROD__Inflammation_II	0.00544627	0.00444638
USP8	USP8__Cardiometabolic	0.0292884	0.028077
VASN	VASN__Cardiometabolic	-0.0147506	-0.0150784
VCAM1	VCAM1__Cardiometabolic	0.0270241	0.0274228
VCAN	VCAN__Neurology	-0.0171034	-0.0171917
VEGFA	VEGFA__Inflammation	-0.0147038	-0.0156229
VEGFB	VEGFB__Inflammation_II	-0.00209839	-0.00170187
VEGFC	VEGFC__Oncology	-0.0575233	-0.0560033
VEGFD	VEGFD__Inflammation	-0.0239981	-0.02311
VGF	VGF__Neurology_II	-0.0256402	-0.024172
VIT	VIT__Cardiometabolic_II	0.0107657	0.0133947
VMO1	VMO1__Oncology	0.0264363	0.0271383
VNN1	VNN1__Inflammation_II	-0.00108334	0.000662358
VNN2	VNN2__Oncology	-0.00246897	-0.00245715
VSIG4	VSIG4__Neurology	0.0288193	0.0280437
VSIR	VSIR__Cardiometabolic	-0.00440767	-0.00356775
VSNL1	VSNL1__Neurology_II	-0.0248154	-0.0269822
VSTM2B	VSTM2B__Oncology_II	-0.0196123	-0.0200764
VTA1	VTA1__Neurology	0.0335313	0.0320708
VTI1A	VTI1A__Inflammation_II	-0.0225613	-0.0242299
VWA1	VWA1__Oncology	-0.0183879	-0.0184361
VWC2	VWC2__Neurology	-0.0355185	-0.0355427
VWC2L	VWC2L__Neurology_II	-0.0333849	-0.0345585
VWF	VWF__Cardiometabolic	0.0860118	0.086415
WFDC1	WFDC1__Oncology_II	-0.0435538	-0.0422455
WFDC12	WFDC12__Oncology	-0.00192872	-0.00424216
WFDC2	WFDC2__Oncology	-0.0446639	-0.0461812
WFIKKN1	WFIKKN1__Neurology	-0.0221986	-0.0216517
WFIKKN2	WFIKKN2__Inflammation	-0.0330334	-0.0320723
WIF1	WIF1__Oncology	-0.0842208	-0.0846088
WWP2	WWP2__Neurology	0.0145907	0.014056
XCL1	XCL1__Oncology	0.0183065	0.0173011
XG	XG__Cardiometabolic	0.0446729	0.0463631
XPNPEP2	XPNPEP2__Oncology	-0.0253754	-0.0245552
YAP1	YAP1__Neurology_II	0.0401235	0.0395609
YES1	YES1__Oncology	-0.000276016	-0.000161943
YWHAQ	YWHAQ__Inflammation_II	0.0447545	0.0436228
ZP3	ZP3__Cardiometabolic_II	0.0117158	0.0138376

## Sheet: Sup_Fig3c
		Infarcts
Olink protein	Olink with Panel	Std beta	Std beta (ptau217 as cov)
A1BG	A1BG__Inflammation_II	0.0128829	0.00967745	The p-value of the correlation is p < 2.2 x 10e-16
ABCA2	ABCA2__Cardiometabolic_II	0.0145882	0.0136467
ABHD14B	ABHD14B__Neurology	0.0407303	0.0432542
ABL1	ABL1__Oncology	-0.0167367	0.000467844
ACAN	ACAN__Cardiometabolic	0.034203	0.0433981
ACE	ACE__Inflammation_II	-0.0232385	-0.0216501
ACHE	ACHE__Inflammation_II	-0.0620768	-0.0478457
ACP5	ACP5__Cardiometabolic	-0.0171342	-0.0174125
ACP6	ACP6__Oncology	-0.0186764	-0.0177259
ACTA2	ACTA2__Cardiometabolic	0.0858827	0.0906454
ACVRL1	ACVRL1__Neurology	0.0200266	0.0201994
ACY1	ACY1__Cardiometabolic	0.0552863	0.0549212
ACY3	ACY3__Cardiometabolic_II	-0.054556	-0.0506622
ACYP1	ACYP1__Inflammation_II	-0.0241247	-0.0140038
ADA	ADA__Inflammation	-0.0535477	-0.0568277
ADA2	ADA2__Cardiometabolic	0.0219315	0.0202941
ADAM12	ADAM12__Inflammation_II	0.00113709	0.000143576
ADAM15	ADAM15__Cardiometabolic	-0.0192752	-0.0197502
ADAM22	ADAM22__Neurology	-0.021891	-0.0176845
ADAM23	ADAM23__Inflammation	-0.0440344	-0.0447254
ADAM8	ADAM8__Neurology	0.13064	0.127249
ADAM9	ADAM9__Oncology_II	0.000334697	-0.00193448
ADAMTS1	ADAMTS1__Inflammation_II	-0.0259121	-0.0203649
ADAMTS13	ADAMTS13__Cardiometabolic	0.0203761	0.0166008
ADAMTS15	ADAMTS15__Oncology	0.0086055	0.00279211
ADAMTS4	ADAMTS4__Inflammation_II	-0.0297938	-0.0306529
ADAMTS8	ADAMTS8__Oncology	-0.0290033	-0.0276027
ADAMTSL2	ADAMTSL2__Cardiometabolic_II	-0.0289432	-0.0306748
ADAMTSL5	ADAMTSL5__Cardiometabolic_II	-0.0185303	-0.0269036
ADCYAP1R1	ADCYAP1R1__Oncology	-0.00704267	-0.00769444
ADGRB3	ADGRB3__Neurology	-0.0333978	-0.0315383
ADGRD1	ADGRD1__Inflammation_II	-0.00477042	-0.00438962
ADGRE2	ADGRE2__Inflammation	-0.0108615	-0.0121327
ADGRE5	ADGRE5__Cardiometabolic	-0.00130499	-0.0014931
ADGRF5	ADGRF5__Cardiometabolic_II	0.00799641	0.00588595
ADGRG1	ADGRG1__Oncology	-0.00383707	-0.00631929
ADGRG2	ADGRG2__Cardiometabolic	0.0169175	0.0160057
ADIPOQ	ADIPOQ__Inflammation_II	-0.0101286	-0.00717217
ADM	ADM__Oncology	0.0151529	0.0166982
AFM	AFM__Inflammation_II	0.0301565	0.0230948
AGER	AGER__Inflammation	0.0361202	0.0283022
AGRN	AGRN__Inflammation	-0.0672402	-0.0650943
AGRP	AGRP__Inflammation	0.0163791	0.0189853
AGT	AGT__Inflammation_II	-0.035031	-0.0315507
AHCY	AHCY__Cardiometabolic	-0.013251	-0.00462736
AHNAK2	AHNAK2__Cardiometabolic_II	-0.00866991	-0.00622093
AHSG	AHSG__Inflammation_II	0.0215631	0.0134985
ALCAM	ALCAM__Cardiometabolic	-0.0387837	-0.0374161
ALDH1A1	ALDH1A1__Neurology	-0.0456606	-0.0440943
AMBN	AMBN__Inflammation	-0.0137782	-0.0153089
AMBP	AMBP__Oncology	0.0481646	0.0429483
AMIGO2	AMIGO2__Oncology	-0.04244	-0.0411558
AMY1A_AMY1B_AMY1C	AMY1A_AMY1B_AMY1C__Inflammation_II	-0.00983444	-0.0122604
AMY2A	AMY2A__Cardiometabolic	-0.0133133	-0.0139434
AMY2B	AMY2B__Cardiometabolic	-0.000211257	7.03706e-05
ANG	ANG__Cardiometabolic	0.0225748	0.0173268
ANGPT1	ANGPT1__Inflammation	0.0527284	0.0527039
ANGPT2	ANGPT2__Oncology	0.0232652	0.0243986
ANGPTL1	ANGPTL1__Cardiometabolic	-0.00801723	-0.0131093
ANGPTL2	ANGPTL2__Inflammation	-0.00837449	-0.0168706
ANGPTL3	ANGPTL3__Cardiometabolic	0.028852	0.0270204
ANGPTL4	ANGPTL4__Inflammation	0.00772075	0.0122845
ANGPTL7	ANGPTL7__Oncology	0.0367214	0.0321976
ANPEP	ANPEP__Cardiometabolic	0.0148128	0.0110469
ANXA2	ANXA2__Cardiometabolic_II	0.0432639	0.0392323
ANXA3	ANXA3__Neurology	0.0139923	0.0110352
ANXA4	ANXA4__Cardiometabolic	-0.000968814	-0.00773387
AOC3	AOC3__Cardiometabolic	0.0472232	0.0462039
APCS	APCS__Inflammation_II	0.0151357	0.00907175
APEX1	APEX1__Oncology	0.0388115	0.0351385
APLP1	APLP1__Cardiometabolic	-0.00279071	-0.0027993
APOA1	APOA1__Inflammation_II	-0.00659334	-0.0115628
APOA4	APOA4__Inflammation_II	0.0276442	0.0237074
APOC1	APOC1__Inflammation_II	-0.0453934	-0.0491304
APOD	APOD__Inflammation_II	-0.0116036	-0.014837
APOE	APOE__Inflammation_II	0.0395554	0.0317546
APOF	APOF__Inflammation_II	0.00563204	0.000993406
APOL1	APOL1__Inflammation_II	0.0182664	0.0131631
APOM	APOM__Cardiometabolic	-0.0157232	-0.018951
APP	APP__Neurology	-0.0642189	-0.0642257
AREG	AREG__Oncology	0.0325243	0.0312999
ARL13B	ARL13B__Cardiometabolic_II	-0.0668363	-0.0673922
ARSA	ARSA__Neurology	-0.0157925	-0.0187883
ARSB	ARSB__Oncology	-0.0494763	-0.0559933
ART3	ART3__Cardiometabolic	-0.0326856	-0.0325642
ASAH1	ASAH1__Cardiometabolic_II	-0.0402916	-0.0490188
ASAH2	ASAH2__Neurology	-0.0228199	-0.0280747
ASGR2	ASGR2__Inflammation_II	0.0387257	0.0344908
ASRGL1	ASRGL1__Cardiometabolic_II	-0.0557879	-0.0462871
ATOX1	ATOX1__Oncology	-0.0122302	-0.00657987
ATP5IF1	ATP5IF1__Inflammation	0.0137661	0.0280036
ATRAID	ATRAID__Oncology_II	-0.00434637	0.000166653
ATRN	ATRN__Inflammation_II	-0.02297	-0.0282715
ATXN3	ATXN3__Neurology_II	0.00110571	0.0118434
AXL	AXL__Cardiometabolic	-0.0353005	-0.030897
B2M	B2M__Inflammation_II	0.00518274	0.00247215
B4GALT1	B4GALT1__Inflammation	-0.00499052	-0.0113693
B4GAT1	B4GAT1__Neurology	-0.0597686	-0.0624283
BAMBI	BAMBI__Oncology	-0.0242685	-0.0222883
BCAM	BCAM__Neurology	-0.0154309	-0.0138936
BCAN	BCAN__Neurology	-0.0248662	-0.0252095
BCAT1	BCAT1__Cardiometabolic_II	-0.00505063	0.00267229
BCHE	BCHE__Inflammation_II	-0.0439365	-0.0465713
BCL2	BCL2__Oncology_II	0.0143978	0.0204086
BCL2L11	BCL2L11__Inflammation	-0.0139006	-0.0131021
BGLAP	BGLAP__Cardiometabolic_II	0.0748171	0.0707613
BGN	BGN__Oncology	0.0275959	0.0306794
BLMH	BLMH__Cardiometabolic	-0.033476	-0.0237591
BLVRB	BLVRB__Neurology	0.0679392	0.0766611
BMP4	BMP4__Neurology	0.00500167	0.00419178
BMP6	BMP6__Cardiometabolic	0.000981337	0.00286964
BMPER	BMPER__Inflammation_II	-0.0654916	-0.0553966
BNIP3L	BNIP3L__Inflammation_II	-0.0217853	-0.0163144
BOC	BOC__Cardiometabolic	-0.00630814	-0.00766001
BPIFB1	BPIFB1__Cardiometabolic	0.00879761	0.00532333
BPIFB2	BPIFB2__Cardiometabolic_II	-0.00514712	-0.0130348
BRSK2	BRSK2__Neurology_II	-0.0295262	-0.0273614
BSG	BSG__Inflammation	-0.0311973	-0.0271542
BST1	BST1__Neurology	-0.00212803	-0.00633018
BST2	BST2__Neurology	-0.0154193	-0.0173312
BTC	BTC__Oncology	-0.0477206	-0.048846
BTD	BTD__Inflammation_II	-0.00305276	-0.00345088
BTN2A1	BTN2A1__Inflammation	-0.0238711	-0.0204549
BTN3A2	BTN3A2__Inflammation	-0.0190936	-0.0177632
C1QA	C1QA__Inflammation	0.0574084	0.0582912
C1QL2	C1QL2__Inflammation_II	-0.057478	-0.0575713
C1QTNF1	C1QTNF1__Cardiometabolic	-0.00288148	-0.00373066
C1QTNF5	C1QTNF5__Inflammation_II	-0.0312418	-0.0280822
C1QTNF9	C1QTNF9__Inflammation_II	-0.0137678	-0.0166701
C1R	C1R__Inflammation_II	0.0332847	0.0314809
C1RL	C1RL__Inflammation_II	0.0385679	0.0351942
C1S	C1S__Inflammation_II	0.0448103	0.0432978
C2	C2__Cardiometabolic	0.0184203	0.0114528
C3	C3__Inflammation_II	0.0317627	0.0320955
C4BPB	C4BPB__Oncology	-0.0071071	-0.0114054
C5	C5__Inflammation_II	0.0443904	0.0405807
C7	C7__Inflammation_II	0.0437431	0.0409263
C8B	C8B__Inflammation_II	0.00853777	0.00382606
C9	C9__Inflammation_II	0.0207675	0.0120741
CA1	CA1__Cardiometabolic	0.0739304	0.0751841
CA11	CA11__Oncology	-0.0485159	-0.0520943
CA12	CA12__Oncology	-0.029205	-0.0334891
CA14	CA14__Oncology	-0.0385148	-0.0354959
CA2	CA2__Neurology	0.0200937	0.0228916
CA3	CA3__Cardiometabolic	0.0603125	0.0628225
CA4	CA4__Cardiometabolic	-0.0267933	-0.0245785
CA9	CA9__Oncology	-0.031235	-0.029366
CACYBP	CACYBP__Inflammation_II	-0.0080749	0.00513864
CALB1	CALB1__Oncology	-0.00538278	0.00180018
CALB2	CALB2__Neurology	0.00278299	0.0126134
CALCA	CALCA__Neurology	0.0237064	0.0233087
CALCB	CALCB__Neurology_II	0.00187203	-0.0025942
CALY	CALY__Cardiometabolic_II	-0.0285309	-0.0243768
CANT1	CANT1__Cardiometabolic	-0.0417371	-0.0412814
CAPG	CAPG__Oncology	0.0589007	0.0622283
CAPS	CAPS__Neurology_II	0.0383644	0.0319659
CASP3	CASP3__Cardiometabolic	0.0434446	0.042695
CASP8	CASP8__Oncology	-0.00612677	-0.0055229
CAT	CAT__Inflammation_II	0.0388901	0.0415678
CBLIF	CBLIF__Cardiometabolic	0.0139918	0.0145654
CBLN4	CBLN4__Oncology	-0.0586523	-0.0608967
CC2D1A	CC2D1A__Neurology	0.0368857	0.0552178
CCDC80	CCDC80__Cardiometabolic	0.0515347	0.0559534
CCER2	CCER2__Cardiometabolic_II	-0.00485435	-0.00537109
CCL11	CCL11__Inflammation	0.0355629	0.0314377
CCL14	CCL14__Cardiometabolic	0.0221762	0.0165103
CCL15	CCL15__Cardiometabolic	0.0385069	0.0334
CCL16	CCL16__Cardiometabolic	0.0564366	0.0484199
CCL17	CCL17__Inflammation	0.0555334	0.0493105
CCL18	CCL18__Cardiometabolic	0.0228205	0.0151189
CCL19	CCL19__Neurology	-0.042796	-0.0485152
CCL2	CCL2__Neurology	0.0335865	0.0338154
CCL21	CCL21__Inflammation	0.0321027	0.0242649
CCL22	CCL22__Inflammation	0.0131494	0.00287128
CCL23	CCL23__Inflammation	0.0377323	0.0327887
CCL24	CCL24__Inflammation	0.0165462	0.0154593
CCL25	CCL25__Inflammation	0.0270444	0.0244486
CCL3	CCL3__Inflammation	0.0332273	0.0375637
CCL4	CCL4__Inflammation	0.0321475	0.0287699
CCL8	CCL8__Oncology	0.00870782	0.00299948
CCN1	CCN1__Oncology	0.0210628	0.0290254
CCN2	CCN2__Inflammation	0.0505317	0.0538091
CCN3	CCN3__Cardiometabolic	-0.0247534	-0.0220272
CCN4	CCN4__Oncology	0.0101962	0.00498068
CCN5	CCN5__Neurology	0.057378	0.0525785
CD109	CD109__Neurology	0.00367809	0.00636448
CD14	CD14__Cardiometabolic	0.00902226	0.00496502
CD160	CD160__Inflammation	0.0122313	0.00891838
CD163	CD163__Cardiometabolic	0.0218115	0.0257128
CD164	CD164__Neurology	-0.0310568	-0.0324276
CD164L2	CD164L2__Neurology_II	-0.00300273	0.00092098
CD177	CD177__Neurology	-0.00684999	0.00144263
CD1C	CD1C__Oncology	-0.0177002	-0.0266568
CD200	CD200__Inflammation	-0.0612776	-0.0648853
CD209	CD209__Cardiometabolic	0.0107855	0.0103494
CD22	CD22__Inflammation	0.0375394	0.0308503
CD244	CD244__Inflammation	0.00822028	0.00103437
CD248	CD248__Cardiometabolic_II	-0.0244927	-0.0234927
CD27	CD27__Oncology	0.0400879	0.0343878
CD274	CD274__Neurology	-0.00435082	-0.00308237
CD276	CD276__Inflammation	0.00303392	0.00108943
CD28	CD28__Oncology	0.0469063	0.0462795
CD300A	CD300A__Inflammation_II	0.0248959	0.0348815
CD300C	CD300C__Neurology	0.0436185	0.0462861
CD300E	CD300E__Oncology	0.0579078	0.0560522
CD300LF	CD300LF__Oncology	0.038796	0.0386785
CD300LG	CD300LG__Neurology	-0.00148666	-0.00262461
CD302	CD302__Oncology	-0.0424607	-0.0352054
CD33	CD33__Oncology	-0.0323763	-0.0281254
CD38	CD38__Oncology	0.0162052	0.0125198
CD4	CD4__Inflammation	0.0430397	0.0479336
CD40	CD40__Inflammation	0.0153752	0.0148911
CD46	CD46__Cardiometabolic	-0.023998	-0.0219942
CD48	CD48__Inflammation	0.0407606	0.0340676
CD5	CD5__Oncology	0.0304609	0.032683
CD55	CD55__Cardiometabolic	-0.024953	-0.0201832
CD58	CD58__Inflammation	-0.000755334	-0.00207986
CD59	CD59__Cardiometabolic	0.0108876	0.0115651
CD5L	CD5L__Inflammation_II	0.0616106	0.0564064
CD6	CD6__Inflammation	0.000615016	-0.00187519
CD69	CD69__Cardiometabolic	-0.00150334	0.00857348
CD74	CD74__Neurology	0.018432	0.0191732
CD79B	CD79B__Inflammation	0.022022	0.0187305
CD80	CD80__Cardiometabolic_II	0.0119884	0.0126532
CD83	CD83__Inflammation	-0.0382754	-0.0307965
CD84	CD84__Inflammation	0.0221203	0.028036
CD86	CD86__Oncology_II	0.0206499	0.021945
CD8A	CD8A__Neurology	-0.00946266	-0.0163119
CD93	CD93__Cardiometabolic	0.0132459	0.0100057
CD99	CD99__Neurology	0.00686588	0.00893537
CD99L2	CD99L2__Neurology	-0.0557645	-0.0543435
CDA	CDA__Cardiometabolic_II	0.0179923	0.0161077
CDCP1	CDCP1__Neurology	-0.020672	-0.0222307
CDH1	CDH1__Cardiometabolic	0.0245836	0.0207855
CDH15	CDH15__Neurology	-0.030118	-0.029419
CDH2	CDH2__Cardiometabolic	-0.0377705	-0.0342136
CDH22	CDH22__Oncology_II	-0.0365316	-0.038914
CDH3	CDH3__Neurology	0.00749015	0.00337299
CDH5	CDH5__Cardiometabolic	0.0162439	0.0123454
CDH6	CDH6__Cardiometabolic	-0.0207642	-0.0174264
CDHR5	CDHR5__Cardiometabolic	0.000379669	-0.000901065
CDNF	CDNF__Oncology	0.0023559	0.00106452
CDON	CDON__Inflammation	-0.0384326	-0.0435051
CEACAM1	CEACAM1__Oncology	0.0190684	0.0156169
CEACAM16	CEACAM16__Oncology_II	0.00887271	0.00689178
CEACAM21	CEACAM21__Inflammation	-0.00947908	-0.00625793
CEACAM6	CEACAM6__Cardiometabolic_II	0.0603076	0.0553115
CELA2A	CELA2A__Cardiometabolic_II	-0.0243194	-0.0254928
CELA3A	CELA3A__Cardiometabolic	-0.0299712	-0.0316626
CELSR2	CELSR2__Inflammation_II	-0.0396594	-0.0379434
CEND1	CEND1__Neurology_II	-0.0227702	-0.00737225
CEP170	CEP170__Cardiometabolic_II	0.00951138	0.0251353
CES1	CES1__Cardiometabolic	0.0228673	0.0232097
CETN3	CETN3__Oncology_II	0.0362323	0.0266066
CFB	CFB__Inflammation_II	0.0262496	0.0189826
CFC1	CFC1__Oncology	0.00693364	0.00340169
CFD	CFD__Inflammation_II	0.0643307	0.0602812
CFH	CFH__Inflammation_II	0.0368213	0.0333425
CFHR2	CFHR2__Inflammation_II	0.021359	0.0145746
CFHR4	CFHR4__Inflammation_II	0.0603273	0.0578585
CFHR5	CFHR5__Inflammation_II	0.0491296	0.043129
CFI	CFI__Inflammation_II	0.0369952	0.0302013
CFP	CFP__Inflammation_II	0.0434295	0.0394768
CGA	CGA__Neurology	0.0383532	0.0352483
CGREF1	CGREF1__Cardiometabolic	-0.051781	-0.0504211
CHAD	CHAD__Inflammation_II	-0.0455647	-0.0417436
CHCHD10	CHCHD10__Neurology_II	0.0224322	0.0258435
CHCHD6	CHCHD6__Oncology_II	-0.00100032	-5.36776e-05
CHGA	CHGA__Cardiometabolic_II	-0.00682977	-0.00970549
CHGB	CHGB__Neurology	-0.0320648	-0.0278817
CHI3L1	CHI3L1__Cardiometabolic	-0.0201447	-0.0138276
CHIT1	CHIT1__Cardiometabolic	0.0424779	0.0481668
CHL1	CHL1__Cardiometabolic	-0.0618652	-0.0585657
CHRDL1	CHRDL1__Inflammation	-0.00393623	-0.0101656
CHRDL2	CHRDL2__Cardiometabolic	-0.0180714	-0.017286
CIAPIN1	CIAPIN1__Oncology	0.0126882	0.0192696
CILP	CILP__Cardiometabolic_II	0.0264647	0.0194462
CKAP4	CKAP4__Inflammation	-0.00164446	-0.000927569
CKB	CKB__Cardiometabolic_II	0.00770459	0.0067841
CKMT1A_CKMT1B	CKMT1A_CKMT1B__Inflammation	-0.0351647	-0.029217
CLEC11A	CLEC11A__Neurology	-0.0109281	-0.0177576
CLEC14A	CLEC14A__Neurology	-0.0127655	-0.00969614
CLEC1A	CLEC1A__Cardiometabolic	0.013236	0.0102853
CLEC3B	CLEC3B__Inflammation_II	0.00039643	-0.00166661
CLEC4A	CLEC4A__Inflammation	0.0118333	0.0131667
CLEC4M	CLEC4M__Cardiometabolic_II	0.0235405	0.0247468
CLEC5A	CLEC5A__Cardiometabolic	0.00765268	0.0117847
CLEC7A	CLEC7A__Inflammation	-0.0280847	-0.0242127
CLGN	CLGN__Neurology_II	-0.0160753	-0.0148551
CLMP	CLMP__Oncology	-0.0299747	-0.026292
CLPS	CLPS__Neurology	-0.00961478	-0.013189
CLSTN1	CLSTN1__Neurology	-0.014445	-0.00263118
CLSTN2	CLSTN2__Inflammation	-0.0367683	-0.0379305
CLSTN3	CLSTN3__Neurology_II	-0.0608139	-0.0648312
CLU	CLU__Inflammation_II	3.419e-05	-0.00201755
CLUL1	CLUL1__Cardiometabolic	-0.0528852	-0.0528957
CNDP1	CNDP1__Cardiometabolic	-0.0427298	-0.0438087
CNP	CNP__Cardiometabolic_II	-0.00555025	-0.00308255
CNPY2	CNPY2__Cardiometabolic	-0.0120736	-0.00997002
CNPY4	CNPY4__Oncology	-0.0199785	-0.0185549
CNTN1	CNTN1__Cardiometabolic	-0.0427488	-0.0408173
CNTN2	CNTN2__Oncology	-0.0224733	-0.0248658
CNTN3	CNTN3__Neurology	-0.0435101	-0.0409966
CNTN4	CNTN4__Neurology	-0.0507106	-0.0485517
CNTN5	CNTN5__Neurology	-0.044711	-0.0427274
CNTNAP2	CNTNAP2__Inflammation	-0.0762333	-0.0731855
CNTNAP4	CNTNAP4__Neurology_II	-0.0327285	-0.034415
COCH	COCH__Cardiometabolic_II	0.0101165	0.01425
COL15A1	COL15A1__Cardiometabolic_II	0.0395315	0.0369931
COL18A1	COL18A1__Cardiometabolic	0.0153172	0.0126495
COL1A1	COL1A1__Cardiometabolic	0.0232252	0.0215598
COL28A1	COL28A1__Neurology_II	0.00883227	0.000884077
COL2A1	COL2A1__Cardiometabolic_II	-0.0183923	-0.0263768
COL3A1	COL3A1__Cardiometabolic_II	0.0339996	0.0355591
COL4A1	COL4A1__Cardiometabolic	0.0137106	0.0190818
COL5A1	COL5A1__Inflammation_II	0.0109634	0.0117949
COL6A3	COL6A3__Cardiometabolic	0.0351527	0.0327857
COLEC12	COLEC12__Inflammation	-0.00642969	-0.00336658
COMP	COMP__Cardiometabolic	0.0832669	0.0841387
COMT	COMT__Cardiometabolic	0.0153002	0.0147526
COQ7	COQ7__Cardiometabolic_II	0.011568	0.00919756
CPA1	CPA1__Cardiometabolic	0.00543259	0.00378544
CPA2	CPA2__Neurology	0.0354176	0.0286112
CPA4	CPA4__Inflammation_II	0.0264111	0.0305915
CPB1	CPB1__Cardiometabolic	-0.0289763	-0.0286296
CPB2	CPB2__Inflammation_II	0.00585459	0.000192574
CPE	CPE__Oncology	-0.00846228	-0.00800342
CPLX2	CPLX2__Oncology_II	-0.0388983	-0.0271799
CPM	CPM__Neurology	-0.0388921	-0.0414264
CPPED1	CPPED1__Neurology	0.0166021	0.0235549
CPQ	CPQ__Cardiometabolic_II	-0.0164919	-0.0185529
CPVL	CPVL__Oncology	-0.0303646	-0.0377644
CPXM1	CPXM1__Oncology	0.00599749	0.0042901
CPXM2	CPXM2__Cardiometabolic_II	0.0625397	0.0612034
CR1	CR1__Inflammation_II	0.0198594	0.0195445
CR2	CR2__Cardiometabolic	0.000197801	-0.000602215
CREG1	CREG1__Oncology	-0.0360603	-0.0434702
CRELD1	CRELD1__Inflammation_II	-0.0168348	-0.0130103
CRELD2	CRELD2__Inflammation	-0.0046868	-0.00386072
CRH	CRH__Oncology	-0.0546382	-0.0498945
CRHBP	CRHBP__Inflammation	0.00351526	-0.0102068
CRHR1	CRHR1__Cardiometabolic	-0.00680869	-0.00541626
CRIM1	CRIM1__Inflammation	-0.0484915	-0.0474467
CRIP2	CRIP2__Neurology	0.0524099	0.0534395
CRISP2	CRISP2__Oncology	-0.0625822	-0.0618793
CRISP3	CRISP3__Inflammation_II	0.0256838	0.0216819
CRKL	CRKL__Inflammation	0.00626013	0.0215464
CRLF1	CRLF1__Inflammation	-0.0282081	-0.0292706
CRTAC1	CRTAC1__Cardiometabolic	-0.0348419	-0.0323862
CRYBB1	CRYBB1__Cardiometabolic_II	0.0537355	0.0589944
CRYGD	CRYGD__Neurology_II	-0.0502685	-0.0371464
CRYM	CRYM__Neurology_II	-0.0393517	-0.0380472
CRYZL1	CRYZL1__Cardiometabolic_II	-0.00198933	0.00304387
CSF1	CSF1__Inflammation	-0.00912636	-0.0100446
CSF1R	CSF1R__Inflammation_II	-0.00707056	-0.00619074
CSF2RA	CSF2RA__Neurology	0.0220343	0.0222884
CSPG4	CSPG4__Cardiometabolic_II	-3.73413e-05	-0.00159924
CSPG5	CSPG5__Neurology_II	-0.0408733	-0.0376548
CST1	CST1__Inflammation_II	0.0143192	0.0142721
CST3	CST3__Cardiometabolic	-0.0217217	-0.0250664
CST5	CST5__Neurology	-0.00932459	-0.0124358
CST6	CST6__Cardiometabolic	-0.00334908	-0.00361223
CST7	CST7__Inflammation	0.0126512	0.00830649
CSTB	CSTB__Cardiometabolic	0.0637898	0.0708202
CTBS	CTBS__Inflammation_II	-0.00634064	-0.0134162
CTHRC1	CTHRC1__Cardiometabolic_II	0.0247247	0.0250848
CTRB1	CTRB1__Neurology	-0.0105718	-0.01257
CTRC	CTRC__Inflammation	-0.0160475	-0.0183418
CTRL	CTRL__Neurology_II	0.0117013	0.00701308
CTSB	CTSB__Cardiometabolic	-0.00616116	-0.0110886
CTSC	CTSC__Inflammation	0.0142458	0.00757531
CTSD	CTSD__Cardiometabolic	-0.00952136	-0.0142529
CTSE	CTSE__Inflammation_II	0.00653834	0.00956136
CTSF	CTSF__Oncology	-0.0350471	-0.0424033
CTSH	CTSH__Cardiometabolic	-0.0343233	-0.03459
CTSL	CTSL__Cardiometabolic	-0.0137416	-0.0130512
CTSO	CTSO__Inflammation	-0.0387348	-0.0442185
CTSS	CTSS__Neurology	0.000805822	-0.000176557
CTSV	CTSV__Oncology	-0.0323949	-0.038878
CTSZ	CTSZ__Cardiometabolic	-0.00410786	-0.010477
CX3CL1	CX3CL1__Neurology	0.0315308	0.0271475
CXADR	CXADR__Inflammation	-0.0507698	-0.0487952
CXCL1	CXCL1__Inflammation	0.0244381	0.0169939
CXCL10	CXCL10__Inflammation	0.0272496	0.0145409
CXCL11	CXCL11__Neurology	0.0294973	0.019718
CXCL13	CXCL13__Neurology	0.0244957	0.0191918
CXCL16	CXCL16__Cardiometabolic	-0.011102	-0.0114632
CXCL17	CXCL17__Inflammation	0.0652491	0.0593774
CXCL3	CXCL3__Inflammation	-0.0146065	-0.0226206
CXCL8	CXCL8__Cardiometabolic	0.00517451	-0.0014141
CXCL8	CXCL8__Inflammation	0.00229934	-0.00364853
CXCL8	CXCL8__Neurology	0.0142329	0.00696436
CXCL8	CXCL8__Oncology	0.00370842	-0.00234775
CXCL9	CXCL9__Inflammation	0.0816629	0.0731767
CYB5R2	CYB5R2__Oncology_II	0.0331874	0.0330333
CYTL1	CYTL1__Cardiometabolic_II	-0.0224543	-0.0234614
DAG1	DAG1__Inflammation	-0.0326867	-0.0364925
DBH	DBH__Inflammation_II	0.0334779	0.0318609
DBI	DBI__Neurology	-0.0141628	-0.0096479
DBNL	DBNL__Inflammation	-0.00507661	-0.00106338
DCBLD2	DCBLD2__Oncology	-0.0215746	-0.0204638
DCC	DCC__Neurology_II	-0.0582254	-0.061227
DCN	DCN__Cardiometabolic	-0.0401259	-0.0324183
DCTD	DCTD__Inflammation_II	-0.00272434	0.00820747
DCTPP1	DCTPP1__Cardiometabolic	0.0472282	0.0507391
DDAH1	DDAH1__Oncology	-0.0524347	-0.0368572
DDC	DDC__Cardiometabolic	0.00917123	0.00809078
DDR1	DDR1__Neurology	-0.0543102	-0.0597863
DDT	DDT__Cardiometabolic_II	0.018895	0.0285084
DFFA	DFFA__Inflammation	0.00624053	0.0101524
DIPK1C	DIPK1C__Neurology_II	-0.00861594	-0.0107854
DIPK2B	DIPK2B__Inflammation_II	-0.0260943	-0.0279101
DKK1	DKK1__Neurology	-0.0114978	-0.0077027
DKK3	DKK3__Cardiometabolic	0.0192253	0.0150606
DKK4	DKK4__Neurology	0.0142718	0.0152328
DKKL1	DKKL1__Oncology	-0.0335423	-0.0277214
DLG4	DLG4__Neurology_II	-0.0117337	0.00152385
DLK1	DLK1__Cardiometabolic	0.0249737	0.0212505
DLL1	DLL1__Oncology	-0.0364436	-0.0369882
DMD	DMD__Cardiometabolic_II	0.00245205	0.00672781
DMP1	DMP1__Cardiometabolic_II	0.00333078	0.00164792
DNAJA2	DNAJA2__Inflammation	-0.0257505	-0.0145786
DNAJA4	DNAJA4__Neurology_II	-0.0248477	-0.0127279
DNAJB14	DNAJB14__Oncology_II	-0.00376698	0.00366175
DNAJB2	DNAJB2__Inflammation_II	-0.0115383	0.00267043
DNAJB6	DNAJB6__Inflammation_II	-0.0179828	-0.0113488
DNAJC6	DNAJC6__Cardiometabolic_II	-0.0108482	0.00146509
DNER	DNER__Inflammation	-0.027294	-0.0251853
DNM1	DNM1__Oncology_II	-0.0221582	-0.00880082
DNMBP	DNMBP__Neurology	0.0336477	0.0343739
DNPEP	DNPEP__Neurology_II	0.0433949	0.0499114
DNPH1	DNPH1__Inflammation	-0.00338303	0.00656874
DOC2B	DOC2B__Neurology_II	-0.0151233	-0.00922504
DPP10	DPP10__Inflammation	-0.0697586	-0.0622751
DPP4	DPP4__Cardiometabolic	-0.00527724	-0.00732586
DPP6	DPP6__Oncology	-0.065903	-0.0598475
DPP7	DPP7__Cardiometabolic	-0.0711409	-0.071587
DPT	DPT__Cardiometabolic	0.0190744	0.0101722
DRAXIN	DRAXIN__Neurology	-0.0116673	-0.00868849
DSC2	DSC2__Neurology	0.0139147	0.0167097
DSCAM	DSCAM__Neurology_II	-0.0271606	-0.0266584
DSG2	DSG2__Neurology	-0.0121414	-0.0127002
DSG3	DSG3__Oncology	-0.0134256	-0.0139717
DTD1	DTD1__Inflammation_II	-0.0402451	-0.0254632
DTNB	DTNB__Oncology_II	0.0335867	0.0393479
DTX3	DTX3__Oncology	-0.0274112	-0.0116281
DUT	DUT__Oncology_II	0.00251092	0.00407752
EBI3_IL27	EBI3_IL27__Oncology	0.0175599	0.0159626
ECE1	ECE1__Neurology	0.0339325	0.031233
ECHDC3	ECHDC3__Cardiometabolic_II	0.078136	0.0815489
ECM1	ECM1__Inflammation_II	0.0155269	0.0142512
EDA2R	EDA2R__Oncology	0.00670254	0.00636814
EDAR	EDAR__Inflammation	-0.00310746	-0.00514475
EDIL3	EDIL3__Cardiometabolic	-0.000210545	-0.0076976
EDN1	EDN1__Cardiometabolic_II	0.0303278	0.0331832
EDNRB	EDNRB__Inflammation_II	-0.0109031	-0.00570353
EFCAB14	EFCAB14__Oncology_II	0.00891563	0.00600992
EFEMP1	EFEMP1__Cardiometabolic	-0.00817493	-0.00922544
EFHD1	EFHD1__Neurology_II	0.02904	0.0301848
EFNA1	EFNA1__Neurology	-0.0468492	-0.0467902
EFNA4	EFNA4__Neurology	0.00243737	-0.00178616
EFNB2	EFNB2__Neurology_II	-0.0291831	-0.0286188
EGF	EGF__Inflammation	0.0177115	0.0149865
EGFL7	EGFL7__Oncology	-0.0361819	-0.0356453
EGFLAM	EGFLAM__Oncology_II	-0.0166096	-0.0233806
EGFR	EGFR__Cardiometabolic	-0.0296104	-0.0322017
EGLN1	EGLN1__Inflammation	0.00796598	0.0159861
EHBP1	EHBP1__Cardiometabolic_II	-0.0112748	-0.00444046
EIF4EBP1	EIF4EBP1__Cardiometabolic	0.0680625	0.0707223
ELAVL4	ELAVL4__Neurology_II	-0.0172327	-0.00460322
ELN	ELN__Cardiometabolic_II	0.0845834	0.0844291
ENDOU	ENDOU__Oncology_II	0.0215887	0.0231652
ENG	ENG__Cardiometabolic	0.0152281	0.0124486
ENO1	ENO1__Neurology	-0.0333538	-0.0249626
ENO2	ENO2__Neurology	-0.0761808	-0.0677039
ENPP2	ENPP2__Cardiometabolic	-0.0186969	-0.0216817
ENPP5	ENPP5__Inflammation	-0.0719948	-0.0708374
ENPP6	ENPP6__Cardiometabolic_II	-0.0480457	-0.0525571
ENPP7	ENPP7__Inflammation	0.00517223	-0.00156853
ENTPD2	ENTPD2__Oncology	-0.0253786	-0.0307862
ENTPD5	ENTPD5__Cardiometabolic	-0.0152793	-0.0122295
ENTPD6	ENTPD6__Cardiometabolic	-0.0408235	-0.0395823
EPCAM	EPCAM__Inflammation	0.00420052	0.00373121
EPHA1	EPHA1__Inflammation	0.0264731	0.0156089
EPHA10	EPHA10__Neurology	-0.0481868	-0.046578
EPHA2	EPHA2__Oncology	0.00812538	0.00622569
EPHA4	EPHA4__Inflammation_II	-0.0791838	-0.0651403
EPHB4	EPHB4__Cardiometabolic	-0.00357009	-0.00314649
EPHB6	EPHB6__Neurology	-0.0369225	-0.0363641
EPS8L2	EPS8L2__Oncology	0.0192789	0.0197641
ERBB2	ERBB2__Oncology	0.00982622	0.00677129
ERBB3	ERBB3__Inflammation	-0.0360653	-0.0378943
ERBB4	ERBB4__Oncology	-0.0641702	-0.0629944
ERMAP	ERMAP__Inflammation_II	0.00693293	0.00768244
ERP44	ERP44__Oncology	-0.0117057	-0.00932608
ESAM	ESAM__Cardiometabolic	-0.0192146	-0.017011
ESM1	ESM1__Inflammation	0.0146421	0.011134
EZR	EZR__Neurology	0.020371	0.0293906
F10	F10__Inflammation_II	0.0210115	0.019379
F11	F11__Inflammation_II	0.0257835	0.0207527
F11R	F11R__Neurology	0.0413577	0.0406748
F12	F12__Inflammation_II	-0.000144738	-0.00924027
F13B	F13B__Inflammation_II	0.0427484	0.0387936
F2	F2__Inflammation_II	0.0215307	0.016649
F2R	F2R__Inflammation	-0.00963499	-0.00473523
F3	F3__Oncology	-0.0430335	-0.0381566
F7	F7__Cardiometabolic	0.0324181	0.0284897
F9	F9__Cardiometabolic	0.0377623	0.0345042
FABP1	FABP1__Inflammation	0.0826338	0.0737253
FABP2	FABP2__Cardiometabolic	0.0357269	0.0299247
FABP3	FABP3__Cardiometabolic_II	0.0103569	0.0255711
FABP4	FABP4__Cardiometabolic	0.0529963	0.0477022
FABP5	FABP5__Neurology	0.0182326	0.0186991
FAM171B	FAM171B__Oncology_II	-0.00242788	0.00189223
FAM20A	FAM20A__Cardiometabolic_II	0.019269	0.0145421
FAM3B	FAM3B__Oncology	0.0108754	0.0112295
FAM3C	FAM3C__Cardiometabolic	-0.0129819	-0.00691749
FAM3D	FAM3D__Oncology_II	0.0292984	0.031085
FAP	FAP__Cardiometabolic	0.0587255	0.0609522
FAS	FAS__Cardiometabolic	0.0005061	0.00335978
FASLG	FASLG__Inflammation	-0.000204149	-0.0030145
FBLN2	FBLN2__Cardiometabolic_II	-0.0152188	-0.0164425
FCAR	FCAR__Inflammation	0.017308	0.0126777
FCER2	FCER2__Neurology	-0.0359787	-0.0367926
FCGR2A	FCGR2A__Cardiometabolic	0.00978236	0.0104487
FCGR3B	FCGR3B__Cardiometabolic	0.0321564	0.0348122
FCN2	FCN2__Cardiometabolic	0.0403221	0.0337697
FCRL1	FCRL1__Cardiometabolic	0.00156459	-0.00510312
FCRL6	FCRL6__Inflammation	-0.0139116	-0.0128555
FETUB	FETUB__Cardiometabolic	0.0582071	0.0549282
FGA	FGA__Inflammation_II	0.0317557	0.0293874
FGF12	FGF12__Inflammation_II	-0.0447034	-0.0383636
FGF19	FGF19__Inflammation	-0.0127981	-0.0195931
FGF23	FGF23__Oncology	0.0848399	0.0867954
FGF5	FGF5__Inflammation	-0.0380115	-0.0328457
FGFBP2	FGFBP2__Cardiometabolic_II	0.0108275	0.00649908
FGFBP3	FGFBP3__Neurology_II	-0.00302529	-0.00330632
FGFR2	FGFR2__Oncology	-0.0328005	-0.0325265
FGFR4	FGFR4__Inflammation_II	0.014593	0.0183273
FGL1	FGL1__Inflammation_II	0.0295132	0.0280645
FIS1	FIS1__Inflammation	-0.0338307	-0.0281399
FKBP4	FKBP4__Neurology	-0.00641254	0.00120286
FKBP5	FKBP5__Neurology	0.0613163	0.0666809
FLRT2	FLRT2__Neurology	-0.0214573	-0.0248001
FLT1	FLT1__Oncology	-0.00324733	0.00529601
FLT3	FLT3__Oncology	-0.0338148	-0.0325238
FLT3LG	FLT3LG__Inflammation	0.0363915	0.0382607
FLT4	FLT4__Oncology	-0.012774	-0.0143339
FN1	FN1__Inflammation_II	0.0293374	0.0280005
FOLR1	FOLR1__Oncology	-0.012672	-0.0158904
FOLR2	FOLR2__Neurology	0.00106872	0.00151339
FOLR3	FOLR3__Oncology	0.0113565	0.0142908
FRZB	FRZB__Neurology	-0.0112574	-0.0189619
FSHB	FSHB__Cardiometabolic_II	-0.00100066	-0.00285922
FST	FST__Inflammation	0.044801	0.0389337
FSTL1	FSTL1__Cardiometabolic_II	0.00956729	0.00694706
FSTL3	FSTL3__Inflammation	0.0219793	0.0160279
FUCA1	FUCA1__Cardiometabolic	-0.0471272	-0.0448959
FUOM	FUOM__Inflammation_II	0.0528223	0.0526834
FURIN	FURIN__Oncology	-0.0548868	-0.05647
FUT1	FUT1__Oncology_II	-0.0485012	-0.0485904
FUT3_FUT5	FUT3_FUT5__Neurology	-0.023535	-0.0279086
FUT8	FUT8__Neurology	-0.0108138	-0.0112556
FXN	FXN__Oncology	0.000622663	0.00712817
FYB1	FYB1__Neurology	0.00215533	0.00120445
GABARAP	GABARAP__Oncology_II	-0.00829107	-0.00341992
GAD1	GAD1__Oncology_II	-0.0487731	-0.0519146
GAL	GAL__Inflammation	0.0167333	0.014229
GALNT10	GALNT10__Oncology	-0.0079983	-0.00806761
GALNT2	GALNT2__Oncology	-0.0245339	-0.0226575
GALNT5	GALNT5__Cardiometabolic_II	-0.00873726	-0.00976639
GALNT7	GALNT7__Oncology	-0.01191	-0.00944354
GAPDH	GAPDH__Inflammation_II	-0.0497593	-0.0506458
GAS6	GAS6__Cardiometabolic	-0.0265875	-0.0277857
GBP1	GBP1__Neurology_II	0.0284887	0.0232528
GC	GC__Inflammation_II	-0.0203601	-0.0238587
GCHFR	GCHFR__Inflammation_II	0.00349025	0.0127983
GCNT1	GCNT1__Oncology	0.00293943	-0.00425994
GDF15	GDF15__Cardiometabolic	0.0329093	0.0301181
GFAP	GFAP__Oncology	-0.00113219	-0.00209304
GFER	GFER__Oncology	-0.0625332	-0.0565281
GFRA1	GFRA1__Oncology	-0.00737654	-0.0049986
GFRA2	GFRA2__Oncology	-0.0364137	-0.0350982
GFRA3	GFRA3__Neurology	-0.012304	-0.0175895
GGACT	GGACT__Cardiometabolic_II	-0.00233855	0.00446955
GGCT	GGCT__Cardiometabolic_II	-0.0148839	-0.000856395
GGH	GGH__Cardiometabolic	-0.0266123	-0.0314918
GGT1	GGT1__Neurology	-0.0206323	-0.0199921
GGT5	GGT5__Neurology	0.0205333	0.0201288
GH1	GH1__Cardiometabolic	-0.0479054	-0.0476918
GHR	GHR__Inflammation_II	-0.0025742	-0.00792908
GHRL	GHRL__Cardiometabolic	0.00502527	0.00446973
GIMAP7	GIMAP7__Inflammation_II	0.00735376	0.00929287
GLA	GLA__Inflammation_II	-0.0358524	-0.0379536
GLB1	GLB1__Neurology	-0.0195503	-0.029514
GLO1	GLO1__Cardiometabolic	-0.00677519	0.00627085
GLOD4	GLOD4__Inflammation	-0.00891276	0.00403211
GLRX	GLRX__Cardiometabolic	-0.0227932	-0.0151785
GM2A	GM2A__Cardiometabolic_II	-0.0355085	-0.0359009
GMPR2	GMPR2__Inflammation_II	-0.0321103	-0.0208752
GNAS	GNAS__Neurology_II	0.0234341	0.0183267
GNLY	GNLY__Neurology	0.0276309	0.0248885
GNPDA1	GNPDA1__Cardiometabolic_II	-0.0149791	-0.00421888
GNPDA2	GNPDA2__Inflammation_II	-0.0375664	-0.0207072
GOLM2	GOLM2__Neurology	-0.0222526	-0.0178802
GOT1	GOT1__Cardiometabolic_II	-0.0296723	-0.0300694
GP1BA	GP1BA__Cardiometabolic	0.0430925	0.0412414
GPC1	GPC1__Oncology	-0.0688891	-0.0741055
GPC5	GPC5__Neurology	-0.0292746	-0.0306121
GPHA2	GPHA2__Oncology_II	0.0132308	0.00546176
GPI	GPI__Inflammation_II	-0.00694479	0.00377065
GPIHBP1	GPIHBP1__Oncology_II	0.0229456	0.0227541
GPNMB	GPNMB__Cardiometabolic	0.006596	0.00581161
GPR158	GPR158__Neurology_II	-0.0227757	-0.0200432
GPR37	GPR37__Cardiometabolic	-0.0173717	-0.0167251
GRHPR	GRHPR__Cardiometabolic_II	0.0533358	0.0565225
GRIK2	GRIK2__Neurology_II	-0.0462425	-0.0514836
GRN	GRN__Neurology	0.0105717	0.00962201
GRP	GRP__Cardiometabolic_II	0.0383576	0.0330781
GRPEL1	GRPEL1__Oncology	0.0200817	0.0224391
GSN	GSN__Inflammation_II	0.0149671	0.0110348
GSR	GSR__Inflammation_II	-0.0178996	-0.00644175
GSTA1	GSTA1__Cardiometabolic	0.0215434	0.0225468
GSTP1	GSTP1__Neurology	-0.00379174	0.00877354
GSTT2B	GSTT2B__Neurology_II	0.00628109	0.0143376
GUCA2A	GUCA2A__Neurology	0.0274644	0.0218367
GUSB	GUSB__Cardiometabolic	-0.0281992	-0.0333258
GZMA	GZMA__Inflammation	-0.000767329	-0.00531119
GZMB	GZMB__Inflammation	0.0318694	0.0285527
HARS1	HARS1__Neurology	0.0324174	0.0392128
HAVCR1	HAVCR1__Oncology	-0.0190571	-0.0177713
HAVCR2	HAVCR2__Neurology	0.00640848	0.00716569
HBEGF	HBEGF__Oncology	0.00161461	0.00482681
HCG22	HCG22__Cardiometabolic_II	-0.00707977	-0.0100015
HEG1	HEG1__Inflammation_II	-0.0210072	-0.0142749
HEPH	HEPH__Cardiometabolic_II	-0.0140175	-0.0169929
HGF	HGF__Inflammation	-0.0215294	-0.0199788
HGFAC	HGFAC__Inflammation_II	-0.0110508	-0.0157063
HIP1R	HIP1R__Neurology_II	-0.00560812	-0.00685597
HLA-A	HLA-A__Neurology_II	0.046457	0.0423827
HLA-DRA	HLA-DRA__Inflammation	0.0509399	0.0464757
HMCN2	HMCN2__Inflammation_II	0.0124042	0.0168497
HMOX1	HMOX1__Cardiometabolic	0.018963	0.0184989
HMOX2	HMOX2__Neurology	-0.0500551	-0.0399441
HNMT	HNMT__Neurology	0.0177597	0.016406
HRC	HRC__Cardiometabolic_II	-0.0447466	-0.0467144
HRG	HRG__Inflammation_II	0.0215202	0.0167589
HS6ST1	HS6ST1__Oncology	-0.0130055	-0.0165293
HS6ST2	HS6ST2__Inflammation_II	-0.0379238	-0.0380733
HSPA1A	HSPA1A__Inflammation	0.0165198	0.026545
HSPA2	HSPA2__Oncology_II	0.007381	0.00940607
HSPB1	HSPB1__Cardiometabolic	0.0592325	0.0615993
HSPB6	HSPB6__Oncology	0.0212615	0.0232767
HSPG2	HSPG2__Cardiometabolic	0.0181788	0.0152237
HTRA2	HTRA2__Oncology	-0.0228711	-0.0200936
HYAL1	HYAL1__Cardiometabolic	-0.0192389	-0.0259844
HYOU1	HYOU1__Cardiometabolic	-0.0232099	-0.024749
ICAM1	ICAM1__Cardiometabolic	0.0301415	0.0303475
ICAM2	ICAM2__Cardiometabolic	-0.0068417	-0.00812848
ICAM3	ICAM3__Cardiometabolic	0.00693779	0.00220856
ICAM5	ICAM5__Cardiometabolic	-0.063195	-0.061738
ICOSLG	ICOSLG__Oncology	-0.0344402	-0.035116
IDS	IDS__Inflammation	-0.0354691	-0.0396329
IDUA	IDUA__Oncology	-0.0451986	-0.0523772
IFI30	IFI30__Oncology_II	0.0169513	0.00779645
IFNAR1	IFNAR1__Oncology_II	-0.00898632	-0.00993957
IFNGR1	IFNGR1__Inflammation	-0.0271922	-0.0245287
IFNGR2	IFNGR2__Neurology	-0.0262973	-0.022239
IFNLR1	IFNLR1__Inflammation	-0.0752134	-0.0837734
IFNW1	IFNW1__Cardiometabolic_II	-0.0193793	-0.0136639
IGDCC4	IGDCC4__Cardiometabolic_II	-0.00293203	-0.00391508
IGF1R	IGF1R__Oncology	-0.0448638	-0.0381117
IGF2R	IGF2R__Neurology	-0.00995096	-0.00316746
IGFBP1	IGFBP1__Cardiometabolic	-0.0248646	-0.0236215
IGFBP2	IGFBP2__Cardiometabolic	0.0150252	0.0110112
IGFBP3	IGFBP3__Cardiometabolic	0.0240065	0.0255197
IGFBP4	IGFBP4__Neurology	0.0129368	0.00932521
IGFBP6	IGFBP6__Cardiometabolic	0.00234136	-0.00316477
IGFBP7	IGFBP7__Cardiometabolic	0.013122	0.00658303
IGFBPL1	IGFBPL1__Cardiometabolic	-0.00316014	-0.0029545
IGLC2	IGLC2__Inflammation_II	0.0702011	0.0635736
IGLON5	IGLON5__Oncology_II	0.00681202	0.00610865
IGSF21	IGSF21__Cardiometabolic_II	-0.0260342	-0.0229448
IGSF3	IGSF3__Oncology	-0.0628704	-0.0653219
IGSF8	IGSF8__Cardiometabolic	-0.0438594	-0.04598
IL10RB	IL10RB__Inflammation	0.0267643	0.0263404
IL12A_IL12B	IL12A_IL12B__Oncology	-0.0151437	-0.0212852
IL12B	IL12B__Inflammation	-0.0154534	-0.0209627
IL13RA1	IL13RA1__Oncology	0.00445345	0.00327707
IL15	IL15__Inflammation	0.011174	0.0089692
IL17D	IL17D__Inflammation	-0.0140893	-0.02076
IL17RA	IL17RA__Neurology	-0.0378977	-0.0381063
IL17RB	IL17RB__Inflammation	-0.0648093	-0.0679574
IL18	IL18__Inflammation	0.0786172	0.075043
IL18BP	IL18BP__Cardiometabolic	0.000950049	0.00210428
IL18R1	IL18R1__Inflammation	-0.0168067	-0.0246931
IL19	IL19__Cardiometabolic	-0.0324685	-0.0386218
IL1R1	IL1R1__Neurology	0.0119626	0.00790212
IL1R2	IL1R2__Inflammation	0.00556293	0.00286992
IL1RAP	IL1RAP__Neurology	-0.0196569	-0.0216739
IL1RL2	IL1RL2__Inflammation	-0.0250019	-0.0292977
IL1RN	IL1RN__Inflammation	0.0905599	0.085928
IL22	IL22__Oncology_II	-0.000411937	0.000759531
IL2RA	IL2RA__Cardiometabolic	0.0317004	0.0257681
IL34	IL34__Neurology	0.0135353	0.0119979
IL4R	IL4R__Inflammation	0.028556	0.0312549
IL5RA	IL5RA__Inflammation	0.0358236	0.0347394
IL6	IL6__Cardiometabolic	0.065629	0.06336
IL6	IL6__Inflammation	0.0501494	0.0464607
IL6	IL6__Neurology	0.0530617	0.0486051
IL6	IL6__Oncology	0.0398076	0.0381903
IL6R	IL6R__Cardiometabolic	0.00894026	0.0106263
IL6ST	IL6ST__Cardiometabolic	-0.0348645	-0.0326268
IL7R	IL7R__Neurology	-0.0207304	-0.0223226
IMMT	IMMT__Oncology_II	0.0186899	0.0249331
IMPA1	IMPA1__Neurology	-0.0221514	-0.0141951
INHBB	INHBB__Inflammation_II	0.00464711	0.00306045
INPP1	INPP1__Oncology	-0.0143906	-0.00496203
ISLR2	ISLR2__Neurology	-0.0453133	-0.0440735
ISM1	ISM1__Inflammation	0.00501452	0.00188595
ISM2	ISM2__Cardiometabolic_II	-0.0318548	-0.0333533
ITGA5	ITGA5__Neurology	0.0131177	0.0163647
ITGAM	ITGAM__Neurology	-0.00149251	0.0177222
ITGB1	ITGB1__Cardiometabolic	0.00273295	0.00263234
ITGB2	ITGB2__Cardiometabolic	0.0151581	0.0267508
ITGB5	ITGB5__Oncology	-0.0200603	-0.0243748
ITGBL1	ITGBL1__Cardiometabolic_II	0.0463614	0.0446815
ITIH1	ITIH1__Inflammation_II	0.0172331	0.0148944
ITIH4	ITIH4__Inflammation_II	0.0167784	0.0113128
ITIH5	ITIH5__Oncology_II	0.00116951	-0.00327507
ITM2A	ITM2A__Inflammation	-0.0220214	-0.0237945
JAM2	JAM2__Neurology	-0.0269516	-0.0233817
JAM3	JAM3__Inflammation_II	-0.0312478	-0.024562
KAZALD1	KAZALD1__Oncology	-0.00991073	-0.0134727
KCNC4	KCNC4__Neurology_II	-0.0064376	-0.00742647
KDR	KDR__Oncology	0.0051223	-0.000554497
KHK	KHK__Cardiometabolic_II	-0.0530398	-0.0434732
KIAA0319	KIAA0319__Neurology_II	-0.0090828	-0.0113861
KIRREL2	KIRREL2__Neurology	-0.0431577	-0.0469621
KIT	KIT__Cardiometabolic	-0.0177729	-0.0148996
KITLG	KITLG__Cardiometabolic	-0.0115385	-0.0102231
KLK1	KLK1__Oncology	-0.0160456	-0.0182893
KLK10	KLK10__Oncology	-0.0246964	-0.0319073
KLK11	KLK11__Oncology	-0.0166914	-0.0204845
KLK13	KLK13__Oncology	-0.00486503	-0.0139767
KLK15	KLK15__Oncology_II	-0.0158389	-0.0099757
KLK4	KLK4__Oncology	0.0247754	0.0249286
KLK6	KLK6__Oncology	0.0159768	0.0166884
KLK7	KLK7__Inflammation_II	-0.0805745	-0.0824696
KLK8	KLK8__Oncology	0.0161156	0.00758107
KLKB1	KLKB1__Inflammation_II	0.0173371	0.0122509
KLRB1	KLRB1__Inflammation	0.00736042	0.00341011
KLRD1	KLRD1__Inflammation	-0.0256764	-0.0311887
KRT18	KRT18__Oncology	0.0393878	0.0353102
KYAT1	KYAT1__Cardiometabolic	-0.0514004	-0.0415757
L1CAM	L1CAM__Oncology	-0.0810544	-0.0755866
L3HYPDH	L3HYPDH__Cardiometabolic_II	0.010913	0.0178712
LACTB2	LACTB2__Cardiometabolic	0.038041	0.0485459
LAIR1	LAIR1__Inflammation	-0.00301298	0.000520756
LAIR2	LAIR2__Neurology	-0.0164616	-0.0145746
LAMA4	LAMA4__Inflammation	0.00597752	-0.000124065
LAMB1	LAMB1__Cardiometabolic_II	0.0194675	0.022953
LAMP1	LAMP1__Cardiometabolic_II	-0.0316393	-0.0307385
LAMP2	LAMP2__Neurology	-0.0474988	-0.0462251
LAYN	LAYN__Neurology	-0.0380667	-0.0358892
LBR	LBR__Neurology	0.0808678	0.0805162
LCAT	LCAT__Inflammation_II	-0.0087839	-0.0121019
LCN2	LCN2__Cardiometabolic	0.053094	0.0472397
LCP1	LCP1__Cardiometabolic_II	0.0305288	0.0270275
LDLR	LDLR__Cardiometabolic	0.028368	0.0240249
LECT2	LECT2__Cardiometabolic_II	0.0759847	0.0774801
LEFTY2	LEFTY2__Oncology	0.0132285	0.0110811
LEG1	LEG1__Inflammation_II	0.0323557	0.0339082
LEPR	LEPR__Cardiometabolic	-0.0205206	-0.0177007
LGALS1	LGALS1__Cardiometabolic	0.0117231	0.0109244
LGALS3	LGALS3__Cardiometabolic	-0.017598	-0.0213068
LGALS3BP	LGALS3BP__Inflammation_II	0.0342448	0.0311892
LGALS4	LGALS4__Inflammation	0.0480571	0.0371273
LGALS7_LGALS7B	LGALS7_LGALS7B__Oncology	0.0271725	0.0311042
LGALS8	LGALS8__Neurology	-0.0304936	-0.0247722
LGALS9	LGALS9__Inflammation	0.0385144	0.0377185
LGMN	LGMN__Inflammation	-0.0379235	-0.0455925
LHPP	LHPP__Inflammation	-0.0122659	-0.00239255
LIF	LIF__Neurology	0.000528078	-0.00403728
LIFR	LIFR__Inflammation	-0.0401818	-0.0407112
LILRA2	LILRA2__Neurology	-0.0402824	-0.0237989
LILRA3	LILRA3__Cardiometabolic_II	0.0392987	0.0350246
LILRA5	LILRA5__Cardiometabolic	0.0702447	0.0685991
LILRA6	LILRA6__Cardiometabolic_II	0.0325431	0.0382049
LILRB1	LILRB1__Cardiometabolic	0.00330508	0.00592024
LILRB2	LILRB2__Cardiometabolic	0.029211	0.0300095
LILRB4	LILRB4__Inflammation	0.0122493	0.0165158
LILRB5	LILRB5__Cardiometabolic	0.00378586	0.0112861
LIPF	LIPF__Cardiometabolic_II	0.0188683	0.0119443
LMOD1	LMOD1__Cardiometabolic_II	0.0247607	0.028611
LMOD1	LMOD1__Inflammation_II	0.0246226	0.0296713
LMOD1	LMOD1__Neurology_II	0.0247326	0.0278188
LMOD1	LMOD1__Oncology_II	0.0223731	0.0256017
LPA	LPA__Inflammation_II	0.0417846	0.0364131
LPL	LPL__Cardiometabolic	-0.0140913	-0.0110893
LPO	LPO__Neurology	-0.0242883	-0.0295577
LRFN2	LRFN2__Neurology_II	-0.0189306	-0.0157799
LRG1	LRG1__Inflammation_II	0.0314247	0.0232553
LRIG1	LRIG1__Oncology	-0.0403055	-0.042584
LRP1	LRP1__Oncology	-0.0340532	-0.0300847
LRP11	LRP11__Cardiometabolic	-0.0423361	-0.0427995
LRPAP1	LRPAP1__Neurology	-0.0275454	-0.0278504
LRRC25	LRRC25__Oncology	0.000486331	0.00112078
LRRN1	LRRN1__Inflammation	-0.0371129	-0.0350588
LRTM2	LRTM2__Neurology_II	-0.0479842	-0.0520411
LTA	LTA__Inflammation	0.0095311	0.0067037
LTBP2	LTBP2__Cardiometabolic	0.0652769	0.0634545
LTBP3	LTBP3__Oncology	-0.0161933	-0.0124548
LTBR	LTBR__Inflammation	-0.0121412	-0.00982829
LUZP2	LUZP2__Oncology_II	0.0082892	0.0135084
LY6D	LY6D__Inflammation	0.0456152	0.0387262
LY75	LY75__Inflammation	0.0239867	0.0258264
LY9	LY9__Inflammation	0.060173	0.0491197
LYPD3	LYPD3__Oncology	0.0126467	0.00653977
LYVE1	LYVE1__Inflammation_II	0.00233927	0.00129387
LYZL2	LYZL2__Oncology_II	-0.0143056	-0.0103909
M6PR	M6PR__Cardiometabolic_II	-0.0225627	-0.0188155
MAG	MAG__Neurology_II	0.0350353	0.0327596
MAMDC2	MAMDC2__Cardiometabolic_II	0.00927603	0.00809827
MAN1A2	MAN1A2__Cardiometabolic_II	-0.0119168	-0.0108008
MAN2B2	MAN2B2__Cardiometabolic_II	-0.0440891	-0.0447774
MANEAL	MANEAL__Oncology_II	-0.0268552	-0.0261128
MANF	MANF__Inflammation	0.000604753	0.00412547
MANSC1	MANSC1__Oncology	-0.039753	-0.0378105
MAP1LC3A	MAP1LC3A__Neurology_II	-0.0174759	-0.00288735
MAP2K1	MAP2K1__Oncology_II	0.0196585	0.040114
MAPT	MAPT__Neurology	-0.0179751	0.00604737
MARCO	MARCO__Cardiometabolic	0.000857337	-0.00189719
MARS1	MARS1__Inflammation_II	-0.0110778	0.000540439
MATN2	MATN2__Inflammation	-0.0189784	-0.0255229
MATN3	MATN3__Neurology	-0.0171423	-0.0180669
MB	MB__Cardiometabolic	0.054959	0.0556966
MBL2	MBL2__Inflammation_II	0.0319831	0.0310468
MCAM	MCAM__Cardiometabolic	-0.0424157	-0.0397923
MCFD2	MCFD2__Cardiometabolic	-0.0124146	-0.00822652
MDGA1	MDGA1__Neurology	-0.0386862	-0.041102
MDH1	MDH1__Inflammation_II	-0.0487211	-0.0358998
MDK	MDK__Oncology	-0.0421616	-0.0434792
MEGF10	MEGF10__Inflammation	-0.0567819	-0.0566486
MEGF11	MEGF11__Cardiometabolic_II	-0.0251908	-0.0254455
MEGF9	MEGF9__Cardiometabolic	-0.0298781	-0.0265391
MELTF	MELTF__Cardiometabolic_II	-0.0482948	-0.0466695
MENT	MENT__Inflammation_II	0.0161246	0.0178901
MEPE	MEPE__Inflammation	0.00792769	-0.0006737
MERTK	MERTK__Inflammation	-0.0264327	-0.0300624
MESD	MESD__Neurology	-0.00345881	-0.00470143
MET	MET__Cardiometabolic	-0.0425516	-0.0433153
METAP2	METAP2__Oncology	-0.0143869	-0.00839626
MFAP3	MFAP3__Cardiometabolic	-0.00261029	-0.00504034
MFAP4	MFAP4__Inflammation_II	-0.0471125	-0.0463038
MFAP5	MFAP5__Cardiometabolic	0.0118079	0.00535291
MFGE8	MFGE8__Neurology	-0.0890715	-0.0912298
MIA	MIA__Oncology	-0.0197948	-0.0209012
MICB_MICA	MICB_MICA__Inflammation	-0.00255184	-0.00184698
MIF	MIF__Neurology	-0.0233528	-0.00944015
MILR1	MILR1__Inflammation	0.0118649	0.0152176
MITD1	MITD1__Neurology	0.0677049	0.0642283
MME	MME__Oncology	-0.0413548	-0.0404197
MMP1	MMP1__Inflammation	0.0681798	0.0652595
MMP10	MMP10__Inflammation	-0.0165762	-0.0050082
MMP12	MMP12__Oncology	0.143778	0.144867
MMP3	MMP3__Neurology	-0.0134678	-0.00850278
MMP7	MMP7__Cardiometabolic	0.0838383	0.0765103
MMP8	MMP8__Neurology	0.0861448	0.0893558
MOCS2	MOCS2__Inflammation_II	-0.0160423	-0.00501957
MOG	MOG__Oncology	-0.0557397	-0.0625083
MRC1	MRC1__Inflammation_II	0.0172706	0.0187435
MSLN	MSLN__Oncology	-0.00834458	-0.00793419
MSMB	MSMB__Cardiometabolic	0.0567577	0.0530226
MSR1	MSR1__Neurology	0.0365503	0.034324
MSRA	MSRA__Oncology	-0.00891966	-0.00654359
MST1	MST1__Inflammation_II	0.0294865	0.023215
MSTN	MSTN__Cardiometabolic	0.0104731	0.0118045
MXRA8	MXRA8__Inflammation_II	-0.00288934	0.00102304
MYBPC1	MYBPC1__Cardiometabolic_II	0.0191268	0.0132355
MYDGF	MYDGF__Cardiometabolic_II	-0.0071294	-0.00160978
MYH9	MYH9__Cardiometabolic_II	0.0457618	0.0455779
MYL3	MYL3__Cardiometabolic_II	0.0305152	0.0281802
MYOC	MYOC__Neurology	0.0128115	0.00676552
MYOM3	MYOM3__Inflammation_II	-0.0217199	-0.0209512
MZB1	MZB1__Inflammation	0.0569136	0.046032
NAAA	NAAA__Neurology	-0.00134151	-0.00286741
NADK	NADK__Cardiometabolic	0.0137354	0.0148578
NAGPA	NAGPA__Inflammation_II	-0.0222438	-0.0115252
NBL1	NBL1__Oncology	0.00858613	0.00941565
NCAM1	NCAM1__Cardiometabolic	-0.0341677	-0.032154
NCAM2	NCAM2__Neurology	-0.0451496	-0.0395989
NCAN	NCAN__Neurology	0.0200544	0.0137911
NCR3LG1	NCR3LG1__Oncology_II	-0.0244651	-0.0252024
NCS1	NCS1__Oncology	-0.0275371	-0.0232998
NDRG1	NDRG1__Neurology	0.00608164	0.00975434
NDST1	NDST1__Oncology_II	-0.00620325	-0.00263572
NECTIN1	NECTIN1__Inflammation_II	-0.0371078	-0.0346689
NECTIN2	NECTIN2__Cardiometabolic	-0.00970034	-0.00930794
NECTIN4	NECTIN4__Oncology	0.0905197	0.0852693
NEFL	NEFL__Neurology	0.0708046	0.0784327
NELL1	NELL1__Oncology	-0.0603509	-0.0593066
NELL2	NELL2__Inflammation	0.0274875	0.0240706
NEO1	NEO1__Neurology_II	-0.0132219	-0.0118848
NFASC	NFASC__Inflammation	-0.061997	-0.0665318
NGFR	NGFR__Cardiometabolic_II	0.00415609	0.000416379
NHLRC3	NHLRC3__Inflammation_II	-0.0293616	-0.0275345
NID1	NID1__Cardiometabolic	0.00742093	0.00610215
NID2	NID2__Neurology	-0.00386315	-0.0116052
NIT1	NIT1__Cardiometabolic_II	0.0546331	0.0628039
NIT2	NIT2__Cardiometabolic_II	0.0147528	0.0218877
NLGN1	NLGN1__Neurology_II	-0.0250048	-0.0200246
NME3	NME3__Inflammation	0.0175233	0.0177751
NOMO1	NOMO1__Neurology	-0.0625991	-0.0651069
NOS1	NOS1__Neurology	-0.00128369	0.00526998
NOTCH1	NOTCH1__Cardiometabolic	-0.0235018	-0.0205657
NOTCH2	NOTCH2__Cardiometabolic_II	0.0353979	0.0417445
NOTCH3	NOTCH3__Cardiometabolic	-0.0201467	-0.0191876
NPC2	NPC2__Cardiometabolic_II	-6.06133e-05	-0.00250644
NPDC1	NPDC1__Cardiometabolic	-0.0556886	-0.0538902
NPPC	NPPC__Inflammation	-0.044513	-0.0362711
NPTN	NPTN__Oncology	-0.0583291	-0.0551591
NPTX1	NPTX1__Neurology	-0.0797503	-0.0833418
NPTX2	NPTX2__Cardiometabolic_II	-0.0666124	-0.0746101
NPTXR	NPTXR__Cardiometabolic	0.0312556	0.0431062
NPY	NPY__Oncology	-0.0170154	-0.0199192
NRCAM	NRCAM__Cardiometabolic	-0.00775734	-0.00274806
NRGN	NRGN__Inflammation_II	-0.0409063	-0.0229112
NRP1	NRP1__Cardiometabolic	-0.00212338	-0.00269826
NRP2	NRP2__Neurology	-0.013236	-0.0140542
NRXN3	NRXN3__Neurology_II	-0.0535079	-0.0557129
NSFL1C	NSFL1C__Neurology	0.02461	0.0383274
NT5C	NT5C__Cardiometabolic_II	0.00776459	0.0122016
NT5C1A	NT5C1A__Neurology_II	0.0635815	0.0654635
NT5E	NT5E__Oncology	-0.042536	-0.0457921
NTRK2	NTRK2__Cardiometabolic	-0.0441071	-0.0382498
NTRK3	NTRK3__Neurology	-0.0448413	-0.0438855
NUCB2	NUCB2__Oncology	-0.00870923	-0.00804737
NUDC	NUDC__Inflammation	0.00790672	0.0142704
NUDT5	NUDT5__Neurology	-0.0286867	-0.0215152
NXPH1	NXPH1__Neurology	-0.0235966	-0.0242104
NXPH3	NXPH3__Inflammation_II	0.00166547	0.00231872
OBP2B	OBP2B__Neurology	-0.0454879	-0.0448324
OCLN	OCLN__Neurology_II	0.00106467	0.00280596
OGFR	OGFR__Oncology	0.0206317	0.036235
OGN	OGN__Neurology	-0.00466919	-0.0107609
OLFM4	OLFM4__Inflammation_II	0.00446314	0.00617734
OLR1	OLR1__Cardiometabolic	-0.0258792	-0.0178933
OMD	OMD__Inflammation	-0.0181394	-0.0248923
OMG	OMG__Oncology	-0.034086	-0.0308038
OMP	OMP__Neurology_II	0.0174543	0.0256849
ORM1	ORM1__Inflammation_II	0.0184326	0.0136532
OSCAR	OSCAR__Inflammation	0.00528916	0.00489004
OSMR	OSMR__Cardiometabolic	0.00940216	0.00492579
OXCT1	OXCT1__Cardiometabolic_II	-0.0248768	-0.0137384
OXT	OXT__Neurology	0.0346038	0.0340695
P4HB	P4HB__Oncology	-0.0218997	-0.0210925
PADI2	PADI2__Inflammation	0.0259778	0.0263696
PAG1	PAG1__Cardiometabolic	-0.0156352	-0.0140144
PALM	PALM__Oncology_II	-0.015979	-0.0133165
PALM2	PALM2__Neurology_II	0.0737256	0.0811312
PAM	PAM__Cardiometabolic	-0.0450764	-0.0478753
PAMR1	PAMR1__Neurology	-0.0112665	-0.0170396
PAPPA	PAPPA__Inflammation	-0.00243518	-0.00614999
PARK7	PARK7__Neurology	-0.0101031	-0.00049284
PAXX	PAXX__Inflammation_II	-0.00112363	0.00212825
PBXIP1	PBXIP1__Oncology_II	0.0344639	0.0334026
PCBD1	PCBD1__Inflammation_II	0.0158164	0.0311588
PCDH1	PCDH1__Inflammation	-0.0351932	-0.0350134
PCDH12	PCDH12__Neurology_II	0.0114315	0.0124353
PCDH17	PCDH17__Cardiometabolic	-0.0589418	-0.0580155
PCDH7	PCDH7__Oncology_II	-0.0304814	-0.0326692
PCDH9	PCDH9__Oncology_II	-0.0441988	-0.0456455
PCDHB15	PCDHB15__Oncology_II	0.0225373	0.0215283
PCOLCE	PCOLCE__Cardiometabolic	-0.00270675	-0.00726029
PCSK9	PCSK9__Cardiometabolic	-0.000868958	-0.0057152
PDCD1LG2	PDCD1LG2__Oncology	0.0103826	0.0133241
PDCD5	PDCD5__Neurology	-0.00136889	0.00689084
PDCD6	PDCD6__Cardiometabolic	-0.00929084	-0.000885945
PDGFA	PDGFA__Cardiometabolic	0.0119818	0.0115821
PDGFRA	PDGFRA__Cardiometabolic	-0.0364651	-0.0370936
PDGFRB	PDGFRB__Cardiometabolic	-0.0169152	-0.0161368
PDIA3	PDIA3__Inflammation_II	0.00138891	0.00534794
PDIA4	PDIA4__Cardiometabolic_II	-0.00744964	-0.00495603
PDLIM7	PDLIM7__Inflammation	0.102957	0.106467
PEAR1	PEAR1__Cardiometabolic	0.0112992	0.00977888
PEBP1	PEBP1__Neurology	-0.0185226	-0.00680497
PECAM1	PECAM1__Neurology	-0.00347079	-0.0019965
PENK	PENK__Inflammation_II	-0.0557339	-0.0537497
PEPD	PEPD__Inflammation_II	0.0111209	0.00867282
PGA4	PGA4__Inflammation_II	0.0290935	0.0244826
PGF	PGF__Inflammation	0.0874253	0.0808172
PGLYRP1	PGLYRP1__Cardiometabolic	0.0278643	0.0213266
PGLYRP2	PGLYRP2__Inflammation_II	0.014735	0.00657582
PHOSPHO1	PHOSPHO1__Neurology	-0.000205582	0.00916831
PHYKPL	PHYKPL__Inflammation_II	-0.000602565	0.0125887
PI16	PI16__Inflammation_II	0.0228678	0.0192659
PI3	PI3__Cardiometabolic	0.0793303	0.0785173
PIGR	PIGR__Neurology	-0.00196711	0.00710552
PIK3IP1	PIK3IP1__Neurology	-0.0270025	-0.0238713
PILRA	PILRA__Neurology	2.48275e-05	0.00114203
PILRB	PILRB__Cardiometabolic	-0.0104473	-0.00957333
PKD1	PKD1__Cardiometabolic_II	-0.00264252	-0.0044029
PLA2G15	PLA2G15__Oncology	-0.0331111	-0.0379572
PLA2G1B	PLA2G1B__Cardiometabolic	-0.0085813	-0.0123609
PLA2G7	PLA2G7__Neurology	-0.0275265	-0.0208206
PLAT	PLAT__Cardiometabolic	-0.041889	-0.0476838
PLAU	PLAU__Neurology	-0.0143989	-0.00950193
PLAUR	PLAUR__Inflammation	-0.0107298	-0.00647297
PLG	PLG__Inflammation_II	0.00844727	0.00375266
PLIN3	PLIN3__Cardiometabolic	0.00458148	0.0076591
PLPBP	PLPBP__Cardiometabolic	-0.015853	-0.00448948
PLSCR3	PLSCR3__Neurology_II	0.0304271	0.0325274
PLTP	PLTP__Cardiometabolic	0.00917449	0.00743837
PLXDC1	PLXDC1__Oncology	-0.0452049	-0.0457385
PLXDC2	PLXDC2__Neurology_II	0.000561787	0.000308502
PLXNA4	PLXNA4__Inflammation	-0.0603065	-0.0604158
PLXNB2	PLXNB2__Cardiometabolic	-0.0192677	-0.0215221
PLXNB3	PLXNB3__Cardiometabolic	-0.0426746	-0.0437554
PMCH	PMCH__Cardiometabolic_II	0.0219078	0.0157963
PNLIP	PNLIP__Inflammation_II	0.0157729	0.0145429
PNLIPRP2	PNLIPRP2__Inflammation	-0.00939815	-0.0102703
PODXL	PODXL__Oncology	-0.0265077	-0.0180386
PODXL2	PODXL2__Oncology	-0.0322105	-0.0301007
POLR2F	POLR2F__Oncology	0.0503452	0.0551385
POMC	POMC__Cardiometabolic_II	0.011809	0.00329974
PON1	PON1__Inflammation_II	-0.0124549	-0.0163405
PON3	PON3__Inflammation	-0.0454761	-0.0502089
POSTN	POSTN__Cardiometabolic_II	0.0871603	0.0834194
PPBP	PPBP__Inflammation_II	0.0840914	0.0843816
PPCDC	PPCDC__Neurology	0.0149454	0.0180425
PPIB	PPIB__Cardiometabolic	-0.00630833	-0.00558413
PPP1R2	PPP1R2__Cardiometabolic	0.0120978	0.0223347
PPP3R1	PPP3R1__Neurology	-0.044581	-0.0301124
PRAP1	PRAP1__Cardiometabolic_II	0.0637361	0.0575676
PRCP	PRCP__Cardiometabolic	-0.0436638	-0.0510449
PRDX1	PRDX1__Neurology	-0.00621135	0.00357383
PRELP	PRELP__Inflammation	0.00909906	0.00224313
PRG2	PRG2__Cardiometabolic_II	0.0593884	0.0501524
PRG3	PRG3__Cardiometabolic_II	0.0435457	0.0312891
PRKAR1A	PRKAR1A__Cardiometabolic	-0.00354584	0.00176293
PRKAR2A	PRKAR2A__Neurology_II	0.0194256	0.0204373
PRL	PRL__Neurology	-0.00932917	-0.015811
PRND	PRND__Neurology_II	-0.00292752	-0.00871278
PROC	PROC__Cardiometabolic	-0.00154687	-0.00291624
PROS1	PROS1__Inflammation_II	0.0206968	0.0173186
PRRT3	PRRT3__Cardiometabolic_II	-0.0285138	-0.0252684
PRSS2	PRSS2__Cardiometabolic	0.0171506	0.0135677
PRSS22	PRSS22__Inflammation_II	-0.0392284	-0.0427167
PRSS27	PRSS27__Cardiometabolic	-0.0416754	-0.0435766
PRSS53	PRSS53__Neurology_II	0.0171175	0.0149771
PRSS8	PRSS8__Inflammation	-0.0288415	-0.0257021
PRTG	PRTG__Oncology	-0.0223904	-0.024276
PRTN3	PRTN3__Cardiometabolic	0.0193583	0.0209467
PSAP	PSAP__Cardiometabolic_II	0.0241051	0.0233442
PSME1	PSME1__Neurology	0.031251	0.0317475
PSME2	PSME2__Neurology	0.0342256	0.032386
PSMG3	PSMG3__Inflammation	-0.0409248	-0.0373055
PTGDS	PTGDS__Cardiometabolic	0.00171033	0.00308064
PTGR1	PTGR1__Cardiometabolic_II	0.048899	0.0423535
PTH1R	PTH1R__Inflammation	4.57465e-06	0.00259312
PTN	PTN__Cardiometabolic	-0.00150651	-0.00327422
PTP4A3	PTP4A3__Inflammation_II	-0.0425493	-0.0406834
PTPRB	PTPRB__Cardiometabolic_II	0.00732952	-0.00379696
PTPRC	PTPRC__Cardiometabolic_II	0.0277734	0.0301409
PTPRF	PTPRF__Cardiometabolic	-0.0426559	-0.0418427
PTPRK	PTPRK__Oncology_II	-0.0165707	-0.0182971
PTPRN2	PTPRN2__Neurology	-0.0360701	-0.0344187
PTPRR	PTPRR__Neurology_II	-0.0142628	-0.01753
PTPRS	PTPRS__Cardiometabolic	-0.0318673	-0.0293448
PTPRZ1	PTPRZ1__Cardiometabolic_II	-0.0295944	-0.0283085
PTS	PTS__Neurology	-0.0136683	-0.0115794
PVALB	PVALB__Oncology	-0.0166356	-0.00874433
PVR	PVR__Neurology	-0.0220701	-0.0216865
PYDC1	PYDC1__Cardiometabolic_II	0.00869685	0.0181519
PZP	PZP__Inflammation_II	0.0492613	0.0474191
QDPR	QDPR__Cardiometabolic	-0.0283211	-0.021753
QPCT	QPCT__Cardiometabolic	-0.0483583	-0.046144
QSOX1	QSOX1__Inflammation_II	0.00183721	-0.00167983
RARRES2	RARRES2__Cardiometabolic	-0.00506679	-0.0110222
RBFOX3	RBFOX3__Neurology_II	0.0187319	0.0310022
RBKS	RBKS__Neurology	-0.0160351	-0.0104449
RBP1	RBP1__Neurology_II	0.00257181	0.00451345
REG1A	REG1A__Cardiometabolic	0.045186	0.0409676
REG1B	REG1B__Cardiometabolic	0.03104	0.0260246
REG3A	REG3A__Cardiometabolic	0.0571924	0.0488159
REG4	REG4__Inflammation	0.0513042	0.0389865
RELT	RELT__Neurology	-0.0214337	-0.0195968
REN	REN__Cardiometabolic	0.0258844	0.020924
RET	RET__Oncology	-0.0240936	-0.0253869
RETN	RETN__Cardiometabolic	0.019225	0.0190535
RGMA	RGMA__Neurology	-0.0532243	-0.0513786
RGMB	RGMB__Neurology	-0.0516241	-0.0532769
RHOC	RHOC__Neurology	0.0818373	0.0842257
RIDA	RIDA__Inflammation_II	-0.0356207	-0.0292025
RLN2	RLN2__Inflammation_II	-0.00376029	-0.00808544
RNASE1	RNASE1__Inflammation_II	-0.0300931	-0.0321834
RNASE10	RNASE10__Cardiometabolic_II	0.0123224	0.0115416
RNASE3	RNASE3__Cardiometabolic	0.0379349	0.0350846
RNASE4	RNASE4__Inflammation_II	0.01967	0.0179169
RNASE6	RNASE6__Inflammation_II	0.015752	0.013269
RNASET2	RNASET2__Cardiometabolic	-0.00365023	-0.00733343
RNF149	RNF149__Cardiometabolic_II	-0.0219255	-0.0202186
RNF5	RNF5__Cardiometabolic_II	-0.0248488	-0.0165175
ROBO1	ROBO1__Inflammation	-0.0585713	-0.0598148
ROBO2	ROBO2__Neurology	-0.0580782	-0.058704
ROR1	ROR1__Cardiometabolic	-0.0288836	-0.0307539
RSPO1	RSPO1__Neurology	-0.00821668	-0.0103515
RSPO3	RSPO3__Oncology	-0.0275697	-0.0198727
RTBDN	RTBDN__Oncology	-0.0269087	-0.0300089
RTN4R	RTN4R__Oncology	-0.0748999	-0.0761661
RWDD1	RWDD1__Neurology	-0.0010884	0.0076714
S100A11	S100A11__Cardiometabolic	0.0356661	0.0367313
S100A13	S100A13__Inflammation_II	0.00215931	0.00642916
S100A4	S100A4__Oncology	0.0515227	0.0536539
SAA4	SAA4__Inflammation_II	0.00706175	0.000371758
SBSN	SBSN__Cardiometabolic_II	0.0170373	0.0128056
SCAMP3	SCAMP3__Oncology	-0.0316274	-0.024668
SCARA5	SCARA5__Neurology	0.0110436	0.00459985
SCARB2	SCARB2__Neurology	0.0140054	0.018584
SCARF1	SCARF1__Cardiometabolic	-0.00696335	-0.00470699
SCARF2	SCARF2__Neurology	0.0233016	0.0239104
SCG2	SCG2__Oncology	-0.0513058	-0.0539357
SCG3	SCG3__Inflammation	-0.00462033	-0.0129973
SCGB1A1	SCGB1A1__Inflammation	0.0374085	0.0311761
SCGB3A2	SCGB3A2__Inflammation	-0.001995	-0.00749221
SCLY	SCLY__Oncology	0.0426946	0.0459226
SCN2A	SCN2A__Neurology_II	-0.0376232	-0.0303744
SCN2B	SCN2B__Neurology_II	-0.0480487	-0.0404843
SCN4B	SCN4B__Cardiometabolic_II	-0.0642117	-0.0620526
SCPEP1	SCPEP1__Cardiometabolic_II	0.0110083	0.00511534
SCRG1	SCRG1__Cardiometabolic_II	-0.00726924	-0.011682
SCRN1	SCRN1__Inflammation	-0.0209171	-0.00519831
SDC1	SDC1__Cardiometabolic	-0.0265224	-0.0221306
SDC4	SDC4__Cardiometabolic	-0.00347376	0.0125722
SDK2	SDK2__Inflammation_II	-0.0258092	-0.0193172
SEL1L	SEL1L__Cardiometabolic_II	-0.011902	-0.00703696
SELE	SELE__Cardiometabolic	0.047798	0.0414211
SELENOP	SELENOP__Inflammation_II	0.0113539	0.00915266
SELL	SELL__Inflammation_II	0.0227998	0.0228911
SELP	SELP__Cardiometabolic	0.0919419	0.0898569
SELPLG	SELPLG__Inflammation	-0.0451106	-0.0441986
SEMA3F	SEMA3F__Cardiometabolic	-0.0276995	-0.0294357
SEMA3G	SEMA3G__Inflammation_II	0.0131666	0.0163224
SEMA4C	SEMA4C__Oncology	-0.0347601	-0.0351843
SEMA4D	SEMA4D__Neurology	-0.0405607	-0.0385541
SEMA6C	SEMA6C__Inflammation_II	-0.0185352	-0.0160839
SEMA7A	SEMA7A__Cardiometabolic	-0.059627	-0.0624107
SEPTIN8	SEPTIN8__Neurology_II	0.0434031	0.0476876
SERPINA1	SERPINA1__Inflammation_II	0.036227	0.0299031
SERPINA11	SERPINA11__Cardiometabolic	-0.00565372	-0.00742847
SERPINA12	SERPINA12__Cardiometabolic	0.0393587	0.0373821
SERPINA3	SERPINA3__Inflammation_II	0.0208265	0.0215594
SERPINA4	SERPINA4__Inflammation_II	0.0251211	0.0192839
SERPINA5	SERPINA5__Inflammation_II	0.0329753	0.0277517
SERPINA6	SERPINA6__Inflammation_II	0.00304922	-0.00234939
SERPINA7	SERPINA7__Inflammation_II	0.0178067	0.0104374
SERPINA9	SERPINA9__Oncology	0.0414452	0.0366673
SERPINB1	SERPINB1__Neurology	-0.0224245	-0.0163119
SERPINB6	SERPINB6__Neurology	-0.0241272	-0.0214607
SERPINB8	SERPINB8__Inflammation	0.0262275	0.0301598
SERPINB9	SERPINB9__Neurology	-0.0261246	-0.0183002
SERPINC1	SERPINC1__Inflammation_II	0.00127878	-0.0043106
SERPIND1	SERPIND1__Inflammation_II	0.0105081	0.00566286
SERPINE1	SERPINE1__Cardiometabolic	0.0753668	0.0753768
SERPINE2	SERPINE2__Cardiometabolic_II	-0.0170903	-0.0289292
SERPINF1	SERPINF1__Inflammation_II	0.0365005	0.0341977
SERPINF2	SERPINF2__Inflammation_II	0.00887278	0.00274727
SERPING1	SERPING1__Inflammation_II	0.0163556	0.0153449
SERPINI1	SERPINI1__Inflammation_II	-0.0815727	-0.0822384
SERPINI2	SERPINI2__Oncology_II	0.014038	0.010911
SEZ6	SEZ6__Neurology_II	-0.0210725	-0.0204704
SEZ6L	SEZ6L__Oncology	-0.0464391	-0.0474886
SEZ6L2	SEZ6L2__Oncology	-0.0424751	-0.0397345
SFRP1	SFRP1__Neurology	-0.0444583	-0.0418937
SFRP4	SFRP4__Inflammation_II	-0.025233	-0.0268664
SFTPD	SFTPD__Cardiometabolic	-0.0272046	-0.0319678
SGSH	SGSH__Cardiometabolic_II	-0.00635368	-0.0119717
SHBG	SHBG__Inflammation_II	-0.00629555	-0.0121144
SHISA5	SHISA5__Cardiometabolic_II	0.0180748	0.0119064
SHMT1	SHMT1__Inflammation	0.0385259	0.0358263
SIAE	SIAE__Oncology	-0.036669	-0.0417439
SIGLEC1	SIGLEC1__Inflammation	0.0267896	0.022681
SIGLEC10	SIGLEC10__Inflammation	0.0305697	0.0293583
SIGLEC5	SIGLEC5__Neurology	0.0107699	0.00915218
SIGLEC6	SIGLEC6__Oncology	0.006221	0.00204587
SIGLEC7	SIGLEC7__Cardiometabolic	0.00223924	0.00352112
SIGLEC8	SIGLEC8__Cardiometabolic_II	0.0272192	0.0314814
SIGLEC9	SIGLEC9__Oncology	0.00524805	0.00620535
SIRPA	SIRPA__Cardiometabolic	-0.00847821	-0.011446
SIRPB1	SIRPB1__Inflammation	-0.000693663	-0.00016097
SIRT2	SIRT2__Oncology	-0.0369827	-0.0318836
SLAMF8	SLAMF8__Oncology	-0.00348709	-0.00638727
SLC16A1	SLC16A1__Neurology	-0.0220965	-0.0203799
SLITRK1	SLITRK1__Inflammation_II	-0.0455882	-0.0450641
SLITRK2	SLITRK2__Oncology	-0.0486119	-0.0545953
SLITRK6	SLITRK6__Cardiometabolic	-0.0330567	-0.0377174
SLURP1	SLURP1__Cardiometabolic_II	0.0386514	0.0309024
SMAD5	SMAD5__Oncology	0.00187703	-0.00150869
SMOC1	SMOC1__Oncology	-0.0433451	-0.0312976
SMOC2	SMOC2__Inflammation	0.0473282	0.0570236
SMPD1	SMPD1__Neurology	-0.0215844	-0.0289771
SMPDL3A	SMPDL3A__Inflammation	0.000141652	-0.00285185
SMTN	SMTN__Neurology_II	0.0449524	0.0527136
SNAP23	SNAP23__Cardiometabolic	0.0208954	0.0212996
SNAP25	SNAP25__Neurology_II	-0.0554228	-0.0550978
SNAP29	SNAP29__Oncology	-0.0204244	-0.00462368
SNCG	SNCG__Neurology	-0.0221212	-0.0144638
SNX9	SNX9__Cardiometabolic	0.0327185	0.0442393
SOD1	SOD1__Cardiometabolic	-0.0356689	-0.0261842
SOD2	SOD2__Neurology	-0.0349166	-0.0232127
SOD3	SOD3__Inflammation_II	-0.0229207	-0.0280185
SORCS2	SORCS2__Oncology	-0.0144893	-0.0107337
SORD	SORD__Oncology	0.0183686	0.0212058
SORT1	SORT1__Cardiometabolic	-0.0366495	-0.0389105
SOST	SOST__Cardiometabolic	0.0137377	0.00637024
SPACA5_SPACA5B	SPACA5_SPACA5B__Neurology_II	-0.0066717	-0.00627058
SPARC	SPARC__Oncology	0.00484619	0.00521815
SPARCL1	SPARCL1__Cardiometabolic	-0.0351514	-0.0345693
SPART	SPART__Inflammation_II	-0.00478043	0.00631661
SPESP1	SPESP1__Cardiometabolic_II	-0.000819327	-0.00870733
SPINK1	SPINK1__Neurology	0.0688741	0.0650928
SPINK2	SPINK2__Inflammation_II	-0.0247711	-0.0198314
SPINK6	SPINK6__Oncology	-0.0460144	-0.0401895
SPINT1	SPINT1__Neurology	-0.043488	-0.0438364
SPINT2	SPINT2__Inflammation	-0.039106	-0.0413972
SPOCK1	SPOCK1__Neurology	-0.0590326	-0.0614548
SPON1	SPON1__Inflammation	-0.0115646	-0.00818571
SPON2	SPON2__Cardiometabolic	-0.0167163	-0.0195707
SPP1	SPP1__Cardiometabolic	-0.0256453	-0.0291034
SPRY2	SPRY2__Inflammation	-0.0333984	-0.0276773
SRPX	SRPX__Cardiometabolic_II	-0.0343479	-0.0406819
SSC5D	SSC5D__Cardiometabolic	-0.00584676	-0.0053172
ST13	ST13__Inflammation_II	0.0179862	0.0292223
ST3GAL1	ST3GAL1__Oncology	-0.0109129	-0.0121371
ST6GAL1	ST6GAL1__Cardiometabolic	-0.0103319	-0.0150697
ST8SIA1	ST8SIA1__Inflammation_II	-0.0133	-0.0108334
STAB2	STAB2__Cardiometabolic_II	0.0377502	0.0319698
STAMBP	STAMBP__Neurology	0.0343103	0.0380579
STC1	STC1__Neurology	-0.00952975	-0.015976
STC2	STC2__Neurology	-0.0253837	-0.0231864
STX1B	STX1B__Neurology_II	-0.0263389	-0.0211445
STX4	STX4__Oncology	0.0113465	0.0114885
STX8	STX8__Inflammation	-0.0217474	-0.0170785
SUMF2	SUMF2__Neurology	-0.0327599	-0.0350199
SUOX	SUOX__Neurology_II	-0.0531121	-0.0513731
SUSD2	SUSD2__Neurology	0.0428117	0.0446886
SUSD4	SUSD4__Oncology_II	-0.0284893	-0.0270212
SUSD5	SUSD5__Inflammation_II	-0.0499037	-0.0417282
SV2A	SV2A__Neurology_II	-0.0336407	-0.0242443
SYT1	SYT1__Neurology_II	-0.0565217	-0.0468404
TACSTD2	TACSTD2__Oncology	-0.0168014	-0.0131408
TAFA5	TAFA5__Oncology	-0.0242844	-0.0221965
TALDO1	TALDO1__Cardiometabolic_II	-0.00341229	0.00555774
TAX1BP1	TAX1BP1__Neurology_II	-0.0147863	-0.00740401
TBCA	TBCA__Inflammation_II	0.00775625	0.0227221
TCN1	TCN1__Inflammation_II	0.0158572	0.0119031
TCN2	TCN2__Cardiometabolic	-0.00206466	-0.00919158
TCTN3	TCTN3__Cardiometabolic_II	-0.0121336	-0.0139462
TDGF1	TDGF1__Neurology	0.0286068	0.0288952
TEK	TEK__Oncology	-0.0349337	-0.0380326
TF	TF__Inflammation_II	-0.0243563	-0.0277321
TFF1	TFF1__Neurology	0.0428306	0.0345226
TFF2	TFF2__Inflammation	0.0602241	0.0531324
TFF3	TFF3__Cardiometabolic	0.0256117	0.0248978
TFPI	TFPI__Cardiometabolic	0.0275521	0.0296907
TFPI2	TFPI2__Oncology	-0.0482595	-0.0489638
TFRC	TFRC__Cardiometabolic	0.00145418	0.00433105
TGFA	TGFA__Inflammation	-0.0648883	-0.0627733
TGFB1	TGFB1__Inflammation	0.031377	0.0271828
TGFB2	TGFB2__Oncology_II	0.04164	0.0389729
TGFBI	TGFBI__Cardiometabolic	0.00852354	0.00568011
TGFBR1	TGFBR1__Inflammation_II	0.0251153	0.0285982
TGFBR2	TGFBR2__Oncology	0.026514	0.0260997
TGFBR3	TGFBR3__Cardiometabolic	-0.0042613	-0.00783157
TGM2	TGM2__Cardiometabolic	0.0515603	0.0515509
TGOLN2	TGOLN2__Inflammation_II	-0.0125262	-0.0118041
THBD	THBD__Cardiometabolic	-0.0138774	-0.0210367
THBS2	THBS2__Neurology	-0.0204957	-0.021173
THBS4	THBS4__Cardiometabolic	-0.00554003	-0.00199938
THOP1	THOP1__Cardiometabolic	-0.0122722	0.00326105
THY1	THY1__Neurology	0.00448845	0.0019427
TIE1	TIE1__Cardiometabolic	0.000878533	-0.00261017
TIMD4	TIMD4__Cardiometabolic	-0.0165573	-0.0109785
TIMM10	TIMM10__Cardiometabolic_II	0.0016415	0.0102588
TIMP1	TIMP1__Cardiometabolic	0.0216771	0.0187978
TIMP2	TIMP2__Cardiometabolic_II	0.000440842	0.00197395
TIMP3	TIMP3__Inflammation	-0.0266822	-0.0291761
TIMP4	TIMP4__Neurology	-0.0470539	-0.0472399
TINAGL1	TINAGL1__Cardiometabolic	0.0067173	0.00569349
TLR1	TLR1__Inflammation_II	-0.0559826	-0.0551833
TLR3	TLR3__Inflammation	-0.0199373	-0.0235197
TMEM106A	TMEM106A__Oncology_II	0.0164075	0.013068
TMEM132A	TMEM132A__Cardiometabolic_II	-0.0266163	-0.0281338
TMEM25	TMEM25__Neurology_II	-0.0280598	-0.0279018
TMPRSS5	TMPRSS5__Neurology	0.0148124	0.0102249
TMSB10	TMSB10__Neurology	0.0167619	0.0319681
TNC	TNC__Cardiometabolic	0.0522537	0.0531994
TNFRSF10A	TNFRSF10A__Neurology	0.0431326	0.039871
TNFRSF10B	TNFRSF10B__Neurology	0.0278503	0.0278042
TNFRSF10C	TNFRSF10C__Cardiometabolic	0.0194107	0.0192747
TNFRSF11A	TNFRSF11A__Inflammation	-0.000267105	0.00328648
TNFRSF11B	TNFRSF11B__Inflammation	0.0679159	0.0664006
TNFRSF12A	TNFRSF12A__Oncology	0.0197962	0.0237837
TNFRSF13B	TNFRSF13B__Inflammation	0.0345378	0.0265955
TNFRSF13C	TNFRSF13C__Inflammation	-0.0259607	-0.0231008
TNFRSF14	TNFRSF14__Inflammation	0.00119935	0.00200682
TNFRSF17	TNFRSF17__Inflammation_II	0.0586731	0.0540054
TNFRSF19	TNFRSF19__Oncology	0.0107857	0.0103133
TNFRSF1A	TNFRSF1A__Neurology	0.00369791	0.00720764
TNFRSF1B	TNFRSF1B__Neurology	0.0124795	0.0190395
TNFRSF21	TNFRSF21__Neurology	-0.0523327	-0.0536068
TNFRSF4	TNFRSF4__Inflammation	-0.0198005	-0.0217078
TNFRSF6B	TNFRSF6B__Neurology	0.0465066	0.0402922
TNFRSF8	TNFRSF8__Neurology	-0.0185439	-0.0206579
TNFRSF9	TNFRSF9__Neurology	0.0928809	0.0881287
TNFSF10	TNFSF10__Inflammation	-0.0528539	-0.0514188
TNFSF12	TNFSF12__Inflammation	-0.0403122	-0.0364221
TNFSF13	TNFSF13__Inflammation	0.0177995	0.0198455
TNFSF13B	TNFSF13B__Cardiometabolic	0.0483155	0.0486178
TNFSF14	TNFSF14__Neurology	0.0153584	0.0092573
TNFSF8	TNFSF8__Cardiometabolic_II	-0.00294551	0.000627255
TNFSF9	TNFSF9__Inflammation_II	-0.0454192	-0.0467662
TNN	TNN__Cardiometabolic_II	0.0026626	0.00226585
TNR	TNR__Neurology	-0.040183	-0.0363419
TNXB	TNXB__Neurology	-0.00763041	-0.0104886
TOMM20	TOMM20__Cardiometabolic_II	-0.0154732	-0.0152692
TP53I3	TP53I3__Inflammation_II	0.0423792	0.0551916
TPD52L2	TPD52L2__Inflammation_II	0.0356483	0.0426482
TPK1	TPK1__Cardiometabolic_II	-0.0137092	-0.0061097
TPP1	TPP1__Inflammation	-0.0474035	-0.0484985
TPSAB1	TPSAB1__Inflammation	0.00168207	0.00234813
TREH	TREH__Cardiometabolic_II	0.0752734	0.0707177
TREM2	TREM2__Inflammation	0.0346495	0.0330354
TREML2	TREML2__Neurology	0.0119601	0.00634029
TRIAP1	TRIAP1__Oncology	0.00193761	0.00694674
TSPAN8	TSPAN8__Oncology_II	0.0295254	0.023569
TTR	TTR__Inflammation_II	-0.0136338	-0.0177262
TWF2	TWF2__Cardiometabolic_II	0.00985632	0.0182849
TXLNA	TXLNA__Neurology	0.00315905	0.00534674
TXN	TXN__Inflammation_II	0.0098883	0.0176384
TXNDC15	TXNDC15__Oncology	-0.0193191	-0.0199865
TXNDC5	TXNDC5__Neurology	-0.011746	-0.0113576
TXNRD1	TXNRD1__Neurology	-0.0422759	-0.0253543
TYMP	TYMP__Cardiometabolic	0.0646706	0.059285
TYRO3	TYRO3__Cardiometabolic	-0.0481579	-0.0461271
UBXN1	UBXN1__Inflammation_II	-0.0137544	0.00440905
ULBP2	ULBP2__Neurology	-0.0530387	-0.0578199
UMOD	UMOD__Cardiometabolic	-0.0261218	-0.0307644
UNC5D	UNC5D__Inflammation_II	-0.0433805	-0.0398632
UROD	UROD__Inflammation_II	0.00544627	0.0150897
USP8	USP8__Cardiometabolic	0.0292884	0.0356173
VASN	VASN__Cardiometabolic	-0.0147506	-0.00966855
VCAM1	VCAM1__Cardiometabolic	0.0270241	0.0247101
VCAN	VCAN__Neurology	-0.0171034	-0.012089
VEGFA	VEGFA__Inflammation	-0.0147038	-0.018137
VEGFB	VEGFB__Inflammation_II	-0.00209839	-0.00415285
VEGFC	VEGFC__Oncology	-0.0575233	-0.0635782
VEGFD	VEGFD__Inflammation	-0.0239981	-0.0250446
VGF	VGF__Neurology_II	-0.0256402	-0.0304323
VIT	VIT__Cardiometabolic_II	0.0107657	0.00435472
VMO1	VMO1__Oncology	0.0264363	0.0280024
VNN1	VNN1__Inflammation_II	-0.00108334	-0.00955259
VNN2	VNN2__Oncology	-0.00246897	-0.00551712
VSIG4	VSIG4__Neurology	0.0288193	0.034753
VSIR	VSIR__Cardiometabolic	-0.00440767	-0.00244699
VSNL1	VSNL1__Neurology_II	-0.0248154	-0.0160746
VSTM2B	VSTM2B__Oncology_II	-0.0196123	-0.0208125
VTA1	VTA1__Neurology	0.0335313	0.0366521
VTI1A	VTI1A__Inflammation_II	-0.0225613	-0.0118647
VWA1	VWA1__Oncology	-0.0183879	-0.0222331
VWC2	VWC2__Neurology	-0.0355185	-0.0347035
VWC2L	VWC2L__Neurology_II	-0.0333849	-0.0288603
VWF	VWF__Cardiometabolic	0.0860118	0.0883679
WFDC1	WFDC1__Oncology_II	-0.0435538	-0.0425566
WFDC12	WFDC12__Oncology	-0.00192872	-0.00842475
WFDC2	WFDC2__Oncology	-0.0446639	-0.0420068
WFIKKN1	WFIKKN1__Neurology	-0.0221986	-0.0266923
WFIKKN2	WFIKKN2__Inflammation	-0.0330334	-0.036223
WIF1	WIF1__Oncology	-0.0842208	-0.0892692
WWP2	WWP2__Neurology	0.0145907	0.0188269
XCL1	XCL1__Oncology	0.0183065	0.0194134
XG	XG__Cardiometabolic	0.0446729	0.0398059
XPNPEP2	XPNPEP2__Oncology	-0.0253754	-0.0263832
YAP1	YAP1__Neurology_II	0.0401235	0.0452949
YES1	YES1__Oncology	-0.000276016	0.0070817
YWHAQ	YWHAQ__Inflammation_II	0.0447545	0.0489489
ZP3	ZP3__Cardiometabolic_II	0.0117158	0.00723124

## Sheet: Sup_Fig3d
Infarcts
Biomarker	Variable	Standardized	P	P_FDR
A1BG__Inflammation_II_o2csf__NPX	Infarcts_lacunes_dich	0.0145118	0.464518	0.649295
A1BG__Inflammation_II_o2csf__NPX	AD_diagnosis	0.021213	0.283602	0.462545
A1BG__Inflammation_II_o2csf__NPX	PD_diagnosis	0.0439948	0.0244748	0.131162
ABCA2__Cardiometabolic_II_o2csf__NPX	Infarcts_lacunes_dich	0.0143391	0.320162	0.527147
ABCA2__Cardiometabolic_II_o2csf__NPX	AD_diagnosis	-0.0227783	0.112788	0.246924
ABCA2__Cardiometabolic_II_o2csf__NPX	PD_diagnosis	-0.0152576	0.281895	0.517587
ABHD14B__Neurology_o2csf__NPX	Infarcts_lacunes_dich	0.0389243	0.083319	0.229914
ABHD14B__Neurology_o2csf__NPX	AD_diagnosis	-0.0110912	0.620539	0.758314
ABHD14B__Neurology_o2csf__NPX	PD_diagnosis	-0.0444856	0.0445523	0.185146
ABL1__Oncology_o2csf__NPX	Infarcts_lacunes_dich	-0.0198432	0.233422	0.437824
ABL1__Oncology_o2csf__NPX	AD_diagnosis	0.128822	1.54061e-14	6.68238e-13
ABL1__Oncology_o2csf__NPX	PD_diagnosis	-0.0425488	0.00955453	0.0766571
ACAN__Cardiometabolic_o2csf__NPX	Infarcts_lacunes_dich	0.0312519	0.0604657	0.188176
ACAN__Cardiometabolic_o2csf__NPX	AD_diagnosis	0.0126669	0.444736	0.626437
ACAN__Cardiometabolic_o2csf__NPX	PD_diagnosis	-0.0684686	3.03674e-05	0.00237151
ACE__Inflammation_II_o2csf__NPX	Infarcts_lacunes_dich	-0.024094	0.139468	0.317289
ACE__Inflammation_II_o2csf__NPX	AD_diagnosis	-0.0562453	0.000549294	0.00348137
ACE__Inflammation_II_o2csf__NPX	PD_diagnosis	-0.0314864	0.0498837	0.195038
ACHE__Inflammation_II_o2csf__NPX	Infarcts_lacunes_dich	-0.0618582	0.00199445	0.0196333
ACHE__Inflammation_II_o2csf__NPX	AD_diagnosis	0.12489	4.67623e-10	1.12169e-08
ACHE__Inflammation_II_o2csf__NPX	PD_diagnosis	0.0334079	0.0898545	0.266318
ACP5__Cardiometabolic_o2csf__NPX	Infarcts_lacunes_dich	-0.0176101	0.256532	0.460824
ACP5__Cardiometabolic_o2csf__NPX	AD_diagnosis	0.0195247	0.207039	0.373693
ACP5__Cardiometabolic_o2csf__NPX	PD_diagnosis	-0.00690048	0.651606	0.803599
ACP6__Oncology_o2csf__NPX	Infarcts_lacunes_dich	-0.0193495	0.364962	0.571663
ACP6__Oncology_o2csf__NPX	AD_diagnosis	-0.0171527	0.420185	0.607517
ACP6__Oncology_o2csf__NPX	PD_diagnosis	-0.0191006	0.363748	0.581661
ACTA2__Cardiometabolic_o2csf__NPX	Infarcts_lacunes_dich	0.0838383	4.96042e-07	5.8246e-05
ACTA2__Cardiometabolic_o2csf__NPX	AD_diagnosis	-0.00137427	0.933879	0.959456
ACTA2__Cardiometabolic_o2csf__NPX	PD_diagnosis	-0.0492557	0.00265574	0.0380017
ACVRL1__Neurology_o2csf__NPX	Infarcts_lacunes_dich	0.0188985	0.247104	0.456338
ACVRL1__Neurology_o2csf__NPX	AD_diagnosis	-0.0322364	0.0477895	0.131934
ACVRL1__Neurology_o2csf__NPX	PD_diagnosis	-0.0307997	0.0555937	0.208551
ACY1__Cardiometabolic_o2csf__NPX	Infarcts_lacunes_dich	0.0559185	0.00659681	0.0418547
ACY1__Cardiometabolic_o2csf__NPX	AD_diagnosis	-0.0514699	0.0120544	0.0457146
ACY1__Cardiometabolic_o2csf__NPX	PD_diagnosis	0.00289097	0.88639	0.952252
ACY3__Cardiometabolic_II_o2csf__NPX	Infarcts_lacunes_dich	-0.0540367	0.0115696	0.0624437
ACY3__Cardiometabolic_II_o2csf__NPX	AD_diagnosis	0.0629165	0.00315225	0.015245
ACY3__Cardiometabolic_II_o2csf__NPX	PD_diagnosis	0.0389585	0.0638692	0.223865
ACYP1__Inflammation_II_o2csf__NPX	Infarcts_lacunes_dich	-0.0249705	0.0874173	0.237377
ACYP1__Inflammation_II_o2csf__NPX	AD_diagnosis	0.0384213	0.00840155	0.0345011
ACYP1__Inflammation_II_o2csf__NPX	PD_diagnosis	-0.0114304	0.426952	0.646954
ADA__Inflammation_o2csf__NPX	Infarcts_lacunes_dich	-0.054613	0.0039249	0.0307537
ADA__Inflammation_o2csf__NPX	AD_diagnosis	-0.0684288	0.000290515	0.00201618
ADA__Inflammation_o2csf__NPX	PD_diagnosis	-0.0410019	0.0278273	0.144121
ADA2__Cardiometabolic_o2csf__NPX	Infarcts_lacunes_dich	0.0226472	0.219309	0.421608
ADA2__Cardiometabolic_o2csf__NPX	AD_diagnosis	0.0423378	0.021312	0.0689987
ADA2__Cardiometabolic_o2csf__NPX	PD_diagnosis	0.0269104	0.138301	0.346011
ADAM12__Inflammation_II_o2csf__NPX	Infarcts_lacunes_dich	0.00216404	0.920907	0.966152
ADAM12__Inflammation_II_o2csf__NPX	AD_diagnosis	-0.0397279	0.0686713	0.171216
ADAM12__Inflammation_II_o2csf__NPX	PD_diagnosis	0.0131481	0.541333	0.729486
ADAM15__Cardiometabolic_o2csf__NPX	Infarcts_lacunes_dich	-0.0195972	0.256904	0.460824
ADAM15__Cardiometabolic_o2csf__NPX	AD_diagnosis	-0.0141646	0.411241	0.59835
ADAM15__Cardiometabolic_o2csf__NPX	PD_diagnosis	-0.0116627	0.493516	0.693319
ADAM22__Neurology_o2csf__NPX	Infarcts_lacunes_dich	-0.0210365	0.303148	0.510023
ADAM22__Neurology_o2csf__NPX	AD_diagnosis	-0.0129981	0.523395	0.681493
ADAM22__Neurology_o2csf__NPX	PD_diagnosis	0.0189144	0.347254	0.568471
ADAM23__Inflammation_o2csf__NPX	Infarcts_lacunes_dich	-0.0448189	0.00183862	0.0186277
ADAM23__Inflammation_o2csf__NPX	AD_diagnosis	-0.0534385	0.000195719	0.00141489
ADAM23__Inflammation_o2csf__NPX	PD_diagnosis	-0.030622	0.0305608	0.152584
ADAM8__Neurology_o2csf__NPX	Infarcts_lacunes_dich	0.130351	1.63695e-12	2.27209e-09
ADAM8__Neurology_o2csf__NPX	AD_diagnosis	-0.00562747	0.757992	0.860824
ADAM8__Neurology_o2csf__NPX	PD_diagnosis	-0.00755479	0.675428	0.820205
ADAM9__Oncology_II_o2csf__NPX	Infarcts_lacunes_dich	0.00150344	0.926577	0.966858
ADAM9__Oncology_II_o2csf__NPX	AD_diagnosis	-0.0311524	0.0557444	0.147941
ADAM9__Oncology_II_o2csf__NPX	PD_diagnosis	0.0233239	0.146909	0.354878
ADAMTS1__Inflammation_II_o2csf__NPX	Infarcts_lacunes_dich	-0.0270512	0.118078	0.287579
ADAMTS1__Inflammation_II_o2csf__NPX	AD_diagnosis	0.0162393	0.348438	0.536773
ADAMTS1__Inflammation_II_o2csf__NPX	PD_diagnosis	-0.0243837	0.153751	0.364174
ADAMTS13__Cardiometabolic_o2csf__NPX	Infarcts_lacunes_dich	0.0225462	0.244972	0.453361
ADAMTS13__Cardiometabolic_o2csf__NPX	AD_diagnosis	0.00535903	0.781574	0.874858
ADAMTS13__Cardiometabolic_o2csf__NPX	PD_diagnosis	0.0521927	0.00632048	0.0616425
ADAMTS15__Oncology_o2csf__NPX	Infarcts_lacunes_dich	0.0101762	0.536624	0.712078
ADAMTS15__Oncology_o2csf__NPX	AD_diagnosis	-0.0419637	0.0107361	0.0415089
ADAMTS15__Oncology_o2csf__NPX	PD_diagnosis	0.0276261	0.0887163	0.264676
ADAMTS4__Inflammation_II_o2csf__NPX	Infarcts_lacunes_dich	-0.0304492	0.098227	0.258708
ADAMTS4__Inflammation_II_o2csf__NPX	AD_diagnosis	-0.00371591	0.840151	0.911751
ADAMTS4__Inflammation_II_o2csf__NPX	PD_diagnosis	-0.018041	0.321092	0.55158
ADAMTS8__Oncology_o2csf__NPX	Infarcts_lacunes_dich	-0.0314353	0.00926033	0.0526776
ADAMTS8__Oncology_o2csf__NPX	AD_diagnosis	-0.0540671	7.30963e-06	8.24859e-05
ADAMTS8__Oncology_o2csf__NPX	PD_diagnosis	-0.0628316	1.3863e-07	6.41393e-05
ADAMTSL2__Cardiometabolic_II_o2csf__NPX	Infarcts_lacunes_dich	-0.0285538	0.0426755	0.14518
ADAMTSL2__Cardiometabolic_II_o2csf__NPX	AD_diagnosis	-0.0252021	0.0727144	0.179267
ADAMTSL2__Cardiometabolic_II_o2csf__NPX	PD_diagnosis	0.0029951	0.829022	0.92109
ADAMTSL5__Cardiometabolic_II_o2csf__NPX	Infarcts_lacunes_dich	-0.0174779	0.35187	0.559367
ADAMTSL5__Cardiometabolic_II_o2csf__NPX	AD_diagnosis	-0.0133575	0.475219	0.653074
ADAMTSL5__Cardiometabolic_II_o2csf__NPX	PD_diagnosis	0.0220892	0.232177	0.462903
ADCYAP1R1__Oncology_o2csf__NPX	Infarcts_lacunes_dich	-0.00945772	0.672054	0.813262
ADCYAP1R1__Oncology_o2csf__NPX	AD_diagnosis	0.0237151	0.286996	0.466453
ADCYAP1R1__Oncology_o2csf__NPX	PD_diagnosis	-0.0515199	0.0192992	0.115962
ADGRB3__Neurology_o2csf__NPX	Infarcts_lacunes_dich	-0.0340038	0.0157269	0.0759399
ADGRB3__Neurology_o2csf__NPX	AD_diagnosis	-0.0313142	0.0256872	0.0787061
ADGRB3__Neurology_o2csf__NPX	PD_diagnosis	-0.0182109	0.188883	0.41238
ADGRD1__Inflammation_II_o2csf__NPX	Infarcts_lacunes_dich	-0.00341016	0.855874	0.930269
ADGRD1__Inflammation_II_o2csf__NPX	AD_diagnosis	-0.00773474	0.680107	0.810986
ADGRD1__Inflammation_II_o2csf__NPX	PD_diagnosis	0.0314141	0.0899879	0.266318
ADGRE2__Inflammation_o2csf__NPX	Infarcts_lacunes_dich	-0.0116215	0.36266	0.568781
ADGRE2__Inflammation_o2csf__NPX	AD_diagnosis	-0.0306477	0.0161033	0.056512
ADGRE2__Inflammation_o2csf__NPX	PD_diagnosis	-0.0223831	0.0750325	0.24052
ADGRE5__Cardiometabolic_o2csf__NPX	Infarcts_lacunes_dich	-0.00227437	0.862956	0.932853
ADGRE5__Cardiometabolic_o2csf__NPX	AD_diagnosis	-0.0402406	0.00221972	0.0113689
ADGRE5__Cardiometabolic_o2csf__NPX	PD_diagnosis	-0.0316659	0.0147589	0.0989632
ADGRF5__Cardiometabolic_II_o2csf__NPX	Infarcts_lacunes_dich	0.0086636	0.584602	0.753027
ADGRF5__Cardiometabolic_II_o2csf__NPX	AD_diagnosis	0.00572645	0.716933	0.832871
ADGRF5__Cardiometabolic_II_o2csf__NPX	PD_diagnosis	0.0166476	0.286153	0.518528
ADGRG1__Oncology_o2csf__NPX	Infarcts_lacunes_dich	-0.00282684	0.805822	0.900548
ADGRG1__Oncology_o2csf__NPX	AD_diagnosis	0.0107449	0.349152	0.53678
ADGRG1__Oncology_o2csf__NPX	PD_diagnosis	0.0277251	0.0144791	0.0975584
ADGRG2__Cardiometabolic_o2csf__NPX	Infarcts_lacunes_dich	0.0183805	0.34588	0.553342
ADGRG2__Cardiometabolic_o2csf__NPX	AD_diagnosis	0.00569102	0.769509	0.869063
ADGRG2__Cardiometabolic_o2csf__NPX	PD_diagnosis	0.0368717	0.0547798	0.206615
ADIPOQ__Inflammation_II_o2csf__NPX	Infarcts_lacunes_dich	-0.00822219	0.71954	0.846375
ADIPOQ__Inflammation_II_o2csf__NPX	AD_diagnosis	0.0616492	0.00698866	0.0299391
ADIPOQ__Inflammation_II_o2csf__NPX	PD_diagnosis	0.0588876	0.00910381	0.076028
ADM__Oncology_o2csf__NPX	Infarcts_lacunes_dich	0.0144283	0.236904	0.443158
ADM__Oncology_o2csf__NPX	AD_diagnosis	-0.0260954	0.031862	0.0942951
ADM__Oncology_o2csf__NPX	PD_diagnosis	-0.0219685	0.0675084	0.22916
AFM__Inflammation_II_o2csf__NPX	Infarcts_lacunes_dich	0.0317949	0.117363	0.287302
AFM__Inflammation_II_o2csf__NPX	AD_diagnosis	-0.0136738	0.49926	0.667604
AFM__Inflammation_II_o2csf__NPX	PD_diagnosis	0.0372181	0.0628016	0.222369
AGER__Inflammation_o2csf__NPX	Infarcts_lacunes_dich	0.0370005	0.0388382	0.135446
AGER__Inflammation_o2csf__NPX	AD_diagnosis	0.00989588	0.579139	0.732099
AGER__Inflammation_o2csf__NPX	PD_diagnosis	0.0225476	0.200772	0.426204
AGRN__Inflammation_o2csf__NPX	Infarcts_lacunes_dich	-0.0683664	0.000432486	0.00699698
AGRN__Inflammation_o2csf__NPX	AD_diagnosis	-0.0502132	0.00943819	0.0379716
AGRN__Inflammation_o2csf__NPX	PD_diagnosis	-0.0345995	0.070008	0.235281
AGRP__Inflammation_o2csf__NPX	Infarcts_lacunes_dich	0.0167424	0.284647	0.494204
AGRP__Inflammation_o2csf__NPX	AD_diagnosis	0.0506558	0.00117947	0.00676492
AGRP__Inflammation_o2csf__NPX	PD_diagnosis	0.0202587	0.188711	0.41238
AGT__Inflammation_II_o2csf__NPX	Infarcts_lacunes_dich	-0.0345372	0.15351	0.337139
AGT__Inflammation_II_o2csf__NPX	AD_diagnosis	0.0359662	0.135917	0.280316
AGT__Inflammation_II_o2csf__NPX	PD_diagnosis	0.019594	0.410713	0.632006
AHCY__Cardiometabolic_o2csf__NPX	Infarcts_lacunes_dich	-0.0134613	0.56041	0.72969
AHCY__Cardiometabolic_o2csf__NPX	AD_diagnosis	0.00232207	0.919687	0.952814
AHCY__Cardiometabolic_o2csf__NPX	PD_diagnosis	-0.00453033	0.842168	0.929196
AHNAK2__Cardiometabolic_II_o2csf__NPX	Infarcts_lacunes_dich	-0.00908719	0.6749	0.815694
AHNAK2__Cardiometabolic_II_o2csf__NPX	AD_diagnosis	0.0376947	0.0812265	0.192722
AHNAK2__Cardiometabolic_II_o2csf__NPX	PD_diagnosis	0.00279916	0.895631	0.956258
AHSG__Inflammation_II_o2csf__NPX	Infarcts_lacunes_dich	0.0235352	0.223503	0.426455
AHSG__Inflammation_II_o2csf__NPX	AD_diagnosis	-0.00647696	0.736782	0.843077
AHSG__Inflammation_II_o2csf__NPX	PD_diagnosis	0.0452615	0.0174932	0.109867
ALCAM__Cardiometabolic_o2csf__NPX	Infarcts_lacunes_dich	-0.0401065	0.00232426	0.0215889
ALCAM__Cardiometabolic_o2csf__NPX	AD_diagnosis	-0.0315752	0.016123	0.056512
ALCAM__Cardiometabolic_o2csf__NPX	PD_diagnosis	-0.0378879	0.00348201	0.0455946
ALDH1A1__Neurology_o2csf__NPX	Infarcts_lacunes_dich	-0.0460821	0.00827686	0.0482701
ALDH1A1__Neurology_o2csf__NPX	AD_diagnosis	-0.00711776	0.682185	0.812207
ALDH1A1__Neurology_o2csf__NPX	PD_diagnosis	-0.0104086	0.544354	0.73072
AMBN__Inflammation_o2csf__NPX	Infarcts_lacunes_dich	-0.0129468	0.595301	0.76069
AMBN__Inflammation_o2csf__NPX	AD_diagnosis	-0.0108155	0.656259	0.790015
AMBN__Inflammation_o2csf__NPX	PD_diagnosis	0.0177498	0.459785	0.669767
AMBP__Oncology_o2csf__NPX	Infarcts_lacunes_dich	0.0492715	0.0128954	0.0665384
AMBP__Oncology_o2csf__NPX	AD_diagnosis	0.000470524	0.980968	0.988086
AMBP__Oncology_o2csf__NPX	PD_diagnosis	0.0261456	0.17994	0.401541
AMIGO2__Oncology_o2csf__NPX	Infarcts_lacunes_dich	-0.0439446	0.00650702	0.0418547
AMIGO2__Oncology_o2csf__NPX	AD_diagnosis	-0.0432021	0.00734273	0.0310723
AMIGO2__Oncology_o2csf__NPX	PD_diagnosis	-0.0484817	0.00231649	0.0357255
AMY1A_AMY1B_AMY1C__Inflammation_II_o2csf__NPX	Infarcts_lacunes_dich	-0.00985495	0.549999	0.720187
AMY1A_AMY1B_AMY1C__Inflammation_II_o2csf__NPX	AD_diagnosis	-0.0380854	0.0205724	0.0676646
AMY1A_AMY1B_AMY1C__Inflammation_II_o2csf__NPX	PD_diagnosis	-0.00752586	0.642864	0.799548
AMY2A__Cardiometabolic_o2csf__NPX	Infarcts_lacunes_dich	-0.0131987	0.406958	0.604431
AMY2A__Cardiometabolic_o2csf__NPX	AD_diagnosis	-0.00610308	0.700388	0.824602
AMY2A__Cardiometabolic_o2csf__NPX	PD_diagnosis	0.00129392	0.934175	0.974266
AMY2B__Cardiometabolic_o2csf__NPX	Infarcts_lacunes_dich	-0.000474319	0.97531	0.986595
AMY2B__Cardiometabolic_o2csf__NPX	AD_diagnosis	-0.0166589	0.275661	0.455497
AMY2B__Cardiometabolic_o2csf__NPX	PD_diagnosis	-0.0098948	0.512113	0.709395
ANG__Cardiometabolic_o2csf__NPX	Infarcts_lacunes_dich	0.0243042	0.146567	0.326018
ANG__Cardiometabolic_o2csf__NPX	AD_diagnosis	-0.00674056	0.686257	0.813429
ANG__Cardiometabolic_o2csf__NPX	PD_diagnosis	0.0394019	0.0168869	0.107518
ANGPT1__Inflammation_o2csf__NPX	Infarcts_lacunes_dich	0.0534684	0.00425955	0.0321318
ANGPT1__Inflammation_o2csf__NPX	AD_diagnosis	0.0200828	0.280947	0.459002
ANGPT1__Inflammation_o2csf__NPX	PD_diagnosis	0.0205015	0.265106	0.500636
ANGPT2__Oncology_o2csf__NPX	Infarcts_lacunes_dich	0.0228684	0.141784	0.318956
ANGPT2__Oncology_o2csf__NPX	AD_diagnosis	-0.0388078	0.0123918	0.0468659
ANGPT2__Oncology_o2csf__NPX	PD_diagnosis	-0.0170286	0.266493	0.50121
ANGPTL1__Cardiometabolic_o2csf__NPX	Infarcts_lacunes_dich	-0.00659266	0.658098	0.804349
ANGPTL1__Cardiometabolic_o2csf__NPX	AD_diagnosis	-0.00187263	0.899459	0.942294
ANGPTL1__Cardiometabolic_o2csf__NPX	PD_diagnosis	0.030361	0.038602	0.17396
ANGPTL2__Inflammation_o2csf__NPX	Infarcts_lacunes_dich	-0.0060053	0.708033	0.837095
ANGPTL2__Inflammation_o2csf__NPX	AD_diagnosis	-0.0301656	0.0592501	0.155235
ANGPTL2__Inflammation_o2csf__NPX	PD_diagnosis	0.0531217	0.000781821	0.0197303
ANGPTL3__Cardiometabolic_o2csf__NPX	Infarcts_lacunes_dich	0.0294554	0.172717	0.36268
ANGPTL3__Cardiometabolic_o2csf__NPX	AD_diagnosis	-0.00556631	0.796042	0.881105
ANGPTL3__Cardiometabolic_o2csf__NPX	PD_diagnosis	0.0130504	0.539445	0.728356
ANGPTL4__Inflammation_o2csf__NPX	Infarcts_lacunes_dich	0.0081494	0.602337	0.765267
ANGPTL4__Inflammation_o2csf__NPX	AD_diagnosis	0.0858834	4.15903e-08	7.5957e-07
ANGPTL4__Inflammation_o2csf__NPX	PD_diagnosis	0.0219153	0.154691	0.365778
ANGPTL7__Oncology_o2csf__NPX	Infarcts_lacunes_dich	0.0394395	0.118541	0.287649
ANGPTL7__Oncology_o2csf__NPX	AD_diagnosis	0.0221326	0.381687	0.572737
ANGPTL7__Oncology_o2csf__NPX	PD_diagnosis	0.0551935	0.0264426	0.139024
ANPEP__Cardiometabolic_o2csf__NPX	Infarcts_lacunes_dich	0.0160472	0.402187	0.60057
ANPEP__Cardiometabolic_o2csf__NPX	AD_diagnosis	0.00353608	0.85313	0.919366
ANPEP__Cardiometabolic_o2csf__NPX	PD_diagnosis	0.0299529	0.112384	0.304174
ANXA2__Cardiometabolic_II_o2csf__NPX	Infarcts_lacunes_dich	0.0431102	0.0744801	0.213183
ANXA2__Cardiometabolic_II_o2csf__NPX	AD_diagnosis	0.0330417	0.170596	0.328414
ANXA2__Cardiometabolic_II_o2csf__NPX	PD_diagnosis	0.00875736	0.712998	0.846571
ANXA3__Neurology_o2csf__NPX	Infarcts_lacunes_dich	0.0165364	0.424091	0.617669
ANXA3__Neurology_o2csf__NPX	AD_diagnosis	0.0225261	0.274969	0.454895
ANXA3__Neurology_o2csf__NPX	PD_diagnosis	0.0593316	0.00363736	0.0467468
ANXA4__Cardiometabolic_o2csf__NPX	Infarcts_lacunes_dich	-0.00113505	0.963916	0.984279
ANXA4__Cardiometabolic_o2csf__NPX	AD_diagnosis	-0.0446041	0.0744547	0.181942
ANXA4__Cardiometabolic_o2csf__NPX	PD_diagnosis	-0.014942	0.54509	0.731
AOC3__Cardiometabolic_o2csf__NPX	Infarcts_lacunes_dich	0.0462001	0.00945307	0.0535545
AOC3__Cardiometabolic_o2csf__NPX	AD_diagnosis	-0.0118451	0.504168	0.668765
AOC3__Cardiometabolic_o2csf__NPX	PD_diagnosis	-0.0269078	0.124543	0.322509
APCS__Inflammation_II_o2csf__NPX	Infarcts_lacunes_dich	0.0172789	0.36865	0.573639
APCS__Inflammation_II_o2csf__NPX	AD_diagnosis	-0.0265255	0.166369	0.324326
APCS__Inflammation_II_o2csf__NPX	PD_diagnosis	0.0469466	0.0132232	0.0931664
APEX1__Oncology_o2csf__NPX	Infarcts_lacunes_dich	0.0395171	0.0802099	0.223557
APEX1__Oncology_o2csf__NPX	AD_diagnosis	0.0406512	0.0708841	0.175378
APEX1__Oncology_o2csf__NPX	PD_diagnosis	0.0246117	0.268375	0.502027
APLP1__Cardiometabolic_o2csf__NPX	Infarcts_lacunes_dich	-0.000959946	0.964169	0.984279
APLP1__Cardiometabolic_o2csf__NPX	AD_diagnosis	-0.0025346	0.905186	0.943705
APLP1__Cardiometabolic_o2csf__NPX	PD_diagnosis	0.0449012	0.0327953	0.160281
APOA1__Inflammation_II_o2csf__NPX	Infarcts_lacunes_dich	-0.00499048	0.799411	0.895962
APOA1__Inflammation_II_o2csf__NPX	AD_diagnosis	-0.00995439	0.611203	0.751417
APOA1__Inflammation_II_o2csf__NPX	PD_diagnosis	0.0370967	0.0552925	0.207984
APOA4__Inflammation_II_o2csf__NPX	Infarcts_lacunes_dich	0.0290669	0.100913	0.263157
APOA4__Inflammation_II_o2csf__NPX	AD_diagnosis	-0.0244603	0.166137	0.324326
APOA4__Inflammation_II_o2csf__NPX	PD_diagnosis	0.0297864	0.0879097	0.263024
APOC1__Inflammation_II_o2csf__NPX	Infarcts_lacunes_dich	-0.0431913	0.0297223	0.114325
APOC1__Inflammation_II_o2csf__NPX	AD_diagnosis	-0.018061	0.361651	0.550859
APOC1__Inflammation_II_o2csf__NPX	PD_diagnosis	0.0500834	0.0105207	0.0815796
APOD__Inflammation_II_o2csf__NPX	Infarcts_lacunes_dich	-0.00961441	0.557565	0.72735
APOD__Inflammation_II_o2csf__NPX	AD_diagnosis	0.014216	0.384451	0.57564
APOD__Inflammation_II_o2csf__NPX	PD_diagnosis	0.0523488	0.00120748	0.0246469
APOE__Inflammation_II_o2csf__NPX	Infarcts_lacunes_dich	0.0427159	0.0351175	0.127816
APOE__Inflammation_II_o2csf__NPX	AD_diagnosis	-0.12351	1.19878e-09	2.72772e-08
APOE__Inflammation_II_o2csf__NPX	PD_diagnosis	0.0522741	0.00887875	0.0746892
APOF__Inflammation_II_o2csf__NPX	Infarcts_lacunes_dich	0.00728359	0.705058	0.835108
APOF__Inflammation_II_o2csf__NPX	AD_diagnosis	0.00110905	0.953896	0.974968
APOF__Inflammation_II_o2csf__NPX	PD_diagnosis	0.0392161	0.0385859	0.17396
APOL1__Inflammation_II_o2csf__NPX	Infarcts_lacunes_dich	0.0199498	0.286704	0.494391
APOL1__Inflammation_II_o2csf__NPX	AD_diagnosis	-0.0224509	0.229107	0.402024
APOL1__Inflammation_II_o2csf__NPX	PD_diagnosis	0.0352391	0.0560495	0.209695
APOM__Cardiometabolic_o2csf__NPX	Infarcts_lacunes_dich	-0.0150713	0.500934	0.677676
APOM__Cardiometabolic_o2csf__NPX	AD_diagnosis	-0.00859089	0.700436	0.824602
APOM__Cardiometabolic_o2csf__NPX	PD_diagnosis	0.0135358	0.539318	0.728356
APP__Neurology_o2csf__NPX	Infarcts_lacunes_dich	-0.0648406	0.000725135	0.010173
APP__Neurology_o2csf__NPX	AD_diagnosis	-0.0437398	0.0220848	0.0709576
APP__Neurology_o2csf__NPX	PD_diagnosis	-0.017653	0.349327	0.569092
AREG__Oncology_o2csf__NPX	Infarcts_lacunes_dich	0.0313295	0.127525	0.300517
AREG__Oncology_o2csf__NPX	AD_diagnosis	0.0401382	0.0504532	0.136775
AREG__Oncology_o2csf__NPX	PD_diagnosis	-0.0188465	0.351966	0.572047
ARL13B__Cardiometabolic_II_o2csf__NPX	Infarcts_lacunes_dich	-0.0666692	0.00857314	0.0495813
ARL13B__Cardiometabolic_II_o2csf__NPX	AD_diagnosis	-0.0581813	0.0211862	0.0688675
ARL13B__Cardiometabolic_II_o2csf__NPX	PD_diagnosis	-0.0183348	0.461639	0.670174
ARSA__Neurology_o2csf__NPX	Infarcts_lacunes_dich	-0.0130666	0.557492	0.72735
ARSA__Neurology_o2csf__NPX	AD_diagnosis	-0.0241749	0.276366	0.455994
ARSA__Neurology_o2csf__NPX	PD_diagnosis	0.0647999	0.00317563	0.0427939
ARSB__Oncology_o2csf__NPX	Infarcts_lacunes_dich	-0.0468086	0.0424289	0.14518
ARSB__Oncology_o2csf__NPX	AD_diagnosis	-0.0143479	0.532825	0.690533
ARSB__Oncology_o2csf__NPX	PD_diagnosis	0.0619415	0.0064396	0.0616425
ART3__Cardiometabolic_o2csf__NPX	Infarcts_lacunes_dich	-0.0327876	0.00715298	0.0434738
ART3__Cardiometabolic_o2csf__NPX	AD_diagnosis	-0.0213867	0.0782468	0.187901
ART3__Cardiometabolic_o2csf__NPX	PD_diagnosis	-0.00738061	0.538177	0.72806
ASAH1__Cardiometabolic_II_o2csf__NPX	Infarcts_lacunes_dich	-0.0380373	0.0650313	0.19599
ASAH1__Cardiometabolic_II_o2csf__NPX	AD_diagnosis	-0.0195453	0.341584	0.52915
ASAH1__Cardiometabolic_II_o2csf__NPX	PD_diagnosis	0.049177	0.0154998	0.101961
ASAH2__Neurology_o2csf__NPX	Infarcts_lacunes_dich	-0.0226	0.247554	0.456338
ASAH2__Neurology_o2csf__NPX	AD_diagnosis	0.00171553	0.92984	0.957432
ASAH2__Neurology_o2csf__NPX	PD_diagnosis	0.00545915	0.776716	0.889507
ASGR2__Inflammation_II_o2csf__NPX	Infarcts_lacunes_dich	0.0396341	0.0278679	0.109888
ASGR2__Inflammation_II_o2csf__NPX	AD_diagnosis	-0.00424912	0.812906	0.891947
ASGR2__Inflammation_II_o2csf__NPX	PD_diagnosis	0.0205951	0.245533	0.479325
ASRGL1__Cardiometabolic_II_o2csf__NPX	Infarcts_lacunes_dich	-0.0579494	0.00234077	0.0215889
ASRGL1__Cardiometabolic_II_o2csf__NPX	AD_diagnosis	0.071602	0.000165003	0.00121177
ASRGL1__Cardiometabolic_II_o2csf__NPX	PD_diagnosis	-0.0273572	0.144216	0.352415
ATOX1__Oncology_o2csf__NPX	Infarcts_lacunes_dich	-0.0134791	0.22047	0.42235
ATOX1__Oncology_o2csf__NPX	AD_diagnosis	0.0540759	8.74689e-07	1.22633e-05
ATOX1__Oncology_o2csf__NPX	PD_diagnosis	-0.0236916	0.0287429	0.146678
ATP5IF1__Inflammation_o2csf__NPX	Infarcts_lacunes_dich	0.0123471	0.402803	0.60057
ATP5IF1__Inflammation_o2csf__NPX	AD_diagnosis	0.154081	6.6062e-25	6.11294e-23
ATP5IF1__Inflammation_o2csf__NPX	PD_diagnosis	-0.0138578	0.340208	0.564936
ATRAID__Oncology_II_o2csf__NPX	Infarcts_lacunes_dich	-0.00509839	0.735622	0.851579
ATRAID__Oncology_II_o2csf__NPX	AD_diagnosis	0.0184358	0.22076	0.393849
ATRAID__Oncology_II_o2csf__NPX	PD_diagnosis	-0.0156416	0.29297	0.527423
ATRN__Inflammation_II_o2csf__NPX	Infarcts_lacunes_dich	-0.0210562	0.188367	0.383363
ATRN__Inflammation_II_o2csf__NPX	AD_diagnosis	-0.0154294	0.3336	0.522026
ATRN__Inflammation_II_o2csf__NPX	PD_diagnosis	0.0435799	0.00575501	0.058735
ATXN3__Neurology_II_o2csf__NPX	Infarcts_lacunes_dich	-0.000353343	0.986025	0.989685
ATXN3__Neurology_II_o2csf__NPX	AD_diagnosis	0.073666	0.000256176	0.00181415
ATXN3__Neurology_II_o2csf__NPX	PD_diagnosis	-0.0227552	0.252352	0.48988
AXL__Cardiometabolic_o2csf__NPX	Infarcts_lacunes_dich	-0.0352946	0.0136975	0.06924
AXL__Cardiometabolic_o2csf__NPX	AD_diagnosis	0.0099843	0.483873	0.660282
AXL__Cardiometabolic_o2csf__NPX	PD_diagnosis	0.0024109	0.864102	0.940686
B2M__Inflammation_II_o2csf__NPX	Infarcts_lacunes_dich	0.00655621	0.725108	0.848859
B2M__Inflammation_II_o2csf__NPX	AD_diagnosis	-0.0321223	0.0840656	0.198441
B2M__Inflammation_II_o2csf__NPX	PD_diagnosis	0.0277369	0.131053	0.333377
B4GALT1__Inflammation_o2csf__NPX	Infarcts_lacunes_dich	-0.00383529	0.75702	0.866117
B4GALT1__Inflammation_o2csf__NPX	AD_diagnosis	-0.0505117	4.54626e-05	0.000409753
B4GALT1__Inflammation_o2csf__NPX	PD_diagnosis	0.0207731	0.0888609	0.264676
B4GAT1__Neurology_o2csf__NPX	Infarcts_lacunes_dich	-0.0596973	3.72853e-05	0.00120354
B4GAT1__Neurology_o2csf__NPX	AD_diagnosis	-0.0518629	0.000323506	0.00219037
B4GAT1__Neurology_o2csf__NPX	PD_diagnosis	-2.58638e-05	0.998549	0.999269
BAMBI__Oncology_o2csf__NPX	Infarcts_lacunes_dich	-0.0258427	0.104187	0.266042
BAMBI__Oncology_o2csf__NPX	AD_diagnosis	-0.0219783	0.165596	0.324185
BAMBI__Oncology_o2csf__NPX	PD_diagnosis	-0.0421208	0.0072005	0.065752
BCAM__Neurology_o2csf__NPX	Infarcts_lacunes_dich	-0.0162247	0.156789	0.341637
BCAM__Neurology_o2csf__NPX	AD_diagnosis	-0.0162467	0.15496	0.307636
BCAM__Neurology_o2csf__NPX	PD_diagnosis	-0.0196097	0.0822792	0.253931
BCAN__Neurology_o2csf__NPX	Infarcts_lacunes_dich	-0.0229819	0.345583	0.553342
BCAN__Neurology_o2csf__NPX	AD_diagnosis	0.0140305	0.563526	0.716301
BCAN__Neurology_o2csf__NPX	PD_diagnosis	0.0468649	0.0510019	0.196879
BCAT1__Cardiometabolic_II_o2csf__NPX	Infarcts_lacunes_dich	-0.00689594	0.741345	0.856063
BCAT1__Cardiometabolic_II_o2csf__NPX	AD_diagnosis	0.00720426	0.729394	0.838772
BCAT1__Cardiometabolic_II_o2csf__NPX	PD_diagnosis	-0.0419303	0.041646	0.179727
BCHE__Inflammation_II_o2csf__NPX	Infarcts_lacunes_dich	-0.0427451	0.0111903	0.0612063
BCHE__Inflammation_II_o2csf__NPX	AD_diagnosis	-0.00870159	0.604023	0.745893
BCHE__Inflammation_II_o2csf__NPX	PD_diagnosis	0.0260166	0.116603	0.310047
BCL2__Oncology_II_o2csf__NPX	Infarcts_lacunes_dich	0.0133243	0.44776	0.635267
BCL2__Oncology_II_o2csf__NPX	AD_diagnosis	0.0297955	0.0888308	0.206123
BCL2__Oncology_II_o2csf__NPX	PD_diagnosis	-0.020441	0.237188	0.469638
BCL2L11__Inflammation_o2csf__NPX	Infarcts_lacunes_dich	-0.0136293	0.702001	0.835108
BCL2L11__Inflammation_o2csf__NPX	AD_diagnosis	-0.0468083	0.190202	0.350598
BCL2L11__Inflammation_o2csf__NPX	PD_diagnosis	-0.00174924	0.960189	0.984346
BGLAP__Cardiometabolic_II_o2csf__NPX	Infarcts_lacunes_dich	0.0768717	0.000360085	0.00623523
BGLAP__Cardiometabolic_II_o2csf__NPX	AD_diagnosis	0.0711458	0.000927031	0.0055224
BGLAP__Cardiometabolic_II_o2csf__NPX	PD_diagnosis	0.0658188	0.00192032	0.0321132
BGN__Oncology_o2csf__NPX	Infarcts_lacunes_dich	0.0262356	0.223981	0.426455
BGN__Oncology_o2csf__NPX	AD_diagnosis	-0.00796438	0.711078	0.830089
BGN__Oncology_o2csf__NPX	PD_diagnosis	-0.033882	0.110838	0.302841
BLMH__Cardiometabolic_o2csf__NPX	Infarcts_lacunes_dich	-0.0355936	0.0229361	0.0958455
BLMH__Cardiometabolic_o2csf__NPX	AD_diagnosis	0.0315777	0.0429556	0.12084
BLMH__Cardiometabolic_o2csf__NPX	PD_diagnosis	-0.0432756	0.00499943	0.055073
BLVRB__Neurology_o2csf__NPX	Infarcts_lacunes_dich	0.0684319	0.003234	0.0270409
BLVRB__Neurology_o2csf__NPX	AD_diagnosis	0.0565601	0.0145934	0.0527491
BLVRB__Neurology_o2csf__NPX	PD_diagnosis	0.0165706	0.468433	0.674741
BMP4__Neurology_o2csf__NPX	Infarcts_lacunes_dich	0.00492911	0.805308	0.900548
BMP4__Neurology_o2csf__NPX	AD_diagnosis	-0.00296505	0.881789	0.930737
BMP4__Neurology_o2csf__NPX	PD_diagnosis	-0.0020873	0.915614	0.964975
BMP6__Cardiometabolic_o2csf__NPX	Infarcts_lacunes_dich	0.00249241	0.899326	0.953317
BMP6__Cardiometabolic_o2csf__NPX	AD_diagnosis	0.0151917	0.442579	0.62556
BMP6__Cardiometabolic_o2csf__NPX	PD_diagnosis	0.0339107	0.0807651	0.251218
BMPER__Inflammation_II_o2csf__NPX	Infarcts_lacunes_dich	-0.0663092	1.91457e-05	0.000738172
BMPER__Inflammation_II_o2csf__NPX	AD_diagnosis	-0.00474349	0.758488	0.860824
BMPER__Inflammation_II_o2csf__NPX	PD_diagnosis	-0.020418	0.180453	0.402037
BNIP3L__Inflammation_II_o2csf__NPX	Infarcts_lacunes_dich	-0.0226204	0.25058	0.457036
BNIP3L__Inflammation_II_o2csf__NPX	AD_diagnosis	0.0331412	0.0926211	0.213907
BNIP3L__Inflammation_II_o2csf__NPX	PD_diagnosis	-0.0104104	0.592322	0.765496
BOC__Cardiometabolic_o2csf__NPX	Infarcts_lacunes_dich	-0.00567044	0.705149	0.835108
BOC__Cardiometabolic_o2csf__NPX	AD_diagnosis	-0.036803	0.0138897	0.0511377
BOC__Cardiometabolic_o2csf__NPX	PD_diagnosis	0.00499103	0.735414	0.860533
BPIFB1__Cardiometabolic_o2csf__NPX	Infarcts_lacunes_dich	0.00984506	0.635768	0.785304
BPIFB1__Cardiometabolic_o2csf__NPX	AD_diagnosis	0.0228005	0.27124	0.452468
BPIFB1__Cardiometabolic_o2csf__NPX	PD_diagnosis	0.0292471	0.153131	0.363417
BPIFB2__Cardiometabolic_II_o2csf__NPX	Infarcts_lacunes_dich	-0.00501399	0.831366	0.913394
BPIFB2__Cardiometabolic_II_o2csf__NPX	AD_diagnosis	-0.020215	0.389076	0.577994
BPIFB2__Cardiometabolic_II_o2csf__NPX	PD_diagnosis	-0.00033581	0.988443	0.998327
BRSK2__Neurology_II_o2csf__NPX	Infarcts_lacunes_dich	-0.0294425	0.0466096	0.153988
BRSK2__Neurology_II_o2csf__NPX	AD_diagnosis	0.0153598	0.297444	0.479504
BRSK2__Neurology_II_o2csf__NPX	PD_diagnosis	0.00540033	0.710799	0.84599
BSG__Inflammation_o2csf__NPX	Infarcts_lacunes_dich	-0.0325257	0.0236781	0.0981053
BSG__Inflammation_o2csf__NPX	AD_diagnosis	-0.0332167	0.0204338	0.0673686
BSG__Inflammation_o2csf__NPX	PD_diagnosis	-0.0391593	0.00570191	0.0586241
BST1__Neurology_o2csf__NPX	Infarcts_lacunes_dich	-0.0024591	0.899744	0.953317
BST1__Neurology_o2csf__NPX	AD_diagnosis	-0.0259576	0.182413	0.343074
BST1__Neurology_o2csf__NPX	PD_diagnosis	-0.0088771	0.644348	0.79996
BST2__Neurology_o2csf__NPX	Infarcts_lacunes_dich	-0.0153809	0.325238	0.530427
BST2__Neurology_o2csf__NPX	AD_diagnosis	-0.0128569	0.409517	0.597398
BST2__Neurology_o2csf__NPX	PD_diagnosis	0.000447133	0.976838	0.991119
BTC__Oncology_o2csf__NPX	Infarcts_lacunes_dich	-0.0483802	0.0451693	0.151072
BTC__Oncology_o2csf__NPX	AD_diagnosis	-0.0559553	0.0201441	0.0668901
BTC__Oncology_o2csf__NPX	PD_diagnosis	-0.0283107	0.233757	0.464169
BTD__Inflammation_II_o2csf__NPX	Infarcts_lacunes_dich	-0.00155733	0.912791	0.96127
BTD__Inflammation_II_o2csf__NPX	AD_diagnosis	-0.00908054	0.52178	0.681493
BTD__Inflammation_II_o2csf__NPX	PD_diagnosis	0.0356459	0.0109972	0.0838686
BTN2A1__Inflammation_o2csf__NPX	Infarcts_lacunes_dich	-0.0240881	0.11658	0.286394
BTN2A1__Inflammation_o2csf__NPX	AD_diagnosis	-0.026067	0.0884523	0.20575
BTN2A1__Inflammation_o2csf__NPX	PD_diagnosis	-0.00897486	0.552454	0.738875
BTN3A2__Inflammation_o2csf__NPX	Infarcts_lacunes_dich	-0.0198763	0.175946	0.366085
BTN3A2__Inflammation_o2csf__NPX	AD_diagnosis	0.016093	0.271546	0.452468
BTN3A2__Inflammation_o2csf__NPX	PD_diagnosis	-0.0149264	0.302043	0.536107
C1QA__Inflammation_o2csf__NPX	Infarcts_lacunes_dich	0.0579938	0.000242535	0.00476924
C1QA__Inflammation_o2csf__NPX	AD_diagnosis	0.0355484	0.023815	0.0746166
C1QA__Inflammation_o2csf__NPX	PD_diagnosis	0.021879	0.159042	0.370433
C1QL2__Inflammation_II_o2csf__NPX	Infarcts_lacunes_dich	-0.0580924	0.0038073	0.0301973
C1QL2__Inflammation_II_o2csf__NPX	AD_diagnosis	-0.00944425	0.637932	0.773445
C1QL2__Inflammation_II_o2csf__NPX	PD_diagnosis	-0.0189535	0.33857	0.564825
C1QTNF1__Cardiometabolic_o2csf__NPX	Infarcts_lacunes_dich	-0.00225408	0.865098	0.933714
C1QTNF1__Cardiometabolic_o2csf__NPX	AD_diagnosis	-0.0193528	0.143562	0.291749
C1QTNF1__Cardiometabolic_o2csf__NPX	PD_diagnosis	0.0105073	0.421317	0.641215
C1QTNF5__Inflammation_II_o2csf__NPX	Infarcts_lacunes_dich	-0.0295718	0.186754	0.381518
C1QTNF5__Inflammation_II_o2csf__NPX	AD_diagnosis	-0.0331432	0.137896	0.282299
C1QTNF5__Inflammation_II_o2csf__NPX	PD_diagnosis	0.0320333	0.146627	0.354878
C1QTNF9__Inflammation_II_o2csf__NPX	Infarcts_lacunes_dich	-0.0133057	0.477129	0.658305
C1QTNF9__Inflammation_II_o2csf__NPX	AD_diagnosis	-0.0272152	0.144956	0.293293
C1QTNF9__Inflammation_II_o2csf__NPX	PD_diagnosis	0.00515843	0.779678	0.890694
C1R__Inflammation_II_o2csf__NPX	Infarcts_lacunes_dich	0.0331586	0.0109313	0.0604485
C1R__Inflammation_II_o2csf__NPX	AD_diagnosis	-0.0149051	0.25087	0.431482
C1R__Inflammation_II_o2csf__NPX	PD_diagnosis	-0.00607035	0.635916	0.795182
C1RL__Inflammation_II_o2csf__NPX	Infarcts_lacunes_dich	0.0400776	0.0167753	0.0796138
C1RL__Inflammation_II_o2csf__NPX	AD_diagnosis	-0.0178911	0.283925	0.462545
C1RL__Inflammation_II_o2csf__NPX	PD_diagnosis	0.0332299	0.0440524	0.184171
C1S__Inflammation_II_o2csf__NPX	Infarcts_lacunes_dich	0.0450759	0.000247396	0.00476924
C1S__Inflammation_II_o2csf__NPX	AD_diagnosis	-0.00621199	0.611748	0.751421
C1S__Inflammation_II_o2csf__NPX	PD_diagnosis	0.00522987	0.665347	0.812942
C2__Cardiometabolic_o2csf__NPX	Infarcts_lacunes_dich	0.0188239	0.2874	0.494391
C2__Cardiometabolic_o2csf__NPX	AD_diagnosis	0.00814001	0.644411	0.779131
C2__Cardiometabolic_o2csf__NPX	PD_diagnosis	0.0113665	0.514111	0.709763
C3__Inflammation_II_o2csf__NPX	Infarcts_lacunes_dich	0.0339692	0.0664357	0.197036
C3__Inflammation_II_o2csf__NPX	AD_diagnosis	0.02493	0.176576	0.336197
C3__Inflammation_II_o2csf__NPX	PD_diagnosis	0.0588293	0.00126579	0.0250989
C4BPB__Oncology_o2csf__NPX	Infarcts_lacunes_dich	-0.00693072	0.662393	0.806493
C4BPB__Oncology_o2csf__NPX	AD_diagnosis	-0.0371638	0.0188317	0.0634428
C4BPB__Oncology_o2csf__NPX	PD_diagnosis	-0.000878579	0.955156	0.982042
C5__Inflammation_II_o2csf__NPX	Infarcts_lacunes_dich	0.0459526	0.020712	0.0902616
C5__Inflammation_II_o2csf__NPX	AD_diagnosis	-0.00443736	0.822591	0.897154
C5__Inflammation_II_o2csf__NPX	PD_diagnosis	0.0372145	0.0571343	0.211473
C7__Inflammation_II_o2csf__NPX	Infarcts_lacunes_dich	0.0447072	0.00120797	0.0136314
C7__Inflammation_II_o2csf__NPX	AD_diagnosis	0.00181107	0.895198	0.93989
C7__Inflammation_II_o2csf__NPX	PD_diagnosis	0.0238494	0.0792767	0.249515
C8B__Inflammation_II_o2csf__NPX	Infarcts_lacunes_dich	0.0104116	0.589327	0.757326
C8B__Inflammation_II_o2csf__NPX	AD_diagnosis	-0.0191093	0.320415	0.510009
C8B__Inflammation_II_o2csf__NPX	PD_diagnosis	0.0418654	0.0276601	0.144121
C9__Inflammation_II_o2csf__NPX	Infarcts_lacunes_dich	0.021952	0.287801	0.494391
C9__Inflammation_II_o2csf__NPX	AD_diagnosis	-0.00714088	0.728655	0.838618
C9__Inflammation_II_o2csf__NPX	PD_diagnosis	0.0265328	0.191963	0.415531
CA1__Cardiometabolic_o2csf__NPX	Infarcts_lacunes_dich	0.0743144	0.0021799	0.0208669
CA1__Cardiometabolic_o2csf__NPX	AD_diagnosis	0.0172451	0.474956	0.653074
CA1__Cardiometabolic_o2csf__NPX	PD_diagnosis	0.0133591	0.575297	0.756167
CA11__Oncology_o2csf__NPX	Infarcts_lacunes_dich	-0.0475415	0.0184861	0.0838518
CA11__Oncology_o2csf__NPX	AD_diagnosis	-0.0684467	0.000675431	0.00413738
CA11__Oncology_o2csf__NPX	PD_diagnosis	0.00735593	0.711056	0.84599
CA12__Oncology_o2csf__NPX	Infarcts_lacunes_dich	-0.0273087	0.269806	0.474039
CA12__Oncology_o2csf__NPX	AD_diagnosis	-0.0337777	0.171415	0.329535
CA12__Oncology_o2csf__NPX	PD_diagnosis	0.0378082	0.121005	0.316897
CA14__Oncology_o2csf__NPX	Infarcts_lacunes_dich	-0.0394042	0.0128191	0.0663914
CA14__Oncology_o2csf__NPX	AD_diagnosis	-0.0491993	0.00182554	0.00963439
CA14__Oncology_o2csf__NPX	PD_diagnosis	-0.0305745	0.0497931	0.195038
CA2__Neurology_o2csf__NPX	Infarcts_lacunes_dich	0.0200694	0.426128	0.617933
CA2__Neurology_o2csf__NPX	AD_diagnosis	0.00937615	0.709163	0.828976
CA2__Neurology_o2csf__NPX	PD_diagnosis	0.000271349	0.991281	0.998327
CA3__Cardiometabolic_o2csf__NPX	Infarcts_lacunes_dich	0.0627983	0.00693867	0.0428039
CA3__Cardiometabolic_o2csf__NPX	AD_diagnosis	0.0284345	0.219734	0.392524
CA3__Cardiometabolic_o2csf__NPX	PD_diagnosis	0.0647817	0.00468749	0.0548605
CA4__Cardiometabolic_o2csf__NPX	Infarcts_lacunes_dich	-0.0267364	0.103418	0.265823
CA4__Cardiometabolic_o2csf__NPX	AD_diagnosis	-0.0515004	0.00167226	0.00895002
CA4__Cardiometabolic_o2csf__NPX	PD_diagnosis	-0.0093471	0.563045	0.746424
CA9__Oncology_o2csf__NPX	Infarcts_lacunes_dich	-0.0284943	0.137867	0.315775
CA9__Oncology_o2csf__NPX	AD_diagnosis	-0.0283032	0.139065	0.284275
CA9__Oncology_o2csf__NPX	PD_diagnosis	0.0588249	0.00188869	0.0319696
CACYBP__Inflammation_II_o2csf__NPX	Infarcts_lacunes_dich	-0.00985641	0.444462	0.635267
CACYBP__Inflammation_II_o2csf__NPX	AD_diagnosis	0.080551	4.68716e-10	1.12169e-08
CACYBP__Inflammation_II_o2csf__NPX	PD_diagnosis	-0.0251582	0.0477171	0.192533
CALB1__Oncology_o2csf__NPX	Infarcts_lacunes_dich	-0.00486772	0.784775	0.885583
CALB1__Oncology_o2csf__NPX	AD_diagnosis	0.00879946	0.621318	0.758478
CALB1__Oncology_o2csf__NPX	PD_diagnosis	0.0131512	0.454411	0.668911
CALB2__Neurology_o2csf__NPX	Infarcts_lacunes_dich	0.00222471	0.910779	0.96127
CALB2__Neurology_o2csf__NPX	AD_diagnosis	0.0866681	1.27374e-05	0.000132928
CALB2__Neurology_o2csf__NPX	PD_diagnosis	0.00594944	0.760829	0.875647
CALCA__Neurology_o2csf__NPX	Infarcts_lacunes_dich	0.0243502	0.228715	0.432503
CALCA__Neurology_o2csf__NPX	AD_diagnosis	0.0484452	0.0163895	0.0573014
CALCA__Neurology_o2csf__NPX	PD_diagnosis	0.0211543	0.288418	0.520577
CALCB__Neurology_II_o2csf__NPX	Infarcts_lacunes_dich	0.00339221	0.83426	0.913394
CALCB__Neurology_II_o2csf__NPX	AD_diagnosis	-0.032392	0.0451043	0.126026
CALCB__Neurology_II_o2csf__NPX	PD_diagnosis	0.0287459	0.0719193	0.23871
CALY__Cardiometabolic_II_o2csf__NPX	Infarcts_lacunes_dich	-0.0296381	0.0826556	0.229452
CALY__Cardiometabolic_II_o2csf__NPX	AD_diagnosis	-0.0285412	0.0932184	0.214929
CALY__Cardiometabolic_II_o2csf__NPX	PD_diagnosis	-0.0395408	0.0185515	0.11265
CANT1__Cardiometabolic_o2csf__NPX	Infarcts_lacunes_dich	-0.0420943	0.00108686	0.0128937
CANT1__Cardiometabolic_o2csf__NPX	AD_diagnosis	-0.0600173	3.03917e-06	3.70032e-05
CANT1__Cardiometabolic_o2csf__NPX	PD_diagnosis	-0.0233451	0.0653056	0.22661
CAPG__Oncology_o2csf__NPX	Infarcts_lacunes_dich	0.0578403	0.000617093	0.00931005
CAPG__Oncology_o2csf__NPX	AD_diagnosis	0.0474621	0.00477946	0.0216794
CAPG__Oncology_o2csf__NPX	PD_diagnosis	-0.0155558	0.3489	0.569064
CAPS__Neurology_II_o2csf__NPX	Infarcts_lacunes_dich	0.0395918	0.0462529	0.15322
CAPS__Neurology_II_o2csf__NPX	AD_diagnosis	-0.000834192	0.966383	0.983387
CAPS__Neurology_II_o2csf__NPX	PD_diagnosis	0.0297351	0.128481	0.329038
CASP3__Cardiometabolic_o2csf__NPX	Infarcts_lacunes_dich	0.0436341	0.0433831	0.146155
CASP3__Cardiometabolic_o2csf__NPX	AD_diagnosis	0.0240851	0.263228	0.445581
CASP3__Cardiometabolic_o2csf__NPX	PD_diagnosis	0.00975211	0.646443	0.800766
CASP8__Oncology_o2csf__NPX	Infarcts_lacunes_dich	-0.00709481	0.750698	0.862557
CASP8__Oncology_o2csf__NPX	AD_diagnosis	0.0569041	0.010615	0.0412706
CASP8__Oncology_o2csf__NPX	PD_diagnosis	-0.0115122	0.600614	0.770299
CAT__Inflammation_II_o2csf__NPX	Infarcts_lacunes_dich	0.0391622	0.0965278	0.254716
CAT__Inflammation_II_o2csf__NPX	AD_diagnosis	-0.00249986	0.915083	0.949279
CAT__Inflammation_II_o2csf__NPX	PD_diagnosis	0.00524986	0.82087	0.918104
CBLIF__Cardiometabolic_o2csf__NPX	Infarcts_lacunes_dich	0.0137292	0.543051	0.714713
CBLIF__Cardiometabolic_o2csf__NPX	AD_diagnosis	-0.0223766	0.319723	0.510009
CBLIF__Cardiometabolic_o2csf__NPX	PD_diagnosis	-0.0118413	0.593998	0.766948
CBLN4__Oncology_o2csf__NPX	Infarcts_lacunes_dich	-0.0602878	0.00134195	0.0147827
CBLN4__Oncology_o2csf__NPX	AD_diagnosis	-0.142297	4.58286e-14	1.87088e-12
CBLN4__Oncology_o2csf__NPX	PD_diagnosis	-0.0666923	0.000316698	0.0107214
CC2D1A__Neurology_o2csf__NPX	Infarcts_lacunes_dich	0.034722	0.0485197	0.158088
CC2D1A__Neurology_o2csf__NPX	AD_diagnosis	0.191062	9.61466e-27	1.1121e-24
CC2D1A__Neurology_o2csf__NPX	PD_diagnosis	-0.028962	0.0947715	0.271272
CCDC80__Cardiometabolic_o2csf__NPX	Infarcts_lacunes_dich	0.0501225	8.56372e-05	0.00237729
CCDC80__Cardiometabolic_o2csf__NPX	AD_diagnosis	-0.000548973	0.96547	0.983387
CCDC80__Cardiometabolic_o2csf__NPX	PD_diagnosis	-0.0343816	0.00612027	0.0611146
CCER2__Cardiometabolic_II_o2csf__NPX	Infarcts_lacunes_dich	-0.00492761	0.730443	0.849654
CCER2__Cardiometabolic_II_o2csf__NPX	AD_diagnosis	-0.0350611	0.0140642	0.0512365
CCER2__Cardiometabolic_II_o2csf__NPX	PD_diagnosis	-0.0135794	0.335096	0.563661
CCL11__Inflammation_o2csf__NPX	Infarcts_lacunes_dich	0.0369108	0.0835388	0.230063
CCL11__Inflammation_o2csf__NPX	AD_diagnosis	-0.00187948	0.92943	0.957432
CCL11__Inflammation_o2csf__NPX	PD_diagnosis	0.0286077	0.173195	0.391523
CCL14__Cardiometabolic_o2csf__NPX	Infarcts_lacunes_dich	0.0230936	0.173698	0.363671
CCL14__Cardiometabolic_o2csf__NPX	AD_diagnosis	0.011188	0.508451	0.671403
CCL14__Cardiometabolic_o2csf__NPX	PD_diagnosis	0.0243378	0.145422	0.353982
CCL15__Cardiometabolic_o2csf__NPX	Infarcts_lacunes_dich	0.0396798	0.00616154	0.0407612
CCL15__Cardiometabolic_o2csf__NPX	AD_diagnosis	-0.00773934	0.591649	0.742019
CCL15__Cardiometabolic_o2csf__NPX	PD_diagnosis	0.0260382	0.0678103	0.229556
CCL16__Cardiometabolic_o2csf__NPX	Infarcts_lacunes_dich	0.058107	0.00185752	0.0186828
CCL16__Cardiometabolic_o2csf__NPX	AD_diagnosis	-0.0292752	0.115359	0.251364
CCL16__Cardiometabolic_o2csf__NPX	PD_diagnosis	0.0330668	0.0718222	0.23871
CCL17__Inflammation_o2csf__NPX	Infarcts_lacunes_dich	0.0562516	0.0071931	0.0434738
CCL17__Inflammation_o2csf__NPX	AD_diagnosis	0.0110654	0.595449	0.742573
CCL17__Inflammation_o2csf__NPX	PD_diagnosis	0.0188836	0.358911	0.580617
CCL18__Cardiometabolic_o2csf__NPX	Infarcts_lacunes_dich	0.0240628	0.25982	0.464132
CCL18__Cardiometabolic_o2csf__NPX	AD_diagnosis	-0.0203024	0.340306	0.528206
CCL18__Cardiometabolic_o2csf__NPX	PD_diagnosis	0.0251605	0.231476	0.462285
CCL19__Neurology_o2csf__NPX	Infarcts_lacunes_dich	-0.0435857	0.0277286	0.109888
CCL19__Neurology_o2csf__NPX	AD_diagnosis	-0.0719831	0.000271184	0.00190103
CCL19__Neurology_o2csf__NPX	PD_diagnosis	-0.027575	0.15725	0.369312
CCL2__Neurology_o2csf__NPX	Infarcts_lacunes_dich	0.0318191	0.107497	0.272273
CCL2__Neurology_o2csf__NPX	AD_diagnosis	0.0443146	0.0246213	0.0766241
CCL2__Neurology_o2csf__NPX	PD_diagnosis	-0.0369633	0.0577204	0.212484
CCL21__Inflammation_o2csf__NPX	Infarcts_lacunes_dich	0.0315576	0.104834	0.266042
CCL21__Inflammation_o2csf__NPX	AD_diagnosis	-0.0701236	0.000306016	0.00211319
CCL21__Inflammation_o2csf__NPX	PD_diagnosis	-0.0218982	0.252838	0.490138
CCL22__Inflammation_o2csf__NPX	Infarcts_lacunes_dich	0.0126931	0.547754	0.718439
CCL22__Inflammation_o2csf__NPX	AD_diagnosis	-0.063675	0.00251864	0.0126205
CCL22__Inflammation_o2csf__NPX	PD_diagnosis	-0.0199105	0.338172	0.564825
CCL23__Inflammation_o2csf__NPX	Infarcts_lacunes_dich	0.0388801	0.0146117	0.072692
CCL23__Inflammation_o2csf__NPX	AD_diagnosis	0.0119323	0.451786	0.63285
CCL23__Inflammation_o2csf__NPX	PD_diagnosis	0.0292691	0.0617586	0.220362
CCL24__Inflammation_o2csf__NPX	Infarcts_lacunes_dich	0.0169825	0.449429	0.636052
CCL24__Inflammation_o2csf__NPX	AD_diagnosis	0.00507024	0.820763	0.896876
CCL24__Inflammation_o2csf__NPX	PD_diagnosis	0.0111976	0.612413	0.778967
CCL25__Inflammation_o2csf__NPX	Infarcts_lacunes_dich	0.0284353	0.207314	0.406736
CCL25__Inflammation_o2csf__NPX	AD_diagnosis	-0.00570496	0.799318	0.881809
CCL25__Inflammation_o2csf__NPX	PD_diagnosis	0.0287247	0.195918	0.420779
CCL3__Inflammation_o2csf__NPX	Infarcts_lacunes_dich	0.0319635	0.0467067	0.153988
CCL3__Inflammation_o2csf__NPX	AD_diagnosis	0.0592352	0.000218097	0.0015604
CCL3__Inflammation_o2csf__NPX	PD_diagnosis	-0.0153457	0.332049	0.560504
CCL4__Inflammation_o2csf__NPX	Infarcts_lacunes_dich	0.0328836	0.123491	0.297112
CCL4__Inflammation_o2csf__NPX	AD_diagnosis	-0.0585098	0.00600743	0.0267254
CCL4__Inflammation_o2csf__NPX	PD_diagnosis	0.00948259	0.651767	0.803599
CCL8__Oncology_o2csf__NPX	Infarcts_lacunes_dich	0.00979359	0.626986	0.78155
CCL8__Oncology_o2csf__NPX	AD_diagnosis	-0.0512852	0.0107182	0.0415089
CCL8__Oncology_o2csf__NPX	PD_diagnosis	0.0153939	0.437922	0.657226
CCN1__Oncology_o2csf__NPX	Infarcts_lacunes_dich	0.0178732	0.247604	0.456338
CCN1__Oncology_o2csf__NPX	AD_diagnosis	0.0337193	0.0289085	0.0870392
CCN1__Oncology_o2csf__NPX	PD_diagnosis	-0.0696897	5.05258e-06	0.000637544
CCN2__Inflammation_o2csf__NPX	Infarcts_lacunes_dich	0.048256	0.000827981	0.0108419
CCN2__Inflammation_o2csf__NPX	AD_diagnosis	0.00325653	0.820625	0.896876
CCN2__Inflammation_o2csf__NPX	PD_diagnosis	-0.0553913	9.77041e-05	0.00483683
CCN3__Cardiometabolic_o2csf__NPX	Infarcts_lacunes_dich	-0.0256984	0.0432287	0.146025
CCN3__Cardiometabolic_o2csf__NPX	AD_diagnosis	-0.0327429	0.00978908	0.0390438
CCN3__Cardiometabolic_o2csf__NPX	PD_diagnosis	-0.0309043	0.0135416	0.0944511
CCN4__Oncology_o2csf__NPX	Infarcts_lacunes_dich	0.0103598	0.544089	0.715147
CCN4__Oncology_o2csf__NPX	AD_diagnosis	0.00831599	0.625003	0.760301
CCN4__Oncology_o2csf__NPX	PD_diagnosis	0.00547885	0.744562	0.8655
CCN5__Neurology_o2csf__NPX	Infarcts_lacunes_dich	0.0568683	0.000140369	0.00346306
CCN5__Neurology_o2csf__NPX	AD_diagnosis	-0.0407845	0.00612533	0.0269052
CCN5__Neurology_o2csf__NPX	PD_diagnosis	-0.0143416	0.328637	0.556958
CD109__Neurology_o2csf__NPX	Infarcts_lacunes_dich	0.00354323	0.839195	0.917167
CD109__Neurology_o2csf__NPX	AD_diagnosis	0.0606209	0.000508731	0.00328427
CD109__Neurology_o2csf__NPX	PD_diagnosis	-0.00144857	0.932861	0.974266
CD14__Cardiometabolic_o2csf__NPX	Infarcts_lacunes_dich	0.00939502	0.412484	0.608613
CD14__Cardiometabolic_o2csf__NPX	AD_diagnosis	-0.0123208	0.281035	0.459002
CD14__Cardiometabolic_o2csf__NPX	PD_diagnosis	0.0060559	0.591624	0.765496
CD160__Inflammation_o2csf__NPX	Infarcts_lacunes_dich	0.0117786	0.543025	0.714713
CD160__Inflammation_o2csf__NPX	AD_diagnosis	-0.0385817	0.0457002	0.127118
CD160__Inflammation_o2csf__NPX	PD_diagnosis	-0.0196079	0.303959	0.536989
CD163__Cardiometabolic_o2csf__NPX	Infarcts_lacunes_dich	0.0216247	0.122971	0.297112
CD163__Cardiometabolic_o2csf__NPX	AD_diagnosis	0.0169387	0.225326	0.398843
CD163__Cardiometabolic_o2csf__NPX	PD_diagnosis	-0.000237417	0.986273	0.998327
CD164__Neurology_o2csf__NPX	Infarcts_lacunes_dich	-0.030212	0.0629797	0.192546
CD164__Neurology_o2csf__NPX	AD_diagnosis	-0.0130611	0.419896	0.607517
CD164__Neurology_o2csf__NPX	PD_diagnosis	0.0199226	0.213035	0.439751
CD164L2__Neurology_II_o2csf__NPX	Infarcts_lacunes_dich	-0.00437537	0.85882	0.93274
CD164L2__Neurology_II_o2csf__NPX	AD_diagnosis	0.0259257	0.290439	0.470945
CD164L2__Neurology_II_o2csf__NPX	PD_diagnosis	-0.0304609	0.208258	0.434028
CD177__Neurology_o2csf__NPX	Infarcts_lacunes_dich	-0.00712854	0.770968	0.874968
CD177__Neurology_o2csf__NPX	AD_diagnosis	-0.0147587	0.545548	0.704392
CD177__Neurology_o2csf__NPX	PD_diagnosis	-0.00750686	0.755604	0.873085
CD1C__Oncology_o2csf__NPX	Infarcts_lacunes_dich	-0.0176187	0.390296	0.590765
CD1C__Oncology_o2csf__NPX	AD_diagnosis	-0.0294936	0.148905	0.298929
CD1C__Oncology_o2csf__NPX	PD_diagnosis	-0.00142037	0.943904	0.975532
CD200__Inflammation_o2csf__NPX	Infarcts_lacunes_dich	-0.0603582	0.000178024	0.00398545
CD200__Inflammation_o2csf__NPX	AD_diagnosis	-0.0847285	1.37689e-07	2.1967e-06
CD200__Inflammation_o2csf__NPX	PD_diagnosis	0.0036994	0.815166	0.916977
CD209__Cardiometabolic_o2csf__NPX	Infarcts_lacunes_dich	0.00995914	0.460821	0.646646
CD209__Cardiometabolic_o2csf__NPX	AD_diagnosis	-0.0197223	0.14304	0.291115
CD209__Cardiometabolic_o2csf__NPX	PD_diagnosis	-0.0239759	0.0715277	0.23871
CD22__Inflammation_o2csf__NPX	Infarcts_lacunes_dich	0.0386214	0.091889	0.245745
CD22__Inflammation_o2csf__NPX	AD_diagnosis	-0.0176706	0.438868	0.62349
CD22__Inflammation_o2csf__NPX	PD_diagnosis	0.0216624	0.336959	0.564173
CD244__Inflammation_o2csf__NPX	Infarcts_lacunes_dich	0.00949352	0.613598	0.773926
CD244__Inflammation_o2csf__NPX	AD_diagnosis	-0.0252769	0.177441	0.337381
CD244__Inflammation_o2csf__NPX	PD_diagnosis	0.0245154	0.18561	0.410234
CD248__Cardiometabolic_II_o2csf__NPX	Infarcts_lacunes_dich	-0.0249364	0.0351086	0.127816
CD248__Cardiometabolic_II_o2csf__NPX	AD_diagnosis	-0.0218127	0.0645062	0.164284
CD248__Cardiometabolic_II_o2csf__NPX	PD_diagnosis	-0.0157086	0.177582	0.399486
CD27__Oncology_o2csf__NPX	Infarcts_lacunes_dich	0.0391328	0.0432395	0.146025
CD27__Oncology_o2csf__NPX	AD_diagnosis	-0.0472078	0.0144064	0.0523458
CD27__Oncology_o2csf__NPX	PD_diagnosis	-0.0282372	0.138354	0.346011
CD274__Neurology_o2csf__NPX	Infarcts_lacunes_dich	-0.00548382	0.722158	0.848636
CD274__Neurology_o2csf__NPX	AD_diagnosis	-0.0319716	0.0377305	0.108651
CD274__Neurology_o2csf__NPX	PD_diagnosis	-0.0308856	0.0421757	0.180679
CD276__Inflammation_o2csf__NPX	Infarcts_lacunes_dich	0.00248539	0.817104	0.907312
CD276__Inflammation_o2csf__NPX	AD_diagnosis	-0.0344415	0.00132653	0.00751519
CD276__Inflammation_o2csf__NPX	PD_diagnosis	-0.0177893	0.0927997	0.269469
CD28__Oncology_o2csf__NPX	Infarcts_lacunes_dich	0.0455402	0.0439049	0.147554
CD28__Oncology_o2csf__NPX	AD_diagnosis	-0.00784133	0.727489	0.837971
CD28__Oncology_o2csf__NPX	PD_diagnosis	-0.0343718	0.12227	0.319006
CD300A__Inflammation_II_o2csf__NPX	Infarcts_lacunes_dich	0.0252793	0.114157	0.282017
CD300A__Inflammation_II_o2csf__NPX	AD_diagnosis	0.0219214	0.16949	0.327924
CD300A__Inflammation_II_o2csf__NPX	PD_diagnosis	0.0138979	0.377883	0.596024
CD300C__Neurology_o2csf__NPX	Infarcts_lacunes_dich	0.0438163	0.00528406	0.0366713
CD300C__Neurology_o2csf__NPX	AD_diagnosis	0.0258031	0.0992246	0.223941
CD300C__Neurology_o2csf__NPX	PD_diagnosis	0.00777936	0.614723	0.780442
CD300E__Oncology_o2csf__NPX	Infarcts_lacunes_dich	0.0589709	0.00234865	0.0215889
CD300E__Oncology_o2csf__NPX	AD_diagnosis	-0.00435671	0.821275	0.896876
CD300E__Oncology_o2csf__NPX	PD_diagnosis	0.0240925	0.206341	0.431804
CD300LF__Oncology_o2csf__NPX	Infarcts_lacunes_dich	0.0376293	0.0716799	0.209016
CD300LF__Oncology_o2csf__NPX	AD_diagnosis	0.0319061	0.125263	0.265442
CD300LF__Oncology_o2csf__NPX	PD_diagnosis	-0.0211344	0.304115	0.536989
CD300LG__Neurology_o2csf__NPX	Infarcts_lacunes_dich	-0.000835758	0.969349	0.984279
CD300LG__Neurology_o2csf__NPX	AD_diagnosis	-0.0512289	0.0182481	0.0619275
CD300LG__Neurology_o2csf__NPX	PD_diagnosis	0.0139671	0.514424	0.709763
CD302__Oncology_o2csf__NPX	Infarcts_lacunes_dich	-0.0427983	0.00645974	0.0418547
CD302__Oncology_o2csf__NPX	AD_diagnosis	0.0260317	0.096668	0.220683
CD302__Oncology_o2csf__NPX	PD_diagnosis	-0.00144857	0.925365	0.971563
CD33__Oncology_o2csf__NPX	Infarcts_lacunes_dich	-0.0316599	0.172069	0.361866
CD33__Oncology_o2csf__NPX	AD_diagnosis	-0.0137183	0.552406	0.7049
CD33__Oncology_o2csf__NPX	PD_diagnosis	0.0152837	0.502962	0.70133
CD38__Oncology_o2csf__NPX	Infarcts_lacunes_dich	0.0168856	0.307328	0.513942
CD38__Oncology_o2csf__NPX	AD_diagnosis	-0.0184205	0.264436	0.446516
CD38__Oncology_o2csf__NPX	PD_diagnosis	0.0119019	0.465103	0.673035
CD4__Inflammation_o2csf__NPX	Infarcts_lacunes_dich	0.0418642	0.0288249	0.11207
CD4__Inflammation_o2csf__NPX	AD_diagnosis	0.0342049	0.0730781	0.179532
CD4__Inflammation_o2csf__NPX	PD_diagnosis	-0.020311	0.281301	0.517587
CD40__Inflammation_o2csf__NPX	Infarcts_lacunes_dich	0.016158	0.260952	0.464361
CD40__Inflammation_o2csf__NPX	AD_diagnosis	-0.00744849	0.603111	0.745431
CD40__Inflammation_o2csf__NPX	PD_diagnosis	0.0179216	0.205358	0.431221
CD46__Cardiometabolic_o2csf__NPX	Infarcts_lacunes_dich	-0.0243177	0.0282639	0.11082
CD46__Cardiometabolic_o2csf__NPX	AD_diagnosis	-0.0351942	0.00146366	0.00806175
CD46__Cardiometabolic_o2csf__NPX	PD_diagnosis	-0.0154171	0.157678	0.369691
CD48__Inflammation_o2csf__NPX	Infarcts_lacunes_dich	0.0407459	0.0121024	0.0638712
CD48__Inflammation_o2csf__NPX	AD_diagnosis	-0.0195909	0.225817	0.398843
CD48__Inflammation_o2csf__NPX	PD_diagnosis	-0.00294207	0.853853	0.933511
CD5__Oncology_o2csf__NPX	Infarcts_lacunes_dich	0.0298112	0.183264	0.376844
CD5__Oncology_o2csf__NPX	AD_diagnosis	-0.03359	0.132364	0.276273
CD5__Oncology_o2csf__NPX	PD_diagnosis	-0.021949	0.319657	0.550966
CD55__Cardiometabolic_o2csf__NPX	Infarcts_lacunes_dich	-0.0257077	0.045336	0.151265
CD55__Cardiometabolic_o2csf__NPX	AD_diagnosis	-0.0240882	0.0602961	0.157019
CD55__Cardiometabolic_o2csf__NPX	PD_diagnosis	-0.0171752	0.174729	0.393707
CD58__Inflammation_o2csf__NPX	Infarcts_lacunes_dich	0.000394481	0.968972	0.984279
CD58__Inflammation_o2csf__NPX	AD_diagnosis	-0.00855216	0.397606	0.585709
CD58__Inflammation_o2csf__NPX	PD_diagnosis	0.0266032	0.00777624	0.069792
CD59__Cardiometabolic_o2csf__NPX	Infarcts_lacunes_dich	0.0101622	0.702997	0.835108
CD59__Cardiometabolic_o2csf__NPX	AD_diagnosis	-0.0589296	0.0266737	0.081191
CD59__Cardiometabolic_o2csf__NPX	PD_diagnosis	-0.00846789	0.7464	0.8655
CD5L__Inflammation_II_o2csf__NPX	Infarcts_lacunes_dich	0.0627077	0.00230317	0.0215889
CD5L__Inflammation_II_o2csf__NPX	AD_diagnosis	0.0071433	0.727291	0.837971
CD5L__Inflammation_II_o2csf__NPX	PD_diagnosis	0.0281959	0.163652	0.375977
CD6__Inflammation_o2csf__NPX	Infarcts_lacunes_dich	0.0010949	0.964166	0.984279
CD6__Inflammation_o2csf__NPX	AD_diagnosis	-0.0266208	0.273136	0.454028
CD6__Inflammation_o2csf__NPX	PD_diagnosis	0.0050817	0.832328	0.922741
CD69__Cardiometabolic_o2csf__NPX	Infarcts_lacunes_dich	-0.00293333	0.850967	0.927113
CD69__Cardiometabolic_o2csf__NPX	AD_diagnosis	0.0800965	2.90374e-07	4.28766e-06
CD69__Cardiometabolic_o2csf__NPX	PD_diagnosis	-0.015087	0.326191	0.554845
CD74__Neurology_o2csf__NPX	Infarcts_lacunes_dich	0.0180598	0.265497	0.467939
CD74__Neurology_o2csf__NPX	AD_diagnosis	-0.0362802	0.0249388	0.0770937
CD74__Neurology_o2csf__NPX	PD_diagnosis	-0.0135274	0.397009	0.617768
CD79B__Inflammation_o2csf__NPX	Infarcts_lacunes_dich	0.0222638	0.249572	0.457005
CD79B__Inflammation_o2csf__NPX	AD_diagnosis	-0.0365809	0.0578129	0.151978
CD79B__Inflammation_o2csf__NPX	PD_diagnosis	-0.00274981	0.885186	0.951695
CD80__Cardiometabolic_II_o2csf__NPX	Infarcts_lacunes_dich	0.0110427	0.638041	0.785804
CD80__Cardiometabolic_II_o2csf__NPX	AD_diagnosis	0.0270002	0.248501	0.429539
CD80__Cardiometabolic_II_o2csf__NPX	PD_diagnosis	-0.0174514	0.450305	0.665626
CD83__Inflammation_o2csf__NPX	Infarcts_lacunes_dich	-0.0394087	0.0068726	0.0425856
CD83__Inflammation_o2csf__NPX	AD_diagnosis	0.0215993	0.136869	0.281444
CD83__Inflammation_o2csf__NPX	PD_diagnosis	-0.0219727	0.125674	0.324266
CD84__Inflammation_o2csf__NPX	Infarcts_lacunes_dich	0.0197238	0.297052	0.503374
CD84__Inflammation_o2csf__NPX	AD_diagnosis	0.0209825	0.265709	0.447578
CD84__Inflammation_o2csf__NPX	PD_diagnosis	-0.0516595	0.0055965	0.0586241
CD86__Oncology_II_o2csf__NPX	Infarcts_lacunes_dich	0.0210815	0.298004	0.503374
CD86__Oncology_II_o2csf__NPX	AD_diagnosis	0.03561	0.0781279	0.187901
CD86__Oncology_II_o2csf__NPX	PD_diagnosis	0.0165699	0.406381	0.628468
CD8A__Neurology_o2csf__NPX	Infarcts_lacunes_dich	-0.0113541	0.564694	0.734579
CD8A__Neurology_o2csf__NPX	AD_diagnosis	-0.0770354	9.2206e-05	0.000723062
CD8A__Neurology_o2csf__NPX	PD_diagnosis	-0.0543342	0.00519432	0.0554594
CD93__Cardiometabolic_o2csf__NPX	Infarcts_lacunes_dich	0.0126502	0.264605	0.467939
CD93__Cardiometabolic_o2csf__NPX	AD_diagnosis	-0.0145272	0.198772	0.362543
CD93__Cardiometabolic_o2csf__NPX	PD_diagnosis	-0.0173417	0.120479	0.316116
CD99__Neurology_o2csf__NPX	Infarcts_lacunes_dich	0.00699941	0.496825	0.675216
CD99__Neurology_o2csf__NPX	AD_diagnosis	0.0164506	0.10932	0.242005
CD99__Neurology_o2csf__NPX	PD_diagnosis	0.00399641	0.69363	0.832836
CD99L2__Neurology_o2csf__NPX	Infarcts_lacunes_dich	-0.0572108	0.0018785	0.0187579
CD99L2__Neurology_o2csf__NPX	AD_diagnosis	-0.0605184	0.000974123	0.00575355
CD99L2__Neurology_o2csf__NPX	PD_diagnosis	-0.0380282	0.0357185	0.167549
CDA__Cardiometabolic_II_o2csf__NPX	Infarcts_lacunes_dich	0.0183029	0.417407	0.611786
CDA__Cardiometabolic_II_o2csf__NPX	AD_diagnosis	0.0177043	0.43136	0.617245
CDA__Cardiometabolic_II_o2csf__NPX	PD_diagnosis	0.0104531	0.638062	0.797146
CDCP1__Neurology_o2csf__NPX	Infarcts_lacunes_dich	-0.0190372	0.313024	0.51952
CDCP1__Neurology_o2csf__NPX	AD_diagnosis	-0.00397153	0.832795	0.906603
CDCP1__Neurology_o2csf__NPX	PD_diagnosis	0.0385986	0.0379349	0.172635
CDH1__Cardiometabolic_o2csf__NPX	Infarcts_lacunes_dich	0.0265796	0.157077	0.341729
CDH1__Cardiometabolic_o2csf__NPX	AD_diagnosis	0.00489936	0.793634	0.881105
CDH1__Cardiometabolic_o2csf__NPX	PD_diagnosis	0.0482171	0.00918736	0.076028
CDH15__Neurology_o2csf__NPX	Infarcts_lacunes_dich	-0.0284722	0.102251	0.26422
CDH15__Neurology_o2csf__NPX	AD_diagnosis	-0.0191764	0.2696	0.451707
CDH15__Neurology_o2csf__NPX	PD_diagnosis	0.03709	0.0307452	0.152955
CDH2__Cardiometabolic_o2csf__NPX	Infarcts_lacunes_dich	-0.0378187	0.00684689	0.0425856
CDH2__Cardiometabolic_o2csf__NPX	AD_diagnosis	-0.0239952	0.0847928	0.199817
CDH2__Cardiometabolic_o2csf__NPX	PD_diagnosis	-0.00704021	0.608592	0.776402
CDH22__Oncology_II_o2csf__NPX	Infarcts_lacunes_dich	-0.0354184	0.0650946	0.19599
CDH22__Oncology_II_o2csf__NPX	AD_diagnosis	-0.0631418	0.000972732	0.00575355
CDH22__Oncology_II_o2csf__NPX	PD_diagnosis	0.0196197	0.299005	0.534818
CDH3__Neurology_o2csf__NPX	Infarcts_lacunes_dich	0.00930323	0.637655	0.785804
CDH3__Neurology_o2csf__NPX	AD_diagnosis	-0.0418313	0.0337712	0.0991002
CDH3__Neurology_o2csf__NPX	PD_diagnosis	0.0385127	0.0478631	0.192562
CDH5__Cardiometabolic_o2csf__NPX	Infarcts_lacunes_dich	0.0168543	0.388081	0.589349
CDH5__Cardiometabolic_o2csf__NPX	AD_diagnosis	-0.0418589	0.0316411	0.0938416
CDH5__Cardiometabolic_o2csf__NPX	PD_diagnosis	0.00527222	0.783936	0.891209
CDH6__Cardiometabolic_o2csf__NPX	Infarcts_lacunes_dich	-0.0218291	0.136576	0.314373
CDH6__Cardiometabolic_o2csf__NPX	AD_diagnosis	-0.0492004	0.000769342	0.00465448
CDH6__Cardiometabolic_o2csf__NPX	PD_diagnosis	-0.0378621	0.00874427	0.0744604
CDHR5__Cardiometabolic_o2csf__NPX	Infarcts_lacunes_dich	0.000850604	0.97114	0.984618
CDHR5__Cardiometabolic_o2csf__NPX	AD_diagnosis	-0.0338449	0.148576	0.298874
CDHR5__Cardiometabolic_o2csf__NPX	PD_diagnosis	0.00334868	0.884925	0.951695
CDNF__Oncology_o2csf__NPX	Infarcts_lacunes_dich	0.00284747	0.833403	0.913394
CDNF__Oncology_o2csf__NPX	AD_diagnosis	-0.00108015	0.93627	0.960489
CDNF__Oncology_o2csf__NPX	PD_diagnosis	0.0118263	0.375248	0.595248
CDON__Inflammation_o2csf__NPX	Infarcts_lacunes_dich	-0.0365292	0.00481488	0.0342721
CDON__Inflammation_o2csf__NPX	AD_diagnosis	-0.0526072	4.74535e-05	0.00041687
CDON__Inflammation_o2csf__NPX	PD_diagnosis	0.0389599	0.00226285	0.0352904
CEACAM1__Oncology_o2csf__NPX	Infarcts_lacunes_dich	0.0201947	0.296013	0.502896
CEACAM1__Oncology_o2csf__NPX	AD_diagnosis	0.00514649	0.789162	0.879804
CEACAM1__Oncology_o2csf__NPX	PD_diagnosis	0.0270441	0.15518	0.36631
CEACAM16__Oncology_II_o2csf__NPX	Infarcts_lacunes_dich	0.0102851	0.612193	0.773883
CEACAM16__Oncology_II_o2csf__NPX	AD_diagnosis	-0.0160044	0.429114	0.614665
CEACAM16__Oncology_II_o2csf__NPX	PD_diagnosis	0.0318423	0.111296	0.303493
CEACAM21__Inflammation_o2csf__NPX	Infarcts_lacunes_dich	-0.00989346	0.687439	0.822556
CEACAM21__Inflammation_o2csf__NPX	AD_diagnosis	0.0219775	0.369915	0.561753
CEACAM21__Inflammation_o2csf__NPX	PD_diagnosis	-0.00509665	0.833319	0.923102
CEACAM6__Cardiometabolic_II_o2csf__NPX	Infarcts_lacunes_dich	0.0617091	0.00406443	0.0313412
CEACAM6__Cardiometabolic_II_o2csf__NPX	AD_diagnosis	-0.00546109	0.798455	0.881667
CEACAM6__Cardiometabolic_II_o2csf__NPX	PD_diagnosis	0.0318313	0.132044	0.334447
CELA2A__Cardiometabolic_II_o2csf__NPX	Infarcts_lacunes_dich	-0.0247739	0.283305	0.493385
CELA2A__Cardiometabolic_II_o2csf__NPX	AD_diagnosis	0.0893227	0.000108307	0.000830556
CELA2A__Cardiometabolic_II_o2csf__NPX	PD_diagnosis	0.00977097	0.667466	0.814813
CELA3A__Cardiometabolic_o2csf__NPX	Infarcts_lacunes_dich	-0.0306857	0.187153	0.381518
CELA3A__Cardiometabolic_o2csf__NPX	AD_diagnosis	0.054678	0.018461	0.0624973
CELA3A__Cardiometabolic_o2csf__NPX	PD_diagnosis	-0.0049317	0.829512	0.92109
CELSR2__Inflammation_II_o2csf__NPX	Infarcts_lacunes_dich	-0.0398689	0.0122534	0.0644234
CELSR2__Inflammation_II_o2csf__NPX	AD_diagnosis	-0.0518796	0.00108814	0.00629309
CELSR2__Inflammation_II_o2csf__NPX	PD_diagnosis	-0.0191426	0.221694	0.451189
CEND1__Neurology_II_o2csf__NPX	Infarcts_lacunes_dich	-0.0242955	0.125525	0.29953
CEND1__Neurology_II_o2csf__NPX	AD_diagnosis	0.117547	1.61269e-13	5.89056e-12
CEND1__Neurology_II_o2csf__NPX	PD_diagnosis	-0.0317669	0.0418242	0.179727
CEP170__Cardiometabolic_II_o2csf__NPX	Infarcts_lacunes_dich	0.00764292	0.695159	0.829649
CEP170__Cardiometabolic_II_o2csf__NPX	AD_diagnosis	0.16889	9.10897e-18	5.26802e-16
CEP170__Cardiometabolic_II_o2csf__NPX	PD_diagnosis	0.0125689	0.512936	0.709763
CES1__Cardiometabolic_o2csf__NPX	Infarcts_lacunes_dich	0.0233697	0.326	0.530427
CES1__Cardiometabolic_o2csf__NPX	AD_diagnosis	0.00680745	0.774091	0.870555
CES1__Cardiometabolic_o2csf__NPX	PD_diagnosis	0.0133453	0.568935	0.751363
CETN3__Oncology_II_o2csf__NPX	Infarcts_lacunes_dich	0.0358147	0.154374	0.3385
CETN3__Oncology_II_o2csf__NPX	AD_diagnosis	-0.0170397	0.497015	0.667604
CETN3__Oncology_II_o2csf__NPX	PD_diagnosis	-0.0056735	0.818831	0.918043
CFB__Inflammation_II_o2csf__NPX	Infarcts_lacunes_dich	0.0272526	0.147484	0.326488
CFB__Inflammation_II_o2csf__NPX	AD_diagnosis	-0.0196017	0.295973	0.477687
CFB__Inflammation_II_o2csf__NPX	PD_diagnosis	0.0205535	0.267375	0.501968
CFC1__Oncology_o2csf__NPX	Infarcts_lacunes_dich	0.00723828	0.591928	0.75863
CFC1__Oncology_o2csf__NPX	AD_diagnosis	-0.0241697	0.0726745	0.179267
CFC1__Oncology_o2csf__NPX	PD_diagnosis	0.00166792	0.900179	0.956698
CFD__Inflammation_II_o2csf__NPX	Infarcts_lacunes_dich	0.0654396	3.6252e-06	0.000225784
CFD__Inflammation_II_o2csf__NPX	AD_diagnosis	0.0231436	0.0994324	0.224046
CFD__Inflammation_II_o2csf__NPX	PD_diagnosis	0.0317	0.0224077	0.125799
CFH__Inflammation_II_o2csf__NPX	Infarcts_lacunes_dich	0.0381417	0.00357694	0.0292047
CFH__Inflammation_II_o2csf__NPX	AD_diagnosis	-0.00186465	0.886269	0.93334
CFH__Inflammation_II_o2csf__NPX	PD_diagnosis	0.0318338	0.0135389	0.0944511
CFHR2__Inflammation_II_o2csf__NPX	Infarcts_lacunes_dich	0.0229554	0.295491	0.502624
CFHR2__Inflammation_II_o2csf__NPX	AD_diagnosis	-0.0192483	0.378938	0.569844
CFHR2__Inflammation_II_o2csf__NPX	PD_diagnosis	0.0350713	0.104756	0.293797
CFHR4__Inflammation_II_o2csf__NPX	Infarcts_lacunes_dich	0.0626537	0.00599297	0.0399916
CFHR4__Inflammation_II_o2csf__NPX	AD_diagnosis	0.0230466	0.310159	0.497114
CFHR4__Inflammation_II_o2csf__NPX	PD_diagnosis	0.061377	0.00627427	0.0616425
CFHR5__Inflammation_II_o2csf__NPX	Infarcts_lacunes_dich	0.0502853	0.00652871	0.0418547
CFHR5__Inflammation_II_o2csf__NPX	AD_diagnosis	-0.00951624	0.605101	0.746253
CFHR5__Inflammation_II_o2csf__NPX	PD_diagnosis	0.0254811	0.161076	0.371314
CFI__Inflammation_II_o2csf__NPX	Infarcts_lacunes_dich	0.0383734	0.026634	0.107062
CFI__Inflammation_II_o2csf__NPX	AD_diagnosis	-0.0302193	0.0797149	0.190502
CFI__Inflammation_II_o2csf__NPX	PD_diagnosis	0.0275048	0.106371	0.295878
CFP__Inflammation_II_o2csf__NPX	Infarcts_lacunes_dich	0.0449825	0.0227514	0.0958455
CFP__Inflammation_II_o2csf__NPX	AD_diagnosis	0.000444514	0.981976	0.988303
CFP__Inflammation_II_o2csf__NPX	PD_diagnosis	0.0379711	0.0509161	0.196879
CGA__Neurology_o2csf__NPX	Infarcts_lacunes_dich	0.0351817	0.247896	0.456338
CGA__Neurology_o2csf__NPX	AD_diagnosis	-0.022278	0.465549	0.645218
CGA__Neurology_o2csf__NPX	PD_diagnosis	-0.0625837	0.0368798	0.1695
CGREF1__Cardiometabolic_o2csf__NPX	Infarcts_lacunes_dich	-0.0529718	0.000733815	0.0101853
CGREF1__Cardiometabolic_o2csf__NPX	AD_diagnosis	-0.05839	0.000187717	0.00136414
CGREF1__Cardiometabolic_o2csf__NPX	PD_diagnosis	-0.0438851	0.00444948	0.0536801
CHAD__Inflammation_II_o2csf__NPX	Infarcts_lacunes_dich	-0.0456167	0.0267119	0.107062
CHAD__Inflammation_II_o2csf__NPX	AD_diagnosis	-0.0544774	0.00799323	0.0334175
CHAD__Inflammation_II_o2csf__NPX	PD_diagnosis	-0.0135456	0.503966	0.701609
CHCHD10__Neurology_II_o2csf__NPX	Infarcts_lacunes_dich	0.0217984	0.158584	0.344149
CHCHD10__Neurology_II_o2csf__NPX	AD_diagnosis	0.00399066	0.795688	0.881105
CHCHD10__Neurology_II_o2csf__NPX	PD_diagnosis	-0.014675	0.33522	0.563661
CHCHD6__Oncology_II_o2csf__NPX	Infarcts_lacunes_dich	-0.00110105	0.950801	0.979741
CHCHD6__Oncology_II_o2csf__NPX	AD_diagnosis	0.0255545	0.151413	0.302827
CHCHD6__Oncology_II_o2csf__NPX	PD_diagnosis	0.00259221	0.882946	0.95076
CHGA__Cardiometabolic_II_o2csf__NPX	Infarcts_lacunes_dich	-0.0074801	0.731511	0.849654
CHGA__Cardiometabolic_II_o2csf__NPX	AD_diagnosis	-0.0330965	0.12799	0.268353
CHGA__Cardiometabolic_II_o2csf__NPX	PD_diagnosis	-0.0227691	0.289147	0.521215
CHGB__Neurology_o2csf__NPX	Infarcts_lacunes_dich	-0.0310281	0.202603	0.401918
CHGB__Neurology_o2csf__NPX	AD_diagnosis	-0.025375	0.295901	0.477687
CHGB__Neurology_o2csf__NPX	PD_diagnosis	0.0239022	0.31902	0.550966
CHI3L1__Cardiometabolic_o2csf__NPX	Infarcts_lacunes_dich	-0.0209988	0.125595	0.29953
CHI3L1__Cardiometabolic_o2csf__NPX	AD_diagnosis	0.0694187	4.33223e-07	6.32961e-06
CHI3L1__Cardiometabolic_o2csf__NPX	PD_diagnosis	-0.0256347	0.0578668	0.212484
CHIT1__Cardiometabolic_o2csf__NPX	Infarcts_lacunes_dich	0.0400619	0.0879916	0.237612
CHIT1__Cardiometabolic_o2csf__NPX	AD_diagnosis	0.134955	9.54532e-09	1.94837e-07
CHIT1__Cardiometabolic_o2csf__NPX	PD_diagnosis	-0.0292018	0.206569	0.431804
CHL1__Cardiometabolic_o2csf__NPX	Infarcts_lacunes_dich	-0.0631217	3.89507e-06	0.000225784
CHL1__Cardiometabolic_o2csf__NPX	AD_diagnosis	-0.0605162	8.94767e-06	0.000100156
CHL1__Cardiometabolic_o2csf__NPX	PD_diagnosis	-0.0442804	0.000985059	0.0221348
CHRDL1__Inflammation_o2csf__NPX	Infarcts_lacunes_dich	-0.00154456	0.916274	0.963241
CHRDL1__Inflammation_o2csf__NPX	AD_diagnosis	-0.0428091	0.00351442	0.0167055
CHRDL1__Inflammation_o2csf__NPX	PD_diagnosis	0.0565952	9.51785e-05	0.00483683
CHRDL2__Cardiometabolic_o2csf__NPX	Infarcts_lacunes_dich	-0.0184547	0.234426	0.439113
CHRDL2__Cardiometabolic_o2csf__NPX	AD_diagnosis	-0.0384195	0.0130228	0.0488006
CHRDL2__Cardiometabolic_o2csf__NPX	PD_diagnosis	-0.0186938	0.220999	0.450435
CIAPIN1__Oncology_o2csf__NPX	Infarcts_lacunes_dich	0.0118036	0.419821	0.614027
CIAPIN1__Oncology_o2csf__NPX	AD_diagnosis	0.0896131	9.7035e-10	2.28279e-08
CIAPIN1__Oncology_o2csf__NPX	PD_diagnosis	-0.0106558	0.459389	0.669767
CILP__Cardiometabolic_II_o2csf__NPX	Infarcts_lacunes_dich	0.0289865	0.114316	0.282017
CILP__Cardiometabolic_II_o2csf__NPX	AD_diagnosis	0.00923983	0.613561	0.752316
CILP__Cardiometabolic_II_o2csf__NPX	PD_diagnosis	0.0625426	0.000553049	0.0168414
CKAP4__Inflammation_o2csf__NPX	Infarcts_lacunes_dich	-0.00127045	0.923036	0.966858
CKAP4__Inflammation_o2csf__NPX	AD_diagnosis	-0.0104838	0.423759	0.610777
CKAP4__Inflammation_o2csf__NPX	PD_diagnosis	0.00646864	0.617474	0.781984
CKB__Cardiometabolic_II_o2csf__NPX	Infarcts_lacunes_dich	0.00892853	0.664813	0.80873
CKB__Cardiometabolic_II_o2csf__NPX	AD_diagnosis	0.0137726	0.502693	0.668765
CKB__Cardiometabolic_II_o2csf__NPX	PD_diagnosis	0.032711	0.107219	0.297045
CKMT1A_CKMT1B__Inflammation_o2csf__NPX	Infarcts_lacunes_dich	-0.038896	0.0739318	0.212877
CKMT1A_CKMT1B__Inflammation_o2csf__NPX	AD_diagnosis	0.0405256	0.0617793	0.15909
CKMT1A_CKMT1B__Inflammation_o2csf__NPX	PD_diagnosis	-0.0845842	8.15153e-05	0.00452573
CLEC11A__Neurology_o2csf__NPX	Infarcts_lacunes_dich	-0.0110762	0.524507	0.70204
CLEC11A__Neurology_o2csf__NPX	AD_diagnosis	-0.0368426	0.0338558	0.099139
CLEC11A__Neurology_o2csf__NPX	PD_diagnosis	-0.00539388	0.752999	0.871695
CLEC14A__Neurology_o2csf__NPX	Infarcts_lacunes_dich	-0.0135112	0.275602	0.481783
CLEC14A__Neurology_o2csf__NPX	AD_diagnosis	-0.028796	0.0198515	0.066197
CLEC14A__Neurology_o2csf__NPX	PD_diagnosis	-0.0190909	0.117858	0.311002
CLEC1A__Cardiometabolic_o2csf__NPX	Infarcts_lacunes_dich	0.0144958	0.422456	0.615934
CLEC1A__Cardiometabolic_o2csf__NPX	AD_diagnosis	-0.0410046	0.0229919	0.0730268
CLEC1A__Cardiometabolic_o2csf__NPX	PD_diagnosis	0.0186936	0.293893	0.528029
CLEC3B__Inflammation_II_o2csf__NPX	Infarcts_lacunes_dich	0.000521263	0.970096	0.984279
CLEC3B__Inflammation_II_o2csf__NPX	AD_diagnosis	-0.026552	0.0556116	0.147871
CLEC3B__Inflammation_II_o2csf__NPX	PD_diagnosis	-0.00280833	0.837537	0.926296
CLEC4A__Inflammation_o2csf__NPX	Infarcts_lacunes_dich	0.0123526	0.58982	0.757326
CLEC4A__Inflammation_o2csf__NPX	AD_diagnosis	0.0146143	0.5221	0.681493
CLEC4A__Inflammation_o2csf__NPX	PD_diagnosis	0.0152187	0.500013	0.698429
CLEC4M__Cardiometabolic_II_o2csf__NPX	Infarcts_lacunes_dich	0.0230712	0.0886865	0.23856
CLEC4M__Cardiometabolic_II_o2csf__NPX	AD_diagnosis	0.000614248	0.963736	0.982855
CLEC4M__Cardiometabolic_II_o2csf__NPX	PD_diagnosis	-0.0110607	0.407259	0.628782
CLEC5A__Cardiometabolic_o2csf__NPX	Infarcts_lacunes_dich	0.00649339	0.71588	0.844215
CLEC5A__Cardiometabolic_o2csf__NPX	AD_diagnosis	0.0485656	0.00633906	0.0277559
CLEC5A__Cardiometabolic_o2csf__NPX	PD_diagnosis	-0.016235	0.355171	0.575909
CLEC7A__Inflammation_o2csf__NPX	Infarcts_lacunes_dich	-0.0298392	0.0870544	0.236924
CLEC7A__Inflammation_o2csf__NPX	AD_diagnosis	0.0242031	0.163684	0.322718
CLEC7A__Inflammation_o2csf__NPX	PD_diagnosis	-0.0358851	0.0366927	0.169395
CLGN__Neurology_II_o2csf__NPX	Infarcts_lacunes_dich	-0.0150512	0.438507	0.632033
CLGN__Neurology_II_o2csf__NPX	AD_diagnosis	-0.0172742	0.372425	0.5631
CLGN__Neurology_II_o2csf__NPX	PD_diagnosis	0.0229648	0.229643	0.461327
CLMP__Oncology_o2csf__NPX	Infarcts_lacunes_dich	-0.0290858	0.030087	0.115361
CLMP__Oncology_o2csf__NPX	AD_diagnosis	-0.017705	0.184924	0.34535
CLMP__Oncology_o2csf__NPX	PD_diagnosis	0.0174022	0.187363	0.41238
CLPS__Neurology_o2csf__NPX	Infarcts_lacunes_dich	-0.0103761	0.543244	0.714713
CLPS__Neurology_o2csf__NPX	AD_diagnosis	-0.0560298	0.00101173	0.00592525
CLPS__Neurology_o2csf__NPX	PD_diagnosis	-0.0203506	0.226081	0.456768
CLSTN1__Neurology_o2csf__NPX	Infarcts_lacunes_dich	-0.016709	0.603141	0.765267
CLSTN1__Neurology_o2csf__NPX	AD_diagnosis	-0.0308019	0.339668	0.528206
CLSTN1__Neurology_o2csf__NPX	PD_diagnosis	-0.0468825	0.13874	0.346352
CLSTN2__Inflammation_o2csf__NPX	Infarcts_lacunes_dich	-0.0378031	0.00883901	0.0509069
CLSTN2__Inflammation_o2csf__NPX	AD_diagnosis	-0.0510846	0.000387374	0.00259747
CLSTN2__Inflammation_o2csf__NPX	PD_diagnosis	-0.0377642	0.00789025	0.069792
CLSTN3__Neurology_II_o2csf__NPX	Infarcts_lacunes_dich	-0.0612525	0.0009199	0.011574
CLSTN3__Neurology_II_o2csf__NPX	AD_diagnosis	-0.0444414	0.0157817	0.05588
CLSTN3__Neurology_II_o2csf__NPX	PD_diagnosis	-0.0218816	0.228696	0.460712
CLU__Inflammation_II_o2csf__NPX	Infarcts_lacunes_dich	0.00194402	0.886011	0.948176
CLU__Inflammation_II_o2csf__NPX	AD_diagnosis	-0.00661994	0.62441	0.760247
CLU__Inflammation_II_o2csf__NPX	PD_diagnosis	0.0461212	0.000566909	0.0168414
CLUL1__Cardiometabolic_o2csf__NPX	Infarcts_lacunes_dich	-0.051718	0.00599228	0.0399916
CLUL1__Cardiometabolic_o2csf__NPX	AD_diagnosis	-0.00415256	0.824496	0.898274
CLUL1__Cardiometabolic_o2csf__NPX	PD_diagnosis	0.0272914	0.140255	0.346901
CNDP1__Cardiometabolic_o2csf__NPX	Infarcts_lacunes_dich	-0.0427696	0.0150774	0.0744749
CNDP1__Cardiometabolic_o2csf__NPX	AD_diagnosis	-0.00922884	0.598522	0.743066
CNDP1__Cardiometabolic_o2csf__NPX	PD_diagnosis	-0.00304334	0.860462	0.938194
CNP__Cardiometabolic_II_o2csf__NPX	Infarcts_lacunes_dich	-0.00664621	0.783056	0.88505
CNP__Cardiometabolic_II_o2csf__NPX	AD_diagnosis	0.0942096	9.45669e-05	0.000737409
CNP__Cardiometabolic_II_o2csf__NPX	PD_diagnosis	0.00526956	0.824575	0.919276
CNPY2__Cardiometabolic_o2csf__NPX	Infarcts_lacunes_dich	-0.0138998	0.548146	0.718439
CNPY2__Cardiometabolic_o2csf__NPX	AD_diagnosis	-0.0104943	0.649378	0.78364
CNPY2__Cardiometabolic_o2csf__NPX	PD_diagnosis	-0.0465859	0.0412407	0.179727
CNPY4__Oncology_o2csf__NPX	Infarcts_lacunes_dich	-0.0191764	0.134632	0.311449
CNPY4__Oncology_o2csf__NPX	AD_diagnosis	-0.0282871	0.0270664	0.0820265
CNPY4__Oncology_o2csf__NPX	PD_diagnosis	0.0124272	0.324921	0.554
CNTN1__Cardiometabolic_o2csf__NPX	Infarcts_lacunes_dich	-0.0417298	0.00161193	0.0168222
CNTN1__Cardiometabolic_o2csf__NPX	AD_diagnosis	-0.0240349	0.0681627	0.170776
CNTN1__Cardiometabolic_o2csf__NPX	PD_diagnosis	0.0195524	0.133013	0.335676
CNTN2__Oncology_o2csf__NPX	Infarcts_lacunes_dich	-0.0235722	0.306319	0.512872
CNTN2__Oncology_o2csf__NPX	AD_diagnosis	-0.0410519	0.0738482	0.181098
CNTN2__Oncology_o2csf__NPX	PD_diagnosis	-0.0338944	0.135309	0.340235
CNTN3__Neurology_o2csf__NPX	Infarcts_lacunes_dich	-0.0453324	0.00244388	0.0221706
CNTN3__Neurology_o2csf__NPX	AD_diagnosis	-0.0509623	0.000636892	0.00392891
CNTN3__Neurology_o2csf__NPX	PD_diagnosis	-0.0458562	0.00185618	0.0319696
CNTN4__Neurology_o2csf__NPX	Infarcts_lacunes_dich	-0.0516352	0.000404283	0.00676077
CNTN4__Neurology_o2csf__NPX	AD_diagnosis	-0.0464399	0.00141403	0.00782228
CNTN4__Neurology_o2csf__NPX	PD_diagnosis	-0.0243875	0.0893572	0.265584
CNTN5__Neurology_o2csf__NPX	Infarcts_lacunes_dich	-0.0462584	0.00252451	0.0224617
CNTN5__Neurology_o2csf__NPX	AD_diagnosis	-0.0487435	0.00141455	0.00782228
CNTN5__Neurology_o2csf__NPX	PD_diagnosis	-0.0429799	0.00437776	0.0533011
CNTNAP2__Inflammation_o2csf__NPX	Infarcts_lacunes_dich	-0.0779347	4.47795e-06	0.000239054
CNTNAP2__Inflammation_o2csf__NPX	AD_diagnosis	-0.0165121	0.327941	0.514913
CNTNAP2__Inflammation_o2csf__NPX	PD_diagnosis	-0.0432752	0.00953261	0.0766571
CNTNAP4__Neurology_II_o2csf__NPX	Infarcts_lacunes_dich	-0.0315398	0.139479	0.317289
CNTNAP4__Neurology_II_o2csf__NPX	AD_diagnosis	-0.0144602	0.496484	0.667604
CNTNAP4__Neurology_II_o2csf__NPX	PD_diagnosis	0.0268419	0.201063	0.426204
COCH__Cardiometabolic_II_o2csf__NPX	Infarcts_lacunes_dich	0.00849533	0.67744	0.816221
COCH__Cardiometabolic_II_o2csf__NPX	AD_diagnosis	0.0443666	0.0293831	0.0880858
COCH__Cardiometabolic_II_o2csf__NPX	PD_diagnosis	-0.029637	0.14071	0.346901
COL15A1__Cardiometabolic_II_o2csf__NPX	Infarcts_lacunes_dich	0.0415701	0.012948	0.0665624
COL15A1__Cardiometabolic_II_o2csf__NPX	AD_diagnosis	-0.000137072	0.993437	0.99775
COL15A1__Cardiometabolic_II_o2csf__NPX	PD_diagnosis	0.049239	0.00281292	0.0390434
COL18A1__Cardiometabolic_o2csf__NPX	Infarcts_lacunes_dich	0.0160308	0.198118	0.397076
COL18A1__Cardiometabolic_o2csf__NPX	AD_diagnosis	-0.0269012	0.0303082	0.0903078
COL18A1__Cardiometabolic_o2csf__NPX	PD_diagnosis	0.0111971	0.361177	0.58157
COL1A1__Cardiometabolic_o2csf__NPX	Infarcts_lacunes_dich	0.0223526	0.139717	0.317289
COL1A1__Cardiometabolic_o2csf__NPX	AD_diagnosis	-0.0213516	0.157049	0.310961
COL1A1__Cardiometabolic_o2csf__NPX	PD_diagnosis	-0.0250933	0.0923212	0.269469
COL28A1__Neurology_II_o2csf__NPX	Infarcts_lacunes_dich	0.0106855	0.618971	0.77609
COL28A1__Neurology_II_o2csf__NPX	AD_diagnosis	0.0156062	0.466249	0.645218
COL28A1__Neurology_II_o2csf__NPX	PD_diagnosis	0.0470162	0.0262523	0.138548
COL2A1__Cardiometabolic_II_o2csf__NPX	Infarcts_lacunes_dich	-0.0168475	0.312046	0.519329
COL2A1__Cardiometabolic_II_o2csf__NPX	AD_diagnosis	0.00602514	0.716892	0.832871
COL2A1__Cardiometabolic_II_o2csf__NPX	PD_diagnosis	0.0387057	0.0184264	0.11265
COL3A1__Cardiometabolic_II_o2csf__NPX	Infarcts_lacunes_dich	0.0318719	0.0578519	0.181671
COL3A1__Cardiometabolic_II_o2csf__NPX	AD_diagnosis	0.0082448	0.62247	0.758785
COL3A1__Cardiometabolic_II_o2csf__NPX	PD_diagnosis	-0.0496263	0.00273712	0.0384785
COL4A1__Cardiometabolic_o2csf__NPX	Infarcts_lacunes_dich	0.0124997	0.426856	0.617933
COL4A1__Cardiometabolic_o2csf__NPX	AD_diagnosis	-0.00686036	0.66152	0.794106
COL4A1__Cardiometabolic_o2csf__NPX	PD_diagnosis	-0.0310436	0.0450464	0.186084
COL5A1__Inflammation_II_o2csf__NPX	Infarcts_lacunes_dich	0.011824	0.486215	0.665549
COL5A1__Inflammation_II_o2csf__NPX	AD_diagnosis	-0.0208017	0.219189	0.392466
COL5A1__Inflammation_II_o2csf__NPX	PD_diagnosis	0.0151976	0.363586	0.581661
COL6A3__Cardiometabolic_o2csf__NPX	Infarcts_lacunes_dich	0.035191	0.00119578	0.0136314
COL6A3__Cardiometabolic_o2csf__NPX	AD_diagnosis	0.00163772	0.8796	0.930306
COL6A3__Cardiometabolic_o2csf__NPX	PD_diagnosis	0.00124722	0.907031	0.960304
COLEC12__Inflammation_o2csf__NPX	Infarcts_lacunes_dich	-0.00650829	0.770738	0.874968
COLEC12__Inflammation_o2csf__NPX	AD_diagnosis	-0.0128062	0.56517	0.717402
COLEC12__Inflammation_o2csf__NPX	PD_diagnosis	-0.00371776	0.865735	0.941725
COMP__Cardiometabolic_o2csf__NPX	Infarcts_lacunes_dich	0.081982	1.09504e-07	1.8999e-05
COMP__Cardiometabolic_o2csf__NPX	AD_diagnosis	0.0129822	0.396847	0.585709
COMP__Cardiometabolic_o2csf__NPX	PD_diagnosis	-0.0272146	0.0722955	0.23871
COMT__Cardiometabolic_o2csf__NPX	Infarcts_lacunes_dich	0.0138246	0.573679	0.744174
COMT__Cardiometabolic_o2csf__NPX	AD_diagnosis	0.0154659	0.527962	0.685511
COMT__Cardiometabolic_o2csf__NPX	PD_diagnosis	-0.0309768	0.200884	0.426204
COQ7__Cardiometabolic_II_o2csf__NPX	Infarcts_lacunes_dich	0.0127613	0.611157	0.773278
COQ7__Cardiometabolic_II_o2csf__NPX	AD_diagnosis	0.0615828	0.0139816	0.0512042
COQ7__Cardiometabolic_II_o2csf__NPX	PD_diagnosis	0.0491779	0.0467886	0.190447
CPA1__Cardiometabolic_o2csf__NPX	Infarcts_lacunes_dich	0.00560072	0.783664	0.88505
CPA1__Cardiometabolic_o2csf__NPX	AD_diagnosis	0.0386161	0.057736	0.151978
CPA1__Cardiometabolic_o2csf__NPX	PD_diagnosis	0.0126172	0.530002	0.719808
CPA2__Neurology_o2csf__NPX	Infarcts_lacunes_dich	0.0346465	0.0740775	0.212877
CPA2__Neurology_o2csf__NPX	AD_diagnosis	0.026241	0.174695	0.333531
CPA2__Neurology_o2csf__NPX	PD_diagnosis	-0.0153708	0.420886	0.641215
CPA4__Inflammation_II_o2csf__NPX	Infarcts_lacunes_dich	0.0250838	0.201045	0.400359
CPA4__Inflammation_II_o2csf__NPX	AD_diagnosis	-0.010882	0.578442	0.731885
CPA4__Inflammation_II_o2csf__NPX	PD_diagnosis	-0.0342501	0.0770788	0.245943
CPB1__Cardiometabolic_o2csf__NPX	Infarcts_lacunes_dich	-0.0304723	0.077725	0.21972
CPB1__Cardiometabolic_o2csf__NPX	AD_diagnosis	0.0102771	0.550506	0.7049
CPB1__Cardiometabolic_o2csf__NPX	PD_diagnosis	-0.0333013	0.0503036	0.196127
CPB2__Inflammation_II_o2csf__NPX	Infarcts_lacunes_dich	0.00770032	0.68489	0.821493
CPB2__Inflammation_II_o2csf__NPX	AD_diagnosis	-3.78896e-05	0.998402	0.998879
CPB2__Inflammation_II_o2csf__NPX	PD_diagnosis	0.0450134	0.0161216	0.104564
CPE__Oncology_o2csf__NPX	Infarcts_lacunes_dich	-0.00739457	0.728677	0.849654
CPE__Oncology_o2csf__NPX	AD_diagnosis	-0.0170357	0.422526	0.609632
CPE__Oncology_o2csf__NPX	PD_diagnosis	0.0217347	0.300546	0.535559
CPLX2__Oncology_II_o2csf__NPX	Infarcts_lacunes_dich	-0.0396017	0.015757	0.0759399
CPLX2__Oncology_II_o2csf__NPX	AD_diagnosis	0.0676598	3.61384e-05	0.0003344
CPLX2__Oncology_II_o2csf__NPX	PD_diagnosis	-0.00118128	0.941659	0.97539
CPM__Neurology_o2csf__NPX	Infarcts_lacunes_dich	-0.0382365	0.0426545	0.14518
CPM__Neurology_o2csf__NPX	AD_diagnosis	-0.0100383	0.593312	0.742019
CPM__Neurology_o2csf__NPX	PD_diagnosis	0.0144759	0.435647	0.655123
CPPED1__Neurology_o2csf__NPX	Infarcts_lacunes_dich	0.0156764	0.425782	0.617933
CPPED1__Neurology_o2csf__NPX	AD_diagnosis	0.0219524	0.263392	0.445581
CPPED1__Neurology_o2csf__NPX	PD_diagnosis	-0.0194388	0.316079	0.549084
CPQ__Cardiometabolic_II_o2csf__NPX	Infarcts_lacunes_dich	-0.0156298	0.449544	0.636052
CPQ__Cardiometabolic_II_o2csf__NPX	AD_diagnosis	-0.0396682	0.0544039	0.145217
CPQ__Cardiometabolic_II_o2csf__NPX	PD_diagnosis	0.0112604	0.580267	0.759229
CPVL__Oncology_o2csf__NPX	Infarcts_lacunes_dich	-0.031286	0.209002	0.40878
CPVL__Oncology_o2csf__NPX	AD_diagnosis	-0.0206989	0.404028	0.592176
CPVL__Oncology_o2csf__NPX	PD_diagnosis	-0.0264532	0.280771	0.517587
CPXM1__Oncology_o2csf__NPX	Infarcts_lacunes_dich	0.00875835	0.662286	0.806493
CPXM1__Oncology_o2csf__NPX	AD_diagnosis	-0.0188609	0.345108	0.533418
CPXM1__Oncology_o2csf__NPX	PD_diagnosis	0.0627375	0.00150645	0.0286431
CPXM2__Cardiometabolic_II_o2csf__NPX	Infarcts_lacunes_dich	0.0641768	0.000433531	0.00699698
CPXM2__Cardiometabolic_II_o2csf__NPX	AD_diagnosis	-0.00966884	0.594085	0.742206
CPXM2__Cardiometabolic_II_o2csf__NPX	PD_diagnosis	0.0364099	0.0423523	0.180877
CR1__Inflammation_II_o2csf__NPX	Infarcts_lacunes_dich	0.0214686	0.237244	0.443197
CR1__Inflammation_II_o2csf__NPX	AD_diagnosis	0.0278515	0.124074	0.263729
CR1__Inflammation_II_o2csf__NPX	PD_diagnosis	0.0435827	0.01488	0.0992953
CR2__Cardiometabolic_o2csf__NPX	Infarcts_lacunes_dich	0.00090832	0.964834	0.984279
CR2__Cardiometabolic_o2csf__NPX	AD_diagnosis	-0.00746714	0.716243	0.832871
CR2__Cardiometabolic_o2csf__NPX	PD_diagnosis	0.0151442	0.455418	0.668911
CREG1__Oncology_o2csf__NPX	Infarcts_lacunes_dich	-0.0352907	0.039323	0.136793
CREG1__Oncology_o2csf__NPX	AD_diagnosis	2.39512e-05	0.998879	0.998879
CREG1__Oncology_o2csf__NPX	PD_diagnosis	0.018013	0.285034	0.518528
CRELD1__Inflammation_II_o2csf__NPX	Infarcts_lacunes_dich	-0.0169697	0.257305	0.460824
CRELD1__Inflammation_II_o2csf__NPX	AD_diagnosis	-0.0526635	0.000433248	0.00286356
CRELD1__Inflammation_II_o2csf__NPX	PD_diagnosis	-0.0150985	0.306295	0.538831
CRELD2__Inflammation_o2csf__NPX	Infarcts_lacunes_dich	-0.00395625	0.828089	0.913394
CRELD2__Inflammation_o2csf__NPX	AD_diagnosis	-0.0281033	0.12186	0.262642
CRELD2__Inflammation_o2csf__NPX	PD_diagnosis	0.0136843	0.445541	0.662255
CRH__Oncology_o2csf__NPX	Infarcts_lacunes_dich	-0.0577761	0.000996056	0.012344
CRH__Oncology_o2csf__NPX	AD_diagnosis	-0.046359	0.00802033	0.0334301
CRH__Oncology_o2csf__NPX	PD_diagnosis	-0.0845412	1.05453e-06	0.000209098
CRHBP__Inflammation_o2csf__NPX	Infarcts_lacunes_dich	0.00359419	0.864055	0.933313
CRHBP__Inflammation_o2csf__NPX	AD_diagnosis	-0.0824026	8.53535e-05	0.000680866
CRHBP__Inflammation_o2csf__NPX	PD_diagnosis	-0.00898865	0.663614	0.811539
CRHR1__Cardiometabolic_o2csf__NPX	Infarcts_lacunes_dich	-0.00804089	0.729694	0.849654
CRHR1__Cardiometabolic_o2csf__NPX	AD_diagnosis	-0.0179158	0.440207	0.624113
CRHR1__Cardiometabolic_o2csf__NPX	PD_diagnosis	-0.0344181	0.133543	0.336402
CRIM1__Inflammation_o2csf__NPX	Infarcts_lacunes_dich	-0.0489504	0.000174523	0.00397112
CRIM1__Inflammation_o2csf__NPX	AD_diagnosis	-0.0171844	0.185368	0.345356
CRIM1__Inflammation_o2csf__NPX	PD_diagnosis	-0.0137649	0.282675	0.518299
CRIP2__Neurology_o2csf__NPX	Infarcts_lacunes_dich	0.051762	0.000724144	0.010173
CRIP2__Neurology_o2csf__NPX	AD_diagnosis	0.0120781	0.428166	0.613941
CRIP2__Neurology_o2csf__NPX	PD_diagnosis	-0.0140456	0.351013	0.571168
CRISP2__Oncology_o2csf__NPX	Infarcts_lacunes_dich	-0.0624045	0.00418233	0.0317218
CRISP2__Oncology_o2csf__NPX	AD_diagnosis	-0.00732441	0.735505	0.843006
CRISP2__Oncology_o2csf__NPX	PD_diagnosis	0.00273497	0.898443	0.956698
CRISP3__Inflammation_II_o2csf__NPX	Infarcts_lacunes_dich	0.0268238	0.204573	0.403909
CRISP3__Inflammation_II_o2csf__NPX	AD_diagnosis	0.0036888	0.861037	0.921295
CRISP3__Inflammation_II_o2csf__NPX	PD_diagnosis	0.0275688	0.185387	0.410234
CRKL__Inflammation_o2csf__NPX	Infarcts_lacunes_dich	0.00466449	0.666446	0.809343
CRKL__Inflammation_o2csf__NPX	AD_diagnosis	0.14149	1.82085e-37	4.43474e-35
CRKL__Inflammation_o2csf__NPX	PD_diagnosis	-0.0197841	0.0634416	0.223495
CRLF1__Inflammation_o2csf__NPX	Infarcts_lacunes_dich	-0.0272139	0.0314591	0.118517
CRLF1__Inflammation_o2csf__NPX	AD_diagnosis	-0.0162276	0.197922	0.361468
CRLF1__Inflammation_o2csf__NPX	PD_diagnosis	0.0218343	0.0795022	0.249658
CRTAC1__Cardiometabolic_o2csf__NPX	Infarcts_lacunes_dich	-0.0352761	0.0170669	0.0800297
CRTAC1__Cardiometabolic_o2csf__NPX	AD_diagnosis	-0.0476176	0.00124491	0.00711087
CRTAC1__Cardiometabolic_o2csf__NPX	PD_diagnosis	-0.0219645	0.131167	0.333377
CRYBB1__Cardiometabolic_II_o2csf__NPX	Infarcts_lacunes_dich	0.0523012	0.000325279	0.0057883
CRYBB1__Cardiometabolic_II_o2csf__NPX	AD_diagnosis	0.0843489	6.69217e-09	1.38638e-07
CRYBB1__Cardiometabolic_II_o2csf__NPX	PD_diagnosis	-0.0176952	0.216041	0.442684
CRYGD__Neurology_II_o2csf__NPX	Infarcts_lacunes_dich	-0.0527773	0.00220995	0.0210097
CRYGD__Neurology_II_o2csf__NPX	AD_diagnosis	0.0652291	0.000149278	0.00112028
CRYGD__Neurology_II_o2csf__NPX	PD_diagnosis	-0.0468191	0.00583184	0.0590846
CRYM__Neurology_II_o2csf__NPX	Infarcts_lacunes_dich	-0.0387055	0.0715704	0.209016
CRYM__Neurology_II_o2csf__NPX	AD_diagnosis	0.0284935	0.183296	0.343804
CRYM__Neurology_II_o2csf__NPX	PD_diagnosis	0.0157088	0.457272	0.669472
CRYZL1__Cardiometabolic_II_o2csf__NPX	Infarcts_lacunes_dich	-0.00434263	0.830825	0.913394
CRYZL1__Cardiometabolic_II_o2csf__NPX	AD_diagnosis	0.0597551	0.00324293	0.015575
CRYZL1__Cardiometabolic_II_o2csf__NPX	PD_diagnosis	-0.0358581	0.0734072	0.239177
CSF1__Inflammation_o2csf__NPX	Infarcts_lacunes_dich	-0.00867441	0.385612	0.588165
CSF1__Inflammation_o2csf__NPX	AD_diagnosis	-0.00683566	0.492755	0.666949
CSF1__Inflammation_o2csf__NPX	PD_diagnosis	0.00999761	0.309789	0.542522
CSF1R__Inflammation_II_o2csf__NPX	Infarcts_lacunes_dich	-0.00725481	0.676847	0.816221
CSF1R__Inflammation_II_o2csf__NPX	AD_diagnosis	0.00318164	0.854538	0.919456
CSF1R__Inflammation_II_o2csf__NPX	PD_diagnosis	-0.00462724	0.787229	0.893437
CSF2RA__Neurology_o2csf__NPX	Infarcts_lacunes_dich	0.023491	0.266519	0.468858
CSF2RA__Neurology_o2csf__NPX	AD_diagnosis	0.0277847	0.187532	0.346678
CSF2RA__Neurology_o2csf__NPX	PD_diagnosis	0.0381244	0.0672479	0.22916
CSPG4__Cardiometabolic_II_o2csf__NPX	Infarcts_lacunes_dich	0.00117455	0.928909	0.966858
CSPG4__Cardiometabolic_II_o2csf__NPX	AD_diagnosis	5.60985e-05	0.996591	0.998749
CSPG4__Cardiometabolic_II_o2csf__NPX	PD_diagnosis	0.0289619	0.0256575	0.136447
CSPG5__Neurology_II_o2csf__NPX	Infarcts_lacunes_dich	-0.0408492	0.0315078	0.118517
CSPG5__Neurology_II_o2csf__NPX	AD_diagnosis	-0.0124646	0.509944	0.672177
CSPG5__Neurology_II_o2csf__NPX	PD_diagnosis	0.000176447	0.992462	0.998327
CST1__Inflammation_II_o2csf__NPX	Infarcts_lacunes_dich	0.0129025	0.581393	0.750673
CST1__Inflammation_II_o2csf__NPX	AD_diagnosis	-0.0295422	0.205704	0.372252
CST1__Inflammation_II_o2csf__NPX	PD_diagnosis	-0.0402541	0.0809814	0.251218
CST3__Cardiometabolic_o2csf__NPX	Infarcts_lacunes_dich	-0.0203588	0.417191	0.611786
CST3__Cardiometabolic_o2csf__NPX	AD_diagnosis	-0.0368956	0.140193	0.285738
CST3__Cardiometabolic_o2csf__NPX	PD_diagnosis	0.0244543	0.322218	0.552829
CST5__Neurology_o2csf__NPX	Infarcts_lacunes_dich	-0.00929826	0.682979	0.820048
CST5__Neurology_o2csf__NPX	AD_diagnosis	-0.00635752	0.779457	0.873193
CST5__Neurology_o2csf__NPX	PD_diagnosis	-0.00016133	0.994259	0.998327
CST6__Cardiometabolic_o2csf__NPX	Infarcts_lacunes_dich	-0.00329972	0.813442	0.904694
CST6__Cardiometabolic_o2csf__NPX	AD_diagnosis	-0.0012537	0.928301	0.957432
CST6__Cardiometabolic_o2csf__NPX	PD_diagnosis	0.00109732	0.936391	0.974266
CST7__Inflammation_o2csf__NPX	Infarcts_lacunes_dich	0.0124975	0.447281	0.635267
CST7__Inflammation_o2csf__NPX	AD_diagnosis	0.00439393	0.788578	0.879804
CST7__Inflammation_o2csf__NPX	PD_diagnosis	-0.00302623	0.851686	0.933511
CSTB__Cardiometabolic_o2csf__NPX	Infarcts_lacunes_dich	0.0620888	1.5699e-07	2.42114e-05
CSTB__Cardiometabolic_o2csf__NPX	AD_diagnosis	0.0788328	2.68109e-11	7.91777e-10
CSTB__Cardiometabolic_o2csf__NPX	PD_diagnosis	-0.0229484	0.0482462	0.192985
CTBS__Inflammation_II_o2csf__NPX	Infarcts_lacunes_dich	-0.0060292	0.750604	0.862557
CTBS__Inflammation_II_o2csf__NPX	AD_diagnosis	-0.0118065	0.532493	0.690533
CTBS__Inflammation_II_o2csf__NPX	PD_diagnosis	0.00251701	0.892874	0.954618
CTHRC1__Cardiometabolic_II_o2csf__NPX	Infarcts_lacunes_dich	0.0235752	0.142941	0.319487
CTHRC1__Cardiometabolic_II_o2csf__NPX	AD_diagnosis	-0.0107985	0.500918	0.668533
CTHRC1__Cardiometabolic_II_o2csf__NPX	PD_diagnosis	-0.0298287	0.0599778	0.216232
CTRB1__Neurology_o2csf__NPX	Infarcts_lacunes_dich	-0.0112308	0.634172	0.785219
CTRB1__Neurology_o2csf__NPX	AD_diagnosis	0.0343622	0.144321	0.292434
CTRB1__Neurology_o2csf__NPX	PD_diagnosis	-0.0147726	0.525046	0.716055
CTRC__Inflammation_o2csf__NPX	Infarcts_lacunes_dich	-0.0163706	0.496172	0.675216
CTRC__Inflammation_o2csf__NPX	AD_diagnosis	0.0382388	0.110886	0.24469
CTRC__Inflammation_o2csf__NPX	PD_diagnosis	-0.00273856	0.907935	0.960528
CTRL__Neurology_II_o2csf__NPX	Infarcts_lacunes_dich	0.0117419	0.575251	0.745517
CTRL__Neurology_II_o2csf__NPX	AD_diagnosis	-0.0235207	0.260004	0.442261
CTRL__Neurology_II_o2csf__NPX	PD_diagnosis	-0.00480286	0.815946	0.916977
CTSB__Cardiometabolic_o2csf__NPX	Infarcts_lacunes_dich	-0.00496718	0.799602	0.895962
CTSB__Cardiometabolic_o2csf__NPX	AD_diagnosis	0.0260019	0.18266	0.343074
CTSB__Cardiometabolic_o2csf__NPX	PD_diagnosis	0.0336795	0.0806218	0.251218
CTSC__Inflammation_o2csf__NPX	Infarcts_lacunes_dich	0.0156681	0.444667	0.635267
CTSC__Inflammation_o2csf__NPX	AD_diagnosis	-0.0241349	0.237558	0.414234
CTSC__Inflammation_o2csf__NPX	PD_diagnosis	0.031574	0.117772	0.311002
CTSD__Cardiometabolic_o2csf__NPX	Infarcts_lacunes_dich	-0.00728613	0.731373	0.849654
CTSD__Cardiometabolic_o2csf__NPX	AD_diagnosis	-0.00397412	0.850884	0.917659
CTSD__Cardiometabolic_o2csf__NPX	PD_diagnosis	0.0541776	0.00947853	0.0766571
CTSE__Inflammation_II_o2csf__NPX	Infarcts_lacunes_dich	0.00737405	0.717294	0.845164
CTSE__Inflammation_II_o2csf__NPX	AD_diagnosis	-0.00386057	0.849263	0.917659
CTSE__Inflammation_II_o2csf__NPX	PD_diagnosis	0.0191402	0.340255	0.564936
CTSF__Oncology_o2csf__NPX	Infarcts_lacunes_dich	-0.0341248	0.0383175	0.134845
CTSF__Oncology_o2csf__NPX	AD_diagnosis	-0.067334	4.21145e-05	0.000382059
CTSF__Oncology_o2csf__NPX	PD_diagnosis	0.0143107	0.377254	0.59571
CTSH__Cardiometabolic_o2csf__NPX	Infarcts_lacunes_dich	-0.033293	0.129523	0.303267
CTSH__Cardiometabolic_o2csf__NPX	AD_diagnosis	0.0056888	0.795006	0.881105
CTSH__Cardiometabolic_o2csf__NPX	PD_diagnosis	0.0262441	0.225223	0.455699
CTSL__Cardiometabolic_o2csf__NPX	Infarcts_lacunes_dich	-0.013793	0.378671	0.582055
CTSL__Cardiometabolic_o2csf__NPX	AD_diagnosis	-0.0085842	0.582184	0.734611
CTSL__Cardiometabolic_o2csf__NPX	PD_diagnosis	-0.00190105	0.90173	0.957614
CTSO__Inflammation_o2csf__NPX	Infarcts_lacunes_dich	-0.0369195	0.0189352	0.0853314
CTSO__Inflammation_o2csf__NPX	AD_diagnosis	-0.00783264	0.616938	0.755123
CTSO__Inflammation_o2csf__NPX	PD_diagnosis	0.042219	0.00642771	0.0616425
CTSS__Neurology_o2csf__NPX	Infarcts_lacunes_dich	0.00120242	0.951859	0.980104
CTSS__Neurology_o2csf__NPX	AD_diagnosis	-0.0117977	0.551985	0.7049
CTSS__Neurology_o2csf__NPX	PD_diagnosis	0.00891099	0.650063	0.803599
CTSV__Oncology_o2csf__NPX	Infarcts_lacunes_dich	-0.0322105	0.177511	0.367706
CTSV__Oncology_o2csf__NPX	AD_diagnosis	-0.0444828	0.0615904	0.158899
CTSV__Oncology_o2csf__NPX	PD_diagnosis	-0.00507056	0.829273	0.92109
CTSZ__Cardiometabolic_o2csf__NPX	Infarcts_lacunes_dich	-0.00312607	0.867975	0.936091
CTSZ__Cardiometabolic_o2csf__NPX	AD_diagnosis	-0.028154	0.133349	0.276699
CTSZ__Cardiometabolic_o2csf__NPX	PD_diagnosis	0.0290649	0.116329	0.310047
CX3CL1__Neurology_o2csf__NPX	Infarcts_lacunes_dich	0.0307613	0.0617404	0.18976
CX3CL1__Neurology_o2csf__NPX	AD_diagnosis	-0.0192049	0.241965	0.419518
CX3CL1__Neurology_o2csf__NPX	PD_diagnosis	-0.0206793	0.202215	0.427207
CXADR__Inflammation_o2csf__NPX	Infarcts_lacunes_dich	-0.0521009	0.000678244	0.00988145
CXADR__Inflammation_o2csf__NPX	AD_diagnosis	-0.0366155	0.0164715	0.057432
CXADR__Inflammation_o2csf__NPX	PD_diagnosis	-0.0388379	0.0100521	0.0792749
CXCL1__Inflammation_o2csf__NPX	Infarcts_lacunes_dich	0.0255177	0.142498	0.31927
CXCL1__Inflammation_o2csf__NPX	AD_diagnosis	-0.0266975	0.123791	0.26353
CXCL1__Inflammation_o2csf__NPX	PD_diagnosis	0.0218688	0.201801	0.426981
CXCL10__Inflammation_o2csf__NPX	Infarcts_lacunes_dich	0.0281648	0.138557	0.316708
CXCL10__Inflammation_o2csf__NPX	AD_diagnosis	-0.054895	0.0038086	0.0178593
CXCL10__Inflammation_o2csf__NPX	PD_diagnosis	0.0143338	0.443756	0.661097
CXCL11__Neurology_o2csf__NPX	Infarcts_lacunes_dich	0.0307162	0.168758	0.358158
CXCL11__Neurology_o2csf__NPX	AD_diagnosis	-0.0711931	0.0013952	0.00777727
CXCL11__Neurology_o2csf__NPX	PD_diagnosis	0.0198371	0.366785	0.585695
CXCL13__Neurology_o2csf__NPX	Infarcts_lacunes_dich	0.0250104	0.193346	0.390065
CXCL13__Neurology_o2csf__NPX	AD_diagnosis	-0.0272544	0.155148	0.307636
CXCL13__Neurology_o2csf__NPX	PD_diagnosis	0.00833462	0.659844	0.809067
CXCL16__Cardiometabolic_o2csf__NPX	Infarcts_lacunes_dich	-0.0111409	0.367208	0.572036
CXCL16__Cardiometabolic_o2csf__NPX	AD_diagnosis	0.00646845	0.599319	0.743162
CXCL16__Cardiometabolic_o2csf__NPX	PD_diagnosis	0.000459174	0.969879	0.988791
CXCL17__Inflammation_o2csf__NPX	Infarcts_lacunes_dich	0.0649171	0.00117814	0.0136314
CXCL17__Inflammation_o2csf__NPX	AD_diagnosis	-0.0108596	0.585509	0.737465
CXCL17__Inflammation_o2csf__NPX	PD_diagnosis	-0.0102155	0.603625	0.772194
CXCL3__Inflammation_o2csf__NPX	Infarcts_lacunes_dich	-0.0131144	0.523584	0.701481
CXCL3__Inflammation_o2csf__NPX	AD_diagnosis	-0.0547204	0.00764324	0.0322457
CXCL3__Inflammation_o2csf__NPX	PD_diagnosis	0.0285065	0.159182	0.370433
CXCL8__Cardiometabolic_o2csf__NPX	Infarcts_lacunes_dich	0.0073312	0.670461	0.812041
CXCL8__Cardiometabolic_o2csf__NPX	AD_diagnosis	0.00337366	0.844106	0.914613
CXCL8__Cardiometabolic_o2csf__NPX	PD_diagnosis	0.0545591	0.00130814	0.0255732
CXCL8__Inflammation_o2csf__NPX	Infarcts_lacunes_dich	0.0040329	0.812565	0.904694
CXCL8__Inflammation_o2csf__NPX	AD_diagnosis	0.0207875	0.219419	0.392466
CXCL8__Inflammation_o2csf__NPX	PD_diagnosis	0.0429408	0.0104132	0.0811996
CXCL8__Neurology_o2csf__NPX	Infarcts_lacunes_dich	0.0159646	0.335955	0.542215
CXCL8__Neurology_o2csf__NPX	AD_diagnosis	0.000900313	0.956595	0.976289
CXCL8__Neurology_o2csf__NPX	PD_diagnosis	0.0414941	0.0111919	0.0844529
CXCL8__Oncology_o2csf__NPX	Infarcts_lacunes_dich	0.00567568	0.723657	0.848859
CXCL8__Oncology_o2csf__NPX	AD_diagnosis	-0.00987331	0.537019	0.694672
CXCL8__Oncology_o2csf__NPX	PD_diagnosis	0.0442803	0.00514337	0.0554594
CXCL9__Inflammation_o2csf__NPX	Infarcts_lacunes_dich	0.0807213	3.47776e-06	0.000225784
CXCL9__Inflammation_o2csf__NPX	AD_diagnosis	0.00685443	0.691658	0.818433
CXCL9__Inflammation_o2csf__NPX	PD_diagnosis	-0.0218266	0.201126	0.426204
CYB5R2__Oncology_II_o2csf__NPX	Infarcts_lacunes_dich	0.0329876	0.173928	0.363671
CYB5R2__Oncology_II_o2csf__NPX	AD_diagnosis	-0.00981709	0.684743	0.813216
CYB5R2__Oncology_II_o2csf__NPX	PD_diagnosis	-0.0063877	0.789169	0.894907
CYTL1__Cardiometabolic_II_o2csf__NPX	Infarcts_lacunes_dich	-0.0224093	0.175752	0.366085
CYTL1__Cardiometabolic_II_o2csf__NPX	AD_diagnosis	0.0143218	0.385286	0.576269
CYTL1__Cardiometabolic_II_o2csf__NPX	PD_diagnosis	0.00460726	0.777426	0.889585
DAG1__Inflammation_o2csf__NPX	Infarcts_lacunes_dich	-0.031443	0.0109069	0.0604485
DAG1__Inflammation_o2csf__NPX	AD_diagnosis	0.000268129	0.982607	0.988303
DAG1__Inflammation_o2csf__NPX	PD_diagnosis	0.0306804	0.0116223	0.0868677
DBH__Inflammation_II_o2csf__NPX	Infarcts_lacunes_dich	0.0349023	0.1293	0.303267
DBH__Inflammation_II_o2csf__NPX	AD_diagnosis	-0.00271831	0.905631	0.943705
DBH__Inflammation_II_o2csf__NPX	PD_diagnosis	0.033085	0.144162	0.352415
DBI__Neurology_o2csf__NPX	Infarcts_lacunes_dich	-0.0154173	0.166804	0.354996
DBI__Neurology_o2csf__NPX	AD_diagnosis	0.0288845	0.00943033	0.0379716
DBI__Neurology_o2csf__NPX	PD_diagnosis	-0.0291896	0.00791549	0.069792
DBNL__Inflammation_o2csf__NPX	Infarcts_lacunes_dich	-0.00734571	0.634806	0.785303
DBNL__Inflammation_o2csf__NPX	AD_diagnosis	0.0524579	0.000681196	0.00414693
DBNL__Inflammation_o2csf__NPX	PD_diagnosis	-0.0477968	0.0017205	0.030616
DCBLD2__Oncology_o2csf__NPX	Infarcts_lacunes_dich	-0.0219282	0.0544291	0.174815
DCBLD2__Oncology_o2csf__NPX	AD_diagnosis	-0.0262802	0.0206829	0.0677072
DCBLD2__Oncology_o2csf__NPX	PD_diagnosis	-0.0111479	0.320338	0.550966
DCC__Neurology_II_o2csf__NPX	Infarcts_lacunes_dich	-0.0578937	0.00103585	0.0126119
DCC__Neurology_II_o2csf__NPX	AD_diagnosis	-0.0742968	2.44381e-05	0.000242286
DCC__Neurology_II_o2csf__NPX	PD_diagnosis	-0.0018944	0.91296	0.964375
DCN__Cardiometabolic_o2csf__NPX	Infarcts_lacunes_dich	-0.0411407	0.104519	0.266042
DCN__Cardiometabolic_o2csf__NPX	AD_diagnosis	0.00618288	0.806604	0.886434
DCN__Cardiometabolic_o2csf__NPX	PD_diagnosis	-0.0230495	0.355743	0.576162
DCTD__Inflammation_II_o2csf__NPX	Infarcts_lacunes_dich	-0.00307842	0.884653	0.947452
DCTD__Inflammation_II_o2csf__NPX	AD_diagnosis	0.0418009	0.0483074	0.1327
DCTD__Inflammation_II_o2csf__NPX	PD_diagnosis	0.0012291	0.9531	0.981382
DCTPP1__Cardiometabolic_o2csf__NPX	Infarcts_lacunes_dich	0.046818	0.00195165	0.0193492
DCTPP1__Cardiometabolic_o2csf__NPX	AD_diagnosis	0.0314398	0.0366251	0.105907
DCTPP1__Cardiometabolic_o2csf__NPX	PD_diagnosis	-0.00232375	0.875672	0.946521
DDAH1__Oncology_o2csf__NPX	Infarcts_lacunes_dich	-0.055558	0.00024078	0.00476924
DDAH1__Oncology_o2csf__NPX	AD_diagnosis	0.103792	7.9561e-12	2.40067e-10
DDAH1__Oncology_o2csf__NPX	PD_diagnosis	-0.0495669	0.000879112	0.0206815
DDC__Cardiometabolic_o2csf__NPX	Infarcts_lacunes_dich	0.0198869	0.298108	0.503374
DDC__Cardiometabolic_o2csf__NPX	AD_diagnosis	0.0937505	9.2552e-07	1.28462e-05
DDC__Cardiometabolic_o2csf__NPX	PD_diagnosis	0.282804	5.34932e-48	7.42486e-45
DDR1__Neurology_o2csf__NPX	Infarcts_lacunes_dich	-0.0533096	0.00316415	0.0268498
DDR1__Neurology_o2csf__NPX	AD_diagnosis	-0.0237884	0.186088	0.346234
DDR1__Neurology_o2csf__NPX	PD_diagnosis	0.0210932	0.235264	0.466494
DDT__Cardiometabolic_II_o2csf__NPX	Infarcts_lacunes_dich	0.0165767	0.250542	0.457036
DDT__Cardiometabolic_II_o2csf__NPX	AD_diagnosis	0.100681	3.66055e-12	1.12908e-10
DDT__Cardiometabolic_II_o2csf__NPX	PD_diagnosis	-0.0299408	0.0352206	0.166381
DFFA__Inflammation_o2csf__NPX	Infarcts_lacunes_dich	0.00531135	0.743615	0.85797
DFFA__Inflammation_o2csf__NPX	AD_diagnosis	0.0305018	0.0596096	0.155726
DFFA__Inflammation_o2csf__NPX	PD_diagnosis	-0.0151802	0.342599	0.565397
DIPK1C__Neurology_II_o2csf__NPX	Infarcts_lacunes_dich	-0.00866543	0.649671	0.797297
DIPK1C__Neurology_II_o2csf__NPX	AD_diagnosis	-0.033074	0.0821657	0.194618
DIPK1C__Neurology_II_o2csf__NPX	PD_diagnosis	-0.00600127	0.749233	0.86806
DIPK2B__Inflammation_II_o2csf__NPX	Infarcts_lacunes_dich	-0.0249542	0.0644304	0.195688
DIPK2B__Inflammation_II_o2csf__NPX	AD_diagnosis	-0.0380172	0.00476041	0.0216638
DIPK2B__Inflammation_II_o2csf__NPX	PD_diagnosis	0.019182	0.149044	0.356367
DKK1__Neurology_o2csf__NPX	Infarcts_lacunes_dich	-0.0119699	0.350364	0.55769
DKK1__Neurology_o2csf__NPX	AD_diagnosis	0.00762995	0.550469	0.7049
DKK1__Neurology_o2csf__NPX	PD_diagnosis	-0.0103706	0.411396	0.632357
DKK3__Cardiometabolic_o2csf__NPX	Infarcts_lacunes_dich	0.0204419	0.352891	0.559367
DKK3__Cardiometabolic_o2csf__NPX	AD_diagnosis	-0.0379505	0.0836479	0.197791
DKK3__Cardiometabolic_o2csf__NPX	PD_diagnosis	0.0213055	0.325295	0.554
DKK4__Neurology_o2csf__NPX	Infarcts_lacunes_dich	0.0116501	0.472063	0.655224
DKK4__Neurology_o2csf__NPX	AD_diagnosis	-0.0195799	0.225534	0.398843
DKK4__Neurology_o2csf__NPX	PD_diagnosis	-0.0649907	4.85159e-05	0.00320667
DKKL1__Oncology_o2csf__NPX	Infarcts_lacunes_dich	-0.0350306	0.124073	0.297787
DKKL1__Oncology_o2csf__NPX	AD_diagnosis	0.0419591	0.0649377	0.164465
DKKL1__Oncology_o2csf__NPX	PD_diagnosis	-0.0255983	0.253887	0.491117
DLG4__Neurology_II_o2csf__NPX	Infarcts_lacunes_dich	-0.0143724	0.401979	0.60057
DLG4__Neurology_II_o2csf__NPX	AD_diagnosis	0.0921429	7.96594e-08	1.31628e-06
DLG4__Neurology_II_o2csf__NPX	PD_diagnosis	-0.0421948	0.0125503	0.0898699
DLK1__Cardiometabolic_o2csf__NPX	Infarcts_lacunes_dich	0.0221302	0.124519	0.297988
DLK1__Cardiometabolic_o2csf__NPX	AD_diagnosis	-0.0292539	0.0417346	0.118461
DLK1__Cardiometabolic_o2csf__NPX	PD_diagnosis	-0.0738648	2.13954e-07	6.87104e-05
DLL1__Oncology_o2csf__NPX	Infarcts_lacunes_dich	-0.0377015	0.00145974	0.0157063
DLL1__Oncology_o2csf__NPX	AD_diagnosis	-0.047462	5.85809e-05	0.00049279
DLL1__Oncology_o2csf__NPX	PD_diagnosis	-0.034919	0.00274451	0.0384785
DMD__Cardiometabolic_II_o2csf__NPX	Infarcts_lacunes_dich	0.00214828	0.897117	0.951987
DMD__Cardiometabolic_II_o2csf__NPX	AD_diagnosis	0.0403019	0.0151042	0.0541723
DMD__Cardiometabolic_II_o2csf__NPX	PD_diagnosis	0.00637973	0.696633	0.834276
DMP1__Cardiometabolic_II_o2csf__NPX	Infarcts_lacunes_dich	0.00567607	0.804984	0.900548
DMP1__Cardiometabolic_II_o2csf__NPX	AD_diagnosis	0.0119792	0.601402	0.74398
DMP1__Cardiometabolic_II_o2csf__NPX	PD_diagnosis	0.0593388	0.00884355	0.0746892
DNAJA2__Inflammation_o2csf__NPX	Infarcts_lacunes_dich	-0.0277584	0.0285882	0.111462
DNAJA2__Inflammation_o2csf__NPX	AD_diagnosis	0.0821599	1.01052e-10	2.86246e-09
DNAJA2__Inflammation_o2csf__NPX	PD_diagnosis	-0.028785	0.0211819	0.121994
DNAJA4__Neurology_II_o2csf__NPX	Infarcts_lacunes_dich	-0.026972	0.107947	0.272914
DNAJA4__Neurology_II_o2csf__NPX	AD_diagnosis	0.105268	3.90681e-10	1.00419e-08
DNAJA4__Neurology_II_o2csf__NPX	PD_diagnosis	-0.0285583	0.0839735	0.256729
DNAJB14__Oncology_II_o2csf__NPX	Infarcts_lacunes_dich	-0.00480779	0.75754	0.866117
DNAJB14__Oncology_II_o2csf__NPX	AD_diagnosis	0.0926601	2.9841e-09	6.37219e-08
DNAJB14__Oncology_II_o2csf__NPX	PD_diagnosis	-0.00980573	0.522813	0.714236
DNAJB2__Inflammation_II_o2csf__NPX	Infarcts_lacunes_dich	-0.0137479	0.304414	0.510915
DNAJB2__Inflammation_II_o2csf__NPX	AD_diagnosis	0.0644741	1.48603e-06	1.94586e-05
DNAJB2__Inflammation_II_o2csf__NPX	PD_diagnosis	-0.0377076	0.00428964	0.0527016
DNAJB6__Inflammation_II_o2csf__NPX	Infarcts_lacunes_dich	-0.0202001	0.230724	0.435115
DNAJB6__Inflammation_II_o2csf__NPX	AD_diagnosis	0.0745486	1.08712e-05	0.000117884
DNAJB6__Inflammation_II_o2csf__NPX	PD_diagnosis	-0.0398959	0.0162847	0.104819
DNAJC6__Cardiometabolic_II_o2csf__NPX	Infarcts_lacunes_dich	-0.014189	0.316393	0.522568
DNAJC6__Cardiometabolic_II_o2csf__NPX	AD_diagnosis	0.099499	2.68949e-12	8.48413e-11
DNAJC6__Cardiometabolic_II_o2csf__NPX	PD_diagnosis	-0.0460106	0.000988732	0.0221348
DNER__Inflammation_o2csf__NPX	Infarcts_lacunes_dich	-0.0263503	0.25197	0.457234
DNER__Inflammation_o2csf__NPX	AD_diagnosis	-0.0545705	0.0173922	0.059459
DNER__Inflammation_o2csf__NPX	PD_diagnosis	0.0162623	0.472573	0.677581
DNM1__Oncology_II_o2csf__NPX	Infarcts_lacunes_dich	-0.0244861	0.220206	0.42235
DNM1__Oncology_II_o2csf__NPX	AD_diagnosis	0.0935759	2.84113e-06	3.55269e-05
DNM1__Oncology_II_o2csf__NPX	PD_diagnosis	-0.0411321	0.0366814	0.169395
DNMBP__Neurology_o2csf__NPX	Infarcts_lacunes_dich	0.0328567	0.0257511	0.104817
DNMBP__Neurology_o2csf__NPX	AD_diagnosis	0.0279981	0.0566374	0.149738
DNMBP__Neurology_o2csf__NPX	PD_diagnosis	-0.0155697	0.28312	0.51843
DNPEP__Neurology_II_o2csf__NPX	Infarcts_lacunes_dich	0.0438621	0.0164324	0.0786489
DNPEP__Neurology_II_o2csf__NPX	AD_diagnosis	0.0742936	4.71971e-05	0.00041687
DNPEP__Neurology_II_o2csf__NPX	PD_diagnosis	0.025304	0.159862	0.370433
DNPH1__Inflammation_o2csf__NPX	Infarcts_lacunes_dich	-0.00545953	0.704215	0.835108
DNPH1__Inflammation_o2csf__NPX	AD_diagnosis	0.0867853	1.72298e-09	3.85725e-08
DNPH1__Inflammation_o2csf__NPX	PD_diagnosis	-0.036681	0.00963493	0.0768579
DOC2B__Neurology_II_o2csf__NPX	Infarcts_lacunes_dich	-0.016668	0.447735	0.635267
DOC2B__Neurology_II_o2csf__NPX	AD_diagnosis	0.0037978	0.862221	0.921295
DOC2B__Neurology_II_o2csf__NPX	PD_diagnosis	-0.0371871	0.0852575	0.258157
DPP10__Inflammation_o2csf__NPX	Infarcts_lacunes_dich	-0.0712183	2.9766e-05	0.00103288
DPP10__Inflammation_o2csf__NPX	AD_diagnosis	0.0223773	0.187029	0.346678
DPP10__Inflammation_o2csf__NPX	PD_diagnosis	-0.0294471	0.0789629	0.249515
DPP4__Cardiometabolic_o2csf__NPX	Infarcts_lacunes_dich	-0.00416119	0.827896	0.913394
DPP4__Cardiometabolic_o2csf__NPX	AD_diagnosis	0.0127387	0.504465	0.668765
DPP4__Cardiometabolic_o2csf__NPX	PD_diagnosis	0.0290888	0.122847	0.319557
DPP6__Oncology_o2csf__NPX	Infarcts_lacunes_dich	-0.0666916	0.000155656	0.00372163
DPP6__Oncology_o2csf__NPX	AD_diagnosis	0.00217091	0.901603	0.94325
DPP6__Oncology_o2csf__NPX	PD_diagnosis	-0.0188544	0.276818	0.512023
DPP7__Cardiometabolic_o2csf__NPX	Infarcts_lacunes_dich	-0.0713592	0.00300111	0.0257132
DPP7__Cardiometabolic_o2csf__NPX	AD_diagnosis	-0.0435949	0.0683608	0.170964
DPP7__Cardiometabolic_o2csf__NPX	PD_diagnosis	-0.00926179	0.694592	0.832952
DPT__Cardiometabolic_o2csf__NPX	Infarcts_lacunes_dich	0.0199746	0.299217	0.504633
DPT__Cardiometabolic_o2csf__NPX	AD_diagnosis	0.00401804	0.834065	0.907251
DPT__Cardiometabolic_o2csf__NPX	PD_diagnosis	0.0222115	0.241149	0.474101
DRAXIN__Neurology_o2csf__NPX	Infarcts_lacunes_dich	-0.0124314	0.421565	0.61528
DRAXIN__Neurology_o2csf__NPX	AD_diagnosis	-3.38299e-05	0.99825	0.998879
DRAXIN__Neurology_o2csf__NPX	PD_diagnosis	-0.0182656	0.230664	0.461327
DSC2__Neurology_o2csf__NPX	Infarcts_lacunes_dich	0.0133989	0.284844	0.494204
DSC2__Neurology_o2csf__NPX	AD_diagnosis	0.0212807	0.088496	0.20575
DSC2__Neurology_o2csf__NPX	PD_diagnosis	-0.0117957	0.338996	0.564858
DSCAM__Neurology_II_o2csf__NPX	Infarcts_lacunes_dich	-0.0265208	0.112675	0.28033
DSCAM__Neurology_II_o2csf__NPX	AD_diagnosis	0.0121421	0.466016	0.645218
DSCAM__Neurology_II_o2csf__NPX	PD_diagnosis	0.0175388	0.286845	0.518528
DSG2__Neurology_o2csf__NPX	Infarcts_lacunes_dich	-0.0110371	0.481367	0.660868
DSG2__Neurology_o2csf__NPX	AD_diagnosis	-0.0216529	0.166002	0.324326
DSG2__Neurology_o2csf__NPX	PD_diagnosis	0.0259804	0.0925074	0.269469
DSG3__Oncology_o2csf__NPX	Infarcts_lacunes_dich	-0.014859	0.49877	0.676067
DSG3__Oncology_o2csf__NPX	AD_diagnosis	-0.0318389	0.14582	0.294183
DSG3__Oncology_o2csf__NPX	PD_diagnosis	-0.0394926	0.0679738	0.229556
DTD1__Inflammation_II_o2csf__NPX	Infarcts_lacunes_dich	-0.0426396	0.00475949	0.0340524
DTD1__Inflammation_II_o2csf__NPX	AD_diagnosis	0.0518917	0.000575664	0.00363191
DTD1__Inflammation_II_o2csf__NPX	PD_diagnosis	-0.0449607	0.00252164	0.0368425
DTNB__Oncology_II_o2csf__NPX	Infarcts_lacunes_dich	0.0332721	0.034864	0.127681
DTNB__Oncology_II_o2csf__NPX	AD_diagnosis	0.0837555	1.13803e-07	1.83673e-06
DTNB__Oncology_II_o2csf__NPX	PD_diagnosis	0.00917022	0.555355	0.740474
DTX3__Oncology_o2csf__NPX	Infarcts_lacunes_dich	-0.0304762	0.00563918	0.0382795
DTX3__Oncology_o2csf__NPX	AD_diagnosis	0.129548	6.19142e-31	9.54855e-29
DTX3__Oncology_o2csf__NPX	PD_diagnosis	-0.041333	0.000140742	0.0061047
DUT__Oncology_II_o2csf__NPX	Infarcts_lacunes_dich	0.00301729	0.890817	0.948928
DUT__Oncology_II_o2csf__NPX	AD_diagnosis	-0.00823311	0.707267	0.828363
DUT__Oncology_II_o2csf__NPX	PD_diagnosis	0.0112524	0.603453	0.772194
EBI3_IL27__Oncology_o2csf__NPX	Infarcts_lacunes_dich	0.019108	0.257198	0.460824
EBI3_IL27__Oncology_o2csf__NPX	AD_diagnosis	-0.0335275	0.0473852	0.131279
EBI3_IL27__Oncology_o2csf__NPX	PD_diagnosis	0.0263448	0.112301	0.304174
ECE1__Neurology_o2csf__NPX	Infarcts_lacunes_dich	0.0345346	0.159195	0.344178
ECE1__Neurology_o2csf__NPX	AD_diagnosis	-0.0294773	0.228269	0.401568
ECE1__Neurology_o2csf__NPX	PD_diagnosis	0.00798491	0.740894	0.863499
ECHDC3__Cardiometabolic_II_o2csf__NPX	Infarcts_lacunes_dich	0.0794899	0.000922574	0.011574
ECHDC3__Cardiometabolic_II_o2csf__NPX	AD_diagnosis	-0.0091555	0.701378	0.825011
ECHDC3__Cardiometabolic_II_o2csf__NPX	PD_diagnosis	0.0300218	0.203138	0.427854
ECM1__Inflammation_II_o2csf__NPX	Infarcts_lacunes_dich	0.0148109	0.31531	0.521634
ECM1__Inflammation_II_o2csf__NPX	AD_diagnosis	-0.0438721	0.00292414	0.0143926
ECM1__Inflammation_II_o2csf__NPX	PD_diagnosis	-0.00118191	0.935167	0.974266
EDA2R__Oncology_o2csf__NPX	Infarcts_lacunes_dich	0.00633097	0.638817	0.786062
EDA2R__Oncology_o2csf__NPX	AD_diagnosis	-0.013927	0.300121	0.483257
EDA2R__Oncology_o2csf__NPX	PD_diagnosis	-0.0114697	0.387892	0.6063
EDAR__Inflammation_o2csf__NPX	Infarcts_lacunes_dich	-0.00071561	0.967444	0.984279
EDAR__Inflammation_o2csf__NPX	AD_diagnosis	0.0150396	0.389496	0.577994
EDAR__Inflammation_o2csf__NPX	PD_diagnosis	0.0591198	0.000631817	0.0173377
EDIL3__Cardiometabolic_o2csf__NPX	Infarcts_lacunes_dich	0.000411041	0.98612	0.989685
EDIL3__Cardiometabolic_o2csf__NPX	AD_diagnosis	-0.0233717	0.321352	0.510009
EDIL3__Cardiometabolic_o2csf__NPX	PD_diagnosis	0.00834638	0.720006	0.851977
EDN1__Cardiometabolic_II_o2csf__NPX	Infarcts_lacunes_dich	0.0292759	0.0693549	0.20395
EDN1__Cardiometabolic_II_o2csf__NPX	AD_diagnosis	-0.0151121	0.347091	0.535291
EDN1__Cardiometabolic_II_o2csf__NPX	PD_diagnosis	-0.0301243	0.0577906	0.212484
EDNRB__Inflammation_II_o2csf__NPX	Infarcts_lacunes_dich	-0.0108564	0.593181	0.759534
EDNRB__Inflammation_II_o2csf__NPX	AD_diagnosis	0.017495	0.389771	0.577994
EDNRB__Inflammation_II_o2csf__NPX	PD_diagnosis	0.00676922	0.735917	0.860533
EFCAB14__Oncology_II_o2csf__NPX	Infarcts_lacunes_dich	0.00975416	0.460799	0.646646
EFCAB14__Oncology_II_o2csf__NPX	AD_diagnosis	-0.0350853	0.00786995	0.0330015
EFCAB14__Oncology_II_o2csf__NPX	PD_diagnosis	0.0151348	0.245349	0.479325
EFEMP1__Cardiometabolic_o2csf__NPX	Infarcts_lacunes_dich	-0.00795759	0.463222	0.648665
EFEMP1__Cardiometabolic_o2csf__NPX	AD_diagnosis	0.0100607	0.352237	0.539723
EFEMP1__Cardiometabolic_o2csf__NPX	PD_diagnosis	0.00756552	0.478732	0.68125
EFHD1__Neurology_II_o2csf__NPX	Infarcts_lacunes_dich	0.0280461	0.0853865	0.233699
EFHD1__Neurology_II_o2csf__NPX	AD_diagnosis	0.00230267	0.887308	0.933725
EFHD1__Neurology_II_o2csf__NPX	PD_diagnosis	-0.0234814	0.143736	0.352415
EFNA1__Neurology_o2csf__NPX	Infarcts_lacunes_dich	-0.0446866	0.0231456	0.0961859
EFNA1__Neurology_o2csf__NPX	AD_diagnosis	0.0176267	0.371112	0.562282
EFNA1__Neurology_o2csf__NPX	PD_diagnosis	0.0424221	0.0284258	0.146129
EFNA4__Neurology_o2csf__NPX	Infarcts_lacunes_dich	0.00353868	0.729388	0.849654
EFNA4__Neurology_o2csf__NPX	AD_diagnosis	-0.00735278	0.471002	0.649852
EFNA4__Neurology_o2csf__NPX	PD_diagnosis	0.0254453	0.0116408	0.0868677
EFNB2__Neurology_II_o2csf__NPX	Infarcts_lacunes_dich	-0.0291267	0.10448	0.266042
EFNB2__Neurology_II_o2csf__NPX	AD_diagnosis	-0.0407226	0.022834	0.0728589
EFNB2__Neurology_II_o2csf__NPX	PD_diagnosis	-0.00329467	0.851871	0.933511
EGF__Inflammation_o2csf__NPX	Infarcts_lacunes_dich	0.0162771	0.496632	0.675216
EGF__Inflammation_o2csf__NPX	AD_diagnosis	0.0358135	0.133565	0.276699
EGF__Inflammation_o2csf__NPX	PD_diagnosis	-0.029894	0.20484	0.430785
EGFL7__Oncology_o2csf__NPX	Infarcts_lacunes_dich	-0.0357742	0.0383744	0.134845
EGFL7__Oncology_o2csf__NPX	AD_diagnosis	-0.0476626	0.00566723	0.0253044
EGFL7__Oncology_o2csf__NPX	PD_diagnosis	-0.0012599	0.940925	0.975358
EGFLAM__Oncology_II_o2csf__NPX	Infarcts_lacunes_dich	-0.0142295	0.386497	0.588867
EGFLAM__Oncology_II_o2csf__NPX	AD_diagnosis	-0.0186428	0.255143	0.437207
EGFLAM__Oncology_II_o2csf__NPX	PD_diagnosis	0.053977	0.00086728	0.0206815
EGFR__Cardiometabolic_o2csf__NPX	Infarcts_lacunes_dich	-0.0283636	0.0479757	0.157052
EGFR__Cardiometabolic_o2csf__NPX	AD_diagnosis	-0.0229871	0.107929	0.239688
EGFR__Cardiometabolic_o2csf__NPX	PD_diagnosis	0.0246682	0.0806955	0.251218
EGLN1__Inflammation_o2csf__NPX	Infarcts_lacunes_dich	0.00542036	0.766491	0.872041
EGLN1__Inflammation_o2csf__NPX	AD_diagnosis	0.110097	1.75648e-09	3.86982e-08
EGLN1__Inflammation_o2csf__NPX	PD_diagnosis	-0.0364127	0.0429296	0.182284
EHBP1__Cardiometabolic_II_o2csf__NPX	Infarcts_lacunes_dich	-0.0125259	0.440991	0.633719
EHBP1__Cardiometabolic_II_o2csf__NPX	AD_diagnosis	0.0934083	9.68792e-09	1.94882e-07
EHBP1__Cardiometabolic_II_o2csf__NPX	PD_diagnosis	-0.0123107	0.441836	0.660138
EIF4EBP1__Cardiometabolic_o2csf__NPX	Infarcts_lacunes_dich	0.0670717	1.23574e-05	0.000553295
EIF4EBP1__Cardiometabolic_o2csf__NPX	AD_diagnosis	0.0378712	0.013044	0.0488006
EIF4EBP1__Cardiometabolic_o2csf__NPX	PD_diagnosis	-0.0147628	0.326907	0.555381
ELAVL4__Neurology_II_o2csf__NPX	Infarcts_lacunes_dich	-0.017939	0.254645	0.459023
ELAVL4__Neurology_II_o2csf__NPX	AD_diagnosis	0.122266	1.16965e-14	5.237e-13
ELAVL4__Neurology_II_o2csf__NPX	PD_diagnosis	-0.0114543	0.459862	0.669767
ELN__Cardiometabolic_II_o2csf__NPX	Infarcts_lacunes_dich	0.08319	5.03568e-07	5.8246e-05
ELN__Cardiometabolic_II_o2csf__NPX	AD_diagnosis	-0.0231352	0.159404	0.314726
ELN__Cardiometabolic_II_o2csf__NPX	PD_diagnosis	-0.0374253	0.0213009	0.122172
ENDOU__Oncology_II_o2csf__NPX	Infarcts_lacunes_dich	0.0217413	0.251047	0.457046
ENDOU__Oncology_II_o2csf__NPX	AD_diagnosis	0.0129372	0.493392	0.666949
ENDOU__Oncology_II_o2csf__NPX	PD_diagnosis	0.00625021	0.737666	0.861473
ENG__Cardiometabolic_o2csf__NPX	Infarcts_lacunes_dich	0.0156253	0.158686	0.344149
ENG__Cardiometabolic_o2csf__NPX	AD_diagnosis	-0.020406	0.0648897	0.164465
ENG__Cardiometabolic_o2csf__NPX	PD_diagnosis	0.00492287	0.651942	0.803599
ENO1__Neurology_o2csf__NPX	Infarcts_lacunes_dich	-0.0337969	0.0146725	0.0727335
ENO1__Neurology_o2csf__NPX	AD_diagnosis	0.0884612	1.85185e-10	5.14074e-09
ENO1__Neurology_o2csf__NPX	PD_diagnosis	-0.000710624	0.958411	0.984346
ENO2__Neurology_o2csf__NPX	Infarcts_lacunes_dich	-0.0772211	1.96924e-06	0.000160783
ENO2__Neurology_o2csf__NPX	AD_diagnosis	0.0656419	4.92857e-05	0.000427554
ENO2__Neurology_o2csf__NPX	PD_diagnosis	-0.0170898	0.283617	0.518528
ENPP2__Cardiometabolic_o2csf__NPX	Infarcts_lacunes_dich	-0.0200515	0.346437	0.553342
ENPP2__Cardiometabolic_o2csf__NPX	AD_diagnosis	-0.0327703	0.122828	0.263238
ENPP2__Cardiometabolic_o2csf__NPX	PD_diagnosis	-0.0393626	0.0606566	0.217549
ENPP5__Inflammation_o2csf__NPX	Infarcts_lacunes_dich	-0.0722683	0.000745679	0.0102475
ENPP5__Inflammation_o2csf__NPX	AD_diagnosis	-0.00233236	0.912848	0.949279
ENPP5__Inflammation_o2csf__NPX	PD_diagnosis	-0.00720423	0.732183	0.859509
ENPP6__Cardiometabolic_II_o2csf__NPX	Infarcts_lacunes_dich	-0.0463245	0.0250029	0.102486
ENPP6__Cardiometabolic_II_o2csf__NPX	AD_diagnosis	0.0160354	0.436309	0.620899
ENPP6__Cardiometabolic_II_o2csf__NPX	PD_diagnosis	0.0461599	0.023354	0.128124
ENPP7__Inflammation_o2csf__NPX	Infarcts_lacunes_dich	0.00687135	0.756456	0.866117
ENPP7__Inflammation_o2csf__NPX	AD_diagnosis	-0.0307414	0.164042	0.322965
ENPP7__Inflammation_o2csf__NPX	PD_diagnosis	0.0369195	0.0906637	0.267747
ENTPD2__Oncology_o2csf__NPX	Infarcts_lacunes_dich	-0.0240758	0.286415	0.494391
ENTPD2__Oncology_o2csf__NPX	AD_diagnosis	-0.0248173	0.270335	0.451707
ENTPD2__Oncology_o2csf__NPX	PD_diagnosis	0.0251973	0.257257	0.493877
ENTPD5__Cardiometabolic_o2csf__NPX	Infarcts_lacunes_dich	-0.0156483	0.530714	0.70694
ENTPD5__Cardiometabolic_o2csf__NPX	AD_diagnosis	-0.00403448	0.871246	0.924273
ENTPD5__Cardiometabolic_o2csf__NPX	PD_diagnosis	-0.00992915	0.686468	0.826918
ENTPD6__Cardiometabolic_o2csf__NPX	Infarcts_lacunes_dich	-0.0407973	0.00625866	0.0411707
ENTPD6__Cardiometabolic_o2csf__NPX	AD_diagnosis	-0.0238183	0.10925	0.242005
ENTPD6__Cardiometabolic_o2csf__NPX	PD_diagnosis	-0.00602657	0.681617	0.825154
EPCAM__Inflammation_o2csf__NPX	Infarcts_lacunes_dich	0.00577632	0.772392	0.875168
EPCAM__Inflammation_o2csf__NPX	AD_diagnosis	0.012624	0.52598	0.683577
EPCAM__Inflammation_o2csf__NPX	PD_diagnosis	0.0396772	0.0437044	0.184171
EPHA1__Inflammation_o2csf__NPX	Infarcts_lacunes_dich	0.028031	0.067441	0.199166
EPHA1__Inflammation_o2csf__NPX	AD_diagnosis	-0.034764	0.022925	0.0729814
EPHA1__Inflammation_o2csf__NPX	PD_diagnosis	0.0329831	0.0288717	0.146678
EPHA10__Neurology_o2csf__NPX	Infarcts_lacunes_dich	-0.0497757	0.00202143	0.0197588
EPHA10__Neurology_o2csf__NPX	AD_diagnosis	-0.0665956	3.5211e-05	0.000328006
EPHA10__Neurology_o2csf__NPX	PD_diagnosis	-0.0546187	0.000582412	0.0168414
EPHA2__Oncology_o2csf__NPX	Infarcts_lacunes_dich	0.00999318	0.504035	0.681208
EPHA2__Oncology_o2csf__NPX	AD_diagnosis	-0.0213471	0.152101	0.303327
EPHA2__Oncology_o2csf__NPX	PD_diagnosis	0.0321793	0.0289552	0.146678
EPHA4__Inflammation_II_o2csf__NPX	Infarcts_lacunes_dich	-0.0801076	0.000100489	0.00268227
EPHA4__Inflammation_II_o2csf__NPX	AD_diagnosis	-0.0649315	0.00155432	0.00846036
EPHA4__Inflammation_II_o2csf__NPX	PD_diagnosis	-0.037391	0.0648697	0.226229
EPHB4__Cardiometabolic_o2csf__NPX	Infarcts_lacunes_dich	-0.00306393	0.751321	0.862559
EPHB4__Cardiometabolic_o2csf__NPX	AD_diagnosis	-0.030404	0.00162908	0.00876418
EPHB4__Cardiometabolic_o2csf__NPX	PD_diagnosis	0.0047041	0.621266	0.784638
EPHB6__Neurology_o2csf__NPX	Infarcts_lacunes_dich	-0.0385097	0.00171759	0.0176594
EPHB6__Neurology_o2csf__NPX	AD_diagnosis	-0.0466709	0.000140138	0.0010629
EPHB6__Neurology_o2csf__NPX	PD_diagnosis	-0.0434908	0.000327282	0.0108159
EPS8L2__Oncology_o2csf__NPX	Infarcts_lacunes_dich	0.019588	0.160808	0.345995
EPS8L2__Oncology_o2csf__NPX	AD_diagnosis	0.0164073	0.238521	0.415392
EPS8L2__Oncology_o2csf__NPX	PD_diagnosis	0.010928	0.42692	0.646954
ERBB2__Oncology_o2csf__NPX	Infarcts_lacunes_dich	0.0115311	0.388982	0.589418
ERBB2__Oncology_o2csf__NPX	AD_diagnosis	0.0380748	0.00433632	0.0201298
ERBB2__Oncology_o2csf__NPX	PD_diagnosis	0.0440631	0.00084124	0.0206815
ERBB3__Inflammation_o2csf__NPX	Infarcts_lacunes_dich	-0.0349677	0.013721	0.06924
ERBB3__Inflammation_o2csf__NPX	AD_diagnosis	0.000157574	0.991103	0.996126
ERBB3__Inflammation_o2csf__NPX	PD_diagnosis	0.0266047	0.0567433	0.211253
ERBB4__Oncology_o2csf__NPX	Infarcts_lacunes_dich	-0.0652329	2.82286e-05	0.00100465
ERBB4__Oncology_o2csf__NPX	AD_diagnosis	-0.0129873	0.401399	0.590192
ERBB4__Oncology_o2csf__NPX	PD_diagnosis	-0.0262916	0.0857437	0.258403
ERMAP__Inflammation_II_o2csf__NPX	Infarcts_lacunes_dich	0.00659014	0.66761	0.809343
ERMAP__Inflammation_II_o2csf__NPX	AD_diagnosis	-0.00728736	0.635103	0.771236
ERMAP__Inflammation_II_o2csf__NPX	PD_diagnosis	-0.0111881	0.460423	0.669882
ERP44__Oncology_o2csf__NPX	Infarcts_lacunes_dich	-0.0110314	0.467882	0.651375
ERP44__Oncology_o2csf__NPX	AD_diagnosis	-0.00429872	0.776793	0.870912
ERP44__Oncology_o2csf__NPX	PD_diagnosis	0.0154812	0.301111	0.535559
ESAM__Cardiometabolic_o2csf__NPX	Infarcts_lacunes_dich	-0.0209002	0.0952658	0.251865
ESAM__Cardiometabolic_o2csf__NPX	AD_diagnosis	-0.0400448	0.00136243	0.00762521
ESAM__Cardiometabolic_o2csf__NPX	PD_diagnosis	-0.0482417	9.50979e-05	0.00483683
ESM1__Inflammation_o2csf__NPX	Infarcts_lacunes_dich	0.0141023	0.404817	0.602236
ESM1__Inflammation_o2csf__NPX	AD_diagnosis	-0.0110748	0.511592	0.673071
ESM1__Inflammation_o2csf__NPX	PD_diagnosis	-0.0146519	0.379332	0.596954
EZR__Neurology_o2csf__NPX	Infarcts_lacunes_dich	0.0184117	0.270335	0.474368
EZR__Neurology_o2csf__NPX	AD_diagnosis	0.0755062	6.17622e-06	7.08478e-05
EZR__Neurology_o2csf__NPX	PD_diagnosis	-0.0444313	0.00698362	0.0653085
F10__Inflammation_II_o2csf__NPX	Infarcts_lacunes_dich	0.0224856	0.22858	0.432503
F10__Inflammation_II_o2csf__NPX	AD_diagnosis	0.0228696	0.219294	0.392466
F10__Inflammation_II_o2csf__NPX	PD_diagnosis	0.0393871	0.0322734	0.158288
F11__Inflammation_II_o2csf__NPX	Infarcts_lacunes_dich	0.0268908	0.176778	0.366768
F11__Inflammation_II_o2csf__NPX	AD_diagnosis	-8.54744e-05	0.996563	0.998749
F11__Inflammation_II_o2csf__NPX	PD_diagnosis	0.0268862	0.170343	0.388236
F11R__Neurology_o2csf__NPX	Infarcts_lacunes_dich	0.0410098	0.00107027	0.0128063
F11R__Neurology_o2csf__NPX	AD_diagnosis	0.0265882	0.0329962	0.0970311
F11R__Neurology_o2csf__NPX	PD_diagnosis	-0.00692065	0.574469	0.755794
F12__Inflammation_II_o2csf__NPX	Infarcts_lacunes_dich	0.00151338	0.940227	0.971008
F12__Inflammation_II_o2csf__NPX	AD_diagnosis	-0.00516689	0.797358	0.881232
F12__Inflammation_II_o2csf__NPX	PD_diagnosis	0.0394067	0.0475904	0.192533
F13B__Inflammation_II_o2csf__NPX	Infarcts_lacunes_dich	0.0447504	0.017921	0.0823655
F13B__Inflammation_II_o2csf__NPX	AD_diagnosis	-0.00822977	0.661946	0.794106
F13B__Inflammation_II_o2csf__NPX	PD_diagnosis	0.0474159	0.0108455	0.0831691
F2__Inflammation_II_o2csf__NPX	Infarcts_lacunes_dich	0.023445	0.189757	0.385109
F2__Inflammation_II_o2csf__NPX	AD_diagnosis	0.00900152	0.613509	0.752316
F2__Inflammation_II_o2csf__NPX	PD_diagnosis	0.0485016	0.00593204	0.0596643
F2R__Inflammation_o2csf__NPX	Infarcts_lacunes_dich	-0.011413	0.58122	0.750673
F2R__Inflammation_o2csf__NPX	AD_diagnosis	0.00936277	0.649834	0.78364
F2R__Inflammation_o2csf__NPX	PD_diagnosis	-0.0417244	0.0406457	0.178532
F3__Oncology_o2csf__NPX	Infarcts_lacunes_dich	-0.044934	0.00238846	0.0218104
F3__Oncology_o2csf__NPX	AD_diagnosis	0.0273638	0.0631687	0.161768
F3__Oncology_o2csf__NPX	PD_diagnosis	-0.0392708	0.00701078	0.0653085
F7__Cardiometabolic_o2csf__NPX	Infarcts_lacunes_dich	0.0338269	0.112692	0.28033
F7__Cardiometabolic_o2csf__NPX	AD_diagnosis	-0.0175544	0.408959	0.597398
F7__Cardiometabolic_o2csf__NPX	PD_diagnosis	0.0294638	0.160553	0.370993
F9__Cardiometabolic_o2csf__NPX	Infarcts_lacunes_dich	0.0383062	0.0832486	0.229914
F9__Cardiometabolic_o2csf__NPX	AD_diagnosis	0.00278295	0.899524	0.942294
F9__Cardiometabolic_o2csf__NPX	PD_diagnosis	0.0135122	0.534778	0.724876
FABP1__Inflammation_o2csf__NPX	Infarcts_lacunes_dich	0.0834777	5.41808e-06	0.00027853
FABP1__Inflammation_o2csf__NPX	AD_diagnosis	-0.00423511	0.816376	0.894111
FABP1__Inflammation_o2csf__NPX	PD_diagnosis	0.0198335	0.270981	0.50622
FABP2__Cardiometabolic_o2csf__NPX	Infarcts_lacunes_dich	0.0365194	0.0662037	0.196768
FABP2__Cardiometabolic_o2csf__NPX	AD_diagnosis	-0.00575492	0.771238	0.870308
FABP2__Cardiometabolic_o2csf__NPX	PD_diagnosis	0.0178116	0.3624	0.581661
FABP3__Cardiometabolic_II_o2csf__NPX	Infarcts_lacunes_dich	0.00820634	0.474744	0.655986
FABP3__Cardiometabolic_II_o2csf__NPX	AD_diagnosis	0.181705	5.50062e-53	7.63486e-50
FABP3__Cardiometabolic_II_o2csf__NPX	PD_diagnosis	-0.014855	0.188958	0.41238
FABP4__Cardiometabolic_o2csf__NPX	Infarcts_lacunes_dich	0.0541152	0.0118303	0.0629137
FABP4__Cardiometabolic_o2csf__NPX	AD_diagnosis	-0.0193349	0.366579	0.557296
FABP4__Cardiometabolic_o2csf__NPX	PD_diagnosis	0.0229873	0.277039	0.512023
FABP5__Neurology_o2csf__NPX	Infarcts_lacunes_dich	0.017704	0.198252	0.397076
FABP5__Neurology_o2csf__NPX	AD_diagnosis	0.0240359	0.0798792	0.190502
FABP5__Neurology_o2csf__NPX	PD_diagnosis	-0.00963416	0.477153	0.680666
FAM171B__Oncology_II_o2csf__NPX	Infarcts_lacunes_dich	-0.00413872	0.812804	0.904694
FAM171B__Oncology_II_o2csf__NPX	AD_diagnosis	-0.0107844	0.536103	0.694133
FAM171B__Oncology_II_o2csf__NPX	PD_diagnosis	-0.0445438	0.00984206	0.0780616
FAM20A__Cardiometabolic_II_o2csf__NPX	Infarcts_lacunes_dich	0.0204001	0.169512	0.359211
FAM20A__Cardiometabolic_II_o2csf__NPX	AD_diagnosis	-0.0444206	0.00271874	0.0135255
FAM20A__Cardiometabolic_II_o2csf__NPX	PD_diagnosis	0.0182378	0.212268	0.439743
FAM3B__Oncology_o2csf__NPX	Infarcts_lacunes_dich	0.0118361	0.613991	0.773926
FAM3B__Oncology_o2csf__NPX	AD_diagnosis	-0.00172698	0.941207	0.964563
FAM3B__Oncology_o2csf__NPX	PD_diagnosis	0.0232138	0.315352	0.549084
FAM3C__Cardiometabolic_o2csf__NPX	Infarcts_lacunes_dich	-0.0121411	0.629587	0.782334
FAM3C__Cardiometabolic_o2csf__NPX	AD_diagnosis	-0.00589764	0.814082	0.892532
FAM3C__Cardiometabolic_o2csf__NPX	PD_diagnosis	0.0189674	0.443907	0.661097
FAM3D__Oncology_II_o2csf__NPX	Infarcts_lacunes_dich	0.0287699	0.140128	0.317289
FAM3D__Oncology_II_o2csf__NPX	AD_diagnosis	-0.0355963	0.0673319	0.169306
FAM3D__Oncology_II_o2csf__NPX	PD_diagnosis	-0.0189401	0.324162	0.554
FAP__Cardiometabolic_o2csf__NPX	Infarcts_lacunes_dich	0.0581995	0.00377974	0.030151
FAP__Cardiometabolic_o2csf__NPX	AD_diagnosis	-0.0255126	0.20238	0.368157
FAP__Cardiometabolic_o2csf__NPX	PD_diagnosis	-0.0180522	0.361072	0.58157
FAS__Cardiometabolic_o2csf__NPX	Infarcts_lacunes_dich	-0.000715005	0.955056	0.982667
FAS__Cardiometabolic_o2csf__NPX	AD_diagnosis	0.0153583	0.22474	0.398843
FAS__Cardiometabolic_o2csf__NPX	PD_diagnosis	-0.0257337	0.0395483	0.176393
FASLG__Inflammation_o2csf__NPX	Infarcts_lacunes_dich	-0.00180423	0.924324	0.966858
FASLG__Inflammation_o2csf__NPX	AD_diagnosis	-0.0379049	0.0453616	0.126429
FASLG__Inflammation_o2csf__NPX	PD_diagnosis	-0.0466842	0.012661	0.0901204
FBLN2__Cardiometabolic_II_o2csf__NPX	Infarcts_lacunes_dich	-0.0143473	0.465394	0.649865
FBLN2__Cardiometabolic_II_o2csf__NPX	AD_diagnosis	0.00195447	0.92055	0.952814
FBLN2__Cardiometabolic_II_o2csf__NPX	PD_diagnosis	0.0211086	0.275707	0.510923
FCAR__Inflammation_o2csf__NPX	Infarcts_lacunes_dich	0.0180843	0.408258	0.605407
FCAR__Inflammation_o2csf__NPX	AD_diagnosis	0.0365452	0.0937019	0.215328
FCAR__Inflammation_o2csf__NPX	PD_diagnosis	0.0258444	0.230199	0.461327
FCER2__Neurology_o2csf__NPX	Infarcts_lacunes_dich	-0.0380539	0.0617951	0.18976
FCER2__Neurology_o2csf__NPX	AD_diagnosis	-0.0470291	0.0206704	0.0677072
FCER2__Neurology_o2csf__NPX	PD_diagnosis	-0.0539907	0.00717693	0.065752
FCGR2A__Cardiometabolic_o2csf__NPX	Infarcts_lacunes_dich	0.00807989	0.679098	0.816801
FCGR2A__Cardiometabolic_o2csf__NPX	AD_diagnosis	0.0210436	0.2798	0.458515
FCGR2A__Cardiometabolic_o2csf__NPX	PD_diagnosis	-0.0353584	0.066099	0.227656
FCGR3B__Cardiometabolic_o2csf__NPX	Infarcts_lacunes_dich	0.0319737	0.0613638	0.189273
FCGR3B__Cardiometabolic_o2csf__NPX	AD_diagnosis	0.0404407	0.0176803	0.0601478
FCGR3B__Cardiometabolic_o2csf__NPX	PD_diagnosis	0.00461093	0.783981	0.891209
FCN2__Cardiometabolic_o2csf__NPX	Infarcts_lacunes_dich	0.0425623	0.0584296	0.182658
FCN2__Cardiometabolic_o2csf__NPX	AD_diagnosis	0.019438	0.385856	0.5765
FCN2__Cardiometabolic_o2csf__NPX	PD_diagnosis	0.05745	0.0095187	0.0766571
FCRL1__Cardiometabolic_o2csf__NPX	Infarcts_lacunes_dich	0.00292617	0.895923	0.951447
FCRL1__Cardiometabolic_o2csf__NPX	AD_diagnosis	-0.0750144	0.000780157	0.00468769
FCRL1__Cardiometabolic_o2csf__NPX	PD_diagnosis	0.0137737	0.531612	0.721288
FCRL6__Inflammation_o2csf__NPX	Infarcts_lacunes_dich	-0.0128437	0.589629	0.757326
FCRL6__Inflammation_o2csf__NPX	AD_diagnosis	-0.0124423	0.599962	0.743162
FCRL6__Inflammation_o2csf__NPX	PD_diagnosis	0.0229743	0.327325	0.555412
FETUB__Cardiometabolic_o2csf__NPX	Infarcts_lacunes_dich	0.0590127	0.0033331	0.0275378
FETUB__Cardiometabolic_o2csf__NPX	AD_diagnosis	-0.0211123	0.291617	0.472304
FETUB__Cardiometabolic_o2csf__NPX	PD_diagnosis	0.0144	0.466446	0.673035
FGA__Inflammation_II_o2csf__NPX	Infarcts_lacunes_dich	0.0336513	0.102414	0.26422
FGA__Inflammation_II_o2csf__NPX	AD_diagnosis	0.000718949	0.972137	0.985618
FGA__Inflammation_II_o2csf__NPX	PD_diagnosis	0.0373867	0.065749	0.227014
FGF12__Inflammation_II_o2csf__NPX	Infarcts_lacunes_dich	-0.0471363	0.00665769	0.042004
FGF12__Inflammation_II_o2csf__NPX	AD_diagnosis	-0.00299933	0.862887	0.921297
FGF12__Inflammation_II_o2csf__NPX	PD_diagnosis	-0.063716	0.000207173	0.00821587
FGF19__Inflammation_o2csf__NPX	Infarcts_lacunes_dich	-0.0112917	0.459474	0.646646
FGF19__Inflammation_o2csf__NPX	AD_diagnosis	-0.05964	9.19464e-05	0.000723062
FGF19__Inflammation_o2csf__NPX	PD_diagnosis	0.0279776	0.0627687	0.222369
FGF23__Oncology_o2csf__NPX	Infarcts_lacunes_dich	0.0835458	0.000541137	0.00840695
FGF23__Oncology_o2csf__NPX	AD_diagnosis	-0.0359778	0.134419	0.278053
FGF23__Oncology_o2csf__NPX	PD_diagnosis	-0.037694	0.112422	0.304174
FGF5__Inflammation_o2csf__NPX	Infarcts_lacunes_dich	-0.0372034	0.0431957	0.146025
FGF5__Inflammation_o2csf__NPX	AD_diagnosis	-0.029685	0.105587	0.23524
FGF5__Inflammation_o2csf__NPX	PD_diagnosis	0.0116256	0.521054	0.71265
FGFBP2__Cardiometabolic_II_o2csf__NPX	Infarcts_lacunes_dich	0.0128176	0.525099	0.702156
FGFBP2__Cardiometabolic_II_o2csf__NPX	AD_diagnosis	0.0268488	0.181764	0.343074
FGFBP2__Cardiometabolic_II_o2csf__NPX	PD_diagnosis	0.0593111	0.00284965	0.0391615
FGFBP3__Neurology_II_o2csf__NPX	Infarcts_lacunes_dich	-0.00230277	0.890148	0.948928
FGFBP3__Neurology_II_o2csf__NPX	AD_diagnosis	0.0328693	0.0479767	0.132126
FGFBP3__Neurology_II_o2csf__NPX	PD_diagnosis	0.0264398	0.107454	0.297103
FGFR2__Oncology_o2csf__NPX	Infarcts_lacunes_dich	-0.0344464	0.0364531	0.130404
FGFR2__Oncology_o2csf__NPX	AD_diagnosis	-0.0378656	0.020983	0.068528
FGFR2__Oncology_o2csf__NPX	PD_diagnosis	-0.0426609	0.00851809	0.0729821
FGFR4__Inflammation_II_o2csf__NPX	Infarcts_lacunes_dich	0.0157437	0.36959	0.574458
FGFR4__Inflammation_II_o2csf__NPX	AD_diagnosis	-0.0127342	0.466788	0.64532
FGFR4__Inflammation_II_o2csf__NPX	PD_diagnosis	0.0247011	0.153169	0.363417
FGL1__Inflammation_II_o2csf__NPX	Infarcts_lacunes_dich	0.0315085	0.199242	0.398485
FGL1__Inflammation_II_o2csf__NPX	AD_diagnosis	0.0412078	0.092189	0.213264
FGL1__Inflammation_II_o2csf__NPX	PD_diagnosis	0.0550423	0.022815	0.127178
FIS1__Inflammation_o2csf__NPX	Infarcts_lacunes_dich	-0.034454	0.00078137	0.0105295
FIS1__Inflammation_o2csf__NPX	AD_diagnosis	0.0466886	5.10576e-06	6.05708e-05
FIS1__Inflammation_o2csf__NPX	PD_diagnosis	-0.00843511	0.402747	0.625294
FKBP4__Neurology_o2csf__NPX	Infarcts_lacunes_dich	-0.0089619	0.553059	0.723511
FKBP4__Neurology_o2csf__NPX	AD_diagnosis	0.0507442	0.000771275	0.00465448
FKBP4__Neurology_o2csf__NPX	PD_diagnosis	-0.0548863	0.000232679	0.0084989
FKBP5__Neurology_o2csf__NPX	Infarcts_lacunes_dich	0.0618317	0.0013706	0.014946
FKBP5__Neurology_o2csf__NPX	AD_diagnosis	0.0552393	0.00412176	0.0192626
FKBP5__Neurology_o2csf__NPX	PD_diagnosis	0.0188957	0.320043	0.550966
FLRT2__Neurology_o2csf__NPX	Infarcts_lacunes_dich	-0.0215994	0.144795	0.323111
FLRT2__Neurology_o2csf__NPX	AD_diagnosis	-0.0464369	0.00168742	0.0089737
FLRT2__Neurology_o2csf__NPX	PD_diagnosis	-0.00892503	0.540657	0.729283
FLT1__Oncology_o2csf__NPX	Infarcts_lacunes_dich	-0.00392262	0.761682	0.869419
FLT1__Oncology_o2csf__NPX	AD_diagnosis	0.0627197	1.29534e-06	1.72878e-05
FLT1__Oncology_o2csf__NPX	PD_diagnosis	-0.0136003	0.286037	0.518528
FLT3__Oncology_o2csf__NPX	Infarcts_lacunes_dich	-0.032873	0.0415105	0.142615
FLT3__Oncology_o2csf__NPX	AD_diagnosis	-0.0123811	0.440934	0.624506
FLT3__Oncology_o2csf__NPX	PD_diagnosis	0.0193775	0.222223	0.451603
FLT3LG__Inflammation_o2csf__NPX	Infarcts_lacunes_dich	0.0356099	0.00783426	0.0466693
FLT3LG__Inflammation_o2csf__NPX	AD_diagnosis	0.0263983	0.0478119	0.131934
FLT3LG__Inflammation_o2csf__NPX	PD_diagnosis	-0.0124881	0.343267	0.565397
FLT4__Oncology_o2csf__NPX	Infarcts_lacunes_dich	-0.0119564	0.603172	0.765267
FLT4__Oncology_o2csf__NPX	AD_diagnosis	0.019406	0.396921	0.585709
FLT4__Oncology_o2csf__NPX	PD_diagnosis	0.0217526	0.336659	0.564173
FN1__Inflammation_II_o2csf__NPX	Infarcts_lacunes_dich	0.02905	0.0208096	0.0902616
FN1__Inflammation_II_o2csf__NPX	AD_diagnosis	-0.022095	0.0777544	0.187692
FN1__Inflammation_II_o2csf__NPX	PD_diagnosis	-0.0114448	0.354949	0.575909
FOLR1__Oncology_o2csf__NPX	Infarcts_lacunes_dich	-0.0120667	0.625264	0.781158
FOLR1__Oncology_o2csf__NPX	AD_diagnosis	-0.0206206	0.402093	0.590588
FOLR1__Oncology_o2csf__NPX	PD_diagnosis	0.0119132	0.62424	0.785535
FOLR2__Neurology_o2csf__NPX	Infarcts_lacunes_dich	-0.000329487	0.983654	0.989685
FOLR2__Neurology_o2csf__NPX	AD_diagnosis	-0.0412298	0.0101968	0.0400941
FOLR2__Neurology_o2csf__NPX	PD_diagnosis	-0.0375306	0.0179122	0.111528
FOLR3__Oncology_o2csf__NPX	Infarcts_lacunes_dich	0.00991818	0.636503	0.785304
FOLR3__Oncology_o2csf__NPX	AD_diagnosis	-0.0163347	0.434575	0.619544
FOLR3__Oncology_o2csf__NPX	PD_diagnosis	-0.0354493	0.0862997	0.259273
FRZB__Neurology_o2csf__NPX	Infarcts_lacunes_dich	-0.00915378	0.634088	0.785219
FRZB__Neurology_o2csf__NPX	AD_diagnosis	-0.0507614	0.00817722	0.0337797
FRZB__Neurology_o2csf__NPX	PD_diagnosis	0.0451136	0.017334	0.109362
FSHB__Cardiometabolic_II_o2csf__NPX	Infarcts_lacunes_dich	-0.00118445	0.956477	0.983149
FSHB__Cardiometabolic_II_o2csf__NPX	AD_diagnosis	-0.0183258	0.397241	0.585709
FSHB__Cardiometabolic_II_o2csf__NPX	PD_diagnosis	-0.0102539	0.631395	0.791688
FST__Inflammation_o2csf__NPX	Infarcts_lacunes_dich	0.0473155	0.00430814	0.0323227
FST__Inflammation_o2csf__NPX	AD_diagnosis	-0.00668125	0.685536	0.813268
FST__Inflammation_o2csf__NPX	PD_diagnosis	0.0597799	0.000251737	0.00873527
FSTL1__Cardiometabolic_II_o2csf__NPX	Infarcts_lacunes_dich	0.0100811	0.542361	0.714713
FSTL1__Cardiometabolic_II_o2csf__NPX	AD_diagnosis	0.000498067	0.975919	0.986581
FSTL1__Cardiometabolic_II_o2csf__NPX	PD_diagnosis	0.0122597	0.451923	0.666599
FSTL3__Inflammation_o2csf__NPX	Infarcts_lacunes_dich	0.0233155	0.0855324	0.233699
FSTL3__Inflammation_o2csf__NPX	AD_diagnosis	0.00904979	0.502956	0.668765
FSTL3__Inflammation_o2csf__NPX	PD_diagnosis	0.0342149	0.0104102	0.0811996
FUCA1__Cardiometabolic_o2csf__NPX	Infarcts_lacunes_dich	-0.0468309	0.0120161	0.0636581
FUCA1__Cardiometabolic_o2csf__NPX	AD_diagnosis	-0.00597772	0.747546	0.853284
FUCA1__Cardiometabolic_o2csf__NPX	PD_diagnosis	0.00567884	0.756896	0.873293
FUOM__Inflammation_II_o2csf__NPX	Infarcts_lacunes_dich	0.0542687	0.00660388	0.0418547
FUOM__Inflammation_II_o2csf__NPX	AD_diagnosis	-0.0164552	0.408463	0.597398
FUOM__Inflammation_II_o2csf__NPX	PD_diagnosis	0.0310151	0.114884	0.308857
FURIN__Oncology_o2csf__NPX	Infarcts_lacunes_dich	-0.055323	0.00656452	0.0418547
FURIN__Oncology_o2csf__NPX	AD_diagnosis	-0.0152095	0.452541	0.633192
FURIN__Oncology_o2csf__NPX	PD_diagnosis	-0.0105932	0.596518	0.768317
FUT1__Oncology_II_o2csf__NPX	Infarcts_lacunes_dich	-0.0465887	0.0295387	0.114325
FUT1__Oncology_II_o2csf__NPX	AD_diagnosis	-0.020332	0.339974	0.528206
FUT1__Oncology_II_o2csf__NPX	PD_diagnosis	0.049856	0.0179855	0.111528
FUT3_FUT5__Neurology_o2csf__NPX	Infarcts_lacunes_dich	-0.0232771	0.173975	0.363671
FUT3_FUT5__Neurology_o2csf__NPX	AD_diagnosis	-0.0109948	0.519557	0.680969
FUT3_FUT5__Neurology_o2csf__NPX	PD_diagnosis	0.00598339	0.722677	0.853682
FUT8__Neurology_o2csf__NPX	Infarcts_lacunes_dich	-0.0101905	0.530056	0.70694
FUT8__Neurology_o2csf__NPX	AD_diagnosis	-0.0136797	0.397928	0.585709
FUT8__Neurology_o2csf__NPX	PD_diagnosis	0.0132677	0.406602	0.628468
FXN__Oncology_o2csf__NPX	Infarcts_lacunes_dich	-0.00033112	0.985605	0.989685
FXN__Oncology_o2csf__NPX	AD_diagnosis	0.0922144	5.06821e-07	7.32778e-06
FXN__Oncology_o2csf__NPX	PD_diagnosis	-0.0041768	0.81722	0.916977
FYB1__Neurology_o2csf__NPX	Infarcts_lacunes_dich	0.00188094	0.938679	0.970132
FYB1__Neurology_o2csf__NPX	AD_diagnosis	-0.00396032	0.870924	0.924273
FYB1__Neurology_o2csf__NPX	PD_diagnosis	-0.00669523	0.780969	0.891209
GABARAP__Oncology_II_o2csf__NPX	Infarcts_lacunes_dich	-0.00814155	0.667543	0.809343
GABARAP__Oncology_II_o2csf__NPX	AD_diagnosis	0.050897	0.0071908	0.030616
GABARAP__Oncology_II_o2csf__NPX	PD_diagnosis	0.0139865	0.454552	0.668911
GAD1__Oncology_II_o2csf__NPX	Infarcts_lacunes_dich	-0.0483427	0.00916188	0.052332
GAD1__Oncology_II_o2csf__NPX	AD_diagnosis	-0.0641091	0.000531972	0.00340266
GAD1__Oncology_II_o2csf__NPX	PD_diagnosis	-0.00495212	0.786179	0.892975
GAL__Inflammation_o2csf__NPX	Infarcts_lacunes_dich	0.0158707	0.249927	0.457036
GAL__Inflammation_o2csf__NPX	AD_diagnosis	-0.0153728	0.263547	0.445581
GAL__Inflammation_o2csf__NPX	PD_diagnosis	-0.0228374	0.0927092	0.269469
GALNT10__Oncology_o2csf__NPX	Infarcts_lacunes_dich	-0.00800019	0.474975	0.655986
GALNT10__Oncology_o2csf__NPX	AD_diagnosis	0.00318155	0.775848	0.870555
GALNT10__Oncology_o2csf__NPX	PD_diagnosis	0.000793429	0.942662	0.975523
GALNT2__Oncology_o2csf__NPX	Infarcts_lacunes_dich	-0.0252719	0.00795372	0.0471785
GALNT2__Oncology_o2csf__NPX	AD_diagnosis	-0.0192297	0.042576	0.120358
GALNT2__Oncology_o2csf__NPX	PD_diagnosis	-0.0211243	0.0242248	0.130746
GALNT5__Cardiometabolic_II_o2csf__NPX	Infarcts_lacunes_dich	-0.00744833	0.725322	0.848859
GALNT5__Cardiometabolic_II_o2csf__NPX	AD_diagnosis	-0.066907	0.00156727	0.00848208
GALNT5__Cardiometabolic_II_o2csf__NPX	PD_diagnosis	0.0186003	0.372888	0.592183
GALNT7__Oncology_o2csf__NPX	Infarcts_lacunes_dich	-0.012171	0.359526	0.56707
GALNT7__Oncology_o2csf__NPX	AD_diagnosis	-0.0298918	0.024218	0.0755385
GALNT7__Oncology_o2csf__NPX	PD_diagnosis	-0.0143187	0.273882	0.508598
GAPDH__Inflammation_II_o2csf__NPX	Infarcts_lacunes_dich	-0.0499561	0.0375264	0.132536
GAPDH__Inflammation_II_o2csf__NPX	AD_diagnosis	-0.0197565	0.409742	0.597398
GAPDH__Inflammation_II_o2csf__NPX	PD_diagnosis	-0.0121408	0.608418	0.776402
GAS6__Cardiometabolic_o2csf__NPX	Infarcts_lacunes_dich	-0.0259161	0.00807087	0.0476697
GAS6__Cardiometabolic_o2csf__NPX	AD_diagnosis	-0.0171748	0.0780729	0.187901
GAS6__Cardiometabolic_o2csf__NPX	PD_diagnosis	0.0124196	0.19699	0.421947
GBP1__Neurology_II_o2csf__NPX	Infarcts_lacunes_dich	0.0278072	0.137482	0.315775
GBP1__Neurology_II_o2csf__NPX	AD_diagnosis	-0.0249462	0.181397	0.343074
GBP1__Neurology_II_o2csf__NPX	PD_diagnosis	-0.0214761	0.244285	0.478909
GC__Inflammation_II_o2csf__NPX	Infarcts_lacunes_dich	-0.017523	0.448074	0.635267
GC__Inflammation_II_o2csf__NPX	AD_diagnosis	0.00808639	0.725475	0.83704
GC__Inflammation_II_o2csf__NPX	PD_diagnosis	0.0708283	0.00187901	0.0319696
GCHFR__Inflammation_II_o2csf__NPX	Infarcts_lacunes_dich	0.0036393	0.822628	0.911987
GCHFR__Inflammation_II_o2csf__NPX	AD_diagnosis	0.018959	0.242099	0.419518
GCHFR__Inflammation_II_o2csf__NPX	PD_diagnosis	0.0102968	0.520325	0.71265
GCNT1__Oncology_o2csf__NPX	Infarcts_lacunes_dich	0.00315818	0.889218	0.948928
GCNT1__Oncology_o2csf__NPX	AD_diagnosis	-0.0401319	0.0762449	0.185256
GCNT1__Oncology_o2csf__NPX	PD_diagnosis	-0.00498648	0.823355	0.918663
GDF15__Cardiometabolic_o2csf__NPX	Infarcts_lacunes_dich	0.0331082	0.0083667	0.0485899
GDF15__Cardiometabolic_o2csf__NPX	AD_diagnosis	0.028859	0.0211034	0.0687595
GDF15__Cardiometabolic_o2csf__NPX	PD_diagnosis	0.0108442	0.379966	0.59706
GFAP__Oncology_o2csf__NPX	Infarcts_lacunes_dich	-0.00204035	0.893879	0.950731
GFAP__Oncology_o2csf__NPX	AD_diagnosis	0.0635871	3.18805e-05	0.000307293
GFAP__Oncology_o2csf__NPX	PD_diagnosis	-0.00690346	0.646728	0.800766
GFER__Oncology_o2csf__NPX	Infarcts_lacunes_dich	-0.063881	0.000185855	0.00409471
GFER__Oncology_o2csf__NPX	AD_diagnosis	0.0275634	0.105089	0.234507
GFER__Oncology_o2csf__NPX	PD_diagnosis	-0.0254843	0.12932	0.330564
GFRA1__Oncology_o2csf__NPX	Infarcts_lacunes_dich	-0.00574652	0.617747	0.775255
GFRA1__Oncology_o2csf__NPX	AD_diagnosis	0.029259	0.0108364	0.041745
GFRA1__Oncology_o2csf__NPX	PD_diagnosis	0.0440532	0.000106015	0.00490494
GFRA2__Oncology_o2csf__NPX	Infarcts_lacunes_dich	-0.0377042	0.0229946	0.0958455
GFRA2__Oncology_o2csf__NPX	AD_diagnosis	-0.0709951	1.85723e-05	0.000185455
GFRA2__Oncology_o2csf__NPX	PD_diagnosis	-0.0505281	0.00199665	0.0326041
GFRA3__Neurology_o2csf__NPX	Infarcts_lacunes_dich	-0.0097431	0.447402	0.635267
GFRA3__Neurology_o2csf__NPX	AD_diagnosis	-0.00380842	0.765811	0.866296
GFRA3__Neurology_o2csf__NPX	PD_diagnosis	0.060751	1.64456e-06	0.000253628
GGACT__Cardiometabolic_II_o2csf__NPX	Infarcts_lacunes_dich	-0.00343492	0.862586	0.932853
GGACT__Cardiometabolic_II_o2csf__NPX	AD_diagnosis	0.0794369	6.17319e-05	0.000516168
GGACT__Cardiometabolic_II_o2csf__NPX	PD_diagnosis	-0.0113127	0.562661	0.746424
GGCT__Cardiometabolic_II_o2csf__NPX	Infarcts_lacunes_dich	-0.0194831	0.227148	0.430713
GGCT__Cardiometabolic_II_o2csf__NPX	AD_diagnosis	0.116654	5.83892e-13	1.97669e-11
GGCT__Cardiometabolic_II_o2csf__NPX	PD_diagnosis	-0.0734954	4.03931e-06	0.000560657
GGH__Cardiometabolic_o2csf__NPX	Infarcts_lacunes_dich	-0.0239214	0.229238	0.432902
GGH__Cardiometabolic_o2csf__NPX	AD_diagnosis	-0.00491949	0.80412	0.885105
GGH__Cardiometabolic_o2csf__NPX	PD_diagnosis	0.0625819	0.00142299	0.0274321
GGT1__Neurology_o2csf__NPX	Infarcts_lacunes_dich	-0.019769	0.202696	0.401918
GGT1__Neurology_o2csf__NPX	AD_diagnosis	-0.0152967	0.322737	0.510009
GGT1__Neurology_o2csf__NPX	PD_diagnosis	0.0203431	0.183154	0.4074
GGT5__Neurology_o2csf__NPX	Infarcts_lacunes_dich	0.0205757	0.278951	0.487025
GGT5__Neurology_o2csf__NPX	AD_diagnosis	0.0155678	0.411302	0.59835
GGT5__Neurology_o2csf__NPX	PD_diagnosis	0.00286817	0.878213	0.947132
GH1__Cardiometabolic_o2csf__NPX	Infarcts_lacunes_dich	-0.0456913	0.0655997	0.196233
GH1__Cardiometabolic_o2csf__NPX	AD_diagnosis	0.0664103	0.00725551	0.0307971
GH1__Cardiometabolic_o2csf__NPX	PD_diagnosis	0.0692839	0.00458065	0.0543413
GHR__Inflammation_II_o2csf__NPX	Infarcts_lacunes_dich	-0.00140017	0.950688	0.979741
GHR__Inflammation_II_o2csf__NPX	AD_diagnosis	-0.0424096	0.0604744	0.157188
GHR__Inflammation_II_o2csf__NPX	PD_diagnosis	0.0185366	0.406018	0.628468
GHRL__Cardiometabolic_o2csf__NPX	Infarcts_lacunes_dich	0.00374861	0.85184	0.927336
GHRL__Cardiometabolic_o2csf__NPX	AD_diagnosis	-0.0175214	0.380884	0.572151
GHRL__Cardiometabolic_o2csf__NPX	PD_diagnosis	-0.0352469	0.0744792	0.24052
GIMAP7__Inflammation_II_o2csf__NPX	Infarcts_lacunes_dich	0.00663748	0.764546	0.870542
GIMAP7__Inflammation_II_o2csf__NPX	AD_diagnosis	-0.0251818	0.254642	0.436888
GIMAP7__Inflammation_II_o2csf__NPX	PD_diagnosis	-0.0224474	0.304041	0.536989
GLA__Inflammation_II_o2csf__NPX	Infarcts_lacunes_dich	-0.0352163	0.129566	0.303267
GLA__Inflammation_II_o2csf__NPX	AD_diagnosis	-0.0602363	0.00947076	0.0379925
GLA__Inflammation_II_o2csf__NPX	PD_diagnosis	-0.00924559	0.686805	0.826918
GLB1__Neurology_o2csf__NPX	Infarcts_lacunes_dich	-0.0180757	0.388638	0.589418
GLB1__Neurology_o2csf__NPX	AD_diagnosis	-0.0322238	0.123331	0.263238
GLB1__Neurology_o2csf__NPX	PD_diagnosis	0.0314039	0.128486	0.329038
GLO1__Cardiometabolic_o2csf__NPX	Infarcts_lacunes_dich	-0.00963701	0.536052	0.712078
GLO1__Cardiometabolic_o2csf__NPX	AD_diagnosis	0.13289	2.6236e-17	1.34872e-15
GLO1__Cardiometabolic_o2csf__NPX	PD_diagnosis	-0.0313643	0.041116	0.179727
GLOD4__Inflammation_o2csf__NPX	Infarcts_lacunes_dich	-0.0110744	0.365732	0.571663
GLOD4__Inflammation_o2csf__NPX	AD_diagnosis	0.127028	1.2768e-24	1.10762e-22
GLOD4__Inflammation_o2csf__NPX	PD_diagnosis	-0.0327714	0.006617	0.0624789
GLRX__Cardiometabolic_o2csf__NPX	Infarcts_lacunes_dich	-0.0238848	0.0791367	0.221455
GLRX__Cardiometabolic_o2csf__NPX	AD_diagnosis	0.0597848	1.07909e-05	0.000117884
GLRX__Cardiometabolic_o2csf__NPX	PD_diagnosis	-0.0118553	0.375722	0.595248
GM2A__Cardiometabolic_II_o2csf__NPX	Infarcts_lacunes_dich	-0.0343991	0.159779	0.344698
GM2A__Cardiometabolic_II_o2csf__NPX	AD_diagnosis	-0.0241417	0.322299	0.510009
GM2A__Cardiometabolic_II_o2csf__NPX	PD_diagnosis	0.0173786	0.470897	0.67661
GMPR2__Inflammation_II_o2csf__NPX	Infarcts_lacunes_dich	-0.0308646	0.126467	0.300342
GMPR2__Inflammation_II_o2csf__NPX	AD_diagnosis	0.00540397	0.788637	0.879804
GMPR2__Inflammation_II_o2csf__NPX	PD_diagnosis	0.0302065	0.129794	0.331165
GNAS__Neurology_II_o2csf__NPX	Infarcts_lacunes_dich	0.0250845	0.114392	0.282017
GNAS__Neurology_II_o2csf__NPX	AD_diagnosis	-0.0210406	0.183937	0.344076
GNAS__Neurology_II_o2csf__NPX	PD_diagnosis	0.0346035	0.0270738	0.141805
GNLY__Neurology_o2csf__NPX	Infarcts_lacunes_dich	0.0265787	0.218811	0.421233
GNLY__Neurology_o2csf__NPX	AD_diagnosis	0.0342664	0.111884	0.245736
GNLY__Neurology_o2csf__NPX	PD_diagnosis	-0.0240022	0.259504	0.496132
GNPDA1__Cardiometabolic_II_o2csf__NPX	Infarcts_lacunes_dich	-0.0174823	0.414287	0.609788
GNPDA1__Cardiometabolic_II_o2csf__NPX	AD_diagnosis	0.0975645	5.26694e-06	6.19535e-05
GNPDA1__Cardiometabolic_II_o2csf__NPX	PD_diagnosis	-0.0266106	0.207126	0.432317
GNPDA2__Inflammation_II_o2csf__NPX	Infarcts_lacunes_dich	-0.0384521	0.0238552	0.0982521
GNPDA2__Inflammation_II_o2csf__NPX	AD_diagnosis	0.0638266	0.000172903	0.0012631
GNPDA2__Inflammation_II_o2csf__NPX	PD_diagnosis	-0.00673897	0.68751	0.826918
GOLM2__Neurology_o2csf__NPX	Infarcts_lacunes_dich	-0.0228628	0.0577247	0.181671
GOLM2__Neurology_o2csf__NPX	AD_diagnosis	-0.0256421	0.0327894	0.0966278
GOLM2__Neurology_o2csf__NPX	PD_diagnosis	-0.0172614	0.145622	0.353982
GOT1__Cardiometabolic_II_o2csf__NPX	Infarcts_lacunes_dich	-0.0321788	0.171278	0.361297
GOT1__Cardiometabolic_II_o2csf__NPX	AD_diagnosis	0.00906654	0.699029	0.824344
GOT1__Cardiometabolic_II_o2csf__NPX	PD_diagnosis	-0.0582455	0.0119813	0.088165
GP1BA__Cardiometabolic_o2csf__NPX	Infarcts_lacunes_dich	0.0448909	0.0385464	0.135107
GP1BA__Cardiometabolic_o2csf__NPX	AD_diagnosis	0.0396564	0.0667578	0.168188
GP1BA__Cardiometabolic_o2csf__NPX	PD_diagnosis	0.05155	0.0158551	0.103319
GPC1__Oncology_o2csf__NPX	Infarcts_lacunes_dich	-0.0675325	4.08956e-06	0.000227052
GPC1__Oncology_o2csf__NPX	AD_diagnosis	-0.0324083	0.026121	0.0796833
GPC1__Oncology_o2csf__NPX	PD_diagnosis	0.0254975	0.0765322	0.244762
GPC5__Neurology_o2csf__NPX	Infarcts_lacunes_dich	-0.0289679	0.01809	0.0828678
GPC5__Neurology_o2csf__NPX	AD_diagnosis	0.00110084	0.928156	0.957432
GPC5__Neurology_o2csf__NPX	PD_diagnosis	0.00746076	0.536239	0.726146
GPHA2__Oncology_II_o2csf__NPX	Infarcts_lacunes_dich	0.0155255	0.373902	0.577281
GPHA2__Oncology_II_o2csf__NPX	AD_diagnosis	-0.011836	0.496789	0.667604
GPHA2__Oncology_II_o2csf__NPX	PD_diagnosis	0.0541257	0.00167835	0.030254
GPI__Inflammation_II_o2csf__NPX	Infarcts_lacunes_dich	-0.00810878	0.633319	0.785219
GPI__Inflammation_II_o2csf__NPX	AD_diagnosis	0.136487	1.40681e-15	6.7333e-14
GPI__Inflammation_II_o2csf__NPX	PD_diagnosis	0.000945618	0.95494	0.982042
GPIHBP1__Oncology_II_o2csf__NPX	Infarcts_lacunes_dich	0.0236346	0.291722	0.497432
GPIHBP1__Oncology_II_o2csf__NPX	AD_diagnosis	0.00852059	0.703058	0.826286
GPIHBP1__Oncology_II_o2csf__NPX	PD_diagnosis	0.0187224	0.396357	0.617446
GPNMB__Cardiometabolic_o2csf__NPX	Infarcts_lacunes_dich	0.00799392	0.658315	0.804349
GPNMB__Cardiometabolic_o2csf__NPX	AD_diagnosis	-0.00291342	0.871426	0.924273
GPNMB__Cardiometabolic_o2csf__NPX	PD_diagnosis	0.0338261	0.0570308	0.211473
GPR158__Neurology_II_o2csf__NPX	Infarcts_lacunes_dich	-0.0222051	0.323212	0.529656
GPR158__Neurology_II_o2csf__NPX	AD_diagnosis	-0.0383301	0.0870906	0.203848
GPR158__Neurology_II_o2csf__NPX	PD_diagnosis	0.0048874	0.825229	0.919276
GPR37__Cardiometabolic_o2csf__NPX	Infarcts_lacunes_dich	-0.0172045	0.192713	0.389386
GPR37__Cardiometabolic_o2csf__NPX	AD_diagnosis	-0.0174563	0.185115	0.34535
GPR37__Cardiometabolic_o2csf__NPX	PD_diagnosis	-0.000874035	0.946449	0.976823
GRHPR__Cardiometabolic_II_o2csf__NPX	Infarcts_lacunes_dich	0.0532117	0.0251135	0.102522
GRHPR__Cardiometabolic_II_o2csf__NPX	AD_diagnosis	-0.0136018	0.565445	0.717402
GRHPR__Cardiometabolic_II_o2csf__NPX	PD_diagnosis	-0.00529816	0.820701	0.918104
GRIK2__Neurology_II_o2csf__NPX	Infarcts_lacunes_dich	-0.0436928	0.0321014	0.119856
GRIK2__Neurology_II_o2csf__NPX	AD_diagnosis	-0.0228902	0.259588	0.442096
GRIK2__Neurology_II_o2csf__NPX	PD_diagnosis	0.0565286	0.00489896	0.0548605
GRN__Neurology_o2csf__NPX	Infarcts_lacunes_dich	0.0111142	0.365543	0.571663
GRN__Neurology_o2csf__NPX	AD_diagnosis	0.0111806	0.361233	0.550859
GRN__Neurology_o2csf__NPX	PD_diagnosis	0.0134452	0.266368	0.50121
GRP__Cardiometabolic_II_o2csf__NPX	Infarcts_lacunes_dich	0.0392044	0.0366825	0.130552
GRP__Cardiometabolic_II_o2csf__NPX	AD_diagnosis	-0.0848325	6.13906e-06	7.08478e-05
GRP__Cardiometabolic_II_o2csf__NPX	PD_diagnosis	-0.0084952	0.645548	0.800734
GRPEL1__Oncology_o2csf__NPX	Infarcts_lacunes_dich	0.0206846	0.373318	0.577226
GRPEL1__Oncology_o2csf__NPX	AD_diagnosis	0.0692143	0.00286602	0.0141567
GRPEL1__Oncology_o2csf__NPX	PD_diagnosis	0.0338326	0.139337	0.346901
GSN__Inflammation_II_o2csf__NPX	Infarcts_lacunes_dich	0.0166559	0.291562	0.497432
GSN__Inflammation_II_o2csf__NPX	AD_diagnosis	-0.00352456	0.822822	0.897154
GSN__Inflammation_II_o2csf__NPX	PD_diagnosis	0.0449141	0.00391662	0.0494206
GSR__Inflammation_II_o2csf__NPX	Infarcts_lacunes_dich	-0.0201812	0.130324	0.304528
GSR__Inflammation_II_o2csf__NPX	AD_diagnosis	0.0965677	5.6565e-13	1.96281e-11
GSR__Inflammation_II_o2csf__NPX	PD_diagnosis	-0.0322219	0.0141997	0.0966133
GSTA1__Cardiometabolic_o2csf__NPX	Infarcts_lacunes_dich	0.0226211	0.347492	0.55397
GSTA1__Cardiometabolic_o2csf__NPX	AD_diagnosis	-0.050468	0.035493	0.10328
GSTA1__Cardiometabolic_o2csf__NPX	PD_diagnosis	0.0129945	0.583372	0.761015
GSTP1__Neurology_o2csf__NPX	Infarcts_lacunes_dich	-0.00503712	0.830345	0.913394
GSTP1__Neurology_o2csf__NPX	AD_diagnosis	0.033342	0.155098	0.307636
GSTP1__Neurology_o2csf__NPX	PD_diagnosis	-0.0232712	0.314731	0.548803
GSTT2B__Neurology_II_o2csf__NPX	Infarcts_lacunes_dich	0.00542911	0.823443	0.912162
GSTT2B__Neurology_II_o2csf__NPX	AD_diagnosis	0.0310202	0.200948	0.366031
GSTT2B__Neurology_II_o2csf__NPX	PD_diagnosis	-0.0130615	0.585754	0.763298
GUCA2A__Neurology_o2csf__NPX	Infarcts_lacunes_dich	0.0288237	0.0829408	0.229784
GUCA2A__Neurology_o2csf__NPX	AD_diagnosis	0.0218384	0.187576	0.346678
GUCA2A__Neurology_o2csf__NPX	PD_diagnosis	0.0342049	0.0367347	0.169395
GUSB__Cardiometabolic_o2csf__NPX	Infarcts_lacunes_dich	-0.0256305	0.209866	0.409121
GUSB__Cardiometabolic_o2csf__NPX	AD_diagnosis	-0.000622357	0.97563	0.986581
GUSB__Cardiometabolic_o2csf__NPX	PD_diagnosis	0.0606754	0.00260543	0.0376702
GZMA__Inflammation_o2csf__NPX	Infarcts_lacunes_dich	-0.00106855	0.962428	0.984279
GZMA__Inflammation_o2csf__NPX	AD_diagnosis	-0.059052	0.00905186	0.0368445
GZMA__Inflammation_o2csf__NPX	PD_diagnosis	-0.0214296	0.337502	0.5644
GZMB__Inflammation_o2csf__NPX	Infarcts_lacunes_dich	0.0345502	0.297475	0.503374
GZMB__Inflammation_o2csf__NPX	AD_diagnosis	-0.00121405	0.970865	0.985058
GZMB__Inflammation_o2csf__NPX	PD_diagnosis	0.0527789	0.106065	0.295619
HARS1__Neurology_o2csf__NPX	Infarcts_lacunes_dich	0.0324849	0.095263	0.251865
HARS1__Neurology_o2csf__NPX	AD_diagnosis	0.0461917	0.0173577	0.059459
HARS1__Neurology_o2csf__NPX	PD_diagnosis	0.00355136	0.853001	0.933511
HAVCR1__Oncology_o2csf__NPX	Infarcts_lacunes_dich	-0.0179242	0.416941	0.611786
HAVCR1__Oncology_o2csf__NPX	AD_diagnosis	-0.0476596	0.0303845	0.0903078
HAVCR1__Oncology_o2csf__NPX	PD_diagnosis	0.0177775	0.413516	0.63421
HAVCR2__Neurology_o2csf__NPX	Infarcts_lacunes_dich	0.00575284	0.656711	0.804349
HAVCR2__Neurology_o2csf__NPX	AD_diagnosis	0.0140253	0.277157	0.456339
HAVCR2__Neurology_o2csf__NPX	PD_diagnosis	-0.0152883	0.23051	0.461327
HBEGF__Oncology_o2csf__NPX	Infarcts_lacunes_dich	0.000971485	0.96602	0.984279
HBEGF__Oncology_o2csf__NPX	AD_diagnosis	-0.013633	0.548697	0.7049
HBEGF__Oncology_o2csf__NPX	PD_diagnosis	-0.0185576	0.408733	0.630357
HCG22__Cardiometabolic_II_o2csf__NPX	Infarcts_lacunes_dich	-0.00593101	0.817023	0.907312
HCG22__Cardiometabolic_II_o2csf__NPX	AD_diagnosis	0.00216466	0.932406	0.959362
HCG22__Cardiometabolic_II_o2csf__NPX	PD_diagnosis	0.0303494	0.228523	0.460712
HEG1__Inflammation_II_o2csf__NPX	Infarcts_lacunes_dich	-0.021127	0.162914	0.34894
HEG1__Inflammation_II_o2csf__NPX	AD_diagnosis	-0.0341552	0.0237736	0.0746166
HEG1__Inflammation_II_o2csf__NPX	PD_diagnosis	-0.010557	0.479035	0.68125
HEPH__Cardiometabolic_II_o2csf__NPX	Infarcts_lacunes_dich	-0.0142146	0.263238	0.467787
HEPH__Cardiometabolic_II_o2csf__NPX	AD_diagnosis	-0.0480231	0.00015364	0.0011448
HEPH__Cardiometabolic_II_o2csf__NPX	PD_diagnosis	-0.0140501	0.261447	0.498564
HGF__Inflammation_o2csf__NPX	Infarcts_lacunes_dich	-0.0214971	0.0648221	0.19599
HGF__Inflammation_o2csf__NPX	AD_diagnosis	0.0458735	7.92616e-05	0.000643363
HGF__Inflammation_o2csf__NPX	PD_diagnosis	0.0113033	0.324059	0.554
HGFAC__Inflammation_II_o2csf__NPX	Infarcts_lacunes_dich	-0.00964298	0.617138	0.775192
HGFAC__Inflammation_II_o2csf__NPX	AD_diagnosis	-0.0101472	0.597704	0.743066
HGFAC__Inflammation_II_o2csf__NPX	PD_diagnosis	0.0312018	0.100525	0.284172
HIP1R__Neurology_II_o2csf__NPX	Infarcts_lacunes_dich	-0.00669255	0.728378	0.849654
HIP1R__Neurology_II_o2csf__NPX	AD_diagnosis	0.0213792	0.265593	0.447578
HIP1R__Neurology_II_o2csf__NPX	PD_diagnosis	-0.0208322	0.272439	0.506896
HLA-A__Neurology_II_o2csf__NPX	Infarcts_lacunes_dich	0.0465866	0.0399272	0.138547
HLA-A__Neurology_II_o2csf__NPX	AD_diagnosis	-0.0305907	0.175866	0.335304
HLA-A__Neurology_II_o2csf__NPX	PD_diagnosis	-0.00149639	0.946561	0.976823
HLA-DRA__Inflammation_o2csf__NPX	Infarcts_lacunes_dich	0.0537784	0.0165525	0.0789512
HLA-DRA__Inflammation_o2csf__NPX	AD_diagnosis	-0.00639396	0.77478	0.870555
HLA-DRA__Inflammation_o2csf__NPX	PD_diagnosis	0.0650649	0.0032534	0.0434204
HMCN2__Inflammation_II_o2csf__NPX	Infarcts_lacunes_dich	0.0143392	0.485114	0.664697
HMCN2__Inflammation_II_o2csf__NPX	AD_diagnosis	0.0237142	0.247107	0.427661
HMCN2__Inflammation_II_o2csf__NPX	PD_diagnosis	0.0513836	0.0111955	0.0844529
HMOX1__Cardiometabolic_o2csf__NPX	Infarcts_lacunes_dich	0.0185688	0.26566	0.467939
HMOX1__Cardiometabolic_o2csf__NPX	AD_diagnosis	-0.0148621	0.371064	0.562282
HMOX1__Cardiometabolic_o2csf__NPX	PD_diagnosis	-0.0133321	0.416711	0.636998
HMOX2__Neurology_o2csf__NPX	Infarcts_lacunes_dich	-0.0524188	0.00699504	0.0429607
HMOX2__Neurology_o2csf__NPX	AD_diagnosis	0.0615807	0.0014936	0.00819414
HMOX2__Neurology_o2csf__NPX	PD_diagnosis	-0.0445563	0.0198377	0.117979
HNMT__Neurology_o2csf__NPX	Infarcts_lacunes_dich	0.0169664	0.289943	0.496227
HNMT__Neurology_o2csf__NPX	AD_diagnosis	-0.0128393	0.420749	0.6077
HNMT__Neurology_o2csf__NPX	PD_diagnosis	-0.0229392	0.146543	0.354878
HRC__Cardiometabolic_II_o2csf__NPX	Infarcts_lacunes_dich	-0.0430779	0.0183725	0.0838518
HRC__Cardiometabolic_II_o2csf__NPX	AD_diagnosis	-0.0134407	0.460354	0.640894
HRC__Cardiometabolic_II_o2csf__NPX	PD_diagnosis	0.0350349	0.0514701	0.197714
HRG__Inflammation_II_o2csf__NPX	Infarcts_lacunes_dich	0.0230173	0.209102	0.40878
HRG__Inflammation_II_o2csf__NPX	AD_diagnosis	0.00301746	0.868793	0.924273
HRG__Inflammation_II_o2csf__NPX	PD_diagnosis	0.0371539	0.0396503	0.176393
HS6ST1__Oncology_o2csf__NPX	Infarcts_lacunes_dich	-0.0123078	0.371575	0.576253
HS6ST1__Oncology_o2csf__NPX	AD_diagnosis	-0.0147937	0.281089	0.459002
HS6ST1__Oncology_o2csf__NPX	PD_diagnosis	0.0134917	0.319889	0.550966
HS6ST2__Inflammation_II_o2csf__NPX	Infarcts_lacunes_dich	-0.0379704	0.0193625	0.0861382
HS6ST2__Inflammation_II_o2csf__NPX	AD_diagnosis	-0.0368633	0.023299	0.0738334
HS6ST2__Inflammation_II_o2csf__NPX	PD_diagnosis	-0.0130649	0.414886	0.634908
HSPA1A__Inflammation_o2csf__NPX	Infarcts_lacunes_dich	0.0161389	0.195604	0.393477
HSPA1A__Inflammation_o2csf__NPX	AD_diagnosis	0.064839	2.03475e-07	3.13804e-06
HSPA1A__Inflammation_o2csf__NPX	PD_diagnosis	-0.000617036	0.959905	0.984346
HSPA2__Oncology_II_o2csf__NPX	Infarcts_lacunes_dich	0.00706736	0.659534	0.804422
HSPA2__Oncology_II_o2csf__NPX	AD_diagnosis	0.00143152	0.92874	0.957432
HSPA2__Oncology_II_o2csf__NPX	PD_diagnosis	-0.00738593	0.640718	0.797915
HSPB1__Cardiometabolic_o2csf__NPX	Infarcts_lacunes_dich	0.0595936	7.63255e-05	0.00216204
HSPB1__Cardiometabolic_o2csf__NPX	AD_diagnosis	-0.00630458	0.673604	0.806698
HSPB1__Cardiometabolic_o2csf__NPX	PD_diagnosis	0.00598176	0.685607	0.826918
HSPB6__Oncology_o2csf__NPX	Infarcts_lacunes_dich	0.0217744	0.140111	0.317289
HSPB6__Oncology_o2csf__NPX	AD_diagnosis	0.017974	0.221533	0.394722
HSPB6__Oncology_o2csf__NPX	PD_diagnosis	0.015635	0.281914	0.517587
HSPG2__Cardiometabolic_o2csf__NPX	Infarcts_lacunes_dich	0.0192601	0.134602	0.311449
HSPG2__Cardiometabolic_o2csf__NPX	AD_diagnosis	-0.00329305	0.797426	0.881232
HSPG2__Cardiometabolic_o2csf__NPX	PD_diagnosis	0.0249533	0.0490645	0.19347
HTRA2__Oncology_o2csf__NPX	Infarcts_lacunes_dich	-0.0224901	0.0813942	0.226403
HTRA2__Oncology_o2csf__NPX	AD_diagnosis	0.0198005	0.12346	0.263238
HTRA2__Oncology_o2csf__NPX	PD_diagnosis	0.0111886	0.378349	0.596083
HYAL1__Cardiometabolic_o2csf__NPX	Infarcts_lacunes_dich	-0.0175532	0.260508	0.464166
HYAL1__Cardiometabolic_o2csf__NPX	AD_diagnosis	-0.0229655	0.139942	0.285645
HYAL1__Cardiometabolic_o2csf__NPX	PD_diagnosis	0.0349006	0.023165	0.127591
HYOU1__Cardiometabolic_o2csf__NPX	Infarcts_lacunes_dich	-0.0225897	0.0297343	0.114325
HYOU1__Cardiometabolic_o2csf__NPX	AD_diagnosis	-0.033932	0.00106817	0.00620342
HYOU1__Cardiometabolic_o2csf__NPX	PD_diagnosis	0.00709277	0.48803	0.6884
ICAM1__Cardiometabolic_o2csf__NPX	Infarcts_lacunes_dich	0.029378	0.0307942	0.117311
ICAM1__Cardiometabolic_o2csf__NPX	AD_diagnosis	0.0361012	0.00778346	0.0327377
ICAM1__Cardiometabolic_o2csf__NPX	PD_diagnosis	-0.0100769	0.451572	0.666599
ICAM2__Cardiometabolic_o2csf__NPX	Infarcts_lacunes_dich	-0.00704805	0.539731	0.714153
ICAM2__Cardiometabolic_o2csf__NPX	AD_diagnosis	-0.0462038	5.75689e-05	0.000487229
ICAM2__Cardiometabolic_o2csf__NPX	PD_diagnosis	-0.015219	0.17886	0.401408
ICAM3__Cardiometabolic_o2csf__NPX	Infarcts_lacunes_dich	0.00709002	0.677368	0.816221
ICAM3__Cardiometabolic_o2csf__NPX	AD_diagnosis	-0.00599658	0.724106	0.836156
ICAM3__Cardiometabolic_o2csf__NPX	PD_diagnosis	0.00228458	0.89171	0.954618
ICAM5__Cardiometabolic_o2csf__NPX	Infarcts_lacunes_dich	-0.0649291	0.000341394	0.00599816
ICAM5__Cardiometabolic_o2csf__NPX	AD_diagnosis	-0.0800924	9.33923e-06	0.000103703
ICAM5__Cardiometabolic_o2csf__NPX	PD_diagnosis	-0.0656982	0.000229564	0.0084989
ICOSLG__Oncology_o2csf__NPX	Infarcts_lacunes_dich	-0.0348839	0.0197672	0.0873786
ICOSLG__Oncology_o2csf__NPX	AD_diagnosis	-0.0699306	3.00387e-06	3.70032e-05
ICOSLG__Oncology_o2csf__NPX	PD_diagnosis	-0.0293837	0.0462255	0.189265
IDS__Inflammation_o2csf__NPX	Infarcts_lacunes_dich	-0.034261	0.133876	0.311255
IDS__Inflammation_o2csf__NPX	AD_diagnosis	-0.0224044	0.325237	0.512987
IDS__Inflammation_o2csf__NPX	PD_diagnosis	0.0236143	0.294068	0.528029
IDUA__Oncology_o2csf__NPX	Infarcts_lacunes_dich	-0.0442811	0.0580172	0.181778
IDUA__Oncology_o2csf__NPX	AD_diagnosis	-0.0283217	0.223578	0.397853
IDUA__Oncology_o2csf__NPX	PD_diagnosis	0.0162162	0.480594	0.68207
IFI30__Oncology_II_o2csf__NPX	Infarcts_lacunes_dich	0.0203226	0.334251	0.540724
IFI30__Oncology_II_o2csf__NPX	AD_diagnosis	-0.0125447	0.549867	0.7049
IFI30__Oncology_II_o2csf__NPX	PD_diagnosis	0.0784066	0.000159689	0.00651907
IFNAR1__Oncology_II_o2csf__NPX	Infarcts_lacunes_dich	-0.0105055	0.56748	0.73741
IFNAR1__Oncology_II_o2csf__NPX	AD_diagnosis	-0.0161758	0.377218	0.568489
IFNAR1__Oncology_II_o2csf__NPX	PD_diagnosis	-0.0398408	0.0278105	0.144121
[truncated: 2,166 more rows]

## Sheet: Sup_Fig4a
Binary	Biomarker	Standardized	P	P_FDR	Standardized_covRF	P_covRF	P_FDR_covRF			Continuous	Biomarker	Standardized	P	P_FDR	Standardized_covRF	P_covRF	P_FDR_covRF
	A1BG__Inflammation_II_o2csf__NPX	0.00663087	0.741116	0.902709	-0.00368235	0.859256	0.938425	The p-value of the correlation is p < 2.2 x 10e-16			A1BG__Inflammation_II_o2csf__NPX	0.00663087	0.741116	0.902709	0.0186316	0.348228	0.574039	The p-value of the correlation is p < 2.2 x 10e-16
	ABCA2__Cardiometabolic_II_o2csf__NPX	-0.0140891	0.336459	0.636247	-0.00181606	0.90401	0.963378				ABCA2__Cardiometabolic_II_o2csf__NPX	-0.0140891	0.336459	0.636247	-0.00115977	0.936341	0.980748
	ABHD14B__Neurology_o2csf__NPX	-0.0173694	0.446161	0.725185	-0.0113317	0.628871	0.837999				ABHD14B__Neurology_o2csf__NPX	-0.0173694	0.446161	0.725185	-0.0277229	0.219182	0.439631
	ABL1__Oncology_o2csf__NPX	-0.00400982	0.816564	0.933588	0.00448826	0.80002	0.907185				ABL1__Oncology_o2csf__NPX	-0.00400982	0.816564	0.933588	-0.000192558	0.99102	0.997116
	ACAN__Cardiometabolic_o2csf__NPX	0.0760969	6.37112e-06	0.000552694	0.105777	6.00961e-10	8.34134e-08				ACAN__Cardiometabolic_o2csf__NPX	0.0760969	6.37112e-06	0.000552694	0.08732	1.6177e-07	1.12268e-05
	ACE__Inflammation_II_o2csf__NPX	-0.0335069	0.0426051	0.24743	-0.0287715	0.0904161	0.309871				ACE__Inflammation_II_o2csf__NPX	-0.0335069	0.0426051	0.24743	-0.0293115	0.0732308	0.211582
	ACHE__Inflammation_II_o2csf__NPX	-0.0196885	0.337248	0.636871	-0.0274198	0.194572	0.466163				ACHE__Inflammation_II_o2csf__NPX	-0.0196885	0.337248	0.636871	-0.0157272	0.438774	0.661258
	ACP5__Cardiometabolic_o2csf__NPX	0.00216034	0.890941	0.963703	0.0185319	0.248075	0.52489				ACP5__Cardiometabolic_o2csf__NPX	0.00216034	0.890941	0.963703	0.0173697	0.265212	0.490819
	ACP6__Oncology_o2csf__NPX	-0.0198923	0.360056	0.652862	-0.0109034	0.624204	0.833976				ACP6__Oncology_o2csf__NPX	-0.0198923	0.360056	0.652862	-0.0250753	0.243714	0.46723
	ACTA2__Cardiometabolic_o2csf__NPX	0.0739764	1.30453e-05	0.000952992	0.0954532	3.28688e-08	3.04146e-06				ACTA2__Cardiometabolic_o2csf__NPX	0.0739764	1.30453e-05	0.000952992	0.080352	1.69849e-06	8.35783e-05
	ACVRL1__Neurology_o2csf__NPX	-0.00225592	0.891413	0.963703	0.0125301	0.456073	0.713481				ACVRL1__Neurology_o2csf__NPX	-0.00225592	0.891413	0.963703	0.010823	0.508118	0.721871
	ACY1__Cardiometabolic_o2csf__NPX	-0.0183768	0.380096	0.671135	-0.030355	0.159127	0.425565				ACY1__Cardiometabolic_o2csf__NPX	-0.0183768	0.380096	0.671135	-0.0147532	0.476525	0.692583
	ACY3__Cardiometabolic_II_o2csf__NPX	-0.0271388	0.212805	0.514589	-0.023573	0.292164	0.560577				ACY3__Cardiometabolic_II_o2csf__NPX	-0.0271388	0.212805	0.514589	-0.0243852	0.25838	0.48268
	ACYP1__Inflammation_II_o2csf__NPX	0.00145114	0.921214	0.96867	0.00142783	0.924123	0.976167				ACYP1__Inflammation_II_o2csf__NPX	0.00145114	0.921214	0.96867	0.00771661	0.595214	0.786816
	ADA__Inflammation_o2csf__NPX	-0.0248179	0.198612	0.501747	-0.0380325	0.0542124	0.237372				ADA__Inflammation_o2csf__NPX	-0.0248179	0.198612	0.501747	-0.0456847	0.0167223	0.0773687
	ADA2__Cardiometabolic_o2csf__NPX	0.0191263	0.306402	0.607551	0.0343084	0.0726509	0.276272				ADA2__Cardiometabolic_o2csf__NPX	0.0191263	0.306402	0.607551	0.0310374	0.0934518	0.252356
	ADAM12__Inflammation_II_o2csf__NPX	-0.0174118	0.430984	0.712999	-0.017428	0.443129	0.701327				ADAM12__Inflammation_II_o2csf__NPX	-0.0174118	0.430984	0.712999	-0.0330469	0.131777	0.317546
	ADAM15__Cardiometabolic_o2csf__NPX	-0.00571653	0.744679	0.902709	-0.00263419	0.883691	0.946422				ADAM15__Cardiometabolic_o2csf__NPX	-0.00571653	0.744679	0.902709	-0.026367	0.128988	0.312582
	ADAM22__Neurology_o2csf__NPX	-0.0076234	0.711628	0.888255	-0.0188214	0.373323	0.640311				ADAM22__Neurology_o2csf__NPX	-0.0076234	0.711628	0.888255	-0.0261162	0.200597	0.413098
	ADAM23__Inflammation_o2csf__NPX	-0.0316758	0.0296956	0.212461	-0.0398084	0.00783342	0.0724853				ADAM23__Inflammation_o2csf__NPX	-0.0316758	0.0296956	0.212461	-0.0440243	0.00224531	0.0205033
	ADAM8__Neurology_o2csf__NPX	0.0864678	3.81242e-06	0.000407049	0.0987765	2.30621e-07	1.60051e-05				ADAM8__Neurology_o2csf__NPX	0.0864678	3.81242e-06	0.000407049	0.113938	6.87057e-10	8.66941e-08
	ADAM9__Oncology_II_o2csf__NPX	-0.0278044	0.0909106	0.342891	-0.0180203	0.28902	0.558718				ADAM9__Oncology_II_o2csf__NPX	-0.0278044	0.0909106	0.342891	-0.0434587	0.00754102	0.047577
	ADAMTS1__Inflammation_II_o2csf__NPX	-0.015233	0.385676	0.675907	-0.00607618	0.733563	0.878803				ADAMTS1__Inflammation_II_o2csf__NPX	-0.015233	0.385676	0.675907	-0.00972147	0.576778	0.773496
	ADAMTS13__Cardiometabolic_o2csf__NPX	0.0252282	0.199542	0.501747	0.0230429	0.256035	0.528049				ADAMTS13__Cardiometabolic_o2csf__NPX	0.0252282	0.199542	0.501747	0.0318705	0.101437	0.264651
	ADAMTS15__Oncology_o2csf__NPX	0.00429345	0.798255	0.920689	-0.012415	0.471855	0.723685				ADAMTS15__Oncology_o2csf__NPX	0.00429345	0.798255	0.920689	-0.0280573	0.0913202	0.248534
	ADAMTS4__Inflammation_II_o2csf__NPX	-0.006624	0.723392	0.895244	0.0199902	0.298172	0.567713				ADAMTS4__Inflammation_II_o2csf__NPX	-0.006624	0.723392	0.895244	0.00762487	0.681277	0.840055
	ADAMTS8__Oncology_o2csf__NPX	-0.0294451	0.0177843	0.158234	-0.0247582	0.0506636	0.225388				ADAMTS8__Oncology_o2csf__NPX	-0.0294451	0.0177843	0.158234	-0.0364895	0.00299201	0.0245736
	ADAMTSL2__Cardiometabolic_II_o2csf__NPX	-0.00373422	0.793822	0.920689	0.0119183	0.416783	0.681384				ADAMTSL2__Cardiometabolic_II_o2csf__NPX	-0.00373422	0.793822	0.920689	0.00731593	0.604975	0.792175
	ADAMTSL5__Cardiometabolic_II_o2csf__NPX	0.00293555	0.87753	0.956951	-0.000752975	0.969625	0.989431				ADAMTSL5__Cardiometabolic_II_o2csf__NPX	0.00293555	0.87753	0.956951	-0.0037406	0.84273	0.936366
	ADCYAP1R1__Oncology_o2csf__NPX	0.00317949	0.888069	0.96251	-0.00181004	0.937957	0.984953				ADCYAP1R1__Oncology_o2csf__NPX	0.00317949	0.888069	0.96251	-0.00631411	0.777685	0.896534
	ADGRB3__Neurology_o2csf__NPX	-0.0248612	0.0804273	0.330275	-0.0290831	0.0451022	0.213658				ADGRB3__Neurology_o2csf__NPX	-0.0248612	0.0804273	0.330275	-0.0440635	0.00172515	0.0169823
	ADGRD1__Inflammation_II_o2csf__NPX	-0.011773	0.536567	0.781485	-0.0146371	0.45427	0.713481				ADGRD1__Inflammation_II_o2csf__NPX	-0.011773	0.536567	0.781485	0.00705993	0.70807	0.861171
	ADGRE2__Inflammation_o2csf__NPX	-0.0242069	0.0621594	0.298606	-0.0149081	0.262012	0.531426				ADGRE2__Inflammation_o2csf__NPX	-0.0242069	0.0621594	0.298606	-0.0246061	0.055453	0.178582
	ADGRE5__Cardiometabolic_o2csf__NPX	-0.0213755	0.110768	0.390188	-0.0139877	0.306244	0.576923				ADGRE5__Cardiometabolic_o2csf__NPX	-0.0213755	0.110768	0.390188	-0.0256621	0.0529929	0.173477
	ADGRF5__Cardiometabolic_II_o2csf__NPX	0.00294149	0.854202	0.950787	0.00123309	0.94069	0.984953				ADGRF5__Cardiometabolic_II_o2csf__NPX	0.00294149	0.854202	0.950787	-0.00481323	0.761273	0.88704
	ADGRG1__Oncology_o2csf__NPX	-0.00288746	0.804428	0.925849	-0.0118481	0.318275	0.589381				ADGRG1__Oncology_o2csf__NPX	-0.00288746	0.804428	0.925849	-0.0210539	0.0679644	0.203746
	ADGRG2__Cardiometabolic_o2csf__NPX	0.00109783	0.955842	0.980668	-0.0200058	0.32623	0.597904				ADGRG2__Cardiometabolic_o2csf__NPX	0.00109783	0.955842	0.980668	-0.0196748	0.315976	0.548219
	ADIPOQ__Inflammation_II_o2csf__NPX	0.0764435	0.00100073	0.0235427	0.0802019	0.000783784	0.0175466				ADIPOQ__Inflammation_II_o2csf__NPX	0.0764435	0.00100073	0.0235427	0.0953878	3.29012e-05	0.000992758
	ADM__Oncology_o2csf__NPX	-0.00937725	0.450148	0.726518	-0.0189799	0.138344	0.394468				ADM__Oncology_o2csf__NPX	-0.00937725	0.450148	0.726518	-0.0299461	0.0147492	0.071083
	AFM__Inflammation_II_o2csf__NPX	-0.0188717	0.358706	0.652534	-0.0232054	0.274439	0.539548				AFM__Inflammation_II_o2csf__NPX	-0.0188717	0.358706	0.652534	-0.000769975	0.969822	0.986164
	AGER__Inflammation_o2csf__NPX	0.0383541	0.034381	0.230344	0.0389945	0.0360589	0.186753				AGER__Inflammation_o2csf__NPX	0.0383541	0.034381	0.230344	0.0419494	0.0193918	0.085719
	AGRN__Inflammation_o2csf__NPX	0.00245843	0.901011	0.965242	-0.00846504	0.677043	0.863396				AGRN__Inflammation_o2csf__NPX	0.00245843	0.901011	0.965242	-0.00975054	0.618249	0.80199
	AGRP__Inflammation_o2csf__NPX	0.00755686	0.634424	0.843685	0.0072946	0.654824	0.848642				AGRP__Inflammation_o2csf__NPX	0.00755686	0.634424	0.843685	0.0086149	0.583838	0.777308
	AGT__Inflammation_II_o2csf__NPX	0.0477496	0.051371	0.269068	0.0420053	0.0965185	0.321266				AGT__Inflammation_II_o2csf__NPX	0.0477496	0.051371	0.269068	0.0380678	0.116766	0.290449
	AHCY__Cardiometabolic_o2csf__NPX	0.0037906	0.871638	0.956951	0.0220108	0.362638	0.627607				AHCY__Cardiometabolic_o2csf__NPX	0.0037906	0.871638	0.956951	0.0130698	0.573507	0.770321
	AHNAK2__Cardiometabolic_II_o2csf__NPX	-0.033432	0.128452	0.408689	-0.021085	0.350866	0.616972				AHNAK2__Cardiometabolic_II_o2csf__NPX	-0.033432	0.128452	0.408689	-0.0346762	0.111248	0.282805
	AHSG__Inflammation_II_o2csf__NPX	-0.0123993	0.525834	0.776444	-0.0323757	0.109253	0.34351				AHSG__Inflammation_II_o2csf__NPX	-0.0123993	0.525834	0.776444	-0.0056294	0.771117	0.893414
	ALCAM__Cardiometabolic_o2csf__NPX	-0.0241486	0.0703402	0.31393	-0.0284115	0.0355237	0.186064				ALCAM__Cardiometabolic_o2csf__NPX	-0.0241486	0.0703402	0.31393	-0.0357512	0.0067474	0.0445971
	ALDH1A1__Neurology_o2csf__NPX	-0.0220946	0.21137	0.512905	-0.0355705	0.0491266	0.224639				ALDH1A1__Neurology_o2csf__NPX	-0.0220946	0.21137	0.512905	-0.030374	0.0824789	0.22942
	AMBN__Inflammation_o2csf__NPX	0.0341276	0.167884	0.463031	0.0322248	0.205756	0.481601				AMBN__Inflammation_o2csf__NPX	0.0341276	0.167884	0.463031	0.0292054	0.232981	0.455462
	AMBP__Oncology_o2csf__NPX	0.0271409	0.175958	0.474536	0.0135483	0.510854	0.748804				AMBP__Oncology_o2csf__NPX	0.0271409	0.175958	0.474536	0.0171055	0.388927	0.617655
	AMIGO2__Oncology_o2csf__NPX	-0.00808881	0.622832	0.836874	-0.0176775	0.290901	0.560014				AMIGO2__Oncology_o2csf__NPX	-0.00808881	0.622832	0.836874	-0.0162501	0.318056	0.549515
	AMY1A_AMY1B_AMY1C__Inflammation_II_o2csf__NPX	-0.0114672	0.491432	0.75238	-0.0160146	0.34464	0.614859				AMY1A_AMY1B_AMY1C__Inflammation_II_o2csf__NPX	-0.0114672	0.491432	0.75238	-0.0132732	0.421186	0.64076
	AMY2A__Cardiometabolic_o2csf__NPX	-0.00258308	0.87284	0.956951	-0.0116161	0.482288	0.732402				AMY2A__Cardiometabolic_o2csf__NPX	-0.00258308	0.87284	0.956951	-0.0104248	0.513848	0.727035
	AMY2B__Cardiometabolic_o2csf__NPX	-0.000173276	0.99109	0.996594	-0.00486687	0.759571	0.887375				AMY2B__Cardiometabolic_o2csf__NPX	-0.000173276	0.99109	0.996594	-0.0109906	0.474133	0.691297
	ANG__Cardiometabolic_o2csf__NPX	0.00447045	0.791057	0.920358	-0.00530825	0.759276	0.887375				ANG__Cardiometabolic_o2csf__NPX	0.00447045	0.791057	0.920358	-0.00169036	0.91937	0.976347
	ANGPT1__Inflammation_o2csf__NPX	0.0377439	0.0468834	0.25926	0.0385271	0.0477133	0.221492				ANGPT1__Inflammation_o2csf__NPX	0.0377439	0.0468834	0.25926	0.0488449	0.00934301	0.0535872
	ANGPT2__Oncology_o2csf__NPX	0.0360658	0.0224423	0.184319	0.0181641	0.262359	0.531426				ANGPT2__Oncology_o2csf__NPX	0.0360658	0.0224423	0.184319	0.0195951	0.210441	0.425171
	ANGPTL1__Cardiometabolic_o2csf__NPX	0.00820932	0.587573	0.816368	0.0122112	0.432789	0.695268				ANGPTL1__Cardiometabolic_o2csf__NPX	0.00820932	0.587573	0.816368	0.00793386	0.596591	0.787886
	ANGPTL2__Inflammation_o2csf__NPX	-0.0146492	0.370151	0.662075	-0.0191023	0.258702	0.530304				ANGPTL2__Inflammation_o2csf__NPX	-0.0146492	0.370151	0.662075	-0.0175029	0.279372	0.505565
	ANGPTL3__Cardiometabolic_o2csf__NPX	0.00638184	0.770792	0.913806	-0.0124504	0.57996	0.799389				ANGPTL3__Cardiometabolic_o2csf__NPX	0.00638184	0.770792	0.913806	0.000853123	0.968611	0.985654
	ANGPTL4__Inflammation_o2csf__NPX	0.0161894	0.308408	0.609524	0.0109081	0.505209	0.74703				ANGPTL4__Inflammation_o2csf__NPX	0.0161894	0.308408	0.609524	0.0207607	0.186958	0.393179
	ANGPTL7__Oncology_o2csf__NPX	0.0170469	0.510201	0.763925	0.00434117	0.87104	0.942326				ANGPTL7__Oncology_o2csf__NPX	0.0170469	0.510201	0.763925	-0.0067892	0.790376	0.902915
[truncated: 1,325 more rows]

## Sheet: Sup_Fig4b
Binary	Biomarker	Standardized	P	P_FDR	Standardized_covRF	P_covRF	P_FDR_covRF			Continuous	Biomarker	Standardized	P	P_FDR	Standardized_covRF	P_covRF	P_FDR_covRF
[truncated: 1,388 more rows]

[truncated: 21 more sheets: Sup_Fig4c, Sup_Fig4d, Sup_Fig4e, Sup_Fig4f, Sup_Fig5a, Sup_Fig5b, Sup_Fig5c, Sup_Fig5d, Sup_Fig5e, Sup_Fig5f, Sup_Fig6a, Sup_Fig6b, Sup_Fig6c, Sup_Fig7a, Sup_Fig7b, Sup_Fig7c, Sup_Fig7d, Sup_Fig8, Sup_Fig9, Sup_Fig10 …]
