# Supplementary material for: Identification of distinct and shared biomarker panels in different manifestations of cerebral small-vessel disease through proteomic profiling
Source: Nat Aging. 2026 Feb 24;6(3):703–21. doi: 10.1038/s43587-026-01081-7 (PMC13004690; doi:10.1038/s43587-026-01081-7)
Supplement: Supplementary file 5 — Statistical Source data. [file 43587_2026_1081_MOESM5_ESM.xlsx]

## Sheet: Fig_1a-b
		WML				Microbleeds				Infarcts
Olink protein	Olink with Panel	Std beta	p-value	p-value FDR	Significant after correction for SVD	Std beta	p-value	p-value FDR	Significant after correction for SVD	Std beta	p-value	p-value FDR	Significant after correction for SVD
A1BG	A1BG__Inflammation_II	0.0697779	0.00104062	0.00316058	Yes	0.00663087	0.741116	0.902709	No	0.0128829	0.516258	0.697049	No
ABCA2	ABCA2__Cardiometabolic_II	0.0263254	0.0888629	0.144259	No	-0.0140891	0.336459	0.636247	No	0.0145882	0.311659	0.525317	No
ABHD14B	ABHD14B__Neurology	0.046526	0.0538732	0.0958667	No	-0.0173694	0.446161	0.725185	No	0.0407303	0.0699273	0.205634	No
ABL1	ABL1__Oncology	0.0109383	0.548759	0.639528	No	-0.00400982	0.816564	0.933588	No	-0.0167367	0.324452	0.538683	No
ACAN	ACAN__Cardiometabolic	0.0833658	3.28134e-06	2.02422e-05	Yes	0.0760969	6.37112e-06	0.000552694	Yes	0.034203	0.0407824	0.139081	No
ACE	ACE__Inflammation_II	-0.0912996	1.83786e-07	1.53672e-06	Yes	-0.0335069	0.0426051	0.24743	No	-0.0232385	0.155272	0.344827	No
ACHE	ACHE__Inflammation_II	-0.07089	0.00112678	0.00339994	Yes	-0.0196885	0.337248	0.636871	No	-0.0620768	0.00214856	0.0221778	Yes
ACP5	ACP5__Cardiometabolic	-0.0369751	0.0264429	0.0514045	No	0.00216034	0.890941	0.963703	No	-0.0171342	0.269175	0.483089	No
ACP6	ACP6__Oncology	-0.0435541	0.0572687	0.0998605	No	-0.0198923	0.360056	0.652862	No	-0.0186764	0.381361	0.592753	No
ACTA2	ACTA2__Cardiometabolic	0.153607	6.08519e-18	9.8741e-16	Yes	0.0739764	1.30453e-05	0.000952992	Yes	0.0858827	2.70563e-07	3.75541e-05	Yes
ACVRL1	ACVRL1__Neurology	-0.00615506	0.725817	0.790144	No	-0.00225592	0.891413	0.963703	No	0.0200266	0.22032	0.424727	No
ACY1	ACY1__Cardiometabolic	-0.00419046	0.849981	0.893092	No	-0.0183768	0.380096	0.671135	No	0.0552863	0.00726342	0.0466742	Yes
ACY3	ACY3__Cardiometabolic_II	-0.0698362	0.00239882	0.0066326	Yes	-0.0271388	0.212805	0.514589	No	-0.054556	0.010965	0.0608639	No
ACYP1	ACYP1__Inflammation_II	-0.00521972	0.740301	0.801511	No	0.00145114	0.921214	0.96867	No	-0.0241247	0.0989958	0.261573	No
ADA	ADA__Inflammation	-0.110488	5.62525e-08	5.34785e-07	Yes	-0.0248179	0.198612	0.501747	No	-0.0535477	0.0048321	0.0355069	No
ADA2	ADA2__Cardiometabolic	0.00631244	0.750171	0.808414	No	0.0191263	0.306402	0.607551	No	0.0219315	0.234504	0.44345	No
ADAM12	ADAM12__Inflammation_II	0.0126952	0.586816	0.675934	No	-0.0174118	0.430984	0.712999	No	0.00113709	0.958385	0.985464	No
ADAM15	ADAM15__Cardiometabolic	-0.0479572	0.00959991	0.0223568	Yes	-0.00571653	0.744679	0.902709	No	-0.0192752	0.264245	0.478814	No
ADAM22	ADAM22__Neurology	-0.0643887	0.00326358	0.00867496	Yes	-0.0076234	0.711628	0.888255	No	-0.021891	0.283444	0.496743	No
ADAM23	ADAM23__Inflammation	-0.0886071	9.88772e-09	1.11578e-07	Yes	-0.0316758	0.0296956	0.212461	No	-0.0440344	0.00229287	0.0225709	No
ADAM8	ADAM8__Neurology	0.137787	3.64707e-12	8.88093e-11	Yes	0.0864678	3.81242e-06	0.000407049	Yes	0.13064	1.36563e-12	1.20517e-09	Yes
ADAM9	ADAM9__Oncology_II	-0.00749995	0.669101	0.741238	No	-0.0278044	0.0909106	0.342891	No	0.000334697	0.983641	0.994914	No
ADAMTS1	ADAMTS1__Inflammation_II	-0.0356842	0.0544112	0.096453	No	-0.015233	0.385676	0.675907	No	-0.0259121	0.134212	0.31298	No
ADAMTS13	ADAMTS13__Cardiometabolic	0.043788	0.0357715	0.066735	No	0.0252282	0.199542	0.501747	No	0.0203761	0.293732	0.509184	No
ADAMTS15	ADAMTS15__Oncology	0.0371109	0.0360634	0.0671892	No	0.00429345	0.798255	0.920689	No	0.0086055	0.601904	0.765759	No
ADAMTS4	ADAMTS4__Inflammation_II	0.0188564	0.339316	0.438113	No	-0.006624	0.723392	0.895244	No	-0.0297938	0.105293	0.269642	No
ADAMTS8	ADAMTS8__Oncology	-0.0518836	7.2931e-05	0.000299492	Yes	-0.0294451	0.0177843	0.158234	No	-0.0290033	0.0176337	0.0829682	No
ADAMTSL2	ADAMTSL2__Cardiometabolic_II	-0.0459273	0.00236254	0.00654533	Yes	-0.00373422	0.793822	0.920689	No	-0.0289432	0.039838	0.137209	No
ADAMTSL5	ADAMTSL5__Cardiometabolic_II	0.00110629	0.956219	0.965733	No	0.00293555	0.87753	0.956951	No	-0.0185303	0.323223	0.537633	No
ADCYAP1R1	ADCYAP1R1__Oncology	-0.0297589	0.215016	0.303604	No	0.00317949	0.888069	0.96251	No	-0.00704267	0.75275	0.87076	No
ADGRB3	ADGRB3__Neurology	-0.0921552	9.25515e-10	1.2472e-08	Yes	-0.0248612	0.0804273	0.330275	No	-0.0333978	0.0177297	0.0830079	No
ADGRD1	ADGRD1__Inflammation_II	0.0194236	0.336815	0.436307	No	-0.011773	0.536567	0.781485	No	-0.00477042	0.799351	0.901617	No
ADGRE2	ADGRE2__Inflammation	0.00292035	0.831514	0.876341	No	-0.0242069	0.0621594	0.298606	No	-0.0108615	0.39539	0.599783	No
ADGRE5	ADGRE5__Cardiometabolic	-0.0014194	0.920402	0.941428	No	-0.0213755	0.110768	0.390188	No	-0.00130499	0.921321	0.968298	No
ADGRF5	ADGRF5__Cardiometabolic_II	0.00967136	0.569395	0.6586	No	0.00294149	0.854202	0.950787	No	0.00799641	0.613455	0.775478	No
ADGRG1	ADGRG1__Oncology	0.0142356	0.249188	0.341772	No	-0.00288746	0.804428	0.925849	No	-0.00383707	0.73877	0.861591	No
ADGRG2	ADGRG2__Cardiometabolic	0.0277988	0.184413	0.267746	No	0.00109783	0.955842	0.980668	No	0.0169175	0.385461	0.594467	No
ADIPOQ	ADIPOQ__Inflammation_II	0.054785	0.0261363	0.0510946	No	0.0764435	0.00100073	0.0235427	Yes	-0.0101286	0.659041	0.808797	No
ADM	ADM__Oncology	-0.00157607	0.904379	0.929147	No	-0.00937725	0.450148	0.726518	No	0.0151529	0.214516	0.417391	No
AFM	AFM__Inflammation_II	0.0408901	0.0606272	0.104317	No	-0.0188717	0.358706	0.652534	No	0.0301565	0.137402	0.317858	No
AGER	AGER__Inflammation	0.0953542	6.45138e-07	4.86658e-06	Yes	0.0383541	0.034381	0.230344	No	0.0361202	0.0435308	0.145592	No
AGRN	AGRN__Inflammation	-0.108911	1.74872e-07	1.4891e-06	Yes	0.00245843	0.901011	0.965242	No	-0.0672402	0.00054652	0.00862011	Yes
AGRP	AGRP__Inflammation	0.0315878	0.0606513	0.104317	No	0.00755686	0.634424	0.843685	No	0.0163791	0.2962	0.511783	No
AGT	AGT__Inflammation_II	0.0121324	0.640569	0.720499	No	0.0477496	0.051371	0.269068	No	-0.035031	0.147446	0.333314	No
AHCY	AHCY__Cardiometabolic	0.0115662	0.641078	0.720499	No	0.0037906	0.871638	0.956951	No	-0.013251	0.565995	0.736952	No
AHNAK2	AHNAK2__Cardiometabolic_II	-0.03389	0.145298	0.220649	No	-0.033432	0.128452	0.408689	No	-0.00866991	0.688856	0.825979	No
AHSG	AHSG__Inflammation_II	0.029841	0.151037	0.228614	No	-0.0123993	0.525834	0.776444	No	0.0215631	0.264873	0.479328	No
ALCAM	ALCAM__Cardiometabolic	-0.0874347	6.02563e-10	8.80376e-09	Yes	-0.0241486	0.0703402	0.31393	No	-0.0387837	0.0033048	0.0281414	No
ALDH1A1	ALDH1A1__Neurology	-0.045599	0.0149573	0.0322372	No	-0.0220946	0.21137	0.512905	No	-0.0456606	0.00879779	0.0519631	No
AMBN	AMBN__Inflammation	0.00716843	0.78406	0.835849	No	0.0341276	0.167884	0.463031	No	-0.0137782	0.57142	0.741938	No
AMBP	AMBP__Oncology	0.0845036	6.87173e-05	0.000287288	Yes	0.0271409	0.175958	0.474536	No	0.0481646	0.0149677	0.0750007	No
AMIGO2	AMIGO2__Oncology	-0.0750514	1.54577e-05	7.77365e-05	Yes	-0.00808881	0.622832	0.836874	No	-0.04244	0.00879757	0.0519631	No
AMY1A_AMY1B_AMY1C	AMY1A_AMY1B_AMY1C__Inflammation_II	-0.00759821	0.668072	0.741234	No	-0.0114672	0.491432	0.75238	No	-0.00983444	0.55089	0.724773	No
AMY2A	AMY2A__Cardiometabolic	-0.0241604	0.157261	0.236488	No	-0.00258308	0.87284	0.956951	No	-0.0133133	0.40222	0.606169	No
AMY2B	AMY2B__Cardiometabolic	-0.0302534	0.0658548	0.112155	No	-0.000173276	0.99109	0.996594	No	-0.000211257	0.988991	0.997615	No
ANG	ANG__Cardiometabolic	0.0767859	1.90112e-05	9.32422e-05	Yes	0.00447045	0.791057	0.920358	No	0.0225748	0.177648	0.372192	No
ANGPT1	ANGPT1__Inflammation	0.0881186	1.09523e-05	5.78017e-05	Yes	0.0377439	0.0468834	0.25926	No	0.0527284	0.00478776	0.0355069	No
ANGPT2	ANGPT2__Oncology	0.0282964	0.0907081	0.146399	No	0.0360658	0.0224423	0.184319	No	0.0232652	0.135256	0.313939	No
ANGPTL1	ANGPTL1__Cardiometabolic	0.0446232	0.00527229	0.0131146	Yes	0.00820932	0.587573	0.816368	No	-0.00801723	0.590364	0.758536	No
ANGPTL2	ANGPTL2__Inflammation	0.0203778	0.238454	0.329656	No	-0.0146492	0.370151	0.662075	No	-0.00837449	0.602772	0.766161	No
ANGPTL3	ANGPTL3__Cardiometabolic	0.00798024	0.730639	0.79374	No	0.00638184	0.770792	0.913806	No	0.028852	0.181095	0.375725	No
ANGPTL4	ANGPTL4__Inflammation	0.032181	0.0572609	0.0998605	No	0.0161894	0.308408	0.609524	No	0.00772075	0.624344	0.784166	No
ANGPTL7	ANGPTL7__Oncology	0.0864922	0.00144578	0.00423364	Yes	0.0170469	0.510201	0.763925	No	0.0367214	0.146373	0.331961	No
ANPEP	ANPEP__Cardiometabolic	-0.00411174	0.841538	0.88489	No	0.0121607	0.530924	0.778165	No	0.0148128	0.439022	0.634092	No
ANXA2	ANXA2__Cardiometabolic_II	0.0281024	0.279453	0.374764	No	0.00511903	0.835099	0.941281	No	0.0432639	0.0731762	0.211161	No
ANXA3	ANXA3__Neurology	0.0737944	0.000907524	0.002793	Yes	0.0125469	0.550956	0.79293	No	0.0139923	0.499357	0.680852	No
ANXA4	ANXA4__Cardiometabolic	0.0160543	0.551351	0.64201	No	-0.0147692	0.561448	0.798341	No	-0.000968814	0.969185	0.988412	No
AOC3	AOC3__Cardiometabolic	0.0987477	2.19466e-07	1.80248e-06	Yes	0.0328532	0.0690732	0.311867	No	0.0472232	0.00794553	0.0494547	No
APCS	APCS__Inflammation_II	0.0274853	0.18339	0.267638	No	-0.0121375	0.532439	0.77885	No	0.0151357	0.431538	0.627199	No
APEX1	APEX1__Oncology	0.00834634	0.730836	0.79374	No	0.0282036	0.21967	0.524055	No	0.0388115	0.0856776	0.237679	No
APLP1	APLP1__Cardiometabolic	0.0473187	0.0391759	0.0725983	No	0.0347346	0.109317	0.387338	No	-0.00279071	0.896095	0.958228	No
APOA1	APOA1__Inflammation_II	0.024701	0.241313	0.332615	No	-0.0145807	0.462732	0.733118	No	-0.00659334	0.737036	0.861591	No
APOA4	APOA4__Inflammation_II	0.0489095	0.0101163	0.0233799	Yes	0.0187113	0.297614	0.603593	No	0.0276442	0.118775	0.2935	No
APOC1	APOC1__Inflammation_II	0.020505	0.337327	0.436356	No	-0.0227404	0.25946	0.562753	No	-0.0453934	0.0224738	0.0965748	No
APOD	APOD__Inflammation_II	0.026692	0.130063	0.201707	No	0.0213876	0.196166	0.500512	No	-0.0116036	0.479902	0.668619	No
APOE	APOE__Inflammation_II	0.0144487	0.512428	0.605835	No	-0.0234058	0.259566	0.562753	No	0.0395554	0.054025	0.170424	No
APOF	APOF__Inflammation_II	0.0435014	0.0352712	0.0659789	No	0.0298631	0.125185	0.403148	No	0.00563204	0.769727	0.881124	No
APOL1	APOL1__Inflammation_II	0.0484492	0.0160052	0.03423	No	0.0056414	0.766164	0.913605	No	0.0182664	0.329407	0.543033	No
APOM	APOM__Cardiometabolic	0.0370072	0.123374	0.193059	No	0.0160944	0.477755	0.742024	No	-0.0157232	0.482028	0.668619	No
APP	APP__Neurology	-0.0266523	0.19664	0.281378	No	-0.0364187	0.0622459	0.298606	No	-0.0642189	0.000818173	0.0112438	Yes
AREG	AREG__Oncology	0.117102	1.01329e-07	9.01566e-07	Yes	0.0264028	0.206307	0.50772	No	0.0325243	0.113691	0.284331	No
ARL13B	ARL13B__Cardiometabolic_II	-0.0774091	0.00447085	0.0113447	Yes	-0.0164375	0.523463	0.776444	No	-0.0668363	0.00843173	0.0508837	No
ARSA	ARSA__Neurology	-0.109517	4.61077e-06	2.70031e-05	Yes	-0.0371797	0.0992753	0.363573	No	-0.0157925	0.47915	0.668402	No
ARSB	ARSB__Oncology	-0.128313	2.08307e-07	1.72102e-06	Yes	-0.0263151	0.261307	0.562753	No	-0.0494763	0.0321545	0.121609	No
ART3	ART3__Cardiometabolic	-0.035784	0.00626699	0.0152607	No	-0.00346922	0.77914	0.915541	No	-0.0326856	0.00730787	0.0467434	No
ASAH1	ASAH1__Cardiometabolic_II	-0.0397308	0.073006	0.122827	No	-0.00301364	0.885329	0.960779	No	-0.0402916	0.0508375	0.164099	No
ASAH2	ASAH2__Neurology	-0.0165693	0.429285	0.528233	No	-0.0256186	0.195968	0.500512	No	-0.0228199	0.242316	0.450346	No
ASGR2	ASGR2__Inflammation_II	0.060559	0.00173406	0.0049729	Yes	0.0235642	0.196569	0.500621	No	0.0387257	0.0314741	0.119402	No
ASRGL1	ASRGL1__Cardiometabolic_II	-0.0875661	1.97742e-05	9.56327e-05	Yes	0.0052166	0.788327	0.918477	No	-0.0557879	0.0035128	0.0289137	Yes
ATOX1	ATOX1__Oncology	0.00189589	0.873352	0.909387	No	0.0189937	0.0914252	0.343691	No	-0.0122302	0.270084	0.483089	No
ATP5IF1	ATP5IF1__Inflammation	0.030844	0.0593557	0.102725	No	0.0580477	0.000171677	0.0068082	Yes	0.0137661	0.366327	0.581273	No
ATRAID	ATRAID__Oncology_II	-0.0741479	4.50561e-06	2.66118e-05	Yes	-0.00113035	0.940419	0.978132	No	-0.00434637	0.77334	0.882727	No
ATRN	ATRN__Inflammation_II	-0.0302034	0.0792548	0.131416	No	0.00310492	0.848078	0.947772	No	-0.02297	0.151856	0.339963	No
ATXN3	ATXN3__Neurology_II	0.0510182	0.0191537	0.0393856	No	0.0357948	0.0815034	0.332582	No	0.00110571	0.956433	0.984814	No
AXL	AXL__Cardiometabolic	-0.0635953	3.36712e-05	0.000150275	Yes	-0.00406585	0.779146	0.915541	No	-0.0353005	0.0135579	0.0704805	No
B2M	B2M__Inflammation_II	-0.0140636	0.482613	0.578964	No	-0.0163704	0.385482	0.675907	No	0.00518274	0.781106	0.887214	No
B4GALT1	B4GALT1__Inflammation	0.00481275	0.719044	0.784001	No	-0.014714	0.245756	0.552852	No	-0.00499052	0.688715	0.825979	No
B4GAT1	B4GAT1__Neurology	-0.100372	1.04819e-10	1.84163e-09	Yes	-0.0441748	0.00267594	0.0452951	No	-0.0597686	3.8177e-05	0.00126166	Yes
BAMBI	BAMBI__Oncology	-0.0507568	0.00296258	0.00800011	Yes	-0.029538	0.0675913	0.309573	No	-0.0242685	0.127442	0.304457	No
BCAM	BCAM__Neurology	-0.00999399	0.416903	0.516072	No	0.00570873	0.624813	0.837309	No	-0.0154309	0.178055	0.372192	No
BCAN	BCAN__Neurology	-0.0109156	0.676504	0.745228	No	0.00438574	0.859144	0.953231	No	-0.0248662	0.307365	0.522822	No
BCAT1	BCAT1__Cardiometabolic_II	-0.0351882	0.116642	0.183144	No	0.0434656	0.0402087	0.24371	No	-0.00505063	0.808948	0.905245	No
BCHE	BCHE__Inflammation_II	-0.0608409	0.000765372	0.00242542	Yes	-0.0197345	0.24718	0.553896	No	-0.0439365	0.00908442	0.0532033	No
BCL2	BCL2__Oncology_II	-0.0049778	0.791874	0.841593	No	0.0139634	0.432151	0.713228	No	0.0143978	0.412044	0.613645	No
BCL2L11	BCL2L11__Inflammation	0.0206172	0.59107	0.679144	No	0.0163659	0.65405	0.854397	No	-0.0139006	0.695949	0.829877	No
BGLAP	BGLAP__Cardiometabolic_II	0.0647474	0.00533845	0.0132554	No	0.0296637	0.176184	0.474536	No	0.0748171	0.000543833	0.00862011	Yes
BGN	BGN__Oncology	0.0564398	0.0147179	0.0318199	No	0.066997	0.00211032	0.0395828	Yes	0.0275959	0.200571	0.397148	No
BLMH	BLMH__Cardiometabolic	-0.0691209	4.00977e-05	0.000174469	Yes	-0.0036699	0.816827	0.933588	No	-0.033476	0.0328394	0.12286	No
BLVRB	BLVRB__Neurology	0.02796	0.263202	0.357111	No	0.0523363	0.0267332	0.199493	No	0.0679392	0.0034766	0.0289137	Yes
BMP4	BMP4__Neurology	0.0161159	0.452328	0.550827	No	-0.0534923	0.00840693	0.108045	No	0.00500167	0.802222	0.901617	No
BMP6	BMP6__Cardiometabolic	-0.0106682	0.613814	0.698167	No	-0.0129392	0.525191	0.776444	No	0.000981337	0.960256	0.985763	No
BMPER	BMPER__Inflammation_II	-0.103934	4.0623e-10	6.33537e-09	Yes	-0.0250946	0.11111	0.390188	No	-0.0654916	2.3775e-05	0.000891883	Yes
BNIP3L	BNIP3L__Inflammation_II	-0.0227324	0.281235	0.376789	No	-0.0208272	0.29612	0.602661	No	-0.0217853	0.268319	0.483089	No
BOC	BOC__Cardiometabolic	-0.0190158	0.237254	0.328651	No	0.0201164	0.187122	0.490049	No	-0.00630814	0.673952	0.818413	No
BPIFB1	BPIFB1__Cardiometabolic	0.0710436	0.00143978	0.00422498	Yes	0.0115188	0.584993	0.815471	No	0.00879761	0.671941	0.8174	No
BPIFB2	BPIFB2__Cardiometabolic_II	-0.030256	0.230753	0.321249	No	0.0204903	0.389967	0.677993	No	-0.00514712	0.826741	0.912004	No
BRSK2	BRSK2__Neurology_II	-0.0303532	0.0559062	0.0983174	No	-0.0137937	0.356394	0.652257	No	-0.0295262	0.045748	0.151186	No
BSG	BSG__Inflammation	-0.10161	4.00024e-11	7.9319e-10	Yes	-0.0306741	0.0342359	0.230344	No	-0.0311973	0.0303539	0.116707	No
BST1	BST1__Neurology	-0.0101113	0.629691	0.709902	No	0.00184679	0.925749	0.971232	No	-0.00212803	0.913109	0.966739	No
BST2	BST2__Neurology	-0.0797739	1.8766e-06	1.25227e-05	Yes	0.00205	0.896515	0.964622	No	-0.0154193	0.323432	0.537633	No
BTC	BTC__Oncology	-0.0615597	0.0176453	0.0371086	No	-0.0263631	0.280966	0.585557	No	-0.0477206	0.0482795	0.157305	No
BTD	BTD__Inflammation_II	-0.0354099	0.0203872	0.0415528	No	-0.018827	0.190691	0.494064	No	-0.00305276	0.830145	0.912004	No
BTN2A1	BTN2A1__Inflammation	-0.0862077	1.50212e-07	1.31128e-06	Yes	-0.000348329	0.982029	0.992758	No	-0.0238711	0.119726	0.293604	No
BTN3A2	BTN3A2__Inflammation	-0.028462	0.0710663	0.12	No	-0.0231839	0.118157	0.396677	No	-0.0190936	0.193245	0.38986	No
C1QA	C1QA__Inflammation	0.0434682	0.0105571	0.0241404	No	0.0115466	0.472674	0.738909	No	0.0574084	0.000282015	0.00543661	Yes
C1QL2	C1QL2__Inflammation_II	-0.0936926	1.27548e-05	6.60586e-05	Yes	-0.0510792	0.0117106	0.129209	No	-0.057478	0.00415454	0.0320362	No
C1QTNF1	C1QTNF1__Cardiometabolic	-0.0428734	0.00258034	0.00703971	Yes	-0.0183159	0.171456	0.469391	No	-0.00288148	0.827978	0.912004	No
C1QTNF5	C1QTNF5__Inflammation_II	-0.0411401	0.0879149	0.143055	No	-0.0289382	0.202808	0.503469	No	-0.0312418	0.163072	0.356447	No
C1QTNF9	C1QTNF9__Inflammation_II	0.0328948	0.10192	0.162636	No	-0.0218281	0.251045	0.557546	No	-0.0137678	0.461623	0.653142	No
C1R	C1R__Inflammation_II	0.0474351	0.000683231	0.00220541	Yes	0.0132447	0.316116	0.612806	No	0.0332847	0.0105562	0.0592123	No
C1RL	C1RL__Inflammation_II	0.0359836	0.0456218	0.0826672	No	-0.00553218	0.74362	0.902709	No	0.0385679	0.0213911	0.0934465	No
C1S	C1S__Inflammation_II	0.0537752	4.52214e-05	0.000194326	Yes	0.0201082	0.106258	0.38012	No	0.0448103	0.000264218	0.00516528	Yes
C2	C2__Cardiometabolic	0.0325972	0.0859089	0.140284	No	0.00825816	0.645715	0.851142	No	0.0184203	0.29723	0.511783	No
C3	C3__Inflammation_II	0.0456093	0.021946	0.0442106	No	0.0333943	0.0746615	0.320837	No	0.0317627	0.0867394	0.238125	No
C4BPB	C4BPB__Oncology	-0.00414435	0.807604	0.854386	No	-0.011931	0.459363	0.732144	No	-0.0071071	0.65442	0.804548	No
C5	C5__Inflammation_II	0.0642389	0.00257571	0.00703971	Yes	0.0152842	0.447033	0.725185	No	0.0443904	0.0253974	0.103363	No
C7	C7__Inflammation_II	0.0659311	8.38907e-06	4.58426e-05	Yes	0.0375865	0.00723057	0.09627	No	0.0437431	0.00152981	0.0164603	Yes
C8B	C8B__Inflammation_II	0.0468168	0.0237517	0.047138	No	0.00344516	0.860109	0.953539	No	0.00853777	0.658158	0.808428	No
C9	C9__Inflammation_II	0.0779468	0.000429616	0.00146513	Yes	0.00536243	0.797266	0.920689	No	0.0207675	0.314165	0.526008	No
CA1	CA1__Cardiometabolic	0.0498626	0.055449	0.0976971	No	0.0500785	0.0419118	0.245458	No	0.0739304	0.00226876	0.0224932	Yes
CA11	CA11__Oncology	-0.143247	3.27374e-11	6.62789e-10	Yes	-0.0215205	0.292628	0.599953	No	-0.0485159	0.0164557	0.080142	No
CA12	CA12__Oncology	-0.0410483	0.122401	0.191969	No	-0.0395093	0.115042	0.39608	No	-0.029205	0.237963	0.446946	No
CA14	CA14__Oncology	-0.0687387	5.3518e-05	0.000228563	Yes	-0.0247352	0.123953	0.40198	No	-0.0385148	0.01522	0.0751794	No
CA2	CA2__Neurology	-0.0175677	0.515753	0.608212	No	0.0239009	0.349539	0.64688	No	0.0200937	0.424925	0.621904	No
CA3	CA3__Cardiometabolic	0.0594587	0.01754	0.0370556	No	0.0352506	0.136225	0.41631	No	0.0603125	0.00959854	0.055978	No
CA4	CA4__Cardiometabolic	-0.101827	7.10107e-09	8.35279e-08	Yes	-0.0308506	0.0628191	0.298606	No	-0.0267933	0.103215	0.268283	No
CA9	CA9__Oncology	-0.0749887	0.000280401	0.000987809	Yes	-0.0186456	0.338629	0.638295	No	-0.031235	0.104696	0.269585	No
CACYBP	CACYBP__Inflammation_II	-0.024568	0.0799702	0.132299	No	0.000721768	0.95636	0.980668	No	-0.0080749	0.536052	0.71405	No
CALB1	CALB1__Oncology	-0.0239331	0.2117	0.300449	No	0.00513838	0.77539	0.915541	No	-0.00538278	0.762395	0.876058	No
CALB2	CALB2__Neurology	0.0320749	0.134017	0.206952	No	0.00643025	0.749432	0.902709	No	0.00278299	0.88902	0.955686	No
CALCA	CALCA__Neurology	0.07242	0.000847987	0.00263903	Yes	0.00427148	0.835027	0.941281	No	0.0237064	0.241489	0.450346	No
CALCB	CALCB__Neurology_II	-0.0387102	0.026441	0.0514045	No	-0.0250138	0.126481	0.404505	No	0.00187203	0.908158	0.964358	No
CALY	CALY__Cardiometabolic_II	-0.117462	1.1872e-10	2.05979e-09	Yes	-0.0304328	0.077535	0.327108	No	-0.0285309	0.0951172	0.25487	No
CANT1	CANT1__Cardiometabolic	-0.103572	6.92983e-14	2.53121e-12	Yes	-0.0302498	0.0207095	0.176349	No	-0.0417371	0.0012785	0.014464	No
CAPG	CAPG__Oncology	0.127207	1.90881e-12	4.81714e-11	Yes	0.0740526	1.60142e-05	0.00105846	Yes	0.0589007	0.000498054	0.00832891	No
CAPS	CAPS__Neurology_II	0.0733684	0.000576203	0.00188625	Yes	-0.0126198	0.529207	0.778113	No	0.0383644	0.0532668	0.169186	No
CASP3	CASP3__Cardiometabolic	0.0233745	0.313721	0.412744	No	0.07275	0.00091161	0.0221176	Yes	0.0434446	0.0440754	0.146707	No
CASP8	CASP8__Oncology	0.0732997	0.00222214	0.00620591	Yes	0.0244821	0.280585	0.585557	No	-0.00612677	0.783943	0.888255	No
CAT	CAT__Inflammation_II	-0.0214138	0.397001	0.497326	No	0.0409911	0.0857536	0.342029	No	0.0388901	0.0982966	0.261573	No
CBLIF	CBLIF__Cardiometabolic	0.0562368	0.0202001	0.0412927	Yes	0.0140286	0.539461	0.783234	No	0.0139918	0.534923	0.71323	No
CBLN4	CBLN4__Oncology	-0.172968	2.01421e-17	2.15056e-15	Yes	-0.0456018	0.0185305	0.161093	No	-0.0586523	0.00218406	0.0222902	No
CC2D1A	CC2D1A__Neurology	0.0185333	0.34413	0.443502	No	0.0264454	0.151304	0.435706	No	0.0368857	0.0430682	0.145094	No
CCDC80	CCDC80__Cardiometabolic	0.0815628	2.52647e-09	3.15923e-08	Yes	0.0512765	7.81577e-05	0.00349945	Yes	0.0515347	5.46588e-05	0.00168592	Yes
CCER2	CCER2__Cardiometabolic_II	-0.0290506	0.0588259	0.102176	No	-0.0105511	0.46875	0.738349	No	-0.00485435	0.734422	0.860235	No
CCL11	CCL11__Inflammation	0.0538578	0.0186212	0.0386342	Yes	0.021527	0.318678	0.615195	No	0.0355629	0.0950809	0.25487	No
CCL14	CCL14__Cardiometabolic	0.0874022	1.49367e-06	1.03661e-05	Yes	0.0301883	0.0785611	0.3281	No	0.0221762	0.191084	0.386624	No
CCL15	CCL15__Cardiometabolic	0.075051	1.34107e-06	9.59487e-06	Yes	0.0107024	0.468419	0.738349	No	0.0385069	0.0078347	0.0492062	No
CCL16	CCL16__Cardiometabolic	0.0438414	0.0291409	0.0559441	No	-0.0161793	0.395321	0.682469	No	0.0564366	0.00251411	0.0242332	Yes
CCL17	CCL17__Inflammation	0.0325472	0.147496	0.223498	No	-0.00767729	0.717662	0.892322	No	0.0555334	0.00789564	0.0493655	Yes
CCL18	CCL18__Cardiometabolic	0.0196382	0.39185	0.491762	No	-0.0113535	0.59874	0.820386	No	0.0228205	0.284884	0.498009	No
CCL19	CCL19__Neurology	-0.0356078	0.0951709	0.153245	No	-0.023079	0.251057	0.557546	No	-0.042796	0.0311607	0.118873	No
CCL2	CCL2__Neurology	0.0725293	0.000636115	0.00206775	Yes	0.0118175	0.55648	0.794635	No	0.0335865	0.0898011	0.24488	No
CCL21	CCL21__Inflammation	0.039889	0.0567841	0.0995156	No	0.0230128	0.244572	0.551978	No	0.0321027	0.0998933	0.262825	No
CCL22	CCL22__Inflammation	0.0307394	0.175816	0.258784	No	-0.00330306	0.877665	0.956951	No	0.0131494	0.534064	0.71289	No
CCL23	CCL23__Inflammation	0.0679876	6.80134e-05	0.000285204	Yes	0.0175561	0.27546	0.58018	No	0.0377323	0.0177618	0.0830079	No
CCL24	CCL24__Inflammation	0.00728734	0.76221	0.818211	No	-0.0363152	0.109786	0.387742	No	0.0165462	0.460557	0.652299	No
CCL25	CCL25__Inflammation	0.0846612	0.000460157	0.00155401	Yes	0.0358699	0.115596	0.396165	No	0.0270444	0.229878	0.437083	No
CCL3	CCL3__Inflammation	0.0511941	0.00312351	0.00836955	No	0.0617576	0.00014765	0.00621026	Yes	0.0332273	0.0393043	0.136046	No
CCL4	CCL4__Inflammation	-0.0170571	0.457463	0.556493	No	0.0034398	0.873777	0.956951	No	0.0321475	0.132506	0.311669	No
CCL8	CCL8__Oncology	0.00224694	0.917386	0.939728	No	-0.0194959	0.34305	0.642351	No	0.00870782	0.665921	0.813935	No
CCN1	CCN1__Oncology	0.084324	4.14837e-07	3.27477e-06	Yes	0.0686735	1.22431e-05	0.000944082	Yes	0.0210628	0.176082	0.372192	No
CCN2	CCN2__Inflammation	0.0953453	7.58985e-10	1.04304e-08	Yes	0.0672712	4.42686e-06	0.000415856	Yes	0.0505317	0.000485237	0.00821352	Yes
CCN3	CCN3__Cardiometabolic	-0.0328571	0.0163059	0.0347125	No	-0.0142227	0.273779	0.578394	No	-0.0247534	0.0519911	0.166511	No
CCN4	CCN4__Oncology	0.0422438	0.0209861	0.0425859	Yes	-0.015721	0.361644	0.653541	No	0.0101962	0.54991	0.72417	No
CCN5	CCN5__Neurology	0.103824	8.46873e-11	1.56728e-09	Yes	0.0337774	0.0255345	0.193672	No	0.057378	0.000124244	0.00315612	Yes
CD109	CD109__Neurology	0.0329706	0.0793419	0.131416	No	0.0206938	0.243599	0.551978	No	0.00367809	0.833537	0.913238	No
CD14	CD14__Cardiometabolic	0.0295454	0.0162435	0.0346329	Yes	0.00828492	0.477932	0.742024	No	0.00902226	0.43081	0.626798	No
CD160	CD160__Inflammation	0.0439483	0.0345139	0.0647369	No	-0.0129664	0.5099	0.763925	No	0.0122313	0.527613	0.707562	No
CD163	CD163__Cardiometabolic	0.0276418	0.0660775	0.112259	No	0.0271336	0.0555761	0.281531	No	0.0218115	0.11939	0.2935	No
CD164	CD164__Neurology	-0.0804811	3.74386e-06	2.24956e-05	Yes	-0.0239751	0.142855	0.424798	No	-0.0310568	0.0557998	0.174045	No
CD164L2	CD164L2__Neurology_II	-0.0396343	0.133046	0.205873	No	-0.0245815	0.324954	0.624704	No	-0.00300273	0.902791	0.961473	No
CD177	CD177__Neurology	0.0146593	0.57685	0.66556	No	-0.00391155	0.874753	0.956951	No	-0.00684999	0.779406	0.886008	No
CD1C	CD1C__Oncology	0.0406864	0.0639577	0.109327	No	-0.0089056	0.669343	0.864231	No	-0.0177002	0.38771	0.594795	No
CD200	CD200__Inflammation	-0.145431	3.90538e-17	3.8719e-15	Yes	-0.0326784	0.0453375	0.254771	No	-0.0612776	0.000157862	0.00371377	Yes
CD209	CD209__Cardiometabolic	0.020599	0.155781	0.234517	No	-0.0246763	0.0727245	0.317426	No	0.0107855	0.424483	0.621904	No
CD22	CD22__Inflammation	0.0198822	0.418959	0.517362	No	0.0369892	0.11266	0.391501	No	0.0375394	0.101019	0.264556	No
CD244	CD244__Inflammation	-0.0126092	0.532275	0.623984	No	0.00317537	0.867951	0.95658	No	0.00822028	0.661857	0.810385	No
CD248	CD248__Cardiometabolic_II	-0.0248542	0.0506509	0.0908314	No	0.0124438	0.298511	0.603593	No	-0.0244927	0.0384864	0.13572	No
CD27	CD27__Oncology	0.0517326	0.0127478	0.02822	No	0.0408298	0.0383076	0.238434	No	0.0400879	0.0385513	0.13572	No
CD274	CD274__Neurology	-0.0713563	1.58498e-05	7.91349e-05	Yes	-0.0238574	0.126903	0.404923	No	-0.00435082	0.778048	0.886008	No
CD276	CD276__Inflammation	0.0136776	0.23699	0.328614	No	0.00778123	0.476134	0.742024	No	0.00303392	0.778197	0.886008	No
CD28	CD28__Oncology	0.0352058	0.146776	0.22265	No	0.0299876	0.19124	0.494064	No	0.0469063	0.0378069	0.135217	No
CD300A	CD300A__Inflammation_II	0.0256126	0.136759	0.210445	No	-0.00263211	0.87094	0.956951	No	0.0248959	0.119472	0.2935	No
CD300C	CD300C__Neurology	0.0564261	0.000824331	0.00258862	Yes	0.00254141	0.873138	0.956951	No	0.0436185	0.00546507	0.0387204	Yes
CD300E	CD300E__Oncology	0.067159	0.00123905	0.00367478	Yes	0.0507194	0.00984469	0.117973	No	0.0579078	0.00278626	0.0257822	Yes
CD300LF	CD300LF__Oncology	-0.00510137	0.820177	0.866367	No	0.0214423	0.311706	0.610549	No	0.038796	0.063227	0.192033	No
CD300LG	CD300LG__Neurology	-0.00792126	0.734838	0.796218	No	-0.0140241	0.525831	0.776444	No	-0.00148666	0.945533	0.979422	No
CD302	CD302__Oncology	-0.0278064	0.0994461	0.159239	No	-0.00962661	0.54531	0.789249	No	-0.0424607	0.0068597	0.0451098	Yes
CD33	CD33__Oncology	-0.0143166	0.564309	0.653807	No	-0.0280158	0.232839	0.539533	No	-0.0323763	0.162064	0.355363	No
CD38	CD38__Oncology	0.0140512	0.42855	0.527797	No	-0.00512569	0.759873	0.910011	No	0.0162052	0.326819	0.541318	No
CD4	CD4__Inflammation	0.063223	0.00211388	0.00593941	Yes	0.00144828	0.940782	0.978132	No	0.0430397	0.0246232	0.101286	No
CD40	CD40__Inflammation	-0.0187432	0.224219	0.314996	No	0.00772224	0.596533	0.820386	No	0.0153752	0.284362	0.497723	No
CD46	CD46__Cardiometabolic	-0.0622557	1.65168e-07	1.42394e-06	Yes	-0.0103114	0.359414	0.652862	No	-0.023998	0.0307281	0.117819	No
CD48	CD48__Inflammation	0.0294964	0.0906162	0.146399	No	0.0122208	0.459192	0.732144	No	0.0407606	0.0119872	0.0649929	No
CD5	CD5__Oncology	-0.0132956	0.580402	0.669101	No	0.00581004	0.797966	0.920689	No	0.0304609	0.173658	0.369689	No
CD55	CD55__Cardiometabolic	-0.0606427	1.10565e-05	5.81306e-05	Yes	-0.0193234	0.13693	0.416797	No	-0.024953	0.0520647	0.166511	No
CD58	CD58__Inflammation	-0.00123822	0.909582	0.933112	No	-0.00194466	0.85032	0.948749	No	-0.000755334	0.940694	0.978598	No
CD59	CD59__Cardiometabolic	0.0200687	0.482813	0.578964	No	-0.0150412	0.577797	0.812545	No	0.0108876	0.682863	0.823162	No
CD5L	CD5L__Inflammation_II	0.045679	0.0386338	0.0717854	No	0.0379368	0.0687948	0.311867	No	0.0616106	0.00272339	0.0256371	Yes
CD6	CD6__Inflammation	-0.00214592	0.934603	0.953144	No	0.00834612	0.73535	0.901649	No	0.000615016	0.979846	0.993842	No
CD69	CD69__Cardiometabolic	-0.0458284	0.00662717	0.0161095	Yes	-7.03819e-05	0.996485	0.997332	No	-0.00150334	0.923838	0.968495	No
CD74	CD74__Neurology	-0.0123104	0.480399	0.578815	No	-0.0153451	0.350418	0.647643	No	0.018432	0.255882	0.467937	No
CD79B	CD79B__Inflammation	0.0461285	0.0262754	0.051285	No	0.00552305	0.777986	0.915541	No	0.022022	0.254571	0.466769	No
CD80	CD80__Cardiometabolic_II	0.0785018	0.00179402	0.00511055	Yes	0.0406926	0.087415	0.342512	No	0.0119884	0.609241	0.770854	No
CD83	CD83__Inflammation	-0.0644578	3.78511e-05	0.000166257	Yes	-0.0103194	0.483975	0.746397	No	-0.0382754	0.00865683	0.0519631	No
CD84	CD84__Inflammation	-0.000445135	0.982556	0.986822	No	0.00834463	0.664961	0.860345	No	0.0221203	0.242897	0.450346	No
CD86	CD86__Oncology_II	0.00697196	0.748817	0.807582	No	-0.027356	0.181408	0.483291	No	0.0206499	0.307836	0.522982	No
CD8A	CD8A__Neurology	-0.0195639	0.358351	0.457582	No	-0.0221611	0.272536	0.576666	No	-0.00946266	0.632946	0.792213	No
CD93	CD93__Cardiometabolic	0.0274089	0.0243271	0.0481684	Yes	0.00859159	0.455694	0.731	No	0.0132459	0.242606	0.450346	No
CD99	CD99__Neurology	0.0258294	0.0194306	0.039837	Yes	0.000635786	0.951616	0.980668	No	0.00686588	0.504804	0.684915	No
CD99L2	CD99L2__Neurology	-0.0916598	3.55651e-06	2.17464e-05	Yes	-0.036656	0.0498376	0.267417	No	-0.0557645	0.00251204	0.0242332	No
CDA	CDA__Cardiometabolic_II	0.0244068	0.313232	0.412492	No	0.00409183	0.857921	0.952636	No	0.0179923	0.424773	0.621904	No
CDCP1	CDCP1__Neurology	-0.0989188	9.65621e-07	7.12916e-06	Yes	-0.00195192	0.918403	0.967997	No	-0.020672	0.273249	0.486243	No
CDH1	CDH1__Cardiometabolic	0.0592801	0.00330244	0.00871441	Yes	0.0158998	0.402026	0.685518	No	0.0245836	0.190867	0.386624	No
CDH15	CDH15__Neurology	-0.0420486	0.024773	0.0487728	No	0.00214567	0.903114	0.965242	No	-0.030118	0.0840667	0.235726	No
CDH2	CDH2__Cardiometabolic	-0.112075	5.60305e-14	2.22201e-12	Yes	-0.0248805	0.0782539	0.3281	No	-0.0377705	0.00688997	0.0451098	No
CDH22	CDH22__Oncology_II	-0.0523873	0.0112246	0.0254989	No	-0.0344423	0.0767812	0.325909	No	-0.0365316	0.057768	0.178978	No
CDH3	CDH3__Neurology	0.0165434	0.43639	0.535079	No	-0.0132907	0.508188	0.763382	No	0.00749015	0.704921	0.836316	No
CDH5	CDH5__Cardiometabolic	0.0203317	0.332757	0.433677	No	0.0211201	0.287438	0.594581	No	0.0162439	0.405486	0.608448	No
CDH6	CDH6__Cardiometabolic	-0.0682057	1.53293e-05	7.73714e-05	Yes	0.000869842	0.95352	0.980668	No	-0.0207642	0.158254	0.348757	No
CDHR5	CDHR5__Cardiometabolic	0.0197787	0.433282	0.531738	No	-0.00542343	0.819916	0.933588	No	0.000379669	0.987106	0.996439	No
CDNF	CDNF__Oncology	0.0171692	0.236943	0.328614	No	-0.0185682	0.17678	0.474606	No	0.0023559	0.861682	0.935117	No
CDON	CDON__Inflammation	-0.0809001	6.87741e-09	8.15884e-08	Yes	-0.0244977	0.0638065	0.299194	No	-0.0384326	0.00323525	0.0279602	No
CEACAM1	CEACAM1__Oncology	0.0487867	0.0183654	0.0382761	No	0.00759259	0.698253	0.876415	No	0.0190684	0.323345	0.537633	No
CEACAM16	CEACAM16__Oncology_II	-0.0472114	0.030255	0.0577634	No	-0.0356597	0.0828512	0.33625	No	0.00887271	0.66175	0.810385	No
CEACAM21	CEACAM21__Inflammation	-0.00686622	0.794749	0.843357	No	0.0146203	0.557046	0.794635	No	-0.00947908	0.699529	0.83343	No
CEACAM6	CEACAM6__Cardiometabolic_II	0.0704366	0.00222782	0.00620927	Yes	0.0323024	0.138323	0.41831	No	0.0603076	0.0049522	0.0356148	Yes
CELA2A	CELA2A__Cardiometabolic_II	0.00675261	0.78606	0.837338	No	0.0403898	0.085208	0.341817	No	-0.0243194	0.293706	0.509184	No
CELA3A	CELA3A__Cardiometabolic	0.01297	0.604194	0.690223	No	-0.00687404	0.770942	0.913806	No	-0.0299712	0.197739	0.394342	No
CELSR2	CELSR2__Inflammation_II	-0.070561	3.82784e-05	0.000167604	Yes	-0.0265912	0.0998299	0.364642	No	-0.0396594	0.0128993	0.0682782	No
CEND1	CEND1__Neurology_II	-0.049907	0.00396423	0.0102274	Yes	0.0201255	0.215776	0.518678	No	-0.0227702	0.158297	0.348757	No
CEP170	CEP170__Cardiometabolic_II	0.0473653	0.0268494	0.0521217	No	0.0711003	0.000448309	0.0156896	Yes	0.00951138	0.632971	0.792213	No
CES1	CES1__Cardiometabolic	0.0261475	0.305986	0.405256	No	-0.0116825	0.628238	0.840072	No	0.0228673	0.335844	0.549505	No
CETN3	CETN3__Oncology_II	0.0242009	0.37082	0.469615	No	0.0131401	0.606777	0.824884	No	0.0362323	0.148957	0.335638	No
CFB	CFB__Inflammation_II	0.0508819	0.0116669	0.0262458	Yes	0.00158379	0.933555	0.975456	No	0.0262496	0.162683	0.356158	No
CFC1	CFC1__Oncology	0.00441353	0.760744	0.81727	No	-0.0154702	0.258199	0.562753	No	0.00693364	0.60744	0.769478	No
CFD	CFD__Inflammation_II	0.0792521	1.73583e-07	1.48725e-06	Yes	0.029751	0.0373956	0.235932	No	0.0643307	5.357e-06	0.000309813	Yes
CFH	CFH__Inflammation_II	0.0633193	6.46293e-06	3.66671e-05	Yes	0.013418	0.309153	0.609524	No	0.0368213	0.00493337	0.0356148	No
CFHR2	CFHR2__Inflammation_II	0.0381643	0.105089	0.166701	No	0.00468105	0.833319	0.941281	No	0.021359	0.330196	0.543667	No
CFHR4	CFHR4__Inflammation_II	0.0630238	0.0101147	0.0233799	No	0.040695	0.0790923	0.328683	No	0.0603273	0.0082008	0.0499241	No
CFHR5	CFHR5__Inflammation_II	0.0498056	0.0121044	0.0271421	No	0.0103469	0.5792	0.813694	No	0.0491296	0.00782407	0.0492062	No
CFI	CFI__Inflammation_II	0.0494544	0.00770302	0.0184341	Yes	-0.014666	0.401022	0.68549	No	0.0369952	0.0326622	0.122527	No
CFP	CFP__Inflammation_II	0.0551869	0.00921987	0.0216901	No	0.0326332	0.103209	0.374031	No	0.0434295	0.0278318	0.108818	No
CGA	CGA__Neurology	0.100475	0.00212693	0.00596399	Yes	0.0678681	0.0295191	0.212293	No	0.0383532	0.207995	0.406972	No
CGREF1	CGREF1__Cardiometabolic	-0.0818832	1.27764e-06	9.23631e-06	Yes	-0.0204167	0.203646	0.503469	No	-0.051781	0.00101818	0.0128476	Yes
CHAD	CHAD__Inflammation_II	-0.0964101	1.31732e-05	6.77201e-05	Yes	-0.0441935	0.0347353	0.230344	No	-0.0455647	0.0269945	0.106444	No
CHCHD10	CHCHD10__Neurology_II	-0.0254831	0.124975	0.194486	No	-0.00427712	0.784532	0.916207	No	0.0224322	0.146388	0.331961	No
CHCHD6	CHCHD6__Oncology_II	-0.0145833	0.446775	0.545884	No	0.00326696	0.855936	0.951192	No	-0.00100032	0.955261	0.984338	No
CHGA	CHGA__Cardiometabolic_II	-0.0321169	0.169707	0.251392	No	0.00505879	0.818534	0.933588	No	-0.00682977	0.75394	0.87122	No
CHGB	CHGB__Neurology	-0.0476154	0.0688356	0.116659	No	-0.0305515	0.215991	0.518678	No	-0.0320648	0.187594	0.382072	No
CHI3L1	CHI3L1__Cardiometabolic	0.00563724	0.704921	0.769985	No	0.0100745	0.470903	0.738349	No	-0.0201447	0.145039	0.331654	No
CHIT1	CHIT1__Cardiometabolic	0.0962385	0.000154669	0.000578652	Yes	0.141204	3.62011e-09	8.37452e-07	Yes	0.0424779	0.0731519	0.211161	No
CHL1	CHL1__Cardiometabolic	-0.105826	6.51938e-13	1.91531e-11	Yes	-0.0319831	0.0215643	0.179229	No	-0.0618652	6.98428e-06	0.000372853	Yes
CHRDL1	CHRDL1__Inflammation	-0.0117196	0.460579	0.559303	No	-0.0164556	0.274225	0.578457	No	-0.00393623	0.790113	0.893787	No
CHRDL2	CHRDL2__Cardiometabolic	-0.0200391	0.229894	0.320697	No	-0.0309214	0.0498635	0.267417	No	-0.0180714	0.244628	0.452725	No
CIAPIN1	CIAPIN1__Oncology	0.074953	2.10051e-06	1.37971e-05	Yes	0.0283056	0.0584096	0.288018	No	0.0126882	0.390801	0.596717	No
CILP	CILP__Cardiometabolic_II	0.0291004	0.140535	0.2153	No	0.00967719	0.603228	0.822305	No	0.0264647	0.150234	0.336873	No
CKAP4	CKAP4__Inflammation	-0.0151339	0.283384	0.379303	No	0.00630228	0.634721	0.843685	No	-0.00164446	0.900366	0.959837	No
CKB	CKB__Cardiometabolic_II	0.0183803	0.405977	0.505378	No	0.00124121	0.952722	0.980668	No	0.00770459	0.708329	0.837445	No
CKMT1A_CKMT1B	CKMT1A_CKMT1B__Inflammation	-0.0452411	0.0540168	0.0958763	No	-0.000196607	0.992914	0.996594	No	-0.0351647	0.107836	0.273132	No
CLEC11A	CLEC11A__Neurology	0.00577423	0.757444	0.814355	No	0.0131016	0.457139	0.731	No	-0.0109281	0.530047	0.709456	No
CLEC14A	CLEC14A__Neurology	-0.0316233	0.01758	0.0370773	No	-0.0254221	0.043189	0.249776	No	-0.0127655	0.303334	0.519146	No
CLEC1A	CLEC1A__Cardiometabolic	0.0232679	0.230515	0.32124	No	-0.0269557	0.142529	0.424798	No	0.013236	0.464151	0.655364	No
CLEC3B	CLEC3B__Inflammation_II	-0.000918736	0.950914	0.964025	No	-0.0103662	0.460699	0.732144	No	0.00039643	0.977248	0.992987	No
CLEC4A	CLEC4A__Inflammation	0.00270035	0.912526	0.935441	No	-0.00800505	0.730581	0.899775	No	0.0118333	0.605091	0.768366	No
CLEC4M	CLEC4M__Cardiometabolic_II	0.043622	0.00265935	0.00722345	Yes	-0.00756445	0.580903	0.815262	No	0.0235405	0.0820094	0.230423	No
CLEC5A	CLEC5A__Cardiometabolic	0.0365318	0.0568926	0.09958	No	0.00730055	0.686921	0.875524	No	0.00765268	0.66835	0.815893	No
CLEC7A	CLEC7A__Inflammation	0.0400207	0.0325006	0.0613753	No	0.00342732	0.846905	0.947517	No	-0.0280847	0.10748	0.272728	No
CLGN	CLGN__Neurology_II	-0.0425931	0.0408941	0.0753798	No	-0.0241989	0.219401	0.524055	No	-0.0160753	0.407685	0.609114	No
CLMP	CLMP__Oncology	-0.0435416	0.00247815	0.00681124	Yes	-0.00850701	0.530391	0.778165	No	-0.0299747	0.025362	0.103363	No
CLPS	CLPS__Neurology	0.0373216	0.0420535	0.0772094	No	-0.0261943	0.129234	0.408689	No	-0.00961478	0.574023	0.744621	No
CLSTN1	CLSTN1__Neurology	-0.0288015	0.404961	0.505019	No	-0.0489676	0.138921	0.41918	No	-0.014445	0.65286	0.804548	No
CLSTN2	CLSTN2__Inflammation	-0.0643734	3.44978e-05	0.000153471	Yes	-0.02664	0.0694591	0.312004	No	-0.0367683	0.0111971	0.0616731	No
CLSTN3	CLSTN3__Neurology_II	-0.117466	3.06485e-09	3.76461e-08	Yes	-0.056294	0.00263435	0.0451417	No	-0.0608139	0.00100806	0.0128476	Yes
CLU	CLU__Inflammation_II	0.00240313	0.869237	0.906462	No	-0.00117359	0.931983	0.974824	No	3.419e-05	0.997993	0.999079	No
CLUL1	CLUL1__Cardiometabolic	-0.00120678	0.95244	0.964025	No	0.00437025	0.819107	0.933588	No	-0.0528852	0.00492086	0.0356148	Yes
CNDP1	CNDP1__Cardiometabolic	-0.0952712	4.15244e-07	3.27477e-06	Yes	-0.0189099	0.288676	0.595711	No	-0.0427298	0.0150318	0.0750448	No
CNP	CNP__Cardiometabolic_II	0.0953557	0.000242377	0.000869302	Yes	-0.00152426	0.950426	0.980668	No	-0.00555025	0.818701	0.909085	No
CNPY2	CNPY2__Cardiometabolic	-0.0222632	0.370008	0.469015	No	-0.0076162	0.745224	0.902709	No	-0.0120736	0.601847	0.765759	No
CNPY4	CNPY4__Oncology	-0.0446722	0.00116053	0.00348663	Yes	-0.0234332	0.073114	0.317858	No	-0.0199785	0.119271	0.2935	No
CNTN1	CNTN1__Cardiometabolic	-0.0541653	0.000139268	0.0005296	Yes	-0.0281421	0.0365384	0.233103	No	-0.0427488	0.00124148	0.0143387	Yes
CNTN2	CNTN2__Oncology	-0.0112561	0.649264	0.728519	No	-0.0145271	0.533636	0.77885	No	-0.0224733	0.329419	0.543033	No
CNTN3	CNTN3__Neurology	-0.118396	1.48389e-13	4.71714e-12	Yes	-0.0372918	0.0142065	0.139848	No	-0.0435101	0.00378232	0.0299992	No
CNTN4	CNTN4__Neurology	-0.113673	3.42178e-13	1.03249e-11	Yes	-0.0284709	0.0542083	0.278406	No	-0.0507106	0.00052755	0.00862011	No
CNTN5	CNTN5__Neurology	-0.113945	3.98813e-12	9.54401e-11	Yes	-0.0210315	0.175813	0.474536	No	-0.044711	0.00362408	0.0294165	No
CNTNAP2	CNTNAP2__Inflammation	-0.144052	2.06062e-15	1.36197e-13	Yes	-0.00839625	0.624966	0.837309	No	-0.0762333	7.285e-06	0.000374503	Yes
CNTNAP4	CNTNAP4__Neurology_II	-0.0638259	0.00525366	0.0130917	Yes	-0.0210681	0.328483	0.628008	No	-0.0327285	0.124904	0.300461	No
COCH	COCH__Cardiometabolic_II	0.0448168	0.0411314	0.0757167	No	0.0223152	0.279825	0.584971	No	0.0101165	0.620648	0.781015	No
COL15A1	COL15A1__Cardiometabolic_II	0.0653669	0.000275895	0.000974408	Yes	0.0100509	0.553666	0.793893	No	0.0395315	0.0182506	0.0838802	No
COL18A1	COL18A1__Cardiometabolic	0.0288004	0.0314464	0.0595466	No	0.0191187	0.130311	0.410085	No	0.0153172	0.218973	0.423306	No
COL1A1	COL1A1__Cardiometabolic	0.0621982	0.000127514	0.000487575	Yes	-0.00959502	0.533146	0.77885	No	0.0232252	0.124865	0.300461	No
COL28A1	COL28A1__Neurology_II	0.0300022	0.193339	0.278644	No	-0.017074	0.433015	0.713806	No	0.00883227	0.68108	0.823162	No
COL2A1	COL2A1__Cardiometabolic_II	-0.0608175	0.000680257	0.00220497	Yes	-0.0197486	0.24508	0.552226	No	-0.0183923	0.269858	0.483089	No
COL3A1	COL3A1__Cardiometabolic_II	0.0745548	3.56287e-05	0.000157492	Yes	0.0107239	0.528439	0.777808	No	0.0339996	0.0433479	0.145592	No
COL4A1	COL4A1__Cardiometabolic	0.00230922	0.891338	0.920346	No	0.0172053	0.282582	0.587895	No	0.0137106	0.383363	0.592884	No
COL5A1	COL5A1__Inflammation_II	0.0704859	0.000110488	0.000430778	Yes	0.0320028	0.0635975	0.299194	No	0.0109634	0.518195	0.698984	No
COL6A3	COL6A3__Cardiometabolic	0.0616269	1.15462e-07	1.02077e-06	Yes	0.0157577	0.153383	0.439866	No	0.0351527	0.0011907	0.0141255	Yes
COLEC12	COLEC12__Inflammation	-0.039558	0.0987307	0.158426	No	0.000190228	0.993292	0.996594	No	-0.00642969	0.77314	0.882727	No
COMP	COMP__Cardiometabolic	0.137398	8.00714e-17	6.94619e-15	Yes	0.0995931	1.43483e-10	9.95773e-08	Yes	0.0832669	6.89855e-08	1.20285e-05	Yes
COMT	COMT__Cardiometabolic	0.00904369	0.731467	0.793805	No	0.0298394	0.231367	0.537919	No	0.0153002	0.533157	0.71289	No
COQ7	COQ7__Cardiometabolic_II	0.0520932	0.0537111	0.0957009	No	-0.00845947	0.739999	0.902709	No	0.011568	0.645304	0.801146	No
CPA1	CPA1__Cardiometabolic	0.0407557	0.0628502	0.107566	No	0.0138033	0.503279	0.758721	No	0.00543259	0.789937	0.893787	No
CPA2	CPA2__Neurology	0.0887971	1.93547e-05	9.42606e-05	Yes	0.0190748	0.332761	0.633569	No	0.0354176	0.0676988	0.199927	No
CPA4	CPA4__Inflammation_II	0.0457406	0.0304433	0.0579634	No	-0.017632	0.377373	0.668957	No	0.0264111	0.177974	0.372192	No
CPB1	CPB1__Cardiometabolic	-0.0246795	0.18376	0.267638	No	-0.000137216	0.993722	0.996594	No	-0.0289763	0.0934	0.252708	No
CPB2	CPB2__Inflammation_II	0.0441778	0.0300905	0.0576078	No	0.00759748	0.692287	0.876211	No	0.00585459	0.757756	0.872834	No
CPE	CPE__Oncology	-0.0311121	0.173658	0.256423	No	-0.0116946	0.589521	0.816622	No	-0.00846228	0.691122	0.827677	No
CPLX2	CPLX2__Oncology_II	-0.0918227	1.86105e-07	1.54679e-06	Yes	-0.0355342	0.0314594	0.220534	No	-0.0388983	0.0181568	0.0838802	No
CPM	CPM__Neurology	-0.0633486	0.00174985	0.00500493	Yes	-0.00556561	0.769899	0.913806	No	-0.0388921	0.0390024	0.13572	No
CPPED1	CPPED1__Neurology	6.035e-05	0.997722	0.998442	No	0.0108434	0.586561	0.815778	No	0.0166021	0.398653	0.603222	No
CPQ	CPQ__Cardiometabolic_II	-0.0803084	0.000286652	0.00100727	Yes	-0.0355247	0.0890238	0.342512	No	-0.0164919	0.424857	0.621904	No
CPVL	CPVL__Oncology	-0.014054	0.598682	0.685595	No	0.00900898	0.721032	0.894363	No	-0.0303646	0.222272	0.427304	No
CPXM1	CPXM1__Oncology	0.0715893	0.000874211	0.00270849	Yes	-0.00617523	0.762322	0.911372	No	0.00599749	0.765345	0.877933	No
CPXM2	CPXM2__Cardiometabolic_II	0.0722553	0.000225372	0.000814626	Yes	0.0256718	0.166012	0.461908	No	0.0625397	0.000604348	0.00942511	Yes
CR1	CR1__Inflammation_II	0.0553585	0.00456241	0.0115348	Yes	0.00953419	0.604095	0.822305	No	0.0198594	0.274642	0.487472	No
CR2	CR2__Cardiometabolic	-0.0191981	0.385084	0.484584	No	0.0124369	0.553003	0.793763	No	0.000197801	0.99233	0.997915	No
CREG1	CREG1__Oncology	-0.0721357	8.12949e-05	0.000326119	Yes	-0.0131617	0.448274	0.725511	No	-0.0360603	0.0350261	0.128955	No
CRELD1	CRELD1__Inflammation_II	-0.0403712	0.0124294	0.0277129	No	-0.0376564	0.0131965	0.136692	No	-0.0168348	0.262272	0.476484	No
CRELD2	CRELD2__Inflammation	-0.0598864	0.00216552	0.00605996	Yes	0.00092126	0.960183	0.980668	No	-0.0046868	0.796896	0.899993	No
CRH	CRH__Oncology	-0.13392	1.25841e-12	3.42484e-11	Yes	-0.0394578	0.0278326	0.205487	No	-0.0546382	0.00199591	0.0211475	No
CRHBP	CRHBP__Inflammation	0.0427019	0.058891	0.102176	No	-0.047748	0.0254229	0.193672	No	0.00351526	0.867441	0.939898	No
CRHR1	CRHR1__Cardiometabolic	-0.0283018	0.256814	0.350499	No	-0.0183027	0.437267	0.717408	No	-0.00680869	0.76969	0.881124	No
CRIM1	CRIM1__Inflammation	-0.0755977	6.2073e-08	5.82144e-07	Yes	-0.0227046	0.0851075	0.341817	No	-0.0484915	0.000198857	0.00418203	Yes
CRIP2	CRIP2__Neurology	0.123421	3.9289e-14	1.70416e-12	Yes	0.0426567	0.0058786	0.0832602	No	0.0524099	0.000613274	0.00945804	No
CRISP2	CRISP2__Oncology	0.0413168	0.0772643	0.128435	No	-0.0283658	0.201384	0.503223	No	-0.0625822	0.00402299	0.0315475	Yes
CRISP3	CRISP3__Inflammation_II	0.0457328	0.0438346	0.079741	No	-0.0144046	0.50086	0.758635	No	0.0256838	0.224027	0.430082	No
CRKL	CRKL__Inflammation	0.035626	0.00354018	0.00925379	No	0.0469607	4.61108e-05	0.00213521	Yes	0.00626013	0.582545	0.752861	No
CRLF1	CRLF1__Inflammation	-0.052693	0.000102842	0.000404376	Yes	0.00351862	0.783352	0.916207	No	-0.0282081	0.02579	0.103363	No
CRTAC1	CRTAC1__Cardiometabolic	-0.0913242	8.51779e-09	9.77082e-08	Yes	-0.0103802	0.488124	0.750295	No	-0.0348419	0.0187291	0.0852326	No
CRYBB1	CRYBB1__Cardiometabolic_II	0.103475	4.65103e-11	8.96614e-10	Yes	0.0669408	7.35697e-06	0.000600675	Yes	0.0537355	0.000255016	0.00505661	Yes
CRYGD	CRYGD__Neurology_II	-0.0361296	0.0527679	0.0941413	No	0.00159404	0.927504	0.972245	No	-0.0502685	0.00375077	0.0299627	Yes
CRYM	CRYM__Neurology_II	-0.0732107	0.00147435	0.00429914	Yes	-0.00231815	0.915287	0.967569	No	-0.0393517	0.066742	0.197944	No
CRYZL1	CRYZL1__Cardiometabolic_II	0.0144848	0.508477	0.60219	No	0.0414	0.0451103	0.254525	No	-0.00198933	0.922224	0.968298	No
CSF1	CSF1__Inflammation	-0.026221	0.0144355	0.0313069	Yes	-0.0138393	0.170762	0.468414	No	-0.00912636	0.360902	0.575784	No
CSF1R	CSF1R__Inflammation_II	-0.035548	0.0570677	0.0997606	No	-0.0176531	0.315389	0.612748	No	-0.00707056	0.684221	0.823162	No
CSF2RA	CSF2RA__Neurology	0.0304687	0.179548	0.263717	No	0.00744397	0.728458	0.898755	No	0.0220343	0.297287	0.511783	No
CSPG4	CSPG4__Cardiometabolic_II	0.0208871	0.139314	0.213903	No	0.025102	0.0595477	0.288994	No	-3.73413e-05	0.997737	0.999079	No
CSPG5	CSPG5__Neurology_II	-0.109407	7.08267e-08	6.5429e-07	Yes	-0.0402472	0.0353482	0.230344	No	-0.0408733	0.0311742	0.118873	No
CST1	CST1__Inflammation_II	0.042756	0.0892565	0.144729	No	0.0398199	0.0940912	0.351071	No	0.0143192	0.540549	0.716632	No
CST3	CST3__Cardiometabolic	0.00040915	0.98789	0.989943	No	0.00385347	0.879509	0.958209	No	-0.0217217	0.38652	0.594795	No
CST5	CST5__Neurology	0.0102715	0.673916	0.743557	No	-0.0285673	0.214777	0.517552	No	-0.00932459	0.681698	0.823162	No
CST6	CST6__Cardiometabolic	0.0539706	0.000315055	0.00109598	Yes	0.0239573	0.0901665	0.342512	No	-0.00334908	0.810429	0.905245	No
CST7	CST7__Inflammation	0.0361778	0.0400947	0.0741031	No	-0.00588712	0.723322	0.895244	No	0.0126512	0.441073	0.634414	No
CSTB	CSTB__Cardiometabolic	0.0970133	4.37815e-14	1.84148e-12	Yes	0.0729888	2.0837e-09	5.78435e-07	Yes	0.0637898	1.0811e-07	1.66729e-05	Yes
CTBS	CTBS__Inflammation_II	-0.0382604	0.0604854	0.104317	No	0.000844082	0.964919	0.981177	No	-0.00634064	0.737801	0.861591	No
CTHRC1	CTHRC1__Cardiometabolic_II	0.0193049	0.263841	0.357628	No	0.0425451	0.00870331	0.10982	No	0.0247247	0.124341	0.300461	No
CTRB1	CTRB1__Neurology	-0.00431925	0.864608	0.902698	No	0.00933349	0.696736	0.876211	No	-0.0105718	0.654	0.804548	No
CTRC	CTRC__Inflammation	-0.0101969	0.692884	0.759654	No	0.0154379	0.527506	0.777761	No	-0.0160475	0.504438	0.684915	No
CTRL	CTRL__Neurology_II	-0.0811241	0.000304152	0.00106406	Yes	-0.0291218	0.168198	0.463031	No	0.0117013	0.576173	0.746711	No
CTSB	CTSB__Cardiometabolic	-0.0521007	0.0131385	0.0288093	Yes	-0.0071236	0.717487	0.892322	No	-0.00616116	0.752818	0.87076	No
CTSC	CTSC__Inflammation	0.00155231	0.943779	0.960385	No	-0.0151968	0.463366	0.733118	No	0.0142458	0.487027	0.671961	No
CTSD	CTSD__Cardiometabolic	-0.030235	0.185385	0.268876	No	0.0054731	0.797875	0.920689	No	-0.00952136	0.653957	0.804548	No
CTSE	CTSE__Inflammation_II	0.0523041	0.0167347	0.0355164	Yes	-0.0196528	0.340351	0.639251	No	0.00653834	0.747893	0.867231	No
CTSF	CTSF__Oncology	-0.00250356	0.887889	0.918324	No	-0.0232036	0.167812	0.463031	No	-0.0350471	0.0341236	0.126303	No
CTSH	CTSH__Cardiometabolic	-0.0319463	0.174961	0.258072	No	-0.00909862	0.683054	0.873805	No	-0.0343233	0.117708	0.292269	No
CTSL	CTSL__Cardiometabolic	-0.0493607	0.00329681	0.00871441	Yes	-0.0228502	0.148245	0.431199	No	-0.0137416	0.379809	0.591528	No
CTSO	CTSO__Inflammation	-0.067179	6.94836e-05	0.000288752	Yes	-0.0183604	0.248316	0.555013	No	-0.0387348	0.0139109	0.0712487	No
CTSS	CTSS__Neurology	-0.00610147	0.775571	0.828071	No	-0.0137961	0.495523	0.753911	No	0.000805822	0.967684	0.988368	No
CTSV	CTSV__Oncology	-0.0280914	0.273314	0.367833	No	-0.00827203	0.732996	0.901649	No	-0.0323949	0.174858	0.371106	No
CTSZ	CTSZ__Cardiometabolic	-0.0673893	0.000836492	0.00262088	Yes	-0.0265215	0.163013	0.457742	No	-0.00410786	0.827144	0.912004	No
CX3CL1	CX3CL1__Neurology	0.0271192	0.124987	0.194486	No	0.00827173	0.620755	0.83627	No	0.0315308	0.0553617	0.173474	No
CXADR	CXADR__Inflammation	-0.0916749	2.53873e-08	2.62967e-07	Yes	-0.0313947	0.0438438	0.251468	No	-0.0507698	0.000948659	0.0126609	No
CXCL1	CXCL1__Inflammation	0.0546023	0.00344214	0.00903155	Yes	-0.0141868	0.421037	0.707851	No	0.0244381	0.160127	0.352229	No
CXCL10	CXCL10__Inflammation	-0.00774186	0.705079	0.769985	No	-0.0307233	0.112613	0.391501	No	0.0272496	0.152425	0.340362	No
CXCL11	CXCL11__Neurology	-0.0297788	0.215604	0.304125	No	-0.0499453	0.0275589	0.204554	No	0.0294973	0.187207	0.382072	No
CXCL13	CXCL13__Neurology	0.0482493	0.0194254	0.039837	Yes	0.00749807	0.70017	0.877431	No	0.0244957	0.202333	0.399486	No
CXCL16	CXCL16__Cardiometabolic	0.0182691	0.168422	0.249755	No	-0.00507297	0.68677	0.875524	No	-0.011102	0.368232	0.581463	No
CXCL17	CXCL17__Inflammation	0.0810309	0.000157867	0.000589032	Yes	-0.000669405	0.973747	0.987983	No	0.0652491	0.0010948	0.0135677	Yes
CXCL3	CXCL3__Inflammation	-0.0223075	0.313087	0.412492	No	-0.0276591	0.186688	0.490049	No	-0.0146065	0.478157	0.667844	No
CXCL8	CXCL8__Cardiometabolic	0.0701594	0.000149525	0.000565507	Yes	-0.0102392	0.559326	0.797069	No	0.00517451	0.764316	0.877477	No
CXCL8	CXCL8__Inflammation	0.0618584	0.000703383	0.00226519	Yes	-0.00196529	0.909522	0.966626	No	0.00229934	0.892539	0.958116	No
CXCL8	CXCL8__Neurology	0.0669516	0.000167776	0.000622655	Yes	-0.00977996	0.561658	0.798341	No	0.0142329	0.391219	0.596717	No
CXCL8	CXCL8__Oncology	0.0662666	0.000118839	0.000458189	Yes	-0.014792	0.364686	0.65653	No	0.00370842	0.817497	0.908475	No
CXCL9	CXCL9__Inflammation	0.128611	4.6215e-12	1.06911e-10	Yes	0.0764722	1.471e-05	0.00102088	Yes	0.0816629	2.6255e-06	0.000195676	Yes
CYB5R2	CYB5R2__Oncology_II	-0.0226496	0.384252	0.483976	No	0.040752	0.0977272	0.360716	No	0.0331874	0.170761	0.365203	No
CYTL1	CYTL1__Cardiometabolic_II	-0.0123394	0.487309	0.58309	No	-0.0173703	0.300491	0.604466	No	-0.0224543	0.174363	0.370622	No
DAG1	DAG1__Inflammation	-0.0260425	0.0498753	0.0895562	No	-0.00392946	0.753886	0.905185	No	-0.0326867	0.0081762	0.0499241	Yes
DBH	DBH__Inflammation_II	0.0393992	0.110778	0.174727	No	0.0249115	0.284952	0.590318	No	0.0334779	0.145342	0.3318	No
DBI	DBI__Neurology	0.00214003	0.858703	0.8975	No	0.0128136	0.259751	0.562753	No	-0.0141628	0.205482	0.403979	No
DBNL	DBNL__Inflammation	0.0443567	0.00785315	0.0187288	Yes	0.0378297	0.0164065	0.153866	No	-0.00507661	0.744132	0.864313	No
DCBLD2	DCBLD2__Oncology	-0.0733068	1.67637e-09	2.19509e-08	Yes	-0.0153807	0.183125	0.485999	No	-0.0215746	0.0585173	0.180895	No
DCC	DCC__Neurology_II	-0.151857	8.03679e-16	5.87109e-14	Yes	-0.0521745	0.00355904	0.0574412	No	-0.0582254	0.0010161	0.0128476	No
DCN	DCN__Cardiometabolic	-0.059894	0.0273775	0.0529986	No	0.0288602	0.261167	0.562753	No	-0.0401259	0.112933	0.282944	No
DCTD	DCTD__Inflammation_II	0.070565	0.00194887	0.00550924	Yes	0.0332163	0.124306	0.402185	No	-0.00272434	0.897819	0.958595	No
DCTPP1	DCTPP1__Cardiometabolic	0.0671132	3.53032e-05	0.000156552	Yes	0.0492353	0.00133836	0.028146	Yes	0.0472282	0.00177929	0.0189973	No
DDAH1	DDAH1__Oncology	-0.0705934	1.91515e-05	9.35995e-05	Yes	0.0106486	0.492729	0.75238	No	-0.0524347	0.000658936	0.00987247	Yes
DDC	DDC__Cardiometabolic	0.0267294	0.223121	0.31377	No	0.00942061	0.648422	0.851476	No	0.00917123	0.653356	0.804548	No
DDR1	DDR1__Neurology	-0.0999709	2.42919e-07	1.97177e-06	Yes	-0.0372004	0.0414837	0.245019	No	-0.0543102	0.00263178	0.0251925	No
DDT	DDT__Cardiometabolic_II	0.0579413	0.000223282	0.000811295	Yes	0.0311348	0.035273	0.230344	No	0.018895	0.197178	0.393788	No
DFFA	DFFA__Inflammation	0.0433262	0.0129188	0.0284624	Yes	0.00978973	0.552148	0.793356	No	0.00624053	0.700763	0.834184	No
DIPK1C	DIPK1C__Neurology_II	-0.0486487	0.017356	0.0367788	Yes	-0.0376504	0.0520098	0.270373	No	-0.00861594	0.651384	0.804548	No
DIPK2B	DIPK2B__Inflammation_II	-0.0440227	0.00246158	0.00677911	Yes	-0.023616	0.0848571	0.341817	No	-0.0260943	0.053607	0.1697	No
DKK1	DKK1__Neurology	-0.0333273	0.0153535	0.0329887	Yes	-0.0169302	0.19093	0.494064	No	-0.0114978	0.369167	0.581615	No
DKK3	DKK3__Cardiometabolic	0.041112	0.08181	0.134541	No	-0.00388891	0.86181	0.954663	No	0.0192253	0.382211	0.592767	No
DKK4	DKK4__Neurology	-0.00234474	0.89321	0.921081	No	-0.0151759	0.357613	0.652257	No	0.0142718	0.380146	0.591528	No
DKKL1	DKKL1__Oncology	0.0317963	0.193725	0.278644	No	-0.012186	0.59851	0.820386	No	-0.0335423	0.140914	0.324898	No
DLG4	DLG4__Neurology_II	-0.0624018	0.000793123	0.00250764	Yes	-0.0167802	0.338971	0.638295	No	-0.0117337	0.498121	0.680505	No
DLK1	DLK1__Cardiometabolic	0.0306117	0.049723	0.0894786	No	-0.000235779	0.987176	0.994381	No	0.0249737	0.0853327	0.237679	No
DLL1	DLL1__Oncology	-0.060172	2.34891e-06	1.51388e-05	Yes	-0.0182358	0.131698	0.410779	No	-0.0364436	0.00221496	0.0223951	No
DMD	DMD__Cardiometabolic_II	0.0149767	0.401832	0.502924	No	0.00840964	0.617856	0.834077	No	0.00245205	0.882703	0.953356	No
DMP1	DMP1__Cardiometabolic_II	-0.0503877	0.0415116	0.0763153	No	-0.0400737	0.0862864	0.342512	No	0.00333078	0.88487	0.953571	No
DNAJA2	DNAJA2__Inflammation	-0.0396834	0.00403115	0.0103597	Yes	0.0051001	0.693418	0.876211	No	-0.0257505	0.0451439	0.149546	No
DNAJA4	DNAJA4__Neurology_II	-0.0151798	0.405781	0.505378	No	0.0172509	0.311709	0.610549	No	-0.0248477	0.143424	0.329046	No
DNAJB14	DNAJB14__Oncology_II	-0.0127026	0.452408	0.550827	No	0.00663514	0.67541	0.867845	No	-0.00376698	0.810677	0.905245	No
DNAJB2	DNAJB2__Inflammation_II	-0.0136117	0.349041	0.44734	No	-0.00152836	0.910898	0.966626	No	-0.0115383	0.392916	0.597991	No
DNAJB6	DNAJB6__Inflammation_II	-0.0391201	0.0338537	0.0636706	No	0.00176931	0.918481	0.967997	No	-0.0179828	0.292348	0.509184	No
DNAJC6	DNAJC6__Cardiometabolic_II	-0.041221	0.00777839	0.0185825	Yes	-0.00654612	0.653373	0.854397	No	-0.0108482	0.451832	0.642565	No
DNER	DNER__Inflammation	-0.0461348	0.0619372	0.106266	No	-0.00902712	0.698354	0.876415	No	-0.027294	0.235651	0.445011	No
DNM1	DNM1__Oncology_II	-0.0488904	0.0236961	0.0471206	No	-0.0461261	0.0233873	0.188871	No	-0.0221582	0.270652	0.483481	No
DNMBP	DNMBP__Neurology	0.0348252	0.0277837	0.0536353	No	0.0160728	0.28332	0.587895	No	0.0336477	0.0224155	0.0965748	No
DNPEP	DNPEP__Neurology_II	0.0925738	2.6583e-06	1.6848e-05	Yes	0.0606239	0.00114792	0.0246326	Yes	0.0433949	0.0180631	0.0838515	No
DNPH1	DNPH1__Inflammation	0.0172821	0.269001	0.363439	No	0.03552	0.0165483	0.154155	No	-0.00338303	0.816304	0.908475	No
DOC2B	DOC2B__Neurology_II	-0.0458584	0.0514586	0.0921608	No	0.0098851	0.655633	0.855281	No	-0.0151233	0.490709	0.673693	No
DPP10	DPP10__Inflammation	-0.144744	1.83888e-15	1.27618e-13	Yes	-0.020947	0.222791	0.525016	No	-0.0697586	4.32016e-05	0.00139451	Yes
DPP4	DPP4__Cardiometabolic	0.0131717	0.521668	0.614143	No	-0.00400927	0.836845	0.941281	No	-0.00527724	0.782631	0.887493	No
DPP6	DPP6__Oncology	-0.138602	1.68001e-13	5.1819e-12	Yes	-0.0329873	0.0635352	0.299194	No	-0.065903	0.000183095	0.00397971	No
DPP7	DPP7__Cardiometabolic	-0.101672	8.06783e-05	0.000324584	Yes	-0.0394618	0.103647	0.374639	No	-0.0711409	0.00308011	0.0275927	No
DPT	DPT__Cardiometabolic	0.0534853	0.00956627	0.0223159	Yes	-0.00466748	0.811094	0.929643	No	0.0190744	0.321005	0.535523	No
DRAXIN	DRAXIN__Neurology	-0.0183913	0.26769	0.362139	No	-0.00551374	0.725004	0.896086	No	-0.0116673	0.4502	0.641495	No
DSC2	DSC2__Neurology	0.0112232	0.404297	0.504644	No	0.00621114	0.624365	0.837309	No	0.0139147	0.266631	0.48188	No
DSCAM	DSCAM__Neurology_II	-0.0836176	2.95983e-06	1.85056e-05	Yes	-0.00317363	0.851031	0.94878	No	-0.0271606	0.103935	0.268644	No
DSG2	DSG2__Neurology	-0.0304074	0.0707805	0.119663	No	-0.0154328	0.334753	0.63425	No	-0.0121414	0.438684	0.634092	No
DSG3	DSG3__Oncology	-0.0266742	0.258308	0.351502	No	0.00759635	0.734165	0.901649	No	-0.0134256	0.541088	0.716632	No
DTD1	DTD1__Inflammation_II	-0.0677053	3.35607e-05	0.000150266	Yes	-0.00677595	0.659598	0.85723	No	-0.0402451	0.00804972	0.0496578	No
DTNB	DTNB__Oncology_II	0.0423992	0.0130075	0.0286124	Yes	0.0241329	0.132411	0.411624	No	0.0335867	0.0344553	0.127192	No
DTX3	DTX3__Oncology	-0.0221102	0.0741842	0.124434	No	0.0064254	0.582233	0.815471	No	-0.0274112	0.0174082	0.0821859	No
DUT	DUT__Oncology_II	-0.0888379	0.000162354	0.000604148	Yes	0.00475475	0.830207	0.940675	No	0.00251092	0.908941	0.964358	No
EBI3_IL27	EBI3_IL27__Oncology	0.0466546	0.010196	0.0235084	Yes	-0.0173445	0.316714	0.612865	No	0.0175599	0.298663	0.511783	No
ECE1	ECE1__Neurology	0.00447692	0.864977	0.902698	No	-0.0188162	0.448739	0.725511	No	0.0339325	0.166205	0.360457	No
ECHDC3	ECHDC3__Cardiometabolic_II	0.0304366	0.237703	0.328945	No	0.0268019	0.271189	0.576433	No	0.078136	0.00111454	0.0136901	Yes
ECM1	ECM1__Inflammation_II	-0.0511683	0.00121911	0.00363289	Yes	-0.0119419	0.424497	0.709027	No	0.0155269	0.292968	0.509184	No
EDA2R	EDA2R__Oncology	0.00784906	0.587578	0.67625	No	0.00151135	0.91201	0.967051	No	0.00670254	0.618916	0.780251	No
EDAR	EDAR__Inflammation	0.032684	0.083343	0.136415	No	0.00568641	0.750054	0.902709	No	-0.00310746	0.859626	0.933616	No
EDIL3	EDIL3__Cardiometabolic	-0.0034878	0.890492	0.92033	No	0.00111303	0.963005	0.980668	No	-0.000210545	0.992882	0.997915	No
EDN1	EDN1__Cardiometabolic_II	0.0247565	0.153146	0.231555	No	0.0551501	0.000709568	0.0205183	Yes	0.0303278	0.0598728	0.184519	No
EDNRB	EDNRB__Inflammation_II	-0.0141967	0.514253	0.606959	No	0.00412299	0.841932	0.944706	No	-0.0109031	0.591172	0.758536	No
EFCAB14	EFCAB14__Oncology_II	-0.0232634	0.101995	0.162636	No	-0.0278509	0.0364726	0.233103	No	0.00891563	0.500781	0.682124	No
EFEMP1	EFEMP1__Cardiometabolic	0.048493	2.97195e-05	0.000135693	Yes	0.000538617	0.961012	0.980668	No	-0.00817493	0.450618	0.641495	No
EFHD1	EFHD1__Neurology_II	0.0745557	1.97254e-05	9.56327e-05	Yes	0.0301488	0.067889	0.309573	No	0.02904	0.0746617	0.214556	No
EFNA1	EFNA1__Neurology	-0.071407	0.000739212	0.00235327	Yes	-0.019441	0.332732	0.633569	No	-0.0468492	0.0173664	0.0821859	No
EFNA4	EFNA4__Neurology	0.00406922	0.711275	0.77614	No	-0.0162837	0.116118	0.396173	No	0.00243737	0.811805	0.905775	No
EFNB2	EFNB2__Neurology_II	-0.0911158	2.09064e-06	1.37971e-05	Yes	-0.0474932	0.00898952	0.111406	No	-0.0291831	0.103867	0.268644	No
EGF	EGF__Inflammation	0.04554	0.0763645	0.127244	No	-0.0154439	0.524677	0.776444	No	0.0177115	0.459421	0.652021	No
EGFL7	EGFL7__Oncology	-0.0533545	0.00403788	0.0103597	Yes	-0.0402337	0.0215117	0.179229	No	-0.0361819	0.0363856	0.131519	No
EGFLAM	EGFLAM__Oncology_II	-0.0236318	0.181692	0.265834	No	-0.0125683	0.45215	0.727212	No	-0.0166096	0.313347	0.526008	No
EGFR	EGFR__Cardiometabolic	-0.0962398	3.52163e-10	5.68374e-09	Yes	-0.0109742	0.446141	0.725185	No	-0.0296104	0.0390579	0.13572	No
EGLN1	EGLN1__Inflammation	0.0289102	0.14502	0.220469	No	0.0281891	0.132562	0.411624	No	0.00796598	0.66616	0.813935	No
EHBP1	EHBP1__Cardiometabolic_II	-0.0169734	0.33528	0.434924	No	0.0283254	0.0878595	0.342512	No	-0.0112748	0.491858	0.674604	No
EIF4EBP1	EIF4EBP1__Cardiometabolic	0.0888031	7.118e-08	6.5429e-07	Yes	0.0648618	3.22678e-05	0.00165881	Yes	0.0680625	9.35771e-06	0.000418984	Yes
ELAVL4	ELAVL4__Neurology_II	-0.0143622	0.403909	0.504644	No	-0.000268224	0.986767	0.994381	No	-0.0172327	0.282266	0.495931	No
ELN	ELN__Cardiometabolic_II	0.13682	1.096e-14	5.63428e-13	Yes	0.0718763	1.83608e-05	0.0011584	Yes	0.0845834	3.29598e-07	4.15893e-05	Yes
ENDOU	ENDOU__Oncology_II	0.00411536	0.839633	0.883556	No	0.0258673	0.176254	0.474536	No	0.0215887	0.253809	0.465988	No
ENG	ENG__Cardiometabolic	0.0200854	0.0917552	0.147917	No	0.00558325	0.62178	0.83627	No	0.0152281	0.169395	0.363964	No
ENO1	ENO1__Neurology	-0.00911543	0.544954	0.636162	No	0.0155615	0.271639	0.576505	No	-0.0333538	0.0172073	0.0820746	No
ENO2	ENO2__Neurology	-0.106693	1.04824e-09	1.39899e-08	Yes	-0.00177038	0.914321	0.967508	No	-0.0761808	2.96051e-06	0.000195676	Yes
ENPP2	ENPP2__Cardiometabolic	-0.0114873	0.615841	0.698927	No	-0.0301708	0.161329	0.455692	No	-0.0186969	0.380054	0.591528	No
ENPP5	ENPP5__Inflammation	-0.11158	1.13176e-06	8.26784e-06	Yes	-0.0101366	0.640204	0.847095	No	-0.0719948	0.000768155	0.0107697	Yes
ENPP6	ENPP6__Cardiometabolic_II	-0.0545357	0.0141342	0.0308463	No	-0.0200346	0.339382	0.638295	No	-0.0480457	0.020117	0.0897827	No
ENPP7	ENPP7__Inflammation	0.0114967	0.629013	0.709902	No	-0.0290703	0.194447	0.497957	No	0.00517223	0.815444	0.908376	No
ENTPD2	ENTPD2__Oncology	-0.0703602	0.00366589	0.00951076	Yes	-0.000640721	0.977594	0.990438	No	-0.0253786	0.260838	0.474499	No
ENTPD5	ENTPD5__Cardiometabolic	-0.0332358	0.214057	0.302865	No	-0.0177994	0.481839	0.746217	No	-0.0152793	0.539869	0.716632	No
ENTPD6	ENTPD6__Cardiometabolic	-0.067817	2.20048e-05	0.00010532	Yes	-0.0230969	0.129261	0.408689	No	-0.0408235	0.00619052	0.0427941	No
EPCAM	EPCAM__Inflammation	0.0112705	0.599154	0.685595	No	0.00217262	0.914532	0.967508	No	0.00420052	0.833379	0.913238	No
EPHA1	EPHA1__Inflammation	0.00625901	0.704418	0.769985	No	-0.00701115	0.653572	0.854397	No	0.0264731	0.0847266	0.237071	No
EPHA10	EPHA10__Neurology	-0.107012	6.91419e-10	9.5969e-09	Yes	-0.057158	0.000493086	0.0162953	Yes	-0.0481868	0.00299178	0.0271411	No
EPHA2	EPHA2__Oncology	-0.0194049	0.226915	0.317818	No	-0.0174462	0.252162	0.559107	No	0.00812538	0.587146	0.756914	No
EPHA4	EPHA4__Inflammation_II	-0.0929005	2.85829e-05	0.000131368	Yes	-0.0256348	0.222006	0.524055	No	-0.0791838	0.000125062	0.00315612	Yes
EPHB4	EPHB4__Cardiometabolic	-0.00454347	0.662562	0.738302	No	-0.00131641	0.893837	0.964192	No	-0.00357009	0.712415	0.840843	No
EPHB6	EPHB6__Neurology	-0.0853307	1.03298e-10	1.84163e-09	Yes	-0.034552	0.00556367	0.081044	No	-0.0369225	0.00280755	0.0258071	No
EPS8L2	EPS8L2__Oncology	0.0629347	2.56754e-05	0.000120805	Yes	0.0227341	0.107317	0.382922	No	0.0192789	0.167126	0.36189	No
ERBB2	ERBB2__Oncology	0.0499537	0.000512506	0.00169775	Yes	0.00811889	0.548785	0.791802	No	0.00982622	0.464609	0.655364	No
ERBB3	ERBB3__Inflammation	-0.0722837	1.96056e-06	1.30204e-05	Yes	-0.0286248	0.0458216	0.256453	No	-0.0360653	0.0110064	0.0608639	No
ERBB4	ERBB4__Oncology	-0.124534	6.10077e-14	2.28861e-12	Yes	-0.0393023	0.012569	0.134367	No	-0.0641702	3.76763e-05	0.00126166	Yes
ERMAP	ERMAP__Inflammation_II	0.00681787	0.678255	0.746564	No	-0.0218259	0.161528	0.455692	No	0.00693293	0.651051	0.804548	No
ERP44	ERP44__Oncology	-0.0239373	0.141905	0.216832	No	-0.00357708	0.816351	0.933588	No	-0.0117057	0.44064	0.634414	No
ESAM	ESAM__Cardiometabolic	-0.0727695	6.8041e-08	6.33832e-07	Yes	-0.0148781	0.242438	0.551978	No	-0.0192146	0.127184	0.304365	No
ESM1	ESM1__Inflammation	0.0760346	2.69723e-05	0.000125629	Yes	0.0591236	0.000537131	0.0173381	Yes	0.0146421	0.38656	0.594795	No
EZR	EZR__Neurology	0.0787111	1.30212e-05	6.71873e-05	Yes	0.0196493	0.244556	0.551978	No	0.020371	0.226197	0.432453	No
F10	F10__Inflammation_II	0.0513454	0.0104669	0.0239736	Yes	0.014399	0.447232	0.725185	No	0.0210115	0.260647	0.474499	No
F11	F11__Inflammation_II	0.0539103	0.0115104	0.0259779	No	0.0109857	0.584879	0.815471	No	0.0257835	0.194886	0.391837	No
F11R	F11R__Neurology	0.037286	0.00567225	0.014009	No	0.0130231	0.30486	0.606225	No	0.0413577	0.00096983	0.0128202	Yes
F12	F12__Inflammation_II	0.0304728	0.159499	0.238626	No	-0.0046493	0.819754	0.933588	No	-0.000144738	0.994277	0.998594	No
F13B	F13B__Inflammation_II	0.0494476	0.014742	0.0318225	No	0.0234268	0.221417	0.524055	No	0.0427484	0.0238312	0.100236	No
F2	F2__Inflammation_II	0.0418843	0.0291934	0.0559675	No	0.00604147	0.738947	0.902709	No	0.0215307	0.22889	0.4364	No
F2R	F2R__Inflammation	0.0735075	0.000920619	0.00282079	Yes	0.0324966	0.120277	0.397488	No	-0.00963499	0.641437	0.800545	No
F3	F3__Oncology	-0.0898186	1.49732e-08	1.59911e-07	Yes	-0.0169425	0.258904	0.562753	No	-0.0430335	0.00369609	0.0298266	No
F7	F7__Cardiometabolic	0.0291777	0.202633	0.28906	No	0.0110738	0.607663	0.825158	No	0.0324181	0.128231	0.304768	No
F9	F9__Cardiometabolic	0.0599198	0.0115092	0.0259779	Yes	0.00063434	0.977363	0.990438	No	0.0377623	0.0872868	0.238492	No
FABP1	FABP1__Inflammation	0.0876442	8.557e-06	4.65769e-05	Yes	0.0281467	0.13118	0.410085	No	0.0826338	6.58029e-06	0.000365338	Yes
FABP2	FABP2__Cardiometabolic	0.0764941	0.000330433	0.00114374	Yes	0.0310905	0.122212	0.400743	No	0.0357269	0.0719742	0.209874	No
FABP3	FABP3__Cardiometabolic_II	0.0436364	0.000972131	0.00295903	Yes	0.0417365	0.000772561	0.0206316	Yes	0.0103569	0.401086	0.605116	No
FABP4	FABP4__Cardiometabolic	0.0532284	0.0211843	0.0429253	No	-0.0116366	0.593927	0.82027	No	0.0529963	0.0136218	0.0705488	No
FABP5	FABP5__Neurology	0.0582847	7.80339e-05	0.000317338	Yes	0.0138515	0.315271	0.612748	No	0.0182326	0.185068	0.379429	No
FAM171B	FAM171B__Oncology_II	-0.0672185	0.000336794	0.00116286	Yes	0.00534769	0.760769	0.910299	No	-0.00242788	0.889587	0.955686	No
FAM20A	FAM20A__Cardiometabolic_II	-0.000325117	0.98377	0.987326	No	-0.00673492	0.652181	0.854397	No	0.019269	0.195279	0.391837	No
FAM3B	FAM3B__Oncology	-0.0264836	0.292684	0.389124	No	-0.0521879	0.028237	0.20737	No	0.0108754	0.642674	0.800746	No
FAM3C	FAM3C__Cardiometabolic	-0.0176747	0.512943	0.605927	No	0.00670238	0.792498	0.920689	No	-0.0129819	0.605614	0.768366	No
FAM3D	FAM3D__Oncology_II	0.0202443	0.334258	0.434003	No	-0.0253962	0.198284	0.501747	No	0.0292984	0.132917	0.311669	No
FAP	FAP__Cardiometabolic	0.107357	6.22951e-07	4.75086e-06	Yes	0.0736829	0.000305231	0.0117683	Yes	0.0587255	0.0034506	0.0289137	No
FAS	FAS__Cardiometabolic	0.026059	0.0559588	0.0983174	No	0.00215679	0.866464	0.95658	No	0.0005061	0.968192	0.988368	No
FASLG	FASLG__Inflammation	-0.0231888	0.256323	0.350174	No	-0.0172775	0.372292	0.66249	No	-0.000204149	0.991436	0.997907	No
FBLN2	FBLN2__Cardiometabolic_II	-0.0158465	0.452365	0.550827	No	-0.00791294	0.69145	0.876211	No	-0.0152188	0.438223	0.634092	No
FCAR	FCAR__Inflammation	-0.0180849	0.441441	0.540317	No	0.0265802	0.231942	0.538353	No	0.017308	0.428525	0.625041	No
FCER2	FCER2__Neurology	-0.0374048	0.0881432	0.143258	No	-0.0344576	0.0978711	0.360716	No	-0.0359787	0.0780114	0.221431	No
FCGR2A	FCGR2A__Cardiometabolic	0.00255104	0.903222	0.928646	No	-0.0169505	0.389816	0.677993	No	0.00978236	0.616481	0.778394	No
FCGR3B	FCGR3B__Cardiometabolic	0.0449192	0.0144218	0.0313069	No	0.0107789	0.533458	0.77885	No	0.0321564	0.0599555	0.184519	No
FCN2	FCN2__Cardiometabolic	-0.00343179	0.887176	0.91827	No	0.0270764	0.236127	0.544426	No	0.0403221	0.0731727	0.211161	No
FCRL1	FCRL1__Cardiometabolic	-0.00096257	0.968139	0.975713	No	-0.0124366	0.585904	0.815682	No	0.00156459	0.944364	0.979422	No
FCRL6	FCRL6__Inflammation	-0.0186175	0.466399	0.564888	No	-0.00150966	0.950122	0.980668	No	-0.0139116	0.558647	0.731128	No
FETUB	FETUB__Cardiometabolic	0.0585526	0.00667096	0.0161593	Yes	-0.00578435	0.777187	0.915541	No	0.0582071	0.00375613	0.0299627	Yes
FGA	FGA__Inflammation_II	0.0680411	0.00203046	0.0057166	No	0.0576283	0.00566374	0.081044	No	0.0317557	0.122938	0.299552	No
FGF12	FGF12__Inflammation_II	-0.0994245	9.25458e-08	8.39566e-07	Yes	-0.0327746	0.0623918	0.298606	No	-0.0447034	0.0102825	0.0580787	No
FGF19	FGF19__Inflammation	-0.0253796	0.123262	0.193059	No	-0.0388761	0.0126817	0.134367	No	-0.0127981	0.404041	0.607594	No
FGF23	FGF23__Oncology	0.0654624	0.0117094	0.0262988	No	0.0184482	0.451531	0.727212	No	0.0848399	0.000442219	0.0076725	Yes
FGF5	FGF5__Inflammation	-0.0865039	1.14507e-05	5.97504e-05	Yes	-0.0154755	0.403639	0.68681	No	-0.0380115	0.0387669	0.13572	No
FGFBP2	FGFBP2__Cardiometabolic_II	0.0575396	0.00787579	0.0187506	Yes	0.00669268	0.743143	0.902709	No	0.0108275	0.59199	0.758536	No
FGFBP3	FGFBP3__Neurology_II	-0.0224397	0.210633	0.299547	No	0.0223992	0.184932	0.488924	No	-0.00302529	0.856064	0.931934	No
FGFR2	FGFR2__Oncology	-0.0627715	0.000379233	0.00130291	Yes	-0.0313099	0.0595448	0.288994	No	-0.0328005	0.0467914	0.153538	No
FGFR4	FGFR4__Inflammation_II	-0.0108995	0.563476	0.653388	No	-0.0168396	0.344294	0.642351	No	0.014593	0.4053	0.608448	No
FGL1	FGL1__Inflammation_II	0.0351081	0.183576	0.267638	No	0.0255401	0.305463	0.606556	No	0.0295132	0.229531	0.437022	No
FIS1	FIS1__Inflammation	-0.0260799	0.0186015	0.0386342	No	-0.00414308	0.690404	0.876211	No	-0.0338307	0.00103401	0.0129298	Yes
FKBP4	FKBP4__Neurology	-0.0157939	0.333572	0.434003	No	0.0121454	0.429809	0.712754	No	-0.00641254	0.673336	0.81838	No
FKBP5	FKBP5__Neurology	0.0799198	0.000117857	0.000456945	Yes	0.0442153	0.0239961	0.188871	No	0.0613163	0.00152239	0.0164603	Yes
FLRT2	FLRT2__Neurology	0.00389633	0.806866	0.854256	No	-0.00622874	0.678961	0.870486	No	-0.0214573	0.148088	0.334222	No
FLT1	FLT1__Oncology	-0.0489016	0.000462623	0.00155477	Yes	-0.0202993	0.122706	0.400743	No	-0.00324733	0.803092	0.901855	No
FLT3	FLT3__Oncology	-0.0670746	0.000103468	0.000405688	Yes	-0.025941	0.108869	0.387338	No	-0.0338148	0.0358709	0.130679	No
FLT3LG	FLT3LG__Inflammation	0.0340649	0.0179355	0.037605	No	-0.00354244	0.794432	0.920689	No	0.0363915	0.00658579	0.0441598	Yes
FLT4	FLT4__Oncology	-0.0242386	0.324968	0.424324	No	0.000388666	0.986691	0.994381	No	-0.012774	0.578236	0.748687	No
FN1	FN1__Inflammation_II	0.0306435	0.0231258	0.0461851	No	0.0143414	0.257442	0.562753	No	0.0293374	0.0195448	0.088107	No
FOLR1	FOLR1__Oncology	0.00484506	0.854682	0.895996	No	-0.0120352	0.630327	0.840954	No	-0.012672	0.6076	0.769478	No
FOLR2	FOLR2__Neurology	0.0156775	0.365621	0.465152	No	-0.00132978	0.935383	0.976174	No	0.00106872	0.947117	0.979422	No
FOLR3	FOLR3__Oncology	0.0151915	0.499296	0.592477	No	-0.0345235	0.104663	0.37733	No	0.0113565	0.588247	0.756914	No
FRZB	FRZB__Neurology	0.0249828	0.22763	0.318498	No	-0.0316476	0.105226	0.377399	No	-0.0112574	0.559407	0.731128	No
FSHB	FSHB__Cardiometabolic_II	-0.0311995	0.180479	0.264804	No	-0.0176557	0.422035	0.707851	No	-0.00100066	0.963179	0.985909	No
FST	FST__Inflammation	0.0482756	0.0068377	0.0165344	Yes	0.0136616	0.416679	0.702734	No	0.044801	0.00702347	0.0453422	Yes
FSTL1	FSTL1__Cardiometabolic_II	0.0478342	0.00706682	0.0170587	Yes	0.00544163	0.746106	0.902709	No	0.00956729	0.562602	0.733232	No
FSTL3	FSTL3__Inflammation	0.0652822	7.05562e-06	3.96486e-05	Yes	0.0117078	0.391808	0.678092	No	0.0219793	0.105246	0.269642	No
FUCA1	FUCA1__Cardiometabolic	-0.0684286	0.000621841	0.00202609	Yes	-0.0126385	0.503068	0.758721	No	-0.0471272	0.0113706	0.0621352	No
FUOM	FUOM__Inflammation_II	0.0541959	0.0116515	0.0262458	No	0.0170186	0.401993	0.685518	No	0.0528223	0.00816797	0.0499241	Yes
FURIN	FURIN__Oncology	-0.0974711	7.36495e-06	4.10544e-05	Yes	0.000106531	0.995889	0.997332	No	-0.0548868	0.00693113	0.0451662	No
FUT1	FUT1__Oncology_II	-0.055327	0.0161645	0.0345173	No	-0.0236001	0.27822	0.583338	No	-0.0485012	0.0236136	0.100129	No
FUT3_FUT5	FUT3_FUT5__Neurology	-0.0470817	0.010435	0.02394	Yes	-0.0293241	0.0903328	0.342512	No	-0.023535	0.168717	0.36307	No
FUT8	FUT8__Neurology	-0.0391362	0.0244983	0.0483694	Yes	-0.0209092	0.201942	0.503223	No	-0.0108138	0.504788	0.684915	No
FXN	FXN__Oncology	0.0175701	0.375683	0.474475	No	0.029728	0.111322	0.390188	No	0.000622663	0.973105	0.990777	No
FYB1	FYB1__Neurology	-0.0219046	0.403976	0.504644	No	0.00547853	0.824906	0.936963	No	0.00215533	0.929656	0.970928	No
GABARAP	GABARAP__Oncology_II	0.00777181	0.703212	0.769762	No	0.0164448	0.391487	0.678092	No	-0.00829107	0.662087	0.810385	No
GAD1	GAD1__Oncology_II	-0.148036	7.80607e-14	2.77816e-12	Yes	-0.0581835	0.0019	0.0371437	No	-0.0487731	0.00871336	0.0519631	No
GAL	GAL__Inflammation	0.00515492	0.72784	0.791726	No	0.00110404	0.937139	0.977018	No	0.0167333	0.224982	0.430724	No
GALNT10	GALNT10__Oncology	-0.0304222	0.0112167	0.0254989	Yes	-0.00799704	0.48298	0.746217	No	-0.0079983	0.47446	0.663862	No
GALNT2	GALNT2__Oncology	-0.0346079	0.000716388	0.00229135	Yes	-0.0146508	0.130993	0.410085	No	-0.0245339	0.0100542	0.0576663	No
GALNT5	GALNT5__Cardiometabolic_II	-0.010294	0.651941	0.729753	No	0.000269617	0.990034	0.996495	No	-0.00873726	0.68082	0.823162	No
GALNT7	GALNT7__Oncology	-0.0252289	0.0769549	0.128074	No	-0.0191785	0.155891	0.444306	No	-0.01191	0.370094	0.582415	No
GAPDH	GAPDH__Inflammation_II	-0.0689193	0.00763379	0.0183317	Yes	-0.0284697	0.242855	0.551978	No	-0.0497593	0.0380115	0.135217	No
GAS6	GAS6__Cardiometabolic	-0.0347472	0.000945693	0.00288488	Yes	-0.0118206	0.233616	0.540433	No	-0.0265875	0.00658214	0.0441598	Yes
GBP1	GBP1__Neurology_II	0.00850554	0.673053	0.743197	No	0.00568238	0.764366	0.912245	No	0.0284887	0.127906	0.304527	No
GC	GC__Inflammation_II	-0.0103893	0.675804	0.745048	No	-0.0111712	0.633298	0.843587	No	-0.0203601	0.378795	0.591414	No
GCHFR	GCHFR__Inflammation_II	-0.00359371	0.837164	0.881627	No	0.0155903	0.344822	0.642433	No	0.00349025	0.82959	0.912004	No
GCNT1	GCNT1__Oncology	-0.021562	0.375542	0.474475	No	-0.0135969	0.55559	0.794348	No	0.00293943	0.896799	0.958243	No
GDF15	GDF15__Cardiometabolic	0.0962803	6.96029e-13	1.97161e-11	Yes	0.0236316	0.0626577	0.298606	No	0.0329093	0.00878485	0.0519631	No
GFAP	GFAP__Oncology	0.0637401	0.000107126	0.000418847	Yes	0.0159697	0.303821	0.606225	No	-0.00113219	0.94123	0.978598	No
GFER	GFER__Oncology	-0.121442	2.98904e-11	6.19223e-10	Yes	-0.0239771	0.163574	0.457742	No	-0.0625332	0.000253848	0.00505661	Yes
GFRA1	GFRA1__Oncology	0.00727657	0.55806	0.649277	No	-0.00300562	0.798464	0.920689	No	-0.00737654	0.523666	0.704209	No
GFRA2	GFRA2__Oncology	-0.11141	4.13351e-10	6.37479e-09	Yes	-0.0435164	0.0098594	0.117973	No	-0.0364137	0.0291167	0.112888	No
GFRA3	GFRA3__Neurology	0.00411788	0.766271	0.8213	No	-0.0168109	0.197125	0.501116	No	-0.012304	0.340094	0.55405	No
GGACT	GGACT__Cardiometabolic_II	0.0642029	0.00265525	0.00722345	Yes	0.0549677	0.00643986	0.0893853	No	-0.00233855	0.906536	0.963455	No
GGCT	GGCT__Cardiometabolic_II	-0.0245134	0.167323	0.248655	No	0.0322315	0.0527637	0.273269	No	-0.0148839	0.367601	0.581463	No
GGH	GGH__Cardiometabolic	-0.102241	1.66617e-06	1.12812e-05	Yes	-0.0255808	0.203717	0.503469	No	-0.0266123	0.181796	0.376054	No
GGT1	GGT1__Neurology	-0.0584076	0.000445941	0.00151337	Yes	-0.0420098	0.00728268	0.09627	No	-0.0206323	0.183451	0.37723	No
GGT5	GGT5__Neurology	0.0640542	0.00165262	0.00477027	Yes	0.0159761	0.407864	0.692072	No	0.0205333	0.279347	0.4933	No
GH1	GH1__Cardiometabolic	0.0753482	0.00480045	0.0120271	Yes	0.0453295	0.0726677	0.317426	No	-0.0479054	0.0542414	0.170719	No
GHR	GHR__Inflammation_II	-0.0168179	0.489872	0.585652	No	-0.0191818	0.40473	0.687596	No	-0.0025742	0.909471	0.964358	No
GHRL	GHRL__Cardiometabolic	0.0828183	0.000118255	0.000457207	Yes	-0.00853102	0.67512	0.867845	No	0.00502527	0.802232	0.901617	No
GIMAP7	GIMAP7__Inflammation_II	0.0170656	0.473735	0.572774	No	0.0123274	0.584108	0.815471	No	0.00735376	0.739809	0.861591	No
GLA	GLA__Inflammation_II	-0.0986715	7.91705e-05	0.000320375	Yes	-0.0453821	0.0551404	0.280348	No	-0.0358524	0.123015	0.299552	No
GLB1	GLB1__Neurology	-0.0836118	0.000199274	0.000733668	Yes	-0.00443631	0.835042	0.941281	No	-0.0195503	0.351186	0.563521	No
GLO1	GLO1__Cardiometabolic	-0.0103336	0.545717	0.636516	No	0.0418864	0.00944797	0.115033	No	-0.00677519	0.670693	0.8174	No
GLOD4	GLOD4__Inflammation	0.0263645	0.0525936	0.0939509	No	0.0521409	4.61501e-05	0.00213521	Yes	-0.00891276	0.481846	0.668619	No
GLRX	GLRX__Cardiometabolic	-0.0290292	0.0480958	0.0866974	No	-0.0162013	0.24206	0.551978	No	-0.0227932	0.0954629	0.255304	No
GM2A	GM2A__Cardiometabolic_II	-0.0112247	0.669143	0.741238	No	-0.0141729	0.568502	0.804545	No	-0.0355085	0.14631	0.331961	No
GMPR2	GMPR2__Inflammation_II	-0.0734724	0.000720984	0.00230052	Yes	-0.0144579	0.483321	0.746217	No	-0.0321103	0.11154	0.280466	No
GNAS	GNAS__Neurology_II	-0.00741101	0.664431	0.739119	No	-0.0125123	0.435355	0.716597	No	0.0234341	0.140511	0.324508	No
GNLY	GNLY__Neurology	0.0434562	0.0611599	0.105062	No	-0.00543235	0.804552	0.925849	No	0.0276309	0.201056	0.397529	No
GNPDA1	GNPDA1__Cardiometabolic_II	-0.0270135	0.243227	0.33492	No	0.0114964	0.598117	0.820386	No	-0.0149791	0.486712	0.671961	No
GNPDA2	GNPDA2__Inflammation_II	-0.0525595	0.00420983	0.010761	Yes	-0.00441072	0.798638	0.920689	No	-0.0375664	0.0277434	0.108779	No
GOLM2	GOLM2__Neurology	-0.0583586	6.26275e-06	3.57724e-05	Yes	-0.0312819	0.0100666	0.119423	No	-0.0222526	0.0648275	0.195195	No
GOT1	GOT1__Cardiometabolic_II	-0.0270374	0.284373	0.37978	No	0.0243676	0.307032	0.607933	No	-0.0296723	0.207357	0.406972	No
GP1BA	GP1BA__Cardiometabolic	0.0691016	0.0030393	0.00817548	Yes	0.0461046	0.0366113	0.233103	No	0.0430925	0.047245	0.15466	No
GPC1	GPC1__Oncology	-0.105309	2.04023e-11	4.35667e-10	Yes	-0.0207345	0.162857	0.457742	No	-0.0688891	2.69104e-06	0.000195676	Yes
GPC5	GPC5__Neurology	-0.0606886	3.68853e-06	2.23567e-05	Yes	-0.0184756	0.137443	0.417443	No	-0.0292746	0.0167599	0.0810548	No
GPHA2	GPHA2__Oncology_II	-0.0184601	0.326274	0.425628	No	-0.0220294	0.213887	0.516305	No	0.0132308	0.449422	0.641495	No
GPI	GPI__Inflammation_II	-0.0136066	0.464766	0.563402	No	0.0297179	0.0896255	0.342512	No	-0.00694479	0.688342	0.825979	No
GPIHBP1	GPIHBP1__Oncology_II	0.0193377	0.421577	0.520132	No	0.012043	0.596435	0.820386	No	0.0229456	0.305464	0.521506	No
GPNMB	GPNMB__Cardiometabolic	-0.00543432	0.779657	0.831794	No	0.0394923	0.0307182	0.217535	No	0.006596	0.71511	0.843308	No
GPR158	GPR158__Neurology_II	-0.0830695	0.000564013	0.00185071	Yes	0.0199495	0.379235	0.670545	No	-0.0227757	0.310661	0.525317	No
GPR37	GPR37__Cardiometabolic	-0.0254799	0.0719636	0.121368	No	-0.0351496	0.00860585	0.109586	No	-0.0173717	0.188008	0.382072	No
GRHPR	GRHPR__Cardiometabolic_II	0.0259117	0.309552	0.408421	No	0.0187705	0.435741	0.716597	No	0.0533358	0.0245773	0.101286	No
GRIK2	GRIK2__Neurology_II	-0.138672	2.05281e-10	3.4329e-09	Yes	-0.0147975	0.472731	0.738909	No	-0.0462425	0.0235404	0.100129	No
GRN	GRN__Neurology	-0.00901815	0.493869	0.587744	No	0.00660605	0.596145	0.820386	No	0.0105717	0.388996	0.595288	No
GRP	GRP__Cardiometabolic_II	-0.0167985	0.407437	0.506741	No	-0.0394903	0.0392965	0.241343	No	0.0383576	0.0418903	0.142161	No
GRPEL1	GRPEL1__Oncology	0.0731897	0.00337183	0.00888066	Yes	0.0514529	0.0291904	0.212293	No	0.0200817	0.388245	0.594795	No
GSN	GSN__Inflammation_II	0.0349525	0.0398004	0.0736574	No	0.0091586	0.567525	0.804545	No	0.0149671	0.343901	0.556029	No
GSR	GSR__Inflammation_II	-0.0061925	0.671061	0.742178	No	0.0109245	0.425351	0.709599	No	-0.0178996	0.18712	0.382072	No
GSTA1	GSTA1__Cardiometabolic	-0.0162672	0.529561	0.621853	No	-0.0185594	0.447066	0.725185	No	0.0215434	0.370972	0.58272	No
GSTP1	GSTP1__Neurology	0.0572007	0.02328	0.0464262	Yes	-0.0253474	0.289272	0.595711	No	-0.00379174	0.871819	0.943904	No
GSTT2B	GSTT2B__Neurology_II	-0.0363081	0.164851	0.245245	No	0.00422916	0.863884	0.954674	No	0.00628109	0.796145	0.899877	No
GUCA2A	GUCA2A__Neurology	0.0822419	3.89342e-06	2.31934e-05	Yes	0.0294525	0.0803713	0.330275	No	0.0274644	0.0985955	0.261573	No
GUSB	GUSB__Cardiometabolic	-0.0646547	0.00326245	0.00867496	Yes	0.00669011	0.746555	0.902709	No	-0.0281992	0.16828	0.36307	No
GZMA	GZMA__Inflammation	-0.0642752	0.00832737	0.0196906	Yes	-0.043478	0.0597614	0.28902	No	-0.000767329	0.973034	0.990777	No
GZMB	GZMB__Inflammation	0.0469471	0.189029	0.273304	No	-0.0099487	0.769786	0.913806	No	0.0318694	0.336116	0.549505	No
HARS1	HARS1__Neurology	0.0774811	0.000208913	0.000763873	Yes	0.0409216	0.0387232	0.239945	No	0.0324174	0.0960406	0.256354	No
HAVCR1	HAVCR1__Oncology	-0.0152218	0.521151	0.614055	No	-0.00987863	0.658301	0.857149	No	-0.0190571	0.388237	0.594795	No
HAVCR2	HAVCR2__Neurology	-0.0202788	0.144491	0.219906	No	-0.00577669	0.659428	0.85723	No	0.00640848	0.62033	0.781015	No
HBEGF	HBEGF__Oncology	0.0576642	0.0183659	0.0382761	Yes	-0.0320287	0.166091	0.461908	No	0.00161461	0.943487	0.979422	No
HCG22	HCG22__Cardiometabolic_II	-0.0354287	0.197338	0.282086	No	-0.0615723	0.0174866	0.156791	No	-0.00707977	0.782198	0.887493	No
HEG1	HEG1__Inflammation_II	-0.0474362	0.00357541	0.00932832	No	-0.0473584	0.0020143	0.0382993	Yes	-0.0210072	0.165375	0.359655	No
HEPH	HEPH__Cardiometabolic_II	-0.0633497	3.46249e-06	2.12652e-05	Yes	-0.00819711	0.524856	0.776444	No	-0.0140175	0.271362	0.484127	No
HGF	HGF__Inflammation	-0.0055879	0.656261	0.732816	No	0.0305178	0.010256	0.120639	No	-0.0215294	0.0653207	0.195821	No
HGFAC	HGFAC__Inflammation_II	0.0561631	0.00665867	0.0161578	Yes	-0.0274738	0.15895	0.451172	No	-0.0110508	0.566519	0.736952	No
HIP1R	HIP1R__Neurology_II	0.0100372	0.627833	0.709635	No	0.0237045	0.220254	0.524055	No	-0.00560812	0.770902	0.881394	No
HLA-A	HLA-A__Neurology_II	0.011087	0.649141	0.728519	No	0.0311085	0.175094	0.474536	No	0.046457	0.0403031	0.138125	No
HLA-DRA	HLA-DRA__Inflammation	-0.0238068	0.324419	0.424005	No	-0.0185955	0.415507	0.70161	No	0.0509399	0.0233643	0.0997834	No
HMCN2	HMCN2__Inflammation_II	0.0763035	0.000546563	0.0017977	Yes	0.0356418	0.0884544	0.342512	No	0.0124042	0.54621	0.720665	No
HMOX1	HMOX1__Cardiometabolic	0.00911588	0.61079	0.69614	No	-0.0023814	0.888311	0.96251	No	0.018963	0.255153	0.467219	No
HMOX2	HMOX2__Neurology	0.00200148	0.923952	0.944363	No	-0.00551405	0.779661	0.915541	No	-0.0500551	0.0102935	0.0580787	No
HNMT	HNMT__Neurology	0.0421684	0.0141992	0.0309396	Yes	-0.0020619	0.899133	0.965195	No	0.0177597	0.267628	0.483053	No
HRC	HRC__Cardiometabolic_II	-0.080625	3.91534e-05	0.000170896	Yes	-0.0498101	0.00735332	0.0962869	No	-0.0447466	0.0143071	0.0724756	No
HRG	HRG__Inflammation_II	0.0479598	0.0147056	0.0318199	Yes	-0.00864011	0.641249	0.847313	No	0.0215202	0.240177	0.449281	No
HS6ST1	HS6ST1__Oncology	-0.0364257	0.0136636	0.0298662	Yes	-0.00765152	0.585165	0.815471	No	-0.0130055	0.344715	0.556353	No
HS6ST2	HS6ST2__Inflammation_II	-0.0823838	2.14295e-06	1.39644e-05	Yes	-0.0217133	0.18764	0.490479	No	-0.0379238	0.0195511	0.088107	No
HSPA1A	HSPA1A__Inflammation	0.0403206	0.00275902	0.00746494	Yes	0.0358711	0.0047906	0.0722756	No	0.0165198	0.188297	0.3821	No
HSPA2	HSPA2__Oncology_II	-0.0349434	0.0423738	0.0772862	No	-0.00510042	0.752225	0.903972	No	0.007381	0.644992	0.801146	No
HSPB1	HSPB1__Cardiometabolic	0.133496	6.61009e-17	6.11654e-15	Yes	0.047093	0.00197654	0.0381033	No	0.0592325	8.23908e-05	0.00228717	Yes
HSPB6	HSPB6__Oncology	0.106426	1.34456e-11	2.96229e-10	Yes	0.0264056	0.0774662	0.327108	No	0.0212615	0.14938	0.336044	No
HSPG2	HSPG2__Cardiometabolic	0.0858677	4.21747e-10	6.43281e-09	Yes	0.0321095	0.0138136	0.139078	No	0.0181788	0.157776	0.348757	No
HTRA2	HTRA2__Oncology	-0.0416337	0.00258157	0.00703971	Yes	0.000643495	0.960767	0.980668	No	-0.0228711	0.0761962	0.218141	No
HYAL1	HYAL1__Cardiometabolic	0.0106213	0.52673	0.619577	No	-1.95964e-05	0.999014	0.999014	No	-0.0192389	0.217937	0.421892	No
HYOU1	HYOU1__Cardiometabolic	-0.0415868	0.000199239	0.000733668	Yes	-0.0180292	0.0879262	0.342512	No	-0.0232099	0.0258408	0.103363	No
ICAM1	ICAM1__Cardiometabolic	0.0302662	0.0385779	0.0717776	No	0.0283084	0.0407421	0.244805	No	0.0301415	0.0268539	0.106191	No
ICAM2	ICAM2__Cardiometabolic	-0.0202612	0.102137	0.162636	No	-0.00807792	0.491762	0.75238	No	-0.0068417	0.553134	0.727035	No
ICAM3	ICAM3__Cardiometabolic	0.0318053	0.0819655	0.134637	No	0.00977489	0.571295	0.806406	No	0.00693779	0.683487	0.823162	No
ICAM5	ICAM5__Cardiometabolic	-0.108669	2.77567e-08	2.83281e-07	Yes	-0.019067	0.303002	0.606225	No	-0.063195	0.000541581	0.00862011	Yes
ICOSLG	ICOSLG__Oncology	-0.0761565	2.32961e-06	1.51098e-05	Yes	-0.0516252	0.00072568	0.020556	Yes	-0.0344402	0.0221678	0.0958533	No
IDS	IDS__Inflammation	-0.0941114	0.000121417	0.000465543	Yes	-0.0166183	0.471234	0.738349	No	-0.0354691	0.120417	0.294259	No
IDUA	IDUA__Oncology	-0.0293987	0.241046	0.332576	No	-0.0135231	0.56863	0.804545	No	-0.0451986	0.0528174	0.16853	No
IFI30	IFI30__Oncology_II	-0.0248407	0.27349	0.367833	No	0.036761	0.0855772	0.342029	No	0.0169513	0.422021	0.621904	No
IFNAR1	IFNAR1__Oncology_II	-0.0761188	0.000111853	0.00043488	Yes	-0.0268682	0.148496	0.431199	No	-0.00898632	0.624847	0.784166	No
IFNGR1	IFNGR1__Inflammation	-0.0648825	6.47223e-06	3.66671e-05	Yes	-0.027267	0.0445763	0.252538	No	-0.0271922	0.0428672	0.144768	No
IFNGR2	IFNGR2__Neurology	-0.125973	1.77084e-09	2.27586e-08	Yes	-0.0545364	0.00595454	0.0834839	No	-0.0262973	0.179568	0.373616	No
IFNLR1	IFNLR1__Inflammation	-0.12714	3.90749e-10	6.16317e-09	Yes	-0.0128474	0.503445	0.758721	No	-0.0752134	7.36165e-05	0.00212874	Yes
IFNW1	IFNW1__Cardiometabolic_II	-0.0617552	0.0113655	0.0257768	Yes	-0.0307685	0.181929	0.48375	No	-0.0193793	0.394273	0.599213	No
IGDCC4	IGDCC4__Cardiometabolic_II	0.00573263	0.651152	0.729458	No	0.00848157	0.476377	0.742024	No	-0.00293203	0.804	0.902144	No
IGF1R	IGF1R__Oncology	-0.0830788	1.29698e-08	1.41749e-07	Yes	-0.0189998	0.168351	0.463031	No	-0.0448638	0.00101313	0.0128476	No
IGF2R	IGF2R__Neurology	-0.0473419	0.0014578	0.00425985	Yes	-0.0334606	0.0175091	0.156791	No	-0.00995096	0.472792	0.663537	No
IGFBP1	IGFBP1__Cardiometabolic	0.0333551	0.0744729	0.12469	No	0.0151466	0.390285	0.677993	No	-0.0248646	0.153016	0.340362	No
IGFBP2	IGFBP2__Cardiometabolic	0.0661994	2.67062e-05	0.000125231	Yes	-0.00815856	0.583757	0.815471	No	0.0150252	0.306574	0.522689	No
IGFBP3	IGFBP3__Cardiometabolic	0.0361917	0.0332811	0.0626787	No	0.0247406	0.123557	0.401633	No	0.0240065	0.129337	0.306347	No
IGFBP4	IGFBP4__Neurology	0.0422722	0.000314438	0.00109598	Yes	-0.0172061	0.122664	0.400743	No	0.0129368	0.237007	0.446869	No
IGFBP6	IGFBP6__Cardiometabolic	0.0278088	0.0497676	0.0894786	No	-0.0110301	0.409916	0.694706	No	0.00234136	0.859247	0.933616	No
IGFBP7	IGFBP7__Cardiometabolic	0.0117031	0.627791	0.709635	No	0.0211727	0.3522	0.648978	No	0.013122	0.559175	0.731128	No
IGFBPL1	IGFBPL1__Cardiometabolic	-0.00304477	0.855763	0.896452	No	0.018481	0.236976	0.545477	No	-0.00316014	0.839289	0.91851	No
IGLC2	IGLC2__Inflammation_II	0.0948472	1.85393e-05	9.12502e-05	Yes	0.0307702	0.141541	0.424318	No	0.0702011	0.000674462	0.00987247	Yes
IGLON5	IGLON5__Oncology_II	-0.0335202	0.0804041	0.132543	No	0.00311409	0.863237	0.954674	No	0.00681202	0.703051	0.836191	No
IGSF21	IGSF21__Cardiometabolic_II	-0.084244	1.64304e-06	1.11791e-05	Yes	-0.0163146	0.32549	0.624869	No	-0.0260342	0.112369	0.282039	No
IGSF3	IGSF3__Oncology	-0.123502	1.96662e-16	1.51648e-14	Yes	-0.0358628	0.0117293	0.129209	No	-0.0628704	8.06518e-06	0.00039567	Yes
IGSF8	IGSF8__Cardiometabolic	-0.00343855	0.876814	0.911624	No	-0.018246	0.384892	0.675907	No	-0.0438594	0.0334916	0.124295	No
IL10RB	IL10RB__Inflammation	0.0124056	0.366236	0.465508	No	0.0193015	0.135795	0.416078	No	0.0267643	0.0362093	0.131519	No
IL12A_IL12B	IL12A_IL12B__Oncology	-0.0652289	0.0125702	0.0279606	Yes	-0.00812251	0.742883	0.902709	No	-0.0151437	0.534154	0.71289	No
IL12B	IL12B__Inflammation	-0.0396264	0.0994672	0.159239	No	-0.0296249	0.193673	0.497811	No	-0.0154534	0.490239	0.673693	No
IL13RA1	IL13RA1__Oncology	-0.0206597	0.225265	0.315893	No	0.000780433	0.961256	0.980668	No	0.00445345	0.779301	0.886008	No
IL15	IL15__Inflammation	0.0346759	0.0186594	0.0386557	Yes	0.011168	0.422362	0.707851	No	0.011174	0.415568	0.617234	No
IL17D	IL17D__Inflammation	0.0291433	0.112257	0.176659	No	-0.019777	0.253693	0.561315	No	-0.0140893	0.409347	0.610939	No
IL17RA	IL17RA__Neurology	-0.0317272	0.080193	0.132444	No	-0.0275147	0.109392	0.387338	No	-0.0378977	0.0247371	0.101286	No
IL17RB	IL17RB__Inflammation	-0.116813	3.00643e-08	3.02386e-07	Yes	-0.0255909	0.199501	0.501747	No	-0.0648093	0.000995901	0.0128476	Yes
IL18	IL18__Inflammation	0.0457157	0.0351953	0.0659258	No	0.0464514	0.0236347	0.188871	No	0.0786172	9.78185e-05	0.002611	Yes
IL18BP	IL18BP__Cardiometabolic	-0.0256549	0.0217355	0.0438501	Yes	-0.00621125	0.555701	0.794348	No	0.000950049	0.927303	0.970661	No
IL18R1	IL18R1__Inflammation	-0.0420907	0.0423127	0.0772862	No	0.010368	0.595865	0.820386	No	-0.0168067	0.38405	0.592949	No
IL19	IL19__Cardiometabolic	-0.0400193	0.0606137	0.104317	No	-0.017957	0.373229	0.663306	No	-0.0324685	0.101887	0.265826	No
IL1R1	IL1R1__Neurology	0.0334291	0.0166362	0.0353614	Yes	0.00164284	0.900791	0.965242	No	0.0119626	0.357632	0.571223	No
IL1R2	IL1R2__Inflammation	0.0501487	0.00954607	0.0223063	Yes	0.00927612	0.611708	0.828343	No	0.00556293	0.757706	0.872834	No
IL1RAP	IL1RAP__Neurology	0.0169756	0.418512	0.51727	No	0.0183897	0.353011	0.648978	No	-0.0196569	0.313986	0.526008	No
IL1RL2	IL1RL2__Inflammation	-0.128734	3.87752e-10	6.16317e-09	Yes	-0.0291931	0.134926	0.415249	No	-0.0250019	0.194138	0.391093	No
IL1RN	IL1RN__Inflammation	0.12491	5.9316e-08	5.60072e-07	Yes	0.0821788	0.000157101	0.0064134	Yes	0.0905599	2.51557e-05	0.000918844	Yes
IL22	IL22__Oncology_II	-0.0452975	0.0524297	0.093779	No	0.0386434	0.0785954	0.3281	No	-0.000411937	0.984879	0.994914	No
IL2RA	IL2RA__Cardiometabolic	0.0249024	0.285597	0.380795	No	0.00323685	0.883228	0.96	No	0.0317004	0.144412	0.330765	No
IL34	IL34__Neurology	0.0057813	0.821713	0.867329	No	0.0129709	0.591666	0.818775	No	0.0135353	0.570629	0.741603	No
IL4R	IL4R__Inflammation	0.0230689	0.228405	0.319261	No	0.0235697	0.191252	0.494064	No	0.028556	0.109024	0.275639	No
IL5RA	IL5RA__Inflammation	0.000743774	0.976593	0.981543	No	-0.0158059	0.509371	0.763925	No	0.0358236	0.128745	0.305467	No
IL6	IL6__Cardiometabolic	0.0645082	0.012713	0.02822	Yes	0.0169599	0.489418	0.750621	No	0.065629	0.00648987	0.0441598	Yes
IL6	IL6__Inflammation	0.0675816	0.00931937	0.0218871	Yes	0.0331626	0.176412	0.474536	No	0.0501494	0.0381424	0.135217	No
IL6	IL6__Neurology	0.0896782	0.0004505	0.00152511	Yes	0.0244709	0.311891	0.610549	No	0.0530617	0.0258391	0.103363	No
IL6	IL6__Oncology	0.061674	0.0151539	0.0326102	Yes	0.0183431	0.445321	0.725185	No	0.0398076	0.092212	0.250961	No
IL6R	IL6R__Cardiometabolic	-0.051447	0.00360974	0.00939077	Yes	-0.00690601	0.6804	0.871213	No	0.00894026	0.587322	0.756914	No
IL6ST	IL6ST__Cardiometabolic	-0.0866229	2.21323e-09	2.7927e-08	Yes	-0.0171052	0.210144	0.512478	No	-0.0348645	0.0100213	0.0576663	No
IL7R	IL7R__Neurology	0.00258849	0.906469	0.930606	No	-0.00249571	0.904741	0.965242	No	-0.0207304	0.311687	0.525317	No
IMMT	IMMT__Oncology_II	-0.0259635	0.157572	0.236699	No	0.00422809	0.805782	0.925849	No	0.0186899	0.274167	0.487252	No
IMPA1	IMPA1__Neurology	-0.0458834	0.0124389	0.0277129	Yes	-0.00086329	0.960313	0.980668	No	-0.0221514	0.195354	0.391837	No
INHBB	INHBB__Inflammation_II	0.0180665	0.261356	0.355301	No	-0.0196934	0.194321	0.497957	No	0.00464711	0.756002	0.872262	No
INPP1	INPP1__Oncology	-0.00935653	0.640833	0.720499	No	0.0218209	0.2492	0.5552	No	-0.0143906	0.440945	0.634414	No
ISLR2	ISLR2__Neurology	-0.0697847	3.10899e-06	1.92646e-05	Yes	-0.0342331	0.0153924	0.148365	No	-0.0453133	0.00117198	0.0141255	No
ISM1	ISM1__Inflammation	0.00111293	0.948503	0.963408	No	0.00183158	0.910776	0.966626	No	0.00501452	0.754471	0.87122	No
ISM2	ISM2__Cardiometabolic_II	-0.057429	4.34716e-05	0.000187387	Yes	-0.0054737	0.679205	0.870486	No	-0.0318548	0.0150994	0.0750448	No
ITGA5	ITGA5__Neurology	0.0133981	0.533739	0.625173	No	-0.00261171	0.897876	0.965027	No	0.0131177	0.5126	0.693458	No
ITGAM	ITGAM__Neurology	0.0304293	0.137647	0.211576	No	0.0377851	0.0505103	0.26809	No	-0.00149251	0.937669	0.976357	No
ITGB1	ITGB1__Cardiometabolic	-0.01182	0.431668	0.530225	No	0.00965684	0.497326	0.754413	No	0.00273295	0.84512	0.922191	No
ITGB2	ITGB2__Cardiometabolic	-0.00384307	0.805953	0.853941	No	0.0370748	0.0116017	0.129209	No	0.0151581	0.29759	0.511783	No
ITGB5	ITGB5__Oncology	-0.0508854	0.00109657	0.00331599	Yes	0.0116037	0.43088	0.712999	No	-0.0200603	0.168288	0.36307	No
ITGBL1	ITGBL1__Cardiometabolic_II	0.0543134	0.00198363	0.0055961	No	0.052354	0.00147328	0.0299452	Yes	0.0463614	0.00459496	0.0348514	No
ITIH1	ITIH1__Inflammation_II	0.00873079	0.567093	0.656484	No	-0.0168285	0.24147	0.551978	No	0.0172331	0.224837	0.430724	No
ITIH4	ITIH4__Inflammation_II	0.0667022	0.00123567	0.00367261	Yes	0.028901	0.138332	0.41831	No	0.0167784	0.383581	0.592884	No
ITIH5	ITIH5__Oncology_II	-0.0463739	0.0704804	0.119301	No	-0.0328212	0.174579	0.474536	No	0.00116951	0.960906	0.985763	No
ITM2A	ITM2A__Inflammation	-0.0632171	5.92739e-05	0.000251597	Yes	-0.0375172	0.0113838	0.128461	No	-0.0220214	0.133574	0.312648	No
JAM2	JAM2__Neurology	-0.0778574	5.0801e-08	4.9309e-07	Yes	-0.0204754	0.130809	0.410085	No	-0.0269516	0.0434428	0.145592	No
JAM3	JAM3__Inflammation_II	-0.0481313	0.00766064	0.0183644	No	-0.0504249	0.00302062	0.0499121	Yes	-0.0312478	0.0625631	0.190433	No
KAZALD1	KAZALD1__Oncology	-0.0189403	0.339755	0.438272	No	-0.0135495	0.470608	0.738349	No	-0.00991073	0.591693	0.758536	No
KCNC4	KCNC4__Neurology_II	-0.0861554	0.000262126	0.000932901	Yes	-0.0378982	0.0905635	0.342512	No	-0.0064376	0.770031	0.881124	No
KDR	KDR__Oncology	0.0734128	2.67235e-06	1.68601e-05	Yes	0.000750193	0.959503	0.980668	No	0.0051223	0.726371	0.854409	No
KHK	KHK__Cardiometabolic_II	-0.0332307	0.144266	0.219804	No	0.038269	0.0746427	0.320837	No	-0.0530398	0.0121639	0.0656945	No
KIAA0319	KIAA0319__Neurology_II	-0.0705811	6.67585e-07	5.00869e-06	Yes	-0.0195613	0.141097	0.423903	No	-0.0090828	0.493299	0.675912	No
KIRREL2	KIRREL2__Neurology	-0.100681	4.5901e-07	3.59947e-06	Yes	-0.0293671	0.118479	0.396677	No	-0.0431577	0.020679	0.0914092	No
KIT	KIT__Cardiometabolic	-0.083319	5.72241e-07	4.38823e-06	Yes	-0.0189375	0.227787	0.53227	No	-0.0177729	0.253556	0.465988	No
KITLG	KITLG__Cardiometabolic	-0.00317727	0.771191	0.825254	No	0.00980493	0.343465	0.642351	No	-0.0115385	0.256324	0.468129	No
KLK1	KLK1__Oncology	-0.00349629	0.891834	0.920346	No	-0.00790866	0.744377	0.902709	No	-0.0160456	0.503371	0.684915	No
KLK10	KLK10__Oncology	-0.00103412	0.949526	0.963408	No	-0.0305151	0.0482205	0.263709	No	-0.0246964	0.104882	0.269585	No
KLK11	KLK11__Oncology	0.0124468	0.627435	0.709635	No	-0.0236152	0.329828	0.629714	No	-0.0166914	0.485356	0.67099	No
KLK13	KLK13__Oncology	-0.0691196	0.00441251	0.0112171	Yes	-0.0387649	0.0902937	0.342512	No	-0.00486503	0.829737	0.912004	No
KLK15	KLK15__Oncology_II	-0.0772458	0.00057782	0.00188709	Yes	0.00636976	0.763369	0.911838	No	-0.0158389	0.448794	0.641495	No
KLK4	KLK4__Oncology	0.0493012	0.0205041	0.0417298	No	0.0287903	0.150808	0.435179	No	0.0247754	0.211365	0.412622	No
KLK6	KLK6__Oncology	0.0126171	0.483026	0.578964	No	0.0346654	0.0412709	0.244812	No	0.0159768	0.340992	0.55413	No
KLK7	KLK7__Inflammation_II	-0.10503	3.72763e-06	2.24954e-05	Yes	-0.0539192	0.011939	0.130483	No	-0.0805745	0.000135458	0.00335743	Yes
KLK8	KLK8__Oncology	0.00568984	0.788881	0.839055	No	-0.0181684	0.367024	0.658178	No	0.0161156	0.416188	0.617234	No
KLKB1	KLKB1__Inflammation_II	0.0489091	0.0187072	0.0386969	No	0.00437889	0.823443	0.936068	No	0.0173371	0.371127	0.58272	No
KLRB1	KLRB1__Inflammation	-0.0224349	0.323382	0.423167	No	0.00783132	0.716387	0.892322	No	0.00736042	0.72784	0.855412	No
KLRD1	KLRD1__Inflammation	-0.0222849	0.300381	0.398593	No	-0.0118215	0.561944	0.798341	No	-0.0256764	0.199888	0.396916	No
KRT18	KRT18__Oncology	0.0378891	0.124248	0.194191	No	0.0185447	0.426242	0.709771	No	0.0393878	0.0859317	0.237679	No
KYAT1	KYAT1__Cardiometabolic	-0.100721	3.78253e-09	4.6054e-08	Yes	-0.0109772	0.495908	0.753911	No	-0.0514004	0.00128175	0.014464	No
L1CAM	L1CAM__Oncology	-0.10754	1.75993e-11	3.81686e-10	Yes	-0.0192023	0.205022	0.505453	No	-0.0810544	5.95516e-08	1.20285e-05	Yes
L3HYPDH	L3HYPDH__Cardiometabolic_II	-0.00834937	0.6651	0.739119	No	0.0334734	0.0660966	0.304791	No	0.010913	0.543374	0.717605	No
LACTB2	LACTB2__Cardiometabolic	0.0901394	9.59085e-08	8.64422e-07	Yes	0.0616891	0.000119051	0.00516382	Yes	0.038041	0.0159147	0.078055	No
LAIR1	LAIR1__Inflammation	-0.0241767	0.159501	0.238626	No	-0.00747731	0.64659	0.851476	No	-0.00301298	0.850722	0.927232	No
LAIR2	LAIR2__Neurology	-0.00651512	0.799285	0.847523	No	-0.0194057	0.422837	0.707851	No	-0.0164616	0.490186	0.673693	No
LAMA4	LAMA4__Inflammation	0.0429511	0.00614655	0.0149937	Yes	0.00841521	0.569849	0.805448	No	0.00597752	0.682444	0.823162	No
LAMB1	LAMB1__Cardiometabolic_II	0.0605147	0.0102389	0.0235291	Yes	-0.0202501	0.362555	0.653541	No	0.0194675	0.374939	0.587377	No
LAMP1	LAMP1__Cardiometabolic_II	-0.0865008	2.54339e-05	0.000120144	Yes	-0.00915403	0.636519	0.843828	No	-0.0316393	0.0990177	0.261573	No
LAMP2	LAMP2__Neurology	-0.11814	6.23855e-10	8.92691e-09	Yes	-0.020467	0.256873	0.562753	No	-0.0474988	0.00782143	0.0492062	No
LAYN	LAYN__Neurology	-0.0830164	6.5471e-06	3.69405e-05	Yes	-0.0303511	0.0817077	0.332582	No	-0.0380667	0.0267762	0.106187	No
LBR	LBR__Neurology	0.114347	1.74403e-08	1.83387e-07	Yes	0.0410654	0.0331144	0.229814	No	0.0808678	1.90356e-05	0.00073393	Yes
LCAT	LCAT__Inflammation_II	-0.0561949	0.000240674	0.000865428	Yes	-0.00738952	0.608371	0.825158	No	-0.0087839	0.538133	0.716135	No
LCN2	LCN2__Cardiometabolic	0.0971596	1.52397e-06	1.04716e-05	Yes	0.037414	0.048258	0.263709	No	0.053094	0.00482044	0.0355069	No
LCP1	LCP1__Cardiometabolic_II	0.0666599	0.000256526	0.000915315	Yes	0.0314302	0.0680258	0.309573	No	0.0305288	0.0727496	0.211161	No
LDLR	LDLR__Cardiometabolic	-0.0161495	0.323473	0.423167	No	-0.0193078	0.210456	0.512478	No	0.028368	0.062194	0.190144	No
LECT2	LECT2__Cardiometabolic_II	0.0948599	3.32163e-05	0.000149204	Yes	0.0335818	0.120046	0.397488	No	0.0759847	0.00036024	0.00675693	Yes
LEFTY2	LEFTY2__Oncology	0.0493974	0.0178322	0.037445	Yes	0.0259578	0.186451	0.490049	No	0.0132285	0.495958	0.678217	No
LEG1	LEG1__Inflammation_II	-0.0135501	0.606987	0.692844	No	-0.0132652	0.593148	0.820009	No	0.0323557	0.186552	0.381908	No
LEPR	LEPR__Cardiometabolic	0.00750326	0.744088	0.804357	No	0.00423766	0.845165	0.946803	No	-0.0205206	0.337385	0.550931	No
LGALS1	LGALS1__Cardiometabolic	0.036245	0.00423272	0.0107997	Yes	-0.00405566	0.734712	0.901649	No	0.0117231	0.320679	0.535523	No
LGALS3	LGALS3__Cardiometabolic	0.0305121	0.0807954	0.13303	No	0.0139186	0.399001	0.684977	No	-0.017598	0.279182	0.4933	No
LGALS3BP	LGALS3BP__Inflammation_II	0.00971525	0.542325	0.633626	No	-0.0127584	0.396499	0.682655	No	0.0342448	0.0210033	0.0925479	No
LGALS4	LGALS4__Inflammation	0.08704	4.5557e-06	2.67937e-05	Yes	0.027492	0.125705	0.403297	No	0.0480571	0.00667081	0.0443018	No
LGALS7_LGALS7B	LGALS7_LGALS7B__Oncology	0.0472865	0.0752877	0.125903	No	0.0285948	0.255669	0.562753	No	0.0271725	0.272771	0.486015	No
LGALS8	LGALS8__Neurology	-0.0738457	5.40669e-06	3.12687e-05	Yes	-0.0237012	0.120915	0.3984	No	-0.0304936	0.0439899	0.146707	No
LGALS9	LGALS9__Inflammation	0.0293679	0.030304	0.0577774	No	0.0298398	0.0197125	0.169468	No	0.0385144	0.00226308	0.0224932	Yes
LGMN	LGMN__Inflammation	-0.00810365	0.74844	0.807582	No	0.0017242	0.942417	0.979098	No	-0.0379235	0.1068	0.271996	No
LHPP	LHPP__Inflammation	-0.0272153	0.107684	0.170234	No	0.0175142	0.272545	0.576666	No	-0.0122659	0.436338	0.632188	No
LIF	LIF__Neurology	0.0138687	0.594061	0.681452	No	-0.0128572	0.60024	0.821631	No	0.000528078	0.982607	0.994842	No
LIFR	LIFR__Inflammation	-0.0467335	0.00140891	0.00414315	Yes	-0.0180922	0.188184	0.490977	No	-0.0401818	0.00318224	0.0277796	Yes
LILRA2	LILRA2__Neurology	-0.0146078	0.438922	0.537708	No	-0.0192063	0.279842	0.584971	No	-0.0402824	0.0217112	0.0944676	No
LILRA3	LILRA3__Cardiometabolic_II	0.012359	0.614669	0.698167	No	-0.0015283	0.947367	0.980668	No	0.0392987	0.0856855	0.237679	No
LILRA5	LILRA5__Cardiometabolic	0.0829936	8.93453e-05	0.000355333	Yes	0.0435587	0.0293972	0.212293	No	0.0702447	0.000368088	0.00678383	Yes
LILRA6	LILRA6__Cardiometabolic_II	0.053355	0.0190406	0.0392111	No	0.0321786	0.132904	0.411765	No	0.0325431	0.124772	0.300461	No
LILRB1	LILRB1__Cardiometabolic	0.0116864	0.46139	0.559799	No	0.00951533	0.525009	0.776444	No	0.00330508	0.822844	0.910772	No
LILRB2	LILRB2__Cardiometabolic	0.0534912	0.00163301	0.00474188	Yes	0.0338087	0.0344063	0.230344	No	0.029211	0.0646909	0.195195	No
LILRB4	LILRB4__Inflammation	-0.00669143	0.755874	0.813297	No	0.00690111	0.734167	0.901649	No	0.0122493	0.540887	0.716632	No
LILRB5	LILRB5__Cardiometabolic	0.042368	0.0802491	0.132444	No	0.040046	0.0804082	0.330275	No	0.00378586	0.866637	0.939759	No
LIPF	LIPF__Cardiometabolic_II	-0.0173109	0.478636	0.577191	No	-0.00857194	0.710802	0.888023	No	0.0188683	0.406419	0.608533	No
LMOD1	LMOD1__Cardiometabolic_II	0.0848926	5.64549e-07	4.3533e-06	Yes	0.0361949	0.0239944	0.188871	No	0.0247607	0.117919	0.29227	No
LMOD1	LMOD1__Inflammation_II	0.0827381	8.99093e-06	4.85452e-05	Yes	0.0206033	0.244003	0.551978	No	0.0246226	0.157396	0.348757	No
LMOD1	LMOD1__Neurology_II	0.0610127	0.000405233	0.00138585	Yes	0.0114	0.483202	0.746217	No	0.0247326	0.124139	0.300461	No
LMOD1	LMOD1__Oncology_II	0.0790215	2.07838e-05	0.000100166	Yes	0.0160832	0.358158	0.652393	No	0.0223731	0.196432	0.39343	No
LPA	LPA__Inflammation_II	0.0588591	0.0237727	0.047138	No	0.0821487	0.000825575	0.0212203	Yes	0.0417846	0.084888	0.237071	No
LPL	LPL__Cardiometabolic	-0.0358162	0.032663	0.0615982	No	-0.00322033	0.839049	0.942841	No	-0.0140913	0.366715	0.581273	No
LPO	LPO__Neurology	-0.0728647	0.0009447	0.00288488	Yes	-0.0218699	0.295471	0.602224	No	-0.0242883	0.237278	0.446869	No
LRFN2	LRFN2__Neurology_II	-0.091217	5.7594e-06	3.31703e-05	Yes	-0.0428435	0.0240851	0.188871	No	-0.0189306	0.313756	0.526008	No
LRG1	LRG1__Inflammation_II	0.0682066	0.00242326	0.00668685	Yes	0.0233758	0.270041	0.574873	No	0.0314247	0.133915	0.312919	No
LRIG1	LRIG1__Oncology	-0.101385	1.11541e-08	1.23856e-07	Yes	-0.0168329	0.315645	0.612748	No	-0.0403055	0.0151387	0.0750448	No
LRP1	LRP1__Oncology	-0.0745019	1.35213e-06	9.62441e-06	Yes	-0.00146557	0.920209	0.968347	No	-0.0340532	0.0180137	0.0838515	No
LRP11	LRP11__Cardiometabolic	-0.0889796	1.49535e-13	4.71714e-12	Yes	-0.0298577	0.00884557	0.110609	No	-0.0423361	0.000173943	0.00389409	Yes
LRPAP1	LRPAP1__Neurology	-0.00645052	0.624792	0.707927	No	-0.0194023	0.119956	0.397488	No	-0.0275454	0.0246966	0.101286	No
LRRC25	LRRC25__Oncology	-0.00921301	0.701406	0.768391	No	-0.00967579	0.670223	0.864563	No	0.000486331	0.982657	0.994842	No
LRRN1	LRRN1__Inflammation	-0.0871345	1.25342e-09	1.6569e-08	Yes	-0.0169541	0.211279	0.512905	No	-0.0371129	0.00566398	0.0399066	No
LRTM2	LRTM2__Neurology_II	-0.131444	1.33571e-14	6.39299e-13	Yes	-0.0342234	0.0336955	0.230344	No	-0.0479842	0.00273455	0.0256371	No
LTA	LTA__Inflammation	0.0411025	0.252762	0.346331	No	-0.0280881	0.411005	0.694853	No	0.0095311	0.774469	0.88329	No
LTBP2	LTBP2__Cardiometabolic	0.142079	1.95489e-25	1.35669e-22	Yes	0.0727939	1.90641e-08	3.78013e-06	Yes	0.0652769	3.71867e-07	4.30126e-05	Yes
LTBP3	LTBP3__Oncology	-0.040594	0.00596046	0.0146168	Yes	-0.0115947	0.403773	0.68681	No	-0.0161933	0.23923	0.448718	No
LTBR	LTBR__Inflammation	-0.0105682	0.409583	0.508954	No	0.00298925	0.805509	0.925849	No	-0.0121412	0.308939	0.524214	No
LUZP2	LUZP2__Oncology_II	-0.0274013	0.101592	0.162454	No	0.00934988	0.551281	0.79293	No	0.0082892	0.594605	0.760656	No
LY6D	LY6D__Inflammation	0.112776	1.62377e-08	1.72045e-07	Yes	0.0249615	0.185558	0.489646	No	0.0456152	0.0145375	0.0733746	No
LY75	LY75__Inflammation	-0.0214571	0.308191	0.407011	No	0.00101609	0.959037	0.980668	No	0.0239867	0.220831	0.425122	No
LY9	LY9__Inflammation	0.0307274	0.155067	0.233949	No	-0.00413959	0.839591	0.942841	No	0.060173	0.00275211	0.0256371	Yes
LYPD3	LYPD3__Oncology	0.00925487	0.668028	0.741234	No	-0.0290562	0.155012	0.443003	No	0.0126467	0.52967	0.709456	No
LYVE1	LYVE1__Inflammation_II	-0.0122209	0.49067	0.586101	No	-0.012287	0.463745	0.733118	No	0.00233927	0.887375	0.954788	No
LYZL2	LYZL2__Oncology_II	-0.119768	2.61417e-06	1.66444e-05	Yes	-0.0410256	0.0887482	0.342512	No	-0.0143056	0.548085	0.722451	No
M6PR	M6PR__Cardiometabolic_II	-0.087427	0.000506229	0.001685	Yes	-0.0123845	0.601291	0.822258	No	-0.0225627	0.335455	0.549505	No
MAG	MAG__Neurology_II	0.01294	0.5272	0.619605	No	-0.00933719	0.630262	0.840954	No	0.0350353	0.0659644	0.196412	No
MAMDC2	MAMDC2__Cardiometabolic_II	0.0554384	0.000681507	0.00220497	Yes	0.0439988	0.00423215	0.0660025	No	0.00927603	0.541891	0.717011	No
MAN1A2	MAN1A2__Cardiometabolic_II	-0.0884187	5.0677e-09	6.1165e-08	Yes	-0.0288232	0.0420892	0.245462	No	-0.0119168	0.399394	0.603222	No
MAN2B2	MAN2B2__Cardiometabolic_II	-0.0542294	0.0244467	0.0483362	No	-0.0230212	0.312312	0.610549	No	-0.0440891	0.049498	0.160521	No
MANEAL	MANEAL__Oncology_II	-0.0758473	0.000405372	0.00138585	Yes	-0.0179995	0.373766	0.663411	No	-0.0268552	0.179809	0.373616	No
MANF	MANF__Inflammation	-0.000738091	0.96111	0.969492	No	0.00742295	0.601885	0.82226	No	0.000604753	0.965777	0.98784	No
MANSC1	MANSC1__Oncology	-0.0696949	1.0037e-08	1.12349e-07	Yes	-0.025561	0.0264827	0.198692	No	-0.039753	0.000477361	0.00817997	No
MAP1LC3A	MAP1LC3A__Neurology_II	-0.0253951	0.347899	0.446701	No	-0.0235676	0.357331	0.652257	No	-0.0174759	0.487891	0.672486	No
MAP2K1	MAP2K1__Oncology_II	0.0402916	0.0230794	0.0461587	No	0.0702755	2.46005e-05	0.00131329	Yes	0.0196585	0.233582	0.442307	No
MAPT	MAPT__Neurology	0.00267994	0.896398	0.922313	No	0.0402177	0.0370988	0.235128	No	-0.0179751	0.348259	0.560493	No
MARCO	MARCO__Cardiometabolic	0.0289351	0.104857	0.166523	No	-0.0215925	0.200479	0.503191	No	0.000857337	0.958818	0.985464	No
MARS1	MARS1__Inflammation_II	0.00668925	0.630115	0.709902	No	0.00515472	0.695288	0.876211	No	-0.0110778	0.390672	0.596717	No
MATN2	MATN2__Inflammation	0.0700014	2.10695e-05	0.000101192	Yes	0.00204956	0.894951	0.964435	No	-0.0189784	0.21665	0.420575	No
MATN3	MATN3__Neurology	-0.000814229	0.952912	0.964025	No	0.000104434	0.993557	0.996594	No	-0.0171423	0.181714	0.376054	No
MB	MB__Cardiometabolic	0.0409057	0.0960936	0.154552	No	0.0212326	0.360768	0.652862	No	0.054959	0.0162095	0.0792212	No
MBL2	MBL2__Inflammation_II	0.0998853	3.09633e-05	0.000140908	Yes	0.0313763	0.166393	0.461908	No	0.0319831	0.152948	0.340362	No
MCAM	MCAM__Cardiometabolic	-0.0659977	7.98223e-05	0.000322074	Yes	-0.0246254	0.119165	0.397488	No	-0.0424157	0.00652318	0.0441598	No
MCFD2	MCFD2__Cardiometabolic	-0.0152581	0.429726	0.528308	No	-0.00950823	0.6039	0.822305	No	-0.0124146	0.490104	0.673693	No
MDGA1	MDGA1__Neurology	-0.087437	8.9055e-07	6.61007e-06	Yes	-0.00540537	0.746876	0.902709	No	-0.0386862	0.0198828	0.0890238	No
MDH1	MDH1__Inflammation_II	-0.0627974	0.000341002	0.00117447	Yes	-0.00441569	0.788778	0.918477	No	-0.0487211	0.0028274	0.0258186	Yes
MDK	MDK__Oncology	-0.0200398	0.307119	0.406355	No	-0.015636	0.400456	0.68549	No	-0.0421616	0.0211781	0.0930227	No
MEGF10	MEGF10__Inflammation	-0.0887187	5.58277e-08	5.34406e-07	Yes	-0.0187553	0.227247	0.531904	No	-0.0567819	0.000197304	0.00418203	Yes
MEGF11	MEGF11__Cardiometabolic_II	-0.0651304	0.000461513	0.00155477	Yes	-0.0156777	0.371413	0.662303	No	-0.0251908	0.146608	0.331961	No
MEGF9	MEGF9__Cardiometabolic	-0.102912	6.62356e-13	1.91531e-11	Yes	-0.0311674	0.0211384	0.177819	No	-0.0298781	0.0259488	0.103474	No
MELTF	MELTF__Cardiometabolic_II	-0.109423	6.81661e-09	8.15643e-08	Yes	-0.0252601	0.157709	0.448566	No	-0.0482948	0.00619713	0.0427941	No
MENT	MENT__Inflammation_II	-0.0122044	0.476678	0.575329	No	-0.00911501	0.571688	0.806406	No	0.0161246	0.311657	0.525317	No
MEPE	MEPE__Inflammation	-0.0228415	0.255409	0.349268	No	-0.0276898	0.145207	0.429289	No	0.00792769	0.671652	0.8174	No
MERTK	MERTK__Inflammation	-0.0495078	0.00899969	0.0212081	Yes	-0.0219039	0.21993	0.524055	No	-0.0264327	0.134392	0.31298	No
MESD	MESD__Neurology	-0.0264423	0.0736128	0.123698	No	-0.0183438	0.189912	0.494064	No	-0.00345881	0.801574	0.901617	No
MET	MET__Cardiometabolic	-0.0995081	6.15341e-15	3.41637e-13	Yes	-0.0349635	0.00380132	0.0599572	No	-0.0425516	0.000371449	0.00678383	Yes
METAP2	METAP2__Oncology	0.0138961	0.448546	0.547565	No	0.0384404	0.026366	0.198692	No	-0.0143869	0.399395	0.603222	No
MFAP3	MFAP3__Cardiometabolic	-0.0245231	0.345483	0.444421	No	0.0181971	0.460257	0.732144	No	-0.00261029	0.914177	0.967133	No
MFAP4	MFAP4__Inflammation_II	-0.033338	0.21094	0.299677	No	-0.0242213	0.334946	0.63425	No	-0.0471125	0.0570298	0.177483	No
MFAP5	MFAP5__Cardiometabolic	0.0279854	0.196414	0.281344	No	-0.0140311	0.492733	0.75238	No	0.0118079	0.558041	0.731128	No
MFGE8	MFGE8__Neurology	-0.162609	4.65304e-15	2.69101e-13	Yes	-0.0584089	0.00297782	0.0497977	No	-0.0890715	4.57322e-06	0.000288529	Yes
MIA	MIA__Oncology	0.0375421	0.107332	0.16987	No	0.0158114	0.471309	0.738349	No	-0.0197948	0.362719	0.577356	No
MICB_MICA	MICB_MICA__Inflammation	0.000974032	0.970141	0.976472	No	0.0306277	0.212201	0.514023	No	-0.00255184	0.915972	0.968293	No
MIF	MIF__Neurology	0.000797162	0.956541	0.965733	No	0.0255091	0.0650489	0.300959	No	-0.0233528	0.086209	0.237889	No
MILR1	MILR1__Inflammation	0.0111379	0.481001	0.578964	No	0.0270114	0.0711923	0.316182	No	0.0118649	0.419947	0.620752	No
MITD1	MITD1__Neurology	-0.00478325	0.858123	0.8975	No	-0.00224747	0.929132	0.972576	No	0.0677049	0.00651905	0.0441598	Yes
MME	MME__Oncology	-0.0255633	0.248167	0.340708	No	-0.00043849	0.98328	0.993299	No	-0.0413548	0.0447465	0.148584	No
MMP1	MMP1__Inflammation	0.138629	2.98379e-08	3.02299e-07	Yes	0.048911	0.0389541	0.240303	No	0.0681798	0.00352047	0.0289137	No
MMP10	MMP10__Inflammation	0.0626653	0.000795104	0.00250819	Yes	0.0598432	0.00067527	0.019942	Yes	-0.0165762	0.341341	0.55413	No
MMP12	MMP12__Oncology	0.215552	3.4465e-23	1.19594e-20	Yes	0.156764	3.37587e-14	4.68571e-11	Yes	0.143778	1.73656e-12	1.20517e-09	Yes
MMP3	MMP3__Neurology	-0.0438151	0.0158473	0.0339446	Yes	-0.00719382	0.675893	0.867845	No	-0.0134678	0.426014	0.622428	No
MMP7	MMP7__Cardiometabolic	0.10606	0.00121969	0.00363289	Yes	0.0534306	0.0882641	0.342512	No	0.0838383	0.00611436	0.0426469	No
MMP8	MMP8__Neurology	0.134998	4.03912e-08	4.03331e-07	Yes	0.0737756	0.00148863	0.0299452	No	0.0861448	0.000170939	0.00389029	No
MOCS2	MOCS2__Inflammation_II	-0.016651	0.198745	0.283805	No	-0.0119654	0.327965	0.627884	No	-0.0160423	0.182812	0.376473	No
MOG	MOG__Oncology	0.00377294	0.8848	0.916774	No	0.0165316	0.501202	0.758635	No	-0.0557397	0.0214092	0.0934465	No
MRC1	MRC1__Inflammation_II	0.0362024	0.0461044	0.0833241	No	-0.00473731	0.781441	0.916081	No	0.0172706	0.30691	0.522689	No
MSLN	MSLN__Oncology	-0.060318	0.00820399	0.0194985	Yes	-0.00411567	0.849385	0.948468	No	-0.00834458	0.694816	0.829877	No
MSMB	MSMB__Cardiometabolic	0.0554212	0.0142846	0.0310767	No	0.02585	0.226255	0.531373	No	0.0567577	0.00699211	0.0453422	Yes
MSR1	MSR1__Neurology	0.0826523	1.78393e-07	1.50981e-06	Yes	0.0293352	0.050968	0.26809	No	0.0365503	0.0133202	0.070032	No
MSRA	MSRA__Oncology	0.0297133	0.154555	0.23343	No	0.00258554	0.895729	0.964525	No	-0.00891966	0.646962	0.801771	No
MST1	MST1__Inflammation_II	0.0638846	0.00470707	0.0118301	Yes	0.00258162	0.903674	0.965242	No	0.0294865	0.16136	0.354379	No
MSTN	MSTN__Cardiometabolic	-0.00504575	0.828217	0.87353	No	-0.0222575	0.311462	0.610549	No	0.0104731	0.628806	0.788422	No
MXRA8	MXRA8__Inflammation_II	0.0192792	0.162039	0.242099	No	0.00553399	0.67164	0.865586	No	-0.00288934	0.821612	0.910319	No
MYBPC1	MYBPC1__Cardiometabolic_II	0.0255907	0.263094	0.357111	No	-0.0110629	0.608762	0.825158	No	0.0191268	0.369107	0.581615	No
MYDGF	MYDGF__Cardiometabolic_II	-0.0283239	0.0821726	0.134813	No	0.0142295	0.354151	0.650214	No	-0.0071294	0.638466	0.797651	No
MYH9	MYH9__Cardiometabolic_II	0.0410365	0.102617	0.163153	No	0.0291125	0.221909	0.524055	No	0.0457618	0.0507616	0.164099	No
MYL3	MYL3__Cardiometabolic_II	0.0558068	0.0182481	0.0381451	No	0.0102172	0.647414	0.851476	No	0.0305152	0.165491	0.359655	No
MYOC	MYOC__Neurology	-0.00936774	0.664588	0.739119	No	-0.0440147	0.0310473	0.21875	No	0.0128115	0.524098	0.704209	No
MYOM3	MYOM3__Inflammation_II	0.0167381	0.486374	0.582474	No	-0.00610589	0.787998	0.918477	No	-0.0217199	0.331103	0.544516	No
MZB1	MZB1__Inflammation	0.087217	6.10089e-05	0.000257387	Yes	0.0363722	0.0765674	0.325909	No	0.0569136	0.00501009	0.0358454	No
NAAA	NAAA__Neurology	-0.0300117	0.163026	0.243051	No	-0.00133843	0.947529	0.980668	No	-0.00134151	0.946625	0.979422	No
NADK	NADK__Cardiometabolic	0.0536761	0.00439189	0.0111852	Yes	0.0259251	0.145758	0.429289	No	0.0137354	0.434022	0.62949	No
NAGPA	NAGPA__Inflammation_II	-0.0525062	0.000917137	0.00281634	Yes	-0.0370869	0.0128674	0.135302	No	-0.0222438	0.129895	0.306646	No
NBL1	NBL1__Oncology	0.019197	0.254181	0.347932	No	0.0228077	0.151645	0.435783	No	0.00858613	0.584561	0.754763	No
NCAM1	NCAM1__Cardiometabolic	-0.0623005	3.26397e-07	2.61872e-06	Yes	-0.00726404	0.527846	0.777761	No	-0.0341677	0.00269319	0.0256037	No
NCAM2	NCAM2__Neurology	-0.0507025	0.000237423	0.000855955	Yes	-0.0255259	0.0496684	0.267417	No	-0.0451496	0.000437665	0.0076725	Yes
NCAN	NCAN__Neurology	0.0761664	0.00471328	0.0118301	Yes	0.0191721	0.451853	0.727212	No	0.0200544	0.424024	0.621904	No
NCR3LG1	NCR3LG1__Oncology_II	-0.101238	7.66797e-11	1.45772e-09	Yes	-0.0484849	0.000872475	0.0220181	No	-0.0244651	0.0931061	0.252702	No
NCS1	NCS1__Oncology	-0.0582229	1.30772e-06	9.40473e-06	Yes	-0.0216292	0.0582674	0.288018	No	-0.0275371	0.0142308	0.072353	No
NDRG1	NDRG1__Neurology	0.0178562	0.361824	0.461168	No	0.0165899	0.365792	0.657667	No	0.00608164	0.73883	0.861591	No
NDST1	NDST1__Oncology_II	-0.0407431	0.0401898	0.07418	No	-0.0247443	0.184466	0.488623	No	-0.00620325	0.737142	0.861591	No
NECTIN1	NECTIN1__Inflammation_II	-0.094577	9.92346e-06	5.2773e-05	Yes	-0.0230457	0.254696	0.562031	No	-0.0371078	0.0636694	0.192954	No
NECTIN2	NECTIN2__Cardiometabolic	-0.0121886	0.257868	0.351248	No	-0.00735627	0.47028	0.738349	No	-0.00970034	0.333303	0.546837	No
NECTIN4	NECTIN4__Oncology	0.110622	8.50444e-09	9.77082e-08	Yes	0.089408	9.20112e-07	0.000127712	Yes	0.0905197	4.49979e-07	4.80439e-05	Yes
NEFL	NEFL__Neurology	0.137648	1.38998e-17	1.60774e-15	Yes	0.0936516	8.98793e-10	3.11881e-07	Yes	0.0708046	2.90671e-06	0.000195676	Yes
NELL1	NELL1__Oncology	-0.114398	4.40863e-11	8.61855e-10	Yes	-0.0266544	0.105019	0.377399	No	-0.0603509	0.000207428	0.00429716	Yes
NELL2	NELL2__Inflammation	0.103423	1.4492e-06	1.01836e-05	Yes	0.0303115	0.133551	0.412849	No	0.0274875	0.170455	0.365203	No
NEO1	NEO1__Neurology_II	-0.0378258	0.0427983	0.0779581	No	-0.0147956	0.396904	0.682655	No	-0.0132219	0.447302	0.640717	No
NFASC	NFASC__Inflammation	-0.07776	0.000150727	0.000566963	Yes	-0.0200825	0.298806	0.603593	No	-0.061997	0.0011825	0.0141255	Yes
NGFR	NGFR__Cardiometabolic_II	-0.00174676	0.93325	0.952464	No	0.0194693	0.320785	0.618403	No	0.00415609	0.830528	0.912004	No
NHLRC3	NHLRC3__Inflammation_II	-0.104463	4.63638e-08	4.59664e-07	Yes	-0.020303	0.261915	0.562753	No	-0.0293616	0.0991263	0.261573	No
NID1	NID1__Cardiometabolic	0.0257689	0.0479032	0.0864625	No	0.0111942	0.362206	0.653541	No	0.00742093	0.540848	0.716632	No
NID2	NID2__Neurology	0.0171299	0.367953	0.466836	No	-0.0229656	0.202694	0.503469	No	-0.00386315	0.827314	0.912004	No
NIT1	NIT1__Cardiometabolic_II	0.0697341	0.00462032	0.01166	No	0.0559384	0.0163079	0.153866	No	0.0546331	0.0171244	0.0819611	No
NIT2	NIT2__Cardiometabolic_II	-0.019954	0.338125	0.436981	No	0.0217909	0.268608	0.5727	No	0.0147528	0.446506	0.640717	No
NLGN1	NLGN1__Neurology_II	-0.0250995	0.307401	0.406355	No	-0.0141345	0.544192	0.788453	No	-0.0250048	0.27525	0.487928	No
NME3	NME3__Inflammation	-0.000761592	0.956688	0.965733	No	-0.00375451	0.774405	0.915541	No	0.0175233	0.179355	0.373616	No
NOMO1	NOMO1__Neurology	-0.0947541	2.89577e-11	6.08988e-10	Yes	-0.0269824	0.0463904	0.25756	No	-0.0625991	2.54343e-06	0.000195676	Yes
NOS1	NOS1__Neurology	-0.011495	0.41641	0.516072	No	0.00144298	0.914007	0.967508	No	-0.00128369	0.922385	0.968298	No
NOTCH1	NOTCH1__Cardiometabolic	-0.0751281	2.66521e-09	3.30295e-08	Yes	-0.0240689	0.0438009	0.251468	No	-0.0235018	0.0464243	0.153057	No
NOTCH2	NOTCH2__Cardiometabolic_II	0.0217889	0.355933	0.455331	No	0.0239697	0.283359	0.587895	No	0.0353979	0.10729	0.272728	No
NOTCH3	NOTCH3__Cardiometabolic	-0.0386626	0.00136316	0.00401713	Yes	0.00617621	0.588934	0.816622	No	-0.0201467	0.073176	0.211161	No
NPC2	NPC2__Cardiometabolic_II	-0.0156012	0.471825	0.570962	No	-0.0060663	0.766885	0.913639	No	-6.06133e-05	0.997606	0.999079	No
NPDC1	NPDC1__Cardiometabolic	-0.0528611	0.0288614	0.0554842	No	-0.0192464	0.400954	0.68549	No	-0.0556886	0.0134072	0.0702231	No
NPPC	NPPC__Inflammation	-0.0628861	0.00486459	0.0121659	Yes	0.00351964	0.86722	0.95658	No	-0.044513	0.0323699	0.12176	No
NPTN	NPTN__Oncology	-0.109641	5.26683e-10	7.8606e-09	Yes	-0.0400467	0.0162295	0.153866	No	-0.0583291	0.000409017	0.00737292	Yes
NPTX1	NPTX1__Neurology	-0.13579	6.40251e-18	9.8741e-16	Yes	-0.0488533	0.00103152	0.0238625	No	-0.0797503	6.46477e-08	1.20285e-05	Yes
NPTX2	NPTX2__Cardiometabolic_II	-0.150681	9.05772e-18	1.25721e-15	Yes	-0.0703922	2.3601e-05	0.00131033	Yes	-0.0666124	5.32249e-05	0.00167901	Yes
NPTXR	NPTXR__Cardiometabolic	0.116641	2.4623e-06	1.57496e-05	Yes	0.0621811	0.00780932	0.101302	No	0.0312556	0.176234	0.372192	No
NPY	NPY__Oncology	-0.0854776	1.08612e-05	5.75393e-05	Yes	-0.0279923	0.12882	0.408689	No	-0.0170154	0.348297	0.560493	No
NRCAM	NRCAM__Cardiometabolic	0.0191939	0.444676	0.543797	No	0.0043795	0.853338	0.950588	No	-0.00775734	0.739926	0.861591	No
NRGN	NRGN__Inflammation_II	-0.0690108	9.32393e-05	0.00036976	Yes	-0.00644563	0.696929	0.876211	No	-0.0409063	0.0129244	0.0682782	No
NRP1	NRP1__Cardiometabolic	-0.0150186	0.380296	0.479865	No	-0.0149287	0.355872	0.652257	No	-0.00212338	0.894	0.958202	No
NRP2	NRP2__Neurology	-0.00799475	0.476062	0.575087	No	-0.0165512	0.11835	0.396677	No	-0.013236	0.204957	0.403518	No
NRXN3	NRXN3__Neurology_II	-0.109794	7.4436e-07	5.55469e-06	Yes	-0.0515575	0.0141858	0.139848	No	-0.0535079	0.00985064	0.0569695	No
NSFL1C	NSFL1C__Neurology	0.0472853	0.00181445	0.00515022	Yes	0.0339577	0.0173566	0.156791	No	0.02461	0.0811799	0.228555	No
NT5C	NT5C__Cardiometabolic_II	0.0302318	0.140389	0.2153	No	0.0581357	0.00260461	0.0451417	Yes	0.00776459	0.684387	0.823162	No
NT5C1A	NT5C1A__Neurology_II	0.0888763	9.47144e-06	5.07582e-05	Yes	0.0362499	0.0545147	0.278406	No	0.0635815	0.000655117	0.00987247	Yes
NT5E	NT5E__Oncology	-0.100477	5.02648e-08	4.9132e-07	Yes	-0.00274415	0.875272	0.956951	No	-0.042536	0.0137188	0.0707872	No
NTRK2	NTRK2__Cardiometabolic	-0.106937	1.79262e-10	3.07181e-09	Yes	-0.0251213	0.112825	0.391501	No	-0.0441071	0.00490831	0.0356148	No
NTRK3	NTRK3__Neurology	-0.104605	3.85408e-14	1.70416e-12	Yes	-0.0378208	0.00371876	0.0593292	No	-0.0448413	0.000533311	0.00862011	No
NUCB2	NUCB2__Oncology	-0.0159919	0.225312	0.315893	No	-0.0238958	0.0563578	0.282606	No	-0.00870923	0.478269	0.667844	No
NUDC	NUDC__Inflammation	0.0746725	7.1531e-05	0.000295491	Yes	0.0200948	0.259632	0.562753	No	0.00790672	0.652263	0.804548	No
NUDT5	NUDT5__Neurology	-0.0335553	0.0257141	0.0504112	No	-0.0158456	0.261623	0.562753	No	-0.0286867	0.0405355	0.138579	No
NXPH1	NXPH1__Neurology	-0.0559516	0.000482701	0.00161833	Yes	-0.0111364	0.461074	0.732144	No	-0.0235966	0.114585	0.28605	No
NXPH3	NXPH3__Inflammation_II	0.0112207	0.684234	0.752549	No	0.00305505	0.906801	0.966626	No	0.00166547	0.948346	0.979422	No
OBP2B	OBP2B__Neurology	-0.048992	0.0564789	0.0991059	No	-0.0193238	0.426881	0.709771	No	-0.0454879	0.0571912	0.177587	No
OCLN	OCLN__Neurology_II	-0.0249242	0.264459	0.358116	No	0.0177684	0.399241	0.684977	No	0.00106467	0.959194	0.985464	No
OGFR	OGFR__Oncology	0.0389209	0.0584202	0.101613	No	0.0591115	0.00231752	0.0423252	Yes	0.0206317	0.28151	0.495229	No
OGN	OGN__Neurology	-0.0155874	0.347311	0.446359	No	-0.0384102	0.0144956	0.14169	No	-0.00466919	0.762448	0.876058	No
OLFM4	OLFM4__Inflammation_II	0.0510634	0.0313659	0.0595466	No	0.0422531	0.0587241	0.288018	No	0.00446314	0.839762	0.91851	No
OLR1	OLR1__Cardiometabolic	-0.0585467	1.19136e-05	6.19327e-05	Yes	0.0119213	0.345881	0.643542	No	-0.0258792	0.0379345	0.135217	No
OMD	OMD__Inflammation	0.0089176	0.66277	0.738302	No	-0.00145363	0.940135	0.978132	No	-0.0181394	0.341105	0.55413	No
OMG	OMG__Oncology	-0.0158189	0.560715	0.651819	No	0.0279181	0.277166	0.582007	No	-0.034086	0.178137	0.372192	No
OMP	OMP__Neurology_II	0.0495504	0.0458293	0.0829349	No	0.0403617	0.0848613	0.341817	No	0.0174543	0.450225	0.641495	No
ORM1	ORM1__Inflammation_II	0.0420507	0.0781695	0.129784	No	0.00105878	0.962403	0.980668	No	0.0184326	0.407146	0.608965	No
OSCAR	OSCAR__Inflammation	0.0233163	0.0907052	0.146399	No	0.0190341	0.142925	0.424798	No	0.00528916	0.680361	0.823162	No
OSMR	OSMR__Cardiometabolic	-0.00101816	0.941101	0.958363	No	-0.0203937	0.117417	0.396531	No	0.00940216	0.463525	0.655165	No
OXCT1	OXCT1__Cardiometabolic_II	-0.0170504	0.481524	0.578964	No	0.00471301	0.836831	0.941281	No	-0.0248768	0.269544	0.483089	No
OXT	OXT__Neurology	0.0827341	2.10734e-06	1.37971e-05	Yes	0.00667686	0.685836	0.875524	No	0.0346038	0.0334895	0.124295	No
P4HB	P4HB__Oncology	-0.025452	0.0129014	0.0284624	No	-0.0105545	0.27611	0.580667	No	-0.0218997	0.0218071	0.0945882	No
PADI2	PADI2__Inflammation	0.0322089	0.184361	0.267746	No	-0.00380001	0.868366	0.95658	No	0.0259778	0.249958	0.460746	No
PAG1	PAG1__Cardiometabolic	-0.0257281	0.180874	0.265103	No	0.026423	0.145419	0.429289	No	-0.0156352	0.382826	0.592884	No
PALM	PALM__Oncology_II	-0.0826475	1.83526e-07	1.53672e-06	Yes	-0.0267365	0.0699214	0.313067	No	-0.015979	0.280676	0.494389	No
PALM2	PALM2__Neurology_II	0.129169	1.4053e-12	3.68029e-11	Yes	0.0736967	1.95717e-05	0.00118111	Yes	0.0737256	1.52291e-05	0.000631361	Yes
PAM	PAM__Cardiometabolic	-0.116751	1.14778e-14	5.68972e-13	Yes	-0.0321862	0.0249255	0.193255	No	-0.0450764	0.00147172	0.0162123	No
PAMR1	PAMR1__Neurology	0.021525	0.129919	0.201707	No	-0.0207508	0.121127	0.3984	No	-0.0112665	0.394582	0.599213	No
PAPPA	PAPPA__Inflammation	0.0484767	0.066075	0.112259	No	0.00708671	0.776634	0.915541	No	-0.00243518	0.921021	0.968298	No
PARK7	PARK7__Neurology	-0.00803656	0.573673	0.662996	No	0.0139798	0.296571	0.602696	No	-0.0101031	0.447295	0.640717	No
PAXX	PAXX__Inflammation_II	0.00922959	0.537551	0.628577	No	-0.0090155	0.522702	0.776444	No	-0.00112363	0.935652	0.975721	No
PBXIP1	PBXIP1__Oncology_II	0.00896153	0.593593	0.681452	No	-0.0167345	0.28909	0.595711	No	0.0344639	0.0272486	0.107142	No
PCBD1	PCBD1__Inflammation_II	0.0633947	0.000154089	0.000578041	Yes	0.0281012	0.0767265	0.325909	No	0.0158164	0.311294	0.525317	No
PCDH1	PCDH1__Inflammation	-0.0646192	1.5835e-05	7.91349e-05	Yes	-0.0257079	0.0678911	0.309573	No	-0.0351932	0.0117294	0.0638448	No
PCDH12	PCDH12__Neurology_II	-0.0220094	0.348262	0.446754	No	0.0112412	0.612663	0.828827	No	0.0114315	0.600519	0.765759	No
PCDH17	PCDH17__Cardiometabolic	-0.10871	7.82683e-13	2.17273e-11	Yes	-0.0125315	0.383201	0.674538	No	-0.0589418	3.29826e-05	0.0011445	Yes
PCDH7	PCDH7__Oncology_II	-0.100451	3.29484e-11	6.62789e-10	Yes	-0.0496593	0.0004452	0.0156896	Yes	-0.0304814	0.0314848	0.119402	No
PCDH9	PCDH9__Oncology_II	-0.114963	5.90237e-14	2.27569e-12	Yes	-0.0112144	0.436374	0.71679	No	-0.0441988	0.00206991	0.0217654	No
PCDHB15	PCDHB15__Oncology_II	-0.0330877	0.102175	0.162636	No	-0.00710825	0.709586	0.887302	No	0.0225373	0.23146	0.438935	No
PCOLCE	PCOLCE__Cardiometabolic	0.028536	0.0314319	0.0595466	No	-0.00526016	0.674671	0.867845	No	-0.00270675	0.826352	0.912004	No
PCSK9	PCSK9__Cardiometabolic	-0.0130489	0.509446	0.602822	No	0.0016892	0.928116	0.972245	No	-0.000868958	0.962335	0.985909	No
PDCD1LG2	PDCD1LG2__Oncology	-0.0130021	0.590264	0.678779	No	0.00354436	0.876729	0.956951	No	0.0103826	0.644242	0.801146	No
PDCD5	PDCD5__Neurology	0.0442768	0.00027067	0.000958394	Yes	0.0115652	0.311052	0.610549	No	-0.00136889	0.903888	0.961473	No
PDCD6	PDCD6__Cardiometabolic	0.0344875	0.19367	0.278644	No	-0.00730509	0.770845	0.913806	No	-0.00929084	0.706876	0.837154	No
PDGFA	PDGFA__Cardiometabolic	0.0219546	0.136247	0.20989	No	-0.0142939	0.303577	0.606225	No	0.0119818	0.382224	0.592767	No
PDGFRA	PDGFRA__Cardiometabolic	-0.07953	1.55887e-06	1.06587e-05	Yes	-0.0157987	0.314525	0.612748	No	-0.0364651	0.0182503	0.0838802	No
PDGFRB	PDGFRB__Cardiometabolic	-0.0364155	0.00613927	0.0149937	Yes	0.00170849	0.891495	0.963703	No	-0.0169152	0.171629	0.365932	No
PDIA3	PDIA3__Inflammation_II	-0.0143584	0.371967	0.470639	No	-0.0343732	0.0239922	0.188871	No	0.00138891	0.92599	0.970019	No
PDIA4	PDIA4__Cardiometabolic_II	-0.0558865	0.00133164	0.00394097	Yes	-0.0126434	0.443356	0.724826	No	-0.00744964	0.64642	0.801771	No
PDLIM7	PDLIM7__Inflammation	0.17823	6.71443e-25	3.10654e-22	Yes	0.0819039	7.4266e-07	0.000114535	Yes	0.102957	2.44749e-10	1.13237e-07	Yes
PEAR1	PEAR1__Cardiometabolic	0.00918273	0.562222	0.653024	No	0.0185186	0.217192	0.520661	No	0.0112992	0.443403	0.637105	No
PEBP1	PEBP1__Neurology	-0.0341292	0.0221465	0.0445498	No	0.00109872	0.937599	0.977018	No	-0.0185226	0.182471	0.37633	No
PECAM1	PECAM1__Neurology	-0.0304104	0.0389614	0.0722973	No	-0.00944666	0.496811	0.754413	No	-0.00347079	0.800287	0.901617	No
PENK	PENK__Inflammation_II	-0.0424356	0.11109	0.17502	No	0.0150911	0.547115	0.790658	No	-0.0557339	0.0242365	0.101072	No
PEPD	PEPD__Inflammation_II	0.0377346	0.0548127	0.0970409	No	-0.00793354	0.668758	0.864231	No	0.0111209	0.543271	0.717605	No
PGA4	PGA4__Inflammation_II	0.042901	0.0647195	0.110357	No	0.0153834	0.480339	0.744928	No	0.0290935	0.178319	0.372192	No
PGF	PGF__Inflammation	0.129024	4.47776e-15	2.69101e-13	Yes	0.0441818	0.00465306	0.0717605	No	0.0874253	1.33383e-08	4.62838e-06	Yes
PGLYRP1	PGLYRP1__Cardiometabolic	0.0847336	0.00175245	0.00500493	Yes	-0.00400103	0.876168	0.956951	No	0.0278643	0.269168	0.483089	No
PGLYRP2	PGLYRP2__Inflammation_II	0.0305336	0.116048	0.182417	No	-0.00359986	0.844014	0.946277	No	0.014735	0.415545	0.617234	No
PHOSPHO1	PHOSPHO1__Neurology	0.0491667	0.0127341	0.02822	Yes	0.0207217	0.266768	0.569652	No	-0.000205582	0.991083	0.997907	No
PHYKPL	PHYKPL__Inflammation_II	0.0565079	0.00564052	0.0139555	Yes	0.0651929	0.000745749	0.0206316	Yes	-0.000602565	0.974698	0.991121	No
PI16	PI16__Inflammation_II	0.06723	0.000173021	0.000640408	Yes	0.0230991	0.172039	0.470059	No	0.0228678	0.170745	0.365203	No
PI3	PI3__Cardiometabolic	0.122593	1.49773e-08	1.59911e-07	Yes	0.0647635	0.0015776	0.0312816	No	0.0793303	8.5587e-05	0.00232931	Yes
PIGR	PIGR__Neurology	-0.0102674	0.617674	0.700434	No	-0.0042382	0.827453	0.939088	No	-0.00196711	0.918165	0.968298	No
PIK3IP1	PIK3IP1__Neurology	-0.0436015	0.00182206	0.00516127	Yes	-0.028694	0.030189	0.214884	No	-0.0270025	0.0381858	0.135217	No
PILRA	PILRA__Neurology	0.0160844	0.214982	0.303604	No	0.00077516	0.949468	0.980668	No	2.48275e-05	0.99836	0.999079	No
PILRB	PILRB__Cardiometabolic	0.00782615	0.654034	0.730972	No	0.0159483	0.333848	0.6339	No	-0.0104473	0.520316	0.701164	No
PKD1	PKD1__Cardiometabolic_II	-0.0239081	0.0554649	0.0976971	No	4.97618e-05	0.996614	0.997332	No	-0.00264252	0.820241	0.910068	No
PLA2G15	PLA2G15__Oncology	-0.0972812	5.40226e-10	7.97695e-09	Yes	-0.0171311	0.247262	0.553896	No	-0.0331111	0.0242485	0.101072	No
PLA2G1B	PLA2G1B__Cardiometabolic	0.0480948	0.0269002	0.0521473	No	0.0298583	0.146321	0.429289	No	-0.0085813	0.671489	0.8174	No
PLA2G7	PLA2G7__Neurology	-0.0296401	0.176147	0.258996	No	0.012437	0.547423	0.790658	No	-0.0275265	0.177049	0.372192	No
PLAT	PLAT__Cardiometabolic	-0.0512165	0.000760407	0.00241521	Yes	-0.018422	0.200892	0.503223	No	-0.041889	0.00308982	0.0275927	Yes
PLAU	PLAU__Neurology	-0.0311246	0.0308224	0.0586048	No	0.00988643	0.467161	0.737679	No	-0.0143989	0.283404	0.496743	No
PLAUR	PLAUR__Inflammation	-0.0256296	0.0451155	0.0819638	No	0.0103451	0.393035	0.679368	No	-0.0107298	0.367901	0.581463	No
PLG	PLG__Inflammation_II	0.0532532	0.00734981	0.0176803	Yes	-0.00360872	0.847168	0.947517	No	0.00844727	0.648313	0.802728	No
PLIN3	PLIN3__Cardiometabolic	0.0507195	0.0122686	0.0274658	Yes	0.0164661	0.389263	0.677993	No	0.00458148	0.808179	0.905245	No
PLPBP	PLPBP__Cardiometabolic	0.0221299	0.193028	0.278507	No	0.0384031	0.0171068	0.156791	No	-0.015853	0.316378	0.529076	No
PLSCR3	PLSCR3__Neurology_II	0.0439931	0.0176037	0.0370773	No	0.0104772	0.549484	0.791988	No	0.0304271	0.0773279	0.220701	No
PLTP	PLTP__Cardiometabolic	0.0560678	5.99087e-05	0.000253516	Yes	0.00602066	0.648065	0.851476	No	0.00917449	0.481098	0.668619	No
PLXDC1	PLXDC1__Oncology	-0.0922197	0.00020913	0.000763873	Yes	-0.0747812	0.00142561	0.0295335	Yes	-0.0452049	0.0513988	0.165526	No
PLXDC2	PLXDC2__Neurology_II	-0.00658169	0.771744	0.825254	No	-0.0161089	0.452763	0.727356	No	0.000561787	0.978735	0.99377	No
PLXNA4	PLXNA4__Inflammation	-0.140669	1.93035e-18	3.82761e-16	Yes	-0.0357522	0.0185697	0.161093	No	-0.0603065	6.34258e-05	0.00187309	Yes
PLXNB2	PLXNB2__Cardiometabolic	-0.012658	0.284561	0.37978	No	-0.00849731	0.446648	0.725185	No	-0.0192677	0.0798945	0.225961	No
PLXNB3	PLXNB3__Cardiometabolic	-0.0547171	7.74337e-05	0.000316112	Yes	-0.018089	0.165917	0.461908	No	-0.0426746	0.000932259	0.0125629	Yes
PMCH	PMCH__Cardiometabolic_II	-0.0194403	0.334186	0.434003	No	-0.0165911	0.383437	0.674538	No	0.0219078	0.242705	0.450346	No
PNLIP	PNLIP__Inflammation_II	0.0270279	0.232737	0.323363	No	0.00656228	0.758476	0.909123	No	0.0157729	0.454255	0.645349	No
PNLIPRP2	PNLIPRP2__Inflammation	0.0263755	0.322373	0.422525	No	0.00405521	0.87185	0.956951	No	-0.00939815	0.704964	0.836316	No
PODXL	PODXL__Oncology	-0.0712502	0.000304345	0.00106406	Yes	-0.0264463	0.155115	0.443003	No	-0.0265077	0.149728	0.336282	No
PODXL2	PODXL2__Oncology	-0.0548594	0.00979799	0.0227418	Yes	0.0123876	0.536288	0.781485	No	-0.0322105	0.104234	0.268916	No
POLR2F	POLR2F__Oncology	0.0525023	0.0180122	0.0377088	No	0.0324359	0.123279	0.401633	No	0.0503452	0.0148804	0.0748333	No
POMC	POMC__Cardiometabolic_II	-0.044141	0.0233525	0.046504	Yes	-0.0347296	0.0585789	0.288018	No	0.011809	0.514588	0.695471	No
PON1	PON1__Inflammation_II	0.0298358	0.188002	0.272387	No	0.0203189	0.342083	0.641637	No	-0.0124549	0.554847	0.727909	No
PON3	PON3__Inflammation	0.0379931	0.108255	0.170942	No	-0.0164737	0.461546	0.732144	No	-0.0454761	0.0389189	0.13572	No
POSTN	POSTN__Cardiometabolic_II	0.134388	1.29242e-12	3.44977e-11	Yes	0.084709	2.25696e-06	0.000261054	Yes	0.0871603	8.64629e-07	8.57218e-05	Yes
PPBP	PPBP__Inflammation_II	0.0909772	1.14424e-05	5.97504e-05	Yes	0.0592066	0.00254176	0.0451417	No	0.0840914	1.32328e-05	0.000573972	Yes
PPCDC	PPCDC__Neurology	0.0512235	0.000841896	0.00263187	Yes	0.0357104	0.0134147	0.137923	No	0.0149454	0.29596	0.511783	No
PPIB	PPIB__Cardiometabolic	-0.0136068	0.494282	0.587744	No	-0.012106	0.518724	0.77335	No	-0.00630833	0.733384	0.860235	No
PPP1R2	PPP1R2__Cardiometabolic	0.0444565	0.0094348	0.0221208	No	0.0253525	0.116169	0.396173	No	0.0120978	0.448212	0.64136	No
PPP3R1	PPP3R1__Neurology	-0.0347042	0.0203818	0.0415528	No	-0.00160009	0.910249	0.966626	No	-0.044581	0.001365	0.015157	Yes
PRAP1	PRAP1__Cardiometabolic_II	0.0213767	0.336975	0.436307	No	-0.0220171	0.294498	0.601881	No	0.0637361	0.00208872	0.021798	Yes
PRCP	PRCP__Cardiometabolic	-0.120837	8.47085e-08	7.73523e-07	Yes	-0.0237145	0.266268	0.569461	No	-0.0436638	0.038188	0.135217	No
PRDX1	PRDX1__Neurology	0.00878604	0.650988	0.729458	No	0.00716385	0.696538	0.876211	No	-0.00621135	0.731249	0.858692	No
PRELP	PRELP__Inflammation	0.0463556	0.00568578	0.0140175	Yes	0.0110425	0.487506	0.750175	No	0.00909906	0.560201	0.731475	No
PRG2	PRG2__Cardiometabolic_II	0.038706	0.0867971	0.141402	No	0.0238832	0.262382	0.562884	No	0.0593884	0.00477117	0.0355069	Yes
PRG3	PRG3__Cardiometabolic_II	0.0113387	0.61169	0.696493	No	-0.00942814	0.65434	0.854397	No	0.0435457	0.0362916	0.131519	No
PRKAR1A	PRKAR1A__Cardiometabolic	0.0292891	0.124517	0.194191	No	0.0286058	0.112576	0.391501	No	-0.00354584	0.841663	0.919722	No
PRKAR2A	PRKAR2A__Neurology_II	-0.0116239	0.562982	0.65336	No	0.00241825	0.898281	0.965027	No	0.0194256	0.298235	0.511783	No
PRL	PRL__Neurology	0.0392773	0.10675	0.169143	No	-0.0442321	0.0543631	0.278406	No	-0.00932917	0.680663	0.823162	No
PRND	PRND__Neurology_II	0.00727155	0.742689	0.80347	No	-0.011006	0.598438	0.820386	No	-0.00292752	0.887043	0.954788	No
PROC	PROC__Cardiometabolic	0.00604443	0.725023	0.7899	No	0.0156903	0.333682	0.6339	No	-0.00154687	0.922952	0.968298	No
PROS1	PROS1__Inflammation_II	0.0439157	0.00377766	0.00976423	Yes	0.00118373	0.933992	0.975456	No	0.0206968	0.142928	0.328451	No
PRRT3	PRRT3__Cardiometabolic_II	-0.0833783	7.35995e-06	4.10544e-05	Yes	-0.0181209	0.301566	0.60575	No	-0.0285138	0.0999795	0.262825	No
PRSS2	PRSS2__Cardiometabolic	0.04901	0.0286149	0.0550866	No	0.0211415	0.31703	0.612865	No	0.0171506	0.410955	0.612681	No
PRSS22	PRSS22__Inflammation_II	-0.0709566	0.000493184	0.00164553	Yes	-0.0155693	0.419077	0.70592	No	-0.0392284	0.0391123	0.13572	No
PRSS27	PRSS27__Cardiometabolic	-0.0715711	2.32983e-07	1.90224e-06	Yes	-0.0215376	0.0988137	0.36284	No	-0.0416754	0.00124999	0.0143387	Yes
PRSS53	PRSS53__Neurology_II	-0.0519881	0.0155348	0.0333265	Yes	-0.0364426	0.0723104	0.317426	No	0.0171175	0.392111	0.597421	No
PRSS8	PRSS8__Inflammation	-0.0635515	0.000438756	0.00149263	Yes	-0.000789764	0.962965	0.980668	No	-0.0288415	0.0870699	0.238369	No
PRTG	PRTG__Oncology	-0.0275104	0.0188798	0.0389379	No	-0.0132473	0.229896	0.535395	No	-0.0223904	0.0401796	0.138043	No
PRTN3	PRTN3__Cardiometabolic	0.0500758	0.0423608	0.0772862	No	-0.0133412	0.567552	0.804545	No	0.0193583	0.399209	0.603222	No
PSAP	PSAP__Cardiometabolic_II	-0.00172621	0.944696	0.960614	No	-0.0117669	0.616952	0.833817	No	0.0241051	0.298354	0.511783	No
PSME1	PSME1__Neurology	0.000298799	0.988517	0.989943	No	-0.00607874	0.756812	0.907913	No	0.031251	0.105833	0.270527	No
PSME2	PSME2__Neurology	0.0722346	0.00136246	0.00401713	Yes	0.0395533	0.0639278	0.299194	No	0.0342256	0.103626	0.268644	No
PSMG3	PSMG3__Inflammation	-0.0280466	0.27478	0.36921	No	0.0311701	0.198069	0.501747	No	-0.0409248	0.0868094	0.238125	No
PTGDS	PTGDS__Cardiometabolic	0.0269286	0.127695	0.198477	No	0.00576403	0.729263	0.898949	No	0.00171033	0.917013	0.968298	No
PTGR1	PTGR1__Cardiometabolic_II	-0.00312236	0.894551	0.921564	No	-0.0653396	0.00318597	0.052025	No	0.048899	0.0256517	0.103363	No
PTH1R	PTH1R__Inflammation	-0.0452132	0.0102252	0.0235291	Yes	-0.0208448	0.208626	0.511553	No	4.57465e-06	0.999777	0.999777	No
PTN	PTN__Cardiometabolic	-0.0323642	0.195166	0.280425	No	0.0341134	0.149031	0.431847	No	-0.00150651	0.948377	0.979422	No
PTP4A3	PTP4A3__Inflammation_II	-0.0664458	3.17437e-05	0.000143519	Yes	-0.0218925	0.146602	0.429289	No	-0.0425493	0.00433212	0.0332209	No
PTPRB	PTPRB__Cardiometabolic_II	-0.0554812	0.011507	0.0259779	Yes	-0.00126844	0.951246	0.980668	No	0.00732952	0.720178	0.848563	No
PTPRC	PTPRC__Cardiometabolic_II	0.0124332	0.333784	0.434003	No	0.00194227	0.872212	0.956951	No	0.0277734	0.0204002	0.0905028	No
PTPRF	PTPRF__Cardiometabolic	-0.0557606	1.45642e-06	1.01836e-05	Yes	-0.0244537	0.0250619	0.193255	No	-0.0426559	7.58842e-05	0.00214954	Yes
PTPRK	PTPRK__Oncology_II	-0.123137	2.76616e-08	2.83281e-07	Yes	0.0187147	0.371711	0.662303	No	-0.0165707	0.423658	0.621904	No
PTPRN2	PTPRN2__Neurology	-0.110858	1.03522e-10	1.84163e-09	Yes	-0.0389643	0.0162804	0.153866	No	-0.0360701	0.0247378	0.101286	No
PTPRR	PTPRR__Neurology_II	-0.0363201	0.0207053	0.0420776	Yes	-0.00578619	0.692695	0.876211	No	-0.0142628	0.328511	0.542826	No
PTPRS	PTPRS__Cardiometabolic	-0.0629215	3.07809e-06	1.91587e-05	Yes	-0.0228407	0.0724495	0.317426	No	-0.0318673	0.0112823	0.0618964	No
PTPRZ1	PTPRZ1__Cardiometabolic_II	-0.0679619	8.47819e-05	0.000338153	Yes	0.0138368	0.396433	0.682655	No	-0.0295944	0.0660837	0.196412	No
PTS	PTS__Neurology	-0.0404655	0.0596683	0.103138	No	0.00294271	0.884571	0.960708	No	-0.0136683	0.494823	0.677332	No
PVALB	PVALB__Oncology	-0.0270075	0.172475	0.255218	No	-0.000434073	0.981415	0.992758	No	-0.0166356	0.366855	0.581273	No
PVR	PVR__Neurology	-0.0787023	2.43599e-08	2.54222e-07	Yes	-0.0258974	0.0519924	0.270373	No	-0.0220701	0.0940015	0.253695	No
PYDC1	PYDC1__Cardiometabolic_II	0.00317879	0.851633	0.89415	No	0.0163275	0.309117	0.609524	No	0.00869685	0.58223	0.752861	No
PZP	PZP__Inflammation_II	0.0545302	0.0214881	0.0434141	No	0.0581497	0.00944525	0.115033	No	0.0492613	0.0257255	0.103363	No
QDPR	QDPR__Cardiometabolic	-0.0921215	3.32002e-05	0.000149204	Yes	0.00665765	0.750524	0.902709	No	-0.0283211	0.171329	0.365854	No
QPCT	QPCT__Cardiometabolic	-0.126303	9.22431e-17	7.53138e-15	Yes	-0.030786	0.0323139	0.225386	No	-0.0483583	0.000693803	0.0100312	No
QSOX1	QSOX1__Inflammation_II	-0.00394926	0.79271	0.841837	No	-0.00626079	0.657328	0.856686	No	0.00183721	0.895381	0.958203	No
RARRES2	RARRES2__Cardiometabolic	0.0252341	0.0979682	0.157384	No	-0.0180209	0.209453	0.511833	No	-0.00506679	0.721202	0.849049	No
RBFOX3	RBFOX3__Neurology_II	-0.0243531	0.195817	0.280779	No	0.0578072	0.00106855	0.0243139	Yes	0.0187319	0.285254	0.498028	No
RBKS	RBKS__Neurology	-0.064501	0.000147548	0.000559553	Yes	0.0183576	0.253967	0.561315	No	-0.0160351	0.311859	0.525317	No
RBP1	RBP1__Neurology_II	-0.018644	0.317906	0.417458	No	-0.0294481	0.0950759	0.352849	No	0.00257181	0.882435	0.953356	No
REG1A	REG1A__Cardiometabolic	0.104917	3.32888e-07	2.65545e-06	Yes	0.0404053	0.0360104	0.233103	No	0.045186	0.0185695	0.0847845	No
REG1B	REG1B__Cardiometabolic	0.0780279	0.00022407	0.000812036	Yes	0.0338199	0.0899599	0.342512	No	0.03104	0.115259	0.287217	No
REG3A	REG3A__Cardiometabolic	0.11832	1.38073e-08	1.49723e-07	Yes	0.032141	0.100855	0.367419	No	0.0571924	0.00329874	0.0281414	No
REG4	REG4__Inflammation	0.117636	1.35375e-07	1.18924e-06	Yes	0.0304243	0.147962	0.431199	No	0.0513042	0.0138618	0.0712487	No
RELT	RELT__Neurology	-0.0400319	0.00013427	0.000511997	Yes	-0.0267101	0.00654957	0.090008	No	-0.0214337	0.0282875	0.110289	No
REN	REN__Cardiometabolic	-0.00888993	0.687564	0.755612	No	-0.0439447	0.0353086	0.230344	No	0.0258844	0.208177	0.406972	No
RET	RET__Oncology	-0.0862412	8.27893e-06	4.57815e-05	Yes	-0.0453329	0.0124058	0.134367	No	-0.0240936	0.18229	0.37633	No
RETN	RETN__Cardiometabolic	0.0648467	0.00322429	0.00860638	Yes	-0.00803363	0.700428	0.877431	No	0.019225	0.348491	0.560493	No
RGMA	RGMA__Neurology	-0.0635001	1.79137e-06	1.20117e-05	Yes	-0.0261154	0.0381257	0.238434	No	-0.0532243	1.71644e-05	0.000680691	Yes
RGMB	RGMB__Neurology	-0.085364	6.12914e-10	8.86172e-09	Yes	-0.0310285	0.017391	0.156791	No	-0.0516241	6.13605e-05	0.00185149	Yes
RHOC	RHOC__Neurology	0.123457	3.36774e-10	5.49933e-09	Yes	0.0765606	3.73568e-05	0.00185183	Yes	0.0818373	8.26689e-06	0.00039567	Yes
RIDA	RIDA__Inflammation_II	-0.0599251	1.36252e-05	6.9785e-05	Yes	-0.0204853	0.114645	0.39584	No	-0.0356207	0.00546773	0.0387204	No
RLN2	RLN2__Inflammation_II	-0.00979821	0.610878	0.69614	No	-0.0378899	0.0364762	0.233103	No	-0.00376029	0.833625	0.913238	No
RNASE1	RNASE1__Inflammation_II	-0.00230385	0.930338	0.950191	No	0.0219242	0.378098	0.669388	No	-0.0300931	0.219868	0.424446	No
RNASE10	RNASE10__Cardiometabolic_II	0.0302455	0.184359	0.267746	No	0.00122046	0.954771	0.980668	No	0.0123224	0.561199	0.73209	No
RNASE3	RNASE3__Cardiometabolic	0.0421404	0.0455478	0.082641	No	0.0333736	0.0918176	0.343691	No	0.0379349	0.0530854	0.168997	No
RNASE4	RNASE4__Inflammation_II	0.033153	0.0589758	0.102195	No	-0.00247488	0.880961	0.958659	No	0.01967	0.228278	0.435832	No
RNASE6	RNASE6__Inflammation_II	0.0117595	0.360388	0.459759	No	-0.0119602	0.322093	0.620062	No	0.015752	0.187861	0.382072	No
RNASET2	RNASET2__Cardiometabolic	-0.0672557	6.9345e-05	0.000288752	Yes	-0.0177439	0.265259	0.568179	No	-0.00365023	0.8169	0.908475	No
RNF149	RNF149__Cardiometabolic_II	-0.045834	0.00167734	0.00483017	Yes	-0.00936814	0.494781	0.753848	No	-0.0219255	0.106457	0.271622	No
RNF5	RNF5__Cardiometabolic_II	-0.0630311	0.00582796	0.0143426	Yes	-0.013269	0.538096	0.78289	No	-0.0248488	0.243018	0.450346	No
ROBO1	ROBO1__Inflammation	-0.0710643	1.02848e-06	7.55308e-06	Yes	-0.0201137	0.142871	0.424798	No	-0.0585713	1.54656e-05	0.000631361	Yes
ROBO2	ROBO2__Neurology	-0.107686	2.68732e-15	1.69545e-13	Yes	-0.0453119	0.000452149	0.0156896	No	-0.0580782	5.23741e-06	0.000309813	Yes
ROR1	ROR1__Cardiometabolic	-0.0676135	4.93801e-08	4.86096e-07	Yes	-0.020962	0.0732814	0.317858	No	-0.0288836	0.0126284	0.0679244	No
RSPO1	RSPO1__Neurology	-0.0566665	0.0101234	0.0233799	Yes	-0.00231606	0.910912	0.966626	No	-0.00821668	0.689109	0.825979	No
RSPO3	RSPO3__Oncology	-0.0726792	1.43122e-05	7.27666e-05	Yes	-0.00767945	0.627864	0.840072	No	-0.0275697	0.0778148	0.221326	No
RTBDN	RTBDN__Oncology	-0.0576207	7.07222e-05	0.000293022	Yes	-0.0332389	0.0152792	0.148304	No	-0.0269087	0.0466697	0.153501	No
RTN4R	RTN4R__Oncology	-0.193227	1.38151e-17	1.60774e-15	Yes	-0.0407033	0.0581571	0.288018	No	-0.0748999	0.000428934	0.00763283	No
RWDD1	RWDD1__Neurology	0.065487	2.35589e-06	1.51388e-05	Yes	0.0552523	2.30234e-05	0.00131033	Yes	-0.0010884	0.932994	0.973681	No
S100A11	S100A11__Cardiometabolic	0.110368	1.69637e-09	2.20053e-08	Yes	0.0434267	0.0126534	0.134367	No	0.0356661	0.0373851	0.134432	No
S100A13	S100A13__Inflammation_II	0.0318744	0.155396	0.234191	No	0.0503534	0.0179015	0.158263	No	0.00215931	0.917807	0.968298	No
S100A4	S100A4__Oncology	0.165578	3.22472e-19	8.95181e-17	Yes	0.0605707	0.000582487	0.0183748	No	0.0515227	0.0031012	0.0275927	No
SAA4	SAA4__Inflammation_II	0.0251958	0.277624	0.372671	No	-0.0203383	0.35262	0.648978	No	0.00706175	0.7439	0.864313	No
SBSN	SBSN__Cardiometabolic_II	0.0485625	0.0354533	0.0662305	No	0.0143172	0.51336	0.766265	No	0.0170373	0.428702	0.625041	No
SCAMP3	SCAMP3__Oncology	-0.0547103	9.98071e-05	0.000393557	Yes	-0.0125421	0.344315	0.642351	No	-0.0316274	0.0158597	0.078055	No
SCARA5	SCARA5__Neurology	0.00220193	0.882443	0.916774	No	-0.0389175	0.00561331	0.081044	No	0.0110436	0.425207	0.621904	No
SCARB2	SCARB2__Neurology	-0.015215	0.195414	0.280491	No	0.00105898	0.923899	0.970518	No	0.0140054	0.200577	0.397148	No
SCARF1	SCARF1__Cardiometabolic	-0.042098	0.00302173	0.008144	Yes	-0.00600784	0.653345	0.854397	No	-0.00696335	0.598495	0.764927	No
SCARF2	SCARF2__Neurology	0.0605296	8.37064e-06	4.58426e-05	Yes	0.0232507	0.0713003	0.316182	No	0.0233016	0.0657912	0.196412	No
SCG2	SCG2__Oncology	-0.0535556	0.00104561	0.00316879	Yes	-0.030262	0.0498999	0.267417	No	-0.0513058	0.000748791	0.0106053	Yes
SCG3	SCG3__Inflammation	0.067374	0.0106809	0.0243432	Yes	0.00110963	0.964477	0.981177	No	-0.00462033	0.851076	0.927232	No
SCGB1A1	SCGB1A1__Inflammation	0.0621693	0.00168205	0.00483371	Yes	0.0317371	0.0893807	0.342512	No	0.0374085	0.0425478	0.14404	No
SCGB3A2	SCGB3A2__Inflammation	0.0727242	0.000901637	0.00278326	Yes	0.0425272	0.039675	0.242594	No	-0.001995	0.922225	0.968298	No
SCLY	SCLY__Oncology	0.0344876	0.0550103	0.0972667	No	0.043314	0.0108819	0.125867	No	0.0426946	0.0107009	0.0596498	No
SCN2A	SCN2A__Neurology_II	-0.0904025	4.05653e-05	0.000175952	Yes	-0.0352061	0.0905539	0.342512	No	-0.0376232	0.0671425	0.198707	No
SCN2B	SCN2B__Neurology_II	-0.115283	8.04039e-09	9.3782e-08	Yes	-0.0285962	0.130449	0.410085	No	-0.0480487	0.0101648	0.0580607	No
SCN4B	SCN4B__Cardiometabolic_II	-0.113836	1.89232e-10	3.20309e-09	Yes	-0.0346925	0.04011	0.24371	No	-0.0642117	0.000119008	0.00311667	Yes
SCPEP1	SCPEP1__Cardiometabolic_II	0.00708857	0.76784	0.822347	No	0.00981498	0.665094	0.860345	No	0.0110083	0.622119	0.782157	No
SCRG1	SCRG1__Cardiometabolic_II	-0.0276681	0.188539	0.272881	No	-0.000318473	0.987217	0.994381	No	-0.00726924	0.710553	0.839359	No
SCRN1	SCRN1__Inflammation	0.0177248	0.394741	0.494942	No	0.0394726	0.0441431	0.252143	No	-0.0209171	0.280406	0.494389	No
SDC1	SDC1__Cardiometabolic	-0.0792079	4.17988e-05	0.000180737	Yes	0.00989662	0.588809	0.816622	No	-0.0265224	0.14145	0.325593	No
SDC4	SDC4__Cardiometabolic	0.0553683	0.000817588	0.00257327	Yes	0.0522579	0.000787806	0.0206316	Yes	-0.00347376	0.821779	0.910319	No
SDK2	SDK2__Inflammation_II	-0.0477178	0.00827299	0.0196289	No	-0.0555359	0.00111753	0.0246326	Yes	-0.0258092	0.12469	0.300461	No
SEL1L	SEL1L__Cardiometabolic_II	-0.0620833	9.77057e-05	0.000386369	Yes	-0.0177054	0.238945	0.54819	No	-0.011902	0.422937	0.621904	No
SELE	SELE__Cardiometabolic	0.0528047	0.0246895	0.0486776	No	-0.0155017	0.485728	0.748269	No	0.047798	0.0288036	0.111987	No
SELENOP	SELENOP__Inflammation_II	0.00894385	0.492489	0.587263	No	-0.0239828	0.0505373	0.26809	No	0.0113539	0.349445	0.561377	No
SELL	SELL__Inflammation_II	0.0337609	0.0762479	0.127202	No	-0.00787213	0.662613	0.860177	No	0.0227998	0.198665	0.395619	No
SELP	SELP__Cardiometabolic	0.111319	5.29553e-07	4.10625e-06	Yes	0.0488913	0.0197794	0.169468	No	0.0919419	8.72898e-06	0.000403861	Yes
SELPLG	SELPLG__Inflammation	-0.0251635	0.240503	0.332157	No	-0.00793059	0.69412	0.876211	No	-0.0451106	0.0236616	0.100129	No
SEMA3F	SEMA3F__Cardiometabolic	-0.0550413	3.89134e-06	2.31934e-05	Yes	-0.0267365	0.0171396	0.156791	No	-0.0276995	0.0127318	0.0679684	No
SEMA3G	SEMA3G__Inflammation_II	0.00633828	0.670794	0.742178	No	0.00172006	0.902999	0.965242	No	0.0131666	0.34189	0.554372	No
SEMA4C	SEMA4C__Oncology	-0.090351	1.67812e-06	1.13069e-05	Yes	-0.0186421	0.294009	0.601881	No	-0.0347601	0.0485263	0.157739	No
SEMA4D	SEMA4D__Neurology	-0.118655	1.2623e-13	4.17159e-12	Yes	-0.0358457	0.0180274	0.158367	No	-0.0405607	0.00687463	0.0451098	No
SEMA6C	SEMA6C__Inflammation_II	-0.0381477	0.0742301	0.124434	No	-0.0384347	0.0571427	0.285303	No	-0.0185352	0.352473	0.564933	No
SEMA7A	SEMA7A__Cardiometabolic	-0.148989	5.38361e-14	2.19778e-12	Yes	-0.0272002	0.145146	0.429289	No	-0.059627	0.00131221	0.0146883	No
SEPTIN8	SEPTIN8__Neurology_II	0.0482186	0.00229828	0.00638002	Yes	0.0290783	0.0509206	0.26809	No	0.0434031	0.00316659	0.0277796	Yes
SERPINA1	SERPINA1__Inflammation_II	0.0895743	7.45034e-05	0.000305046	Yes	0.0134036	0.530343	0.778165	No	0.036227	0.0859618	0.237679	No
SERPINA11	SERPINA11__Cardiometabolic	0.0134701	0.594896	0.681847	No	0.00539744	0.8214	0.934511	No	-0.00565372	0.810391	0.905245	No
SERPINA12	SERPINA12__Cardiometabolic	0.0391857	0.163766	0.243893	No	0.034973	0.186819	0.490049	No	0.0393587	0.132931	0.311669	No
SERPINA3	SERPINA3__Inflammation_II	0.0783546	4.71772e-06	2.73983e-05	Yes	0.0364009	0.0234166	0.188871	No	0.0208265	0.192634	0.389193	No
SERPINA4	SERPINA4__Inflammation_II	0.0556054	0.00318607	0.00852073	Yes	0.00697695	0.693974	0.876211	No	0.0251211	0.152925	0.340362	No
SERPINA5	SERPINA5__Inflammation_II	0.0625147	0.00032036	0.00111165	Yes	-0.0039356	0.809964	0.929116	No	0.0329753	0.0418112	0.142161	No
SERPINA6	SERPINA6__Inflammation_II	0.0543956	0.0124031	0.0277129	Yes	-0.0136502	0.506483	0.762471	No	0.00304922	0.880472	0.952529	No
SERPINA7	SERPINA7__Inflammation_II	0.0629646	0.00347746	0.00910701	Yes	0.0073493	0.7181	0.892322	No	0.0178067	0.375409	0.587449	No
SERPINA9	SERPINA9__Oncology	0.0523059	0.028456	0.0548568	No	0.0447262	0.0460826	0.256878	No	0.0414452	0.0620905	0.190144	No
SERPINB1	SERPINB1__Neurology	-0.0395833	0.0127897	0.0282676	No	-0.0221781	0.139633	0.420412	No	-0.0224245	0.129905	0.306646	No
SERPINB6	SERPINB6__Neurology	-0.0412656	0.0130557	0.0286729	Yes	0.00499875	0.749819	0.902709	No	-0.0241272	0.118868	0.2935	No
SERPINB8	SERPINB8__Inflammation	0.00144525	0.949018	0.963408	No	-0.00050407	0.981166	0.992758	No	0.0262275	0.212474	0.414204	No
SERPINB9	SERPINB9__Neurology	-0.0482127	0.00603428	0.0147717	Yes	-0.0213023	0.198923	0.501747	No	-0.0261246	0.110329	0.277924	No
SERPINC1	SERPINC1__Inflammation_II	0.0625009	0.00361288	0.00939077	Yes	0.00651104	0.747568	0.902709	No	0.00127878	0.949079	0.979422	No
SERPIND1	SERPIND1__Inflammation_II	0.0149047	0.355734	0.455331	No	-0.00512644	0.736048	0.901708	No	0.0105081	0.484475	0.670441	No
SERPINE1	SERPINE1__Cardiometabolic	0.166001	6.52674e-15	3.48428e-13	Yes	0.070985	0.000445313	0.0156896	No	0.0753668	0.000170971	0.00389029	Yes
SERPINE2	SERPINE2__Cardiometabolic_II	-0.0661985	0.00338974	0.00891091	Yes	-0.0226366	0.291213	0.597934	No	-0.0170903	0.417044	0.617777	No
SERPINF1	SERPINF1__Inflammation_II	-0.0208357	0.232281	0.323052	No	-0.0322217	0.048882	0.266071	No	0.0365005	0.0245373	0.101286	No
SERPINF2	SERPINF2__Inflammation_II	0.0306915	0.134042	0.206952	No	-0.00103437	0.957309	0.980668	No	0.00887278	0.641935	0.800545	No
SERPING1	SERPING1__Inflammation_II	0.0357263	0.0187994	0.0388298	Yes	0.00171737	0.904515	0.965242	No	0.0163556	0.248415	0.458964	No
SERPINI1	SERPINI1__Inflammation_II	-0.0589689	0.0224766	0.0451485	No	0.000932013	0.969534	0.984428	No	-0.0815727	0.000672036	0.00987247	Yes
SERPINI2	SERPINI2__Oncology_II	-0.0482964	0.00950033	0.0222369	Yes	-0.00588112	0.737606	0.902709	No	0.014038	0.418153	0.61876	No
SEZ6	SEZ6__Neurology_II	-0.055298	0.00401684	0.0103439	Yes	-0.0187327	0.299622	0.603593	No	-0.0210725	0.239657	0.448912	No
SEZ6L	SEZ6L__Oncology	-0.0777508	5.83291e-05	0.000248346	Yes	-0.0112244	0.540245	0.783552	No	-0.0464391	0.0102144	0.0580787	No
SEZ6L2	SEZ6L2__Oncology	-0.0760918	2.89813e-07	2.33872e-06	Yes	-0.0218396	0.118603	0.396677	No	-0.0424751	0.00215706	0.0221778	No
SFRP1	SFRP1__Neurology	-0.0271993	0.159542	0.238626	No	-0.0094102	0.604288	0.822305	No	-0.0444583	0.0134846	0.0703635	No
SFRP4	SFRP4__Inflammation_II	0.00308171	0.87481	0.910222	No	-0.0216827	0.240655	0.551203	No	-0.025233	0.164726	0.359496	No
SFTPD	SFTPD__Cardiometabolic	0.0206924	0.303703	0.402617	No	-0.0124034	0.512877	0.766265	No	-0.0272046	0.146132	0.331961	No
SGSH	SGSH__Cardiometabolic_II	0.0114276	0.671919	0.742535	No	-0.00699697	0.783599	0.916207	No	-0.00635368	0.80017	0.901617	No
SHBG	SHBG__Inflammation_II	0.0603867	0.00452678	0.0114656	Yes	-0.0184499	0.357511	0.652257	No	-0.00629555	0.750714	0.869775	No
SHISA5	SHISA5__Cardiometabolic_II	0.0371823	0.162509	0.24254	No	0.0118219	0.638254	0.845321	No	0.0180748	0.466261	0.657026	No
SHMT1	SHMT1__Inflammation	0.0246746	0.318294	0.417573	No	0.0157073	0.502741	0.758721	No	0.0385259	0.0941303	0.253695	No
SIAE	SIAE__Oncology	-0.106662	2.80237e-05	0.000129891	Yes	-0.00941264	0.696401	0.876211	No	-0.036669	0.123603	0.300456	No
SIGLEC1	SIGLEC1__Inflammation	0.0269256	0.124441	0.194191	No	0.0155693	0.349329	0.64688	No	0.0267896	0.100649	0.264084	No
SIGLEC10	SIGLEC10__Inflammation	0.0143428	0.367267	0.466392	No	-0.00723032	0.630716	0.840954	No	0.0305697	0.0388045	0.13572	No
SIGLEC5	SIGLEC5__Neurology	-0.0231413	0.344723	0.443855	No	-0.00499891	0.829148	0.940243	No	0.0107699	0.636707	0.79617	No
SIGLEC6	SIGLEC6__Oncology	-0.0498752	0.0226857	0.0454368	Yes	0.0050613	0.806612	0.926036	No	0.006221	0.760328	0.875071	No
SIGLEC7	SIGLEC7__Cardiometabolic	0.0458859	0.0213199	0.0431371	Yes	0.0361789	0.0545579	0.278406	No	0.00223924	0.903979	0.961473	No
SIGLEC8	SIGLEC8__Cardiometabolic_II	0.0214318	0.172709	0.255294	No	0.0249602	0.0918655	0.343691	No	0.0272192	0.0625421	0.190433	No
SIGLEC9	SIGLEC9__Oncology	0.0464352	0.0011917	0.00357253	Yes	0.0138605	0.304749	0.606225	No	0.00524805	0.694497	0.829877	No
SIRPA	SIRPA__Cardiometabolic	0.00203348	0.939623	0.95756	No	0.00537281	0.831815	0.941281	No	-0.00847821	0.734197	0.860235	No
SIRPB1	SIRPB1__Inflammation	-0.0652431	0.00376612	0.00975257	Yes	-0.0317456	0.13647	0.41631	No	-0.000693663	0.973645	0.990777	No
SIRT2	SIRT2__Oncology	-0.0663369	0.000269371	0.000956232	Yes	0.0050826	0.76751	0.913639	No	-0.0369827	0.0293883	0.113624	No
SLAMF8	SLAMF8__Oncology	-0.0176576	0.494586	0.587744	No	0.0106263	0.663105	0.860177	No	-0.00348709	0.884834	0.953571	No
SLC16A1	SLC16A1__Neurology	-0.0563271	0.00877411	0.0207117	Yes	-0.0226971	0.261599	0.562753	No	-0.0220965	0.270084	0.483089	No
SLITRK1	SLITRK1__Inflammation_II	-0.105564	6.57471e-10	9.31194e-09	Yes	-0.0324112	0.0445181	0.252538	No	-0.0455882	0.00441141	0.033643	No
SLITRK2	SLITRK2__Oncology	-0.0965533	1.63852e-12	4.21159e-11	Yes	-0.0275604	0.0342566	0.230344	No	-0.0486119	0.000145594	0.00354535	Yes
SLITRK6	SLITRK6__Cardiometabolic	-0.0534509	0.0251163	0.0493788	No	-0.0417511	0.0640597	0.299194	No	-0.0330567	0.137253	0.317858	No
SLURP1	SLURP1__Cardiometabolic_II	0.0835955	1.72672e-05	8.5596e-05	Yes	0.00334848	0.855369	0.951192	No	0.0386514	0.0332684	0.124131	No
SMAD5	SMAD5__Oncology	-0.0158754	0.482471	0.578964	No	-0.0478115	0.0254022	0.193672	No	0.00187703	0.928915	0.970928	No
SMOC1	SMOC1__Oncology	-0.00698384	0.660026	0.736428	No	0.0235115	0.116888	0.396413	No	-0.0433451	0.00332686	0.0281566	Yes
SMOC2	SMOC2__Inflammation	0.113943	3.47235e-14	1.60654e-12	Yes	0.0897888	2.18316e-10	1.01008e-07	Yes	0.0473282	0.000786852	0.0109215	No
SMPD1	SMPD1__Neurology	-0.0136815	0.41717	0.516072	No	-0.013656	0.388057	0.677993	No	-0.0215844	0.168652	0.36307	No
SMPDL3A	SMPDL3A__Inflammation	-0.0340229	0.182261	0.266293	No	-0.00670517	0.780751	0.916046	No	0.000141652	0.995243	0.998841	No
SMTN	SMTN__Neurology_II	0.0885707	4.53736e-05	0.000194378	Yes	0.0576978	0.00476407	0.0722756	No	0.0449524	0.0260177	0.103474	No
SNAP23	SNAP23__Cardiometabolic	0.0526968	0.0263076	0.051285	No	0.0464294	0.0382307	0.238434	No	0.0208954	0.344113	0.556029	No
SNAP25	SNAP25__Neurology_II	-0.0605486	0.000545295	0.0017977	Yes	-0.0407054	0.0138276	0.139078	No	-0.0554228	0.000675709	0.00987247	Yes
SNAP29	SNAP29__Oncology	-0.0160306	0.269175	0.363439	No	0.0252781	0.0648239	0.300922	No	-0.0204244	0.131203	0.309184	No
SNCG	SNCG__Neurology	0.00490099	0.817583	0.864284	No	0.00652295	0.744762	0.902709	No	-0.0221212	0.263452	0.478001	No
SNX9	SNX9__Cardiometabolic	0.0599252	8.02477e-06	4.45535e-05	Yes	0.0412297	0.00115355	0.0246326	Yes	0.0327185	0.00895043	0.0526407	No
SOD1	SOD1__Cardiometabolic	-0.0708759	2.80745e-05	0.000129891	Yes	-0.0015153	0.92437	0.970518	No	-0.0356689	0.0238095	0.100236	No
SOD2	SOD2__Neurology	-0.0605333	0.000120768	0.000464336	Yes	-0.00968929	0.51342	0.766265	No	-0.0349166	0.0173586	0.0821859	No
SOD3	SOD3__Inflammation_II	0.0267776	0.257415	0.350975	No	0.0178594	0.421801	0.707851	No	-0.0229207	0.297767	0.511783	No
SORCS2	SORCS2__Oncology	-0.0568554	0.00829109	0.0196383	Yes	-0.0154416	0.449001	0.725511	No	-0.0144893	0.470433	0.661561	No
SORD	SORD__Oncology	0.0624988	0.0106566	0.0243278	No	0.0323744	0.160634	0.455021	No	0.0183686	0.420431	0.620806	No
SORT1	SORT1__Cardiometabolic	-0.0312867	0.0574097	0.0999808	No	0.0110188	0.477772	0.742024	No	-0.0366495	0.0167566	0.0810548	No
SOST	SOST__Cardiometabolic	0.0374399	0.0754366	0.126	No	-0.0173951	0.380535	0.671135	No	0.0137377	0.483487	0.669741	No
SPACA5_SPACA5B	SPACA5_SPACA5B__Neurology_II	-0.0574799	0.0016531	0.00477027	Yes	-0.0209312	0.224083	0.527164	No	-0.0066717	0.695415	0.829877	No
SPARC	SPARC__Oncology	0.0545124	0.0200947	0.0411379	Yes	-0.0208873	0.348521	0.64672	No	0.00484619	0.824813	0.912004	No
SPARCL1	SPARCL1__Cardiometabolic	-0.0652758	6.32443e-07	4.79689e-06	Yes	-0.0234547	0.0589419	0.288068	No	-0.0351514	0.0040472	0.031559	No
SPART	SPART__Inflammation_II	0.0412245	0.00229099	0.00637254	Yes	0.0109903	0.390876	0.678092	No	-0.00478043	0.704069	0.836316	No
SPESP1	SPESP1__Cardiometabolic_II	0.0277138	0.212436	0.301187	No	-0.023596	0.261705	0.562753	No	-0.000819327	0.96843	0.988368	No
SPINK1	SPINK1__Neurology	0.10964	1.00661e-07	9.01406e-07	Yes	0.0280862	0.148226	0.431199	No	0.0688741	0.000336468	0.0063975	Yes
SPINK2	SPINK2__Inflammation_II	-0.0654416	0.000902355	0.00278326	Yes	-0.0317388	0.0866144	0.342512	No	-0.0247711	0.176892	0.372192	No
SPINK6	SPINK6__Oncology	-0.0677745	0.00179679	0.00511055	Yes	-0.0167841	0.410559	0.694853	No	-0.0460144	0.0229177	0.0981782	No
SPINT1	SPINT1__Neurology	-0.0390567	0.00543272	0.0134654	No	-0.0199071	0.134191	0.413905	No	-0.043488	0.00088047	0.0119813	Yes
SPINT2	SPINT2__Inflammation	-0.0771194	0.000716461	0.00229135	Yes	-0.00877515	0.683724	0.873857	No	-0.039106	0.0658857	0.196412	No
SPOCK1	SPOCK1__Neurology	-0.0918643	5.54016e-08	5.3401e-07	Yes	-0.0168873	0.290114	0.596559	No	-0.0590326	0.000183503	0.00397971	Yes
SPON1	SPON1__Inflammation	-0.0168314	0.20924	0.297872	No	0.0147671	0.243354	0.551978	No	-0.0115646	0.354229	0.567094	No
SPON2	SPON2__Cardiometabolic	-0.0159227	0.288796	0.384323	No	-0.0299807	0.0352541	0.230344	No	-0.0167163	0.231485	0.438935	No
SPP1	SPP1__Cardiometabolic	-0.00686558	0.753771	0.811664	No	-0.0278085	0.178521	0.476516	No	-0.0256453	0.207799	0.406972	No
SPRY2	SPRY2__Inflammation	-0.0720249	2.68727e-05	0.000125587	Yes	-0.0220202	0.174051	0.474536	No	-0.0333984	0.0368585	0.132882	No
SRPX	SRPX__Cardiometabolic_II	0.028267	0.142515	0.217375	No	0.0253438	0.163544	0.457742	No	-0.0343479	0.0555127	0.17354	No
SSC5D	SSC5D__Cardiometabolic	-0.0186608	0.222361	0.313019	No	-0.0114573	0.427708	0.710118	No	-0.00584676	0.681292	0.823162	No
ST13	ST13__Inflammation_II	0.00259743	0.895006	0.921564	No	0.0128804	0.488831	0.75055	No	0.0179862	0.32564	0.540011	No
ST3GAL1	ST3GAL1__Oncology	0.000287557	0.987047	0.9899	No	-0.010296	0.53876	0.783035	No	-0.0109129	0.508175	0.688143	No
ST6GAL1	ST6GAL1__Cardiometabolic	0.000438024	0.97189	0.977524	No	0.00581342	0.621254	0.83627	No	-0.0103319	0.371587	0.582783	No
ST8SIA1	ST8SIA1__Inflammation_II	-0.0389227	0.0324449	0.0613535	No	-0.0155264	0.366739	0.658178	No	-0.0133	0.433481	0.629364	No
STAB2	STAB2__Cardiometabolic_II	0.0598078	0.00465286	0.0117208	Yes	0.00560499	0.779361	0.915541	No	0.0377502	0.0553666	0.173474	No
STAMBP	STAMBP__Neurology	0.0213904	0.283902	0.37963	No	0.0145275	0.44057	0.721122	No	0.0343103	0.0648305	0.195195	No
STC1	STC1__Neurology	-0.00467742	0.772645	0.825582	No	-0.0132658	0.386287	0.676123	No	-0.00952975	0.526963	0.707374	No
STC2	STC2__Neurology	-0.0537029	1.77093e-05	8.7475e-05	Yes	-0.0250213	0.0346768	0.230344	No	-0.0253837	0.029679	0.114429	No
STX1B	STX1B__Neurology_II	-0.0730865	2.93586e-06	1.84388e-05	Yes	-0.0212501	0.146354	0.429289	No	-0.0263389	0.0713819	0.208585	No
STX4	STX4__Oncology	-0.00964725	0.692207	0.759512	No	0.0500009	0.0292511	0.212293	No	0.0113465	0.616883	0.778394	No
STX8	STX8__Inflammation	-0.0482551	0.00165017	0.00477027	Yes	-0.016698	0.248774	0.555142	No	-0.0217474	0.12791	0.304527	No
SUMF2	SUMF2__Neurology	-0.0907749	2.31237e-05	0.000110295	Yes	-0.0255357	0.207173	0.50895	No	-0.0327599	0.101494	0.2653	No
SUOX	SUOX__Neurology_II	-0.0636205	0.00311127	0.0083529	Yes	0.00644043	0.75049	0.902709	No	-0.0531121	0.00800511	0.0496031	No
SUSD2	SUSD2__Neurology	0.0630025	3.62991e-06	2.20979e-05	Yes	0.0117959	0.360589	0.652862	No	0.0428117	0.00073593	0.0105306	Yes
SUSD4	SUSD4__Oncology_II	-0.0761486	1.59324e-07	1.38214e-06	Yes	-0.00592187	0.663748	0.860207	No	-0.0284893	0.0357862	0.130679	No
SUSD5	SUSD5__Inflammation_II	-0.0730658	7.17972e-05	0.000295711	Yes	-0.0156412	0.368686	0.660305	No	-0.0499037	0.00355582	0.0290322	No
SV2A	SV2A__Neurology_II	-0.085578	2.54483e-05	0.000120144	Yes	-0.0336063	0.0795885	0.329758	No	-0.0336407	0.0762237	0.218141	No
SYT1	SYT1__Neurology_II	-0.0707976	0.000150688	0.000566963	Yes	0.00685614	0.694796	0.876211	No	-0.0565217	0.00114509	0.013942	Yes
TACSTD2	TACSTD2__Oncology	0.0219854	0.391849	0.491762	No	-0.0192782	0.426987	0.709771	No	-0.0168014	0.482195	0.668619	No
TAFA5	TAFA5__Oncology	-0.0553122	0.00114379	0.00344376	Yes	-0.0326993	0.0412724	0.244812	No	-0.0242844	0.125777	0.302038	No
TALDO1	TALDO1__Cardiometabolic_II	-0.0133149	0.381121	0.480468	No	0.0218954	0.125041	0.403148	No	-0.00341229	0.809598	0.905245	No
TAX1BP1	TAX1BP1__Neurology_II	-0.0580869	0.000843963	0.00263241	Yes	-0.000867651	0.957611	0.980668	No	-0.0147863	0.361485	0.576052	No
TBCA	TBCA__Inflammation_II	0.0389159	0.0027573	0.00746494	Yes	0.0310692	0.0113629	0.128461	No	0.00775625	0.521316	0.70183	No
TCN1	TCN1__Inflammation_II	0.0303255	0.229671	0.320697	No	-0.00411525	0.862767	0.954674	No	0.0158572	0.498938	0.680852	No
TCN2	TCN2__Cardiometabolic	-0.00846093	0.614424	0.698167	No	-0.0117611	0.457062	0.731	No	-0.00206466	0.894847	0.958203	No
TCTN3	TCTN3__Cardiometabolic_II	-0.0397944	0.00487572	0.0121718	Yes	-0.00615388	0.643126	0.848536	No	-0.0121336	0.357092	0.571019	No
TDGF1	TDGF1__Neurology	-0.00363943	0.883098	0.916774	No	-0.0023731	0.919314	0.96814	No	0.0286068	0.21471	0.417391	No
TEK	TEK__Oncology	-0.0796447	1.16519e-08	1.28356e-07	Yes	-0.0325838	0.0139543	0.139342	No	-0.0349337	0.00752481	0.0479102	No
TF	TF__Inflammation_II	-0.0128821	0.629684	0.709902	No	0.0119483	0.635803	0.843685	No	-0.0243563	0.327564	0.541906	No
TFF1	TFF1__Neurology	0.109934	4.71155e-07	3.67395e-06	Yes	0.027724	0.178237	0.476516	No	0.0428306	0.0355527	0.130299	No
TFF2	TFF2__Inflammation	0.132816	2.80312e-10	4.63183e-09	Yes	0.0185915	0.351763	0.648978	No	0.0602241	0.0022266	0.0223951	No
TFF3	TFF3__Cardiometabolic	0.0370165	0.0174822	0.0369898	No	0.0109148	0.456317	0.731	No	0.0256117	0.077436	0.220701	No
TFPI	TFPI__Cardiometabolic	0.0580399	9.56981e-06	5.10881e-05	Yes	0.0423315	0.000621805	0.0191792	Yes	0.0275521	0.0242312	0.101072	No
TFPI2	TFPI2__Oncology	-0.109043	7.05155e-12	1.57864e-10	Yes	-0.0156953	0.298475	0.603593	No	-0.0482595	0.00121301	0.0142683	No
TFRC	TFRC__Cardiometabolic	-0.0162832	0.491907	0.587074	No	-0.00149996	0.946595	0.980668	No	0.00145418	0.947434	0.979422	No
TGFA	TGFA__Inflammation	-0.116372	8.82057e-10	1.20029e-08	Yes	-0.0208655	0.247417	0.553896	No	-0.0648883	0.000252667	0.00505661	Yes
TGFB1	TGFB1__Inflammation	0.0915751	9.02354e-06	4.85452e-05	Yes	0.0398897	0.0406353	0.244805	No	0.031377	0.103157	0.268283	No
TGFB2	TGFB2__Oncology_II	0.0182395	0.494127	0.587744	No	0.00131567	0.958285	0.980668	No	0.04164	0.0932158	0.252702	No
TGFBI	TGFBI__Cardiometabolic	0.0546372	1.51231e-05	7.66089e-05	Yes	0.0145632	0.220754	0.524055	No	0.00852354	0.469529	0.660959	No
TGFBR1	TGFBR1__Inflammation_II	0.0498857	0.0186114	0.0386342	No	0.0208687	0.299601	0.603593	No	0.0251153	0.204199	0.402597	No
TGFBR2	TGFBR2__Oncology	0.0579094	1.50985e-06	1.04262e-05	Yes	0.0178454	0.117096	0.396413	No	0.026514	0.0185519	0.0847845	No
TGFBR3	TGFBR3__Cardiometabolic	0.00176797	0.858344	0.8975	No	-0.0106207	0.256755	0.562753	No	-0.0042613	0.643788	0.801146	No
TGM2	TGM2__Cardiometabolic	0.0801956	2.94375e-05	0.000134849	Yes	0.0277121	0.125812	0.403297	No	0.0515603	0.00394642	0.0311229	Yes
TGOLN2	TGOLN2__Inflammation_II	-0.0462097	0.0136184	0.0298145	No	-0.0292898	0.0943774	0.351195	No	-0.0125262	0.472794	0.663537	No
THBD	THBD__Cardiometabolic	0.0260811	0.244706	0.336289	No	0.00218568	0.917669	0.967997	No	-0.0138774	0.506007	0.685877	No
THBS2	THBS2__Neurology	0.0294916	0.0857658	0.140215	No	-0.0207205	0.201645	0.503223	No	-0.0204957	0.199627	0.396916	No
THBS4	THBS4__Cardiometabolic	0.0236165	0.134245	0.207036	No	0.0340176	0.0227358	0.185631	No	-0.00554003	0.705933	0.83675	No
THOP1	THOP1__Cardiometabolic	-0.0437953	0.00408704	0.0104664	Yes	0.0286395	0.047091	0.259374	No	-0.0122722	0.387779	0.594795	No
THY1	THY1__Neurology	0.0404854	0.132216	0.204817	No	0.03191	0.20897	0.511553	No	0.00448845	0.85755	0.932821	No
TIE1	TIE1__Cardiometabolic	-0.0370962	0.0253554	0.0497784	Yes	-0.0184729	0.238419	0.547891	No	0.000878533	0.954641	0.984338	No
TIMD4	TIMD4__Cardiometabolic	0.00147454	0.952649	0.964025	No	0.00937861	0.688977	0.876211	No	-0.0165573	0.473765	0.663557	No
TIMM10	TIMM10__Cardiometabolic_II	-0.0162692	0.415172	0.515437	No	0.0168501	0.371471	0.662303	No	0.0016415	0.929642	0.970928	No
TIMP1	TIMP1__Cardiometabolic	0.0968099	4.60127e-12	1.06911e-10	Yes	0.0400382	0.00262264	0.0451417	No	0.0216771	0.0984781	0.261573	No
TIMP2	TIMP2__Cardiometabolic_II	0.0241905	0.205764	0.293224	No	-0.00470087	0.79409	0.920689	No	0.000440842	0.980238	0.993842	No
TIMP3	TIMP3__Inflammation	-0.066149	2.54065e-05	0.000120144	Yes	-0.0152763	0.304648	0.606225	No	-0.0266822	0.068728	0.202536	No
TIMP4	TIMP4__Neurology	-0.072607	3.63827e-05	0.000160315	Yes	-0.0261377	0.114197	0.395276	No	-0.0470539	0.00408862	0.0317039	Yes
TINAGL1	TINAGL1__Cardiometabolic	-0.0170123	0.218795	0.308312	No	0.0349461	0.0072128	0.09627	No	0.0067173	0.601887	0.765759	No
TLR1	TLR1__Inflammation_II	-0.0436538	0.0905043	0.146399	No	-0.0255304	0.294869	0.601881	No	-0.0559826	0.0198696	0.0890238	No
TLR3	TLR3__Inflammation	-0.0980696	8.33642e-06	4.58426e-05	Yes	-0.0365518	0.0787156	0.3281	No	-0.0199373	0.33182	0.545049	No
TMEM106A	TMEM106A__Oncology_II	-0.0701775	0.00326873	0.00867496	Yes	0.0023439	0.916813	0.967997	No	0.0164075	0.460279	0.652299	No
TMEM132A	TMEM132A__Cardiometabolic_II	-0.0528814	0.0339956	0.063851	No	-0.0129279	0.583516	0.815471	No	-0.0266163	0.251498	0.46297	No
TMEM25	TMEM25__Neurology_II	-0.112753	2.03362e-12	5.04048e-11	Yes	-0.0494	0.00115193	0.0246326	No	-0.0280598	0.0619154	0.19013	No
TMPRSS5	TMPRSS5__Neurology	0.01638	0.426158	0.525317	No	0.00698336	0.719338	0.89306	No	0.0148124	0.439621	0.634298	No
TMSB10	TMSB10__Neurology	0.0462289	0.000508816	0.00168956	Yes	0.0603448	1.57483e-06	0.000198715	Yes	0.0167619	0.176414	0.372192	No
TNC	TNC__Cardiometabolic	0.147673	8.46948e-14	2.86723e-12	Yes	0.0311323	0.0979754	0.360716	No	0.0522537	0.00483487	0.0355069	No
TNFRSF10A	TNFRSF10A__Neurology	0.0217192	0.167952	0.249324	No	-0.00340233	0.818741	0.933588	No	0.0431326	0.00324322	0.0279602	Yes
TNFRSF10B	TNFRSF10B__Neurology	0.00522349	0.764761	0.820316	No	-0.0292419	0.0750588	0.321548	No	0.0278503	0.0864695	0.238125	No
TNFRSF10C	TNFRSF10C__Cardiometabolic	0.00398619	0.787428	0.838152	No	-0.0082447	0.554539	0.794324	No	0.0194107	0.158015	0.348757	No
TNFRSF11A	TNFRSF11A__Inflammation	-0.00512006	0.732369	0.794162	No	0.0211667	0.135401	0.415788	No	-0.000267105	0.98471	0.994914	No
TNFRSF11B	TNFRSF11B__Inflammation	0.158857	2.29722e-26	3.18854e-23	Yes	0.0715451	5.46296e-07	9.47823e-05	Yes	0.0679159	1.48982e-06	0.000137858	Yes
TNFRSF12A	TNFRSF12A__Oncology	0.0489444	2.82989e-05	0.000130495	Yes	0.0233899	0.0342094	0.230344	No	0.0197962	0.0700925	0.205684	No
TNFRSF13B	TNFRSF13B__Inflammation	0.0698084	0.00025177	0.000900661	Yes	0.0413462	0.0222313	0.183673	No	0.0345378	0.0520144	0.166511	No
TNFRSF13C	TNFRSF13C__Inflammation	-0.0554947	0.00727829	0.0175387	Yes	-0.00265334	0.892211	0.963727	No	-0.0259607	0.177745	0.372192	No
TNFRSF14	TNFRSF14__Inflammation	-0.046027	0.000487846	0.00163164	Yes	-0.00620162	0.618347	0.834077	No	0.00119935	0.922402	0.968298	No
TNFRSF17	TNFRSF17__Inflammation_II	0.0926229	1.41683e-05	7.23001e-05	Yes	0.0197758	0.326192	0.625352	No	0.0586731	0.0031419	0.0277768	Yes
TNFRSF19	TNFRSF19__Oncology	0.024412	0.0865475	0.141161	No	0.00995845	0.46103	0.732144	No	0.0107857	0.416233	0.617234	No
TNFRSF1A	TNFRSF1A__Neurology	0.00974015	0.357858	0.457373	No	-0.0035449	0.723677	0.895244	No	0.00369791	0.707664	0.837373	No
TNFRSF1B	TNFRSF1B__Neurology	0.0115544	0.365	0.464789	No	0.00966241	0.423283	0.707851	No	0.0124795	0.293181	0.509184	No
TNFRSF21	TNFRSF21__Neurology	-0.0229688	0.390744	0.491262	No	0.041482	0.101155	0.367548	No	-0.0523327	0.0355788	0.130299	No
TNFRSF4	TNFRSF4__Inflammation	-0.0936922	5.9161e-06	3.3932e-05	Yes	-0.0544427	0.00533003	0.0795493	No	-0.0198005	0.305235	0.521506	No
TNFRSF6B	TNFRSF6B__Neurology	0.0205688	0.24396	0.335597	No	-0.00107566	0.948633	0.980668	No	0.0465066	0.00462475	0.0348867	Yes
TNFRSF8	TNFRSF8__Neurology	-0.0638039	0.0012043	0.00360251	Yes	-0.0501601	0.00686873	0.0934686	No	-0.0185439	0.312596	0.52592	No
TNFRSF9	TNFRSF9__Neurology	0.0384385	0.0725498	0.122208	No	0.0144516	0.476178	0.742024	No	0.0928809	2.96047e-06	0.000195676	Yes
TNFSF10	TNFSF10__Inflammation	-0.0529692	0.0258315	0.05057	No	0.00463245	0.83678	0.941281	No	-0.0528539	0.0168667	0.0812882	No
TNFSF12	TNFSF12__Inflammation	-0.121665	8.13749e-14	2.82371e-12	Yes	-0.0211943	0.168466	0.463031	No	-0.0403122	0.00832307	0.0504473	No
TNFSF13	TNFSF13__Inflammation	0.0282547	0.00969152	0.0225324	No	0.035319	0.000642624	0.0193905	Yes	0.0177995	0.0802931	0.226518	No
TNFSF13B	TNFSF13B__Cardiometabolic	0.00798436	0.654083	0.730972	No	0.0048778	0.77178	0.914019	No	0.0483155	0.00352033	0.0289137	Yes
TNFSF14	TNFSF14__Neurology	-0.0498778	0.0301388	0.0576207	No	-0.0724616	0.000892545	0.0221176	Yes	0.0153584	0.473639	0.663557	No
TNFSF8	TNFSF8__Cardiometabolic_II	-0.0294819	0.0274666	0.053097	No	-0.0151535	0.229294	0.534892	No	-0.00294551	0.813199	0.906602	No
TNFSF9	TNFSF9__Inflammation_II	-0.100627	1.22405e-06	8.8952e-06	Yes	-0.0686644	0.000490293	0.0162953	Yes	-0.0454192	0.0191989	0.0870851	No
TNN	TNN__Cardiometabolic_II	0.0463275	0.042287	0.0772862	No	0.0338174	0.116629	0.396413	No	0.0026626	0.900363	0.959837	No
TNR	TNR__Neurology	-0.0300967	0.0822671	0.134813	No	0.00528303	0.74679	0.902709	No	-0.040183	0.0126746	0.0679244	No
TNXB	TNXB__Neurology	-0.0140032	0.499422	0.592477	No	-0.0255368	0.191503	0.494064	No	-0.00763041	0.692502	0.828615	No
TOMM20	TOMM20__Cardiometabolic_II	-0.0444677	0.000202165	0.000742342	Yes	-0.00966822	0.389986	0.677993	No	-0.0154732	0.165576	0.359655	No
TP53I3	TP53I3__Inflammation_II	0.0757394	0.000215358	0.000784558	Yes	0.0408807	0.0350814	0.230344	No	0.0423792	0.0257881	0.103363	No
TPD52L2	TPD52L2__Inflammation_II	0.0703895	8.31955e-05	0.000332782	Yes	0.0227211	0.178522	0.476516	No	0.0356483	0.0323366	0.12176	No
TPK1	TPK1__Cardiometabolic_II	-0.00914707	0.574817	0.663765	No	0.0261574	0.0881409	0.342512	No	-0.0137092	0.36636	0.581273	No
TPP1	TPP1__Inflammation	-0.0837711	0.000705069	0.00226536	Yes	-0.0335407	0.15024	0.434444	No	-0.0474035	0.0397349	0.137194	No
TPSAB1	TPSAB1__Inflammation	0.00366692	0.88507	0.916774	No	-0.0272286	0.256151	0.562753	No	0.00168207	0.943203	0.979422	No
TREH	TREH__Cardiometabolic_II	0.0491582	0.0539494	0.0958763	No	-0.00320538	0.894031	0.964192	No	0.0752734	0.00152013	0.0164603	Yes
TREM2	TREM2__Inflammation	0.0268665	0.0623408	0.106826	No	0.0140446	0.302067	0.60588	No	0.0346495	0.00980199	0.0569254	No
TREML2	TREML2__Neurology	0.000942754	0.968683	0.975713	No	-0.0154824	0.494595	0.753848	No	0.0119601	0.592401	0.758536	No
TRIAP1	TRIAP1__Oncology	-0.0155629	0.272218	0.366834	No	-0.00347434	0.795769	0.920689	No	0.00193761	0.883297	0.953356	No
TSPAN8	TSPAN8__Oncology_II	0.0268251	0.189247	0.273335	No	0.012718	0.507974	0.763382	No	0.0295254	0.120292	0.294259	No
TTR	TTR__Inflammation_II	-0.0181608	0.501915	0.594926	No	-0.00530785	0.835401	0.941281	No	-0.0136338	0.588408	0.756914	No
TWF2	TWF2__Cardiometabolic_II	0.0168563	0.159097	0.238626	No	0.0214313	0.0563332	0.282606	No	0.00985632	0.376922	0.589154	No
TXLNA	TXLNA__Neurology	-0.00886705	0.602817	0.689217	No	0.00589907	0.712918	0.889066	No	0.00315905	0.842195	0.919722	No
TXN	TXN__Inflammation_II	0.00128231	0.920159	0.941428	No	0.00929476	0.440534	0.721122	No	0.0098883	0.406219	0.608533	No
TXNDC15	TXNDC15__Oncology	-0.0295307	0.022538	0.0452063	No	-0.00777204	0.524911	0.776444	No	-0.0193191	0.109798	0.277089	No
TXNDC5	TXNDC5__Neurology	-0.0145216	0.27147	0.366182	No	-0.00697954	0.577105	0.812395	No	-0.011746	0.338833	0.552644	No
TXNRD1	TXNRD1__Neurology	-0.0485628	0.00330218	0.00871441	Yes	0.0088038	0.573033	0.807482	No	-0.0422759	0.00602539	0.0422386	Yes
TYMP	TYMP__Cardiometabolic	0.0692916	0.00256555	0.00703753	Yes	0.0378615	0.0811759	0.332366	No	0.0646706	0.0024956	0.0242332	Yes
TYRO3	TYRO3__Cardiometabolic	-0.098434	6.77166e-10	9.494e-09	Yes	-0.0191932	0.203854	0.503469	No	-0.0481579	0.00123205	0.0143387	No
UBXN1	UBXN1__Inflammation_II	0.0170678	0.416467	0.516072	No	0.00229453	0.908053	0.966626	No	-0.0137544	0.481188	0.668619	No
ULBP2	ULBP2__Neurology	-0.143	6.99633e-12	1.57864e-10	Yes	-0.0402236	0.0416605	0.24502	No	-0.0530387	0.00662057	0.0441795	No
UMOD	UMOD__Cardiometabolic	0.0152616	0.530831	0.622818	No	-0.0181076	0.432048	0.713228	No	-0.0261218	0.248661	0.458964	No
UNC5D	UNC5D__Inflammation_II	-0.111722	2.01711e-09	2.56858e-08	Yes	-0.0450285	0.0107591	0.125493	No	-0.0433805	0.0129374	0.0682782	No
UROD	UROD__Inflammation_II	-0.00264416	0.884667	0.916774	No	0.0271308	0.115286	0.39608	No	0.00544627	0.747825	0.867231	No
USP8	USP8__Cardiometabolic	-2.16999e-05	0.999289	0.999289	No	0.000882344	0.96947	0.984428	No	0.0292884	0.196819	0.393638	No
VASN	VASN__Cardiometabolic	-0.0179268	0.181755	0.265834	No	0.00588997	0.641589	0.847313	No	-0.0147506	0.237803	0.446946	No
VCAM1	VCAM1__Cardiometabolic	0.0810025	7.77172e-11	1.45772e-09	Yes	0.0292027	0.0136298	0.139078	No	0.0270241	0.0204088	0.0905028	No
VCAN	VCAN__Neurology	-0.0420665	0.0553583	0.0976971	No	-0.042263	0.0410851	0.244812	No	-0.0171034	0.402694	0.606224	No
VEGFA	VEGFA__Inflammation	-0.044288	0.000542632	0.00179327	Yes	-0.0367665	0.00220666	0.040838	Yes	-0.0147038	0.217863	0.421892	No
VEGFB	VEGFB__Inflammation_II	-0.00666734	0.692064	0.759512	No	-0.016007	0.315265	0.612748	No	-0.00209839	0.89369	0.958202	No
VEGFC	VEGFC__Oncology	-0.101329	4.36721e-10	6.58878e-09	Yes	-0.0512958	0.000924223	0.0221176	No	-0.0575233	0.000155272	0.00371377	Yes
VEGFD	VEGFD__Inflammation	0.0201817	0.298729	0.396781	No	-0.00872314	0.63535	0.843685	No	-0.0239981	0.184323	0.378463	No
VGF	VGF__Neurology_II	-0.0866283	1.46004e-06	1.01836e-05	Yes	-0.03072	0.069204	0.311867	No	-0.0256402	0.12694	0.304306	No
VIT	VIT__Cardiometabolic_II	0.02648	0.175184	0.258127	No	0.0223129	0.226743	0.53162	No	0.0107657	0.553839	0.727274	No
VMO1	VMO1__Oncology	0.0449846	0.0640827	0.109406	No	0.0410451	0.0737992	0.319107	No	0.0264363	0.242849	0.450346	No
VNN1	VNN1__Inflammation_II	0.02631	0.287939	0.38355	No	-0.039638	0.0894043	0.342512	No	-0.00108334	0.9625	0.985909	No
VNN2	VNN2__Oncology	-0.0177794	0.459505	0.558487	No	0.00273685	0.904145	0.965242	No	-0.00246897	0.912176	0.966489	No
VSIG4	VSIG4__Neurology	0.0771956	4.04571e-06	2.39976e-05	Yes	0.0439392	0.00564498	0.081044	No	0.0288193	0.0652126	0.195821	No
VSIR	VSIR__Cardiometabolic	-0.0571541	7.81913e-05	0.000317338	Yes	-0.0161358	0.235797	0.544426	No	-0.00440767	0.744027	0.864313	No
VSNL1	VSNL1__Neurology_II	-0.0728387	4.69318e-06	2.73703e-05	Yes	-0.00600128	0.689301	0.876211	No	-0.0248154	0.0943638	0.253831	No
VSTM2B	VSTM2B__Oncology_II	-0.0611287	0.00593721	0.0145856	Yes	-0.0470726	0.0244116	0.190356	No	-0.0196123	0.343809	0.556029	No
VTA1	VTA1__Neurology	-0.00375826	0.870145	0.906727	No	0.00589821	0.784849	0.916207	No	0.0335313	0.116486	0.289753	No
VTI1A	VTI1A__Inflammation_II	-0.0553616	6.32908e-05	0.000266205	Yes	-0.0240565	0.0642361	0.299194	No	-0.0225613	0.0799329	0.225961	No
VWA1	VWA1__Oncology	0.0222019	0.0423627	0.0772862	No	0.00290908	0.7787	0.915541	No	-0.0183879	0.0710187	0.207962	No
VWC2	VWC2__Neurology	-0.0662592	8.60412e-06	4.66505e-05	Yes	-0.0218741	0.119515	0.397488	No	-0.0355185	0.0105797	0.0592123	No
VWC2L	VWC2L__Neurology_II	-0.0893241	1.41753e-06	1.00385e-05	Yes	-0.00667052	0.701574	0.878075	No	-0.0333849	0.0536732	0.1697	No
VWF	VWF__Cardiometabolic	0.125813	9.71594e-09	1.10539e-07	Yes	0.0699891	0.000782048	0.0206316	No	0.0860118	2.60304e-05	0.000926417	Yes
WFDC1	WFDC1__Oncology_II	-0.0745585	0.00162731	0.00473523	Yes	-0.029126	0.19238	0.495405	No	-0.0435538	0.0480374	0.156885	No
WFDC12	WFDC12__Oncology	0.0326215	0.214023	0.302865	No	0.00370131	0.881304	0.958659	No	-0.00192872	0.937099	0.976357	No
WFDC2	WFDC2__Oncology	-0.113438	9.26353e-11	1.69181e-09	Yes	-0.0409297	0.0131686	0.136692	No	-0.0446639	0.00652826	0.0441598	No
WFIKKN1	WFIKKN1__Neurology	-0.0220895	0.315616	0.414844	No	-0.0480712	0.0209046	0.176924	No	-0.0221986	0.27878	0.4933	No
WFIKKN2	WFIKKN2__Inflammation	0.00761927	0.748077	0.807582	No	-0.0274017	0.221513	0.524055	No	-0.0330334	0.135149	0.313939	No
WIF1	WIF1__Oncology	-0.146185	1.64927e-18	3.81531e-16	Yes	-0.0725197	4.49412e-06	0.000415856	Yes	-0.0842208	6.93286e-08	1.20285e-05	Yes
WWP2	WWP2__Neurology	-0.00364905	0.854396	0.895996	No	0.00514834	0.783795	0.916207	No	0.0145907	0.430639	0.626798	No
XCL1	XCL1__Oncology	-0.0256467	0.142003	0.216832	No	-0.0323826	0.0509912	0.26809	No	0.0183065	0.260416	0.474499	No
XG	XG__Cardiometabolic	0.0840234	1.69399e-05	8.42744e-05	Yes	0.0173277	0.348501	0.64672	No	0.0446729	0.0141304	0.0721065	No
XPNPEP2	XPNPEP2__Oncology	0.0380869	0.141663	0.216789	No	0.00858608	0.726239	0.896815	No	-0.0253754	0.293845	0.509184	No
YAP1	YAP1__Neurology_II	0.0751017	3.1274e-05	0.000141857	Yes	0.0306233	0.0721344	0.317426	No	0.0401235	0.0169369	0.0813441	No
YES1	YES1__Oncology	-0.0142373	0.536147	0.627463	No	-0.0413822	0.0563991	0.282606	No	-0.000276016	0.989722	0.997628	No
YWHAQ	YWHAQ__Inflammation_II	0.0898079	0.000860637	0.0026724	Yes	0.0650017	0.0111861	0.128317	No	0.0447545	0.073626	0.212018	No
ZP3	ZP3__Cardiometabolic_II	0.0439233	0.0679221	0.115252	No	0.0687392	0.00242504	0.0437136	Yes	0.0117158	0.600706	0.765759	No

## Sheet: Fig1c-1e
Shared_upreg_unique	All_diseases							WMH			MB			Infarcts
protein	MMP12	PDLIM7	TNFRSF11B	ACTA2	ELN	POSTN	CSTB	S100A4	MMP1	MMP8	CASP3	MAP2K1	CCL3	TNFRSF9	BGLAP	TNFRSF6B
max	0.172688	0.172688	0.172688	0.172688	0.172688	0.172688	0.172688	0.172688	0.172688	0.172688	0.172688	0.172688	0.172688	0.172688	0.172688	0.172688
min	-0.0105982	-0.0105982	-0.0105982	-0.0105982	-0.0105982	-0.0105982	-0.0105982	-0.0105982	-0.0105982	-0.0105982	-0.0105982	-0.0105982	-0.0105982	-0.0105982	-0.0105982	-0.0105982
WMH	0.172688	0.155338	0.139446	0.135319	0.112448	0.109208	0.0753947	0.155541	0.12751	0.109527	0.00186516	0.0231912	0.0284835	0.0208805	0.0420223	0.00954515
MB	0.106247	0.0387648	0.0366355	0.0359764	0.0392268	0.0532476	0.0507846	0.0246506	0.0171414	0.0439126	0.0677529	0.0638948	0.05166	-0.00368815	0.0107359	-0.0105982
Infarcts	0.0874146	0.0663898	0.0340385	0.0619314	0.0580615	0.054766	0.0398639	0.017763	0.0289096	0.0426689	0.0293302	0.00964184	0.0217073	0.0868237	0.065498	0.0478614
Shared_upreg_two_disorders	WMH_MB								WMH_Infarcts
protein	CAPG	FAP	SMOC2	LACTB2	CCN1	ACAN	CHIT1	TMSB10	HSPB1	VWF	PGF	PI3	CCN5	SELP	FABP1	CFD
max	0.125201	0.125201	0.125201	0.125201	0.125201	0.125201	0.125201	0.125201	0.125201	0.125201	0.125201	0.125201	0.125201	0.125201	0.125201	0.125201
min	0.00272408	0.00272408	0.00272408	0.00272408	0.00272408	0.00272408	0.00272408	0.00272408	0.00272408	0.00272408	0.00272408	0.00272408	0.00272408	0.00272408	0.00272408	0.00272408
WMH	0.104646	0.0916292	0.0895739	0.0753925	0.071547	0.0687358	0.0648056	0.0306904	0.119227	0.110632	0.10708	0.0997889	0.091599	0.0906963	0.0678215	0.0619927
MB	0.0472434	0.0494134	0.0678221	0.0432381	0.0527827	0.0592835	0.125201	0.0533996	0.0166378	0.0364671	0.0117196	0.0360474	0.00836162	0.0178347	0.00371275	0.00896646
Infarcts	0.0285645	0.0321627	0.018806	0.0166006	0.00288592	0.0150794	0.0140857	0.00272408	0.0320091	0.064853	0.0630522	0.0536912	0.0378188	0.0758373	0.064723	0.0491011
Downreg	All_diseases		WMH_MB			WMH_Infarcts			WMH			Infarcts			MB
protein	NPTX2	WIF1	PCDH7	TNFSF9	PLXDC1	NPTX1	L1CAM	ROBO1	RTN4R	CBLN4	DCC	SERPINI1	CRISP2	CLUL1	TNFSF14	SDK2	JAM3
max	-0.176108	-0.176108	-0.176108	-0.176108	-0.176108	-0.176108	-0.176108	-0.176108	-0.176108	-0.176108	-0.176108	-0.176108	-0.176108	-0.176108	-0.176108	-0.176108	-0.176108
min	0.0638842	0.0638842	0.0638842	0.0638842	0.0638842	0.0638842	0.0638842	0.0638842	0.0638842	0.0638842	0.0638842	0.0638842	0.0638842	0.0638842	0.0638842	0.0638842	0.0638842
WMH	-0.128494	-0.118125	-0.0897682	-0.0858407	-0.0705387	-0.116215	-0.0913771	-0.0568208	-0.176108	-0.158231	-0.142182	-0.0401375	0.0638842	0.00819463	-0.0419408	-0.0268533	-0.0288429
MB	-0.0381442	-0.0385591	-0.0298648	-0.0474342	-0.0566305	-0.0159448	0.0104435	-0.000653435	0.00253281	-0.00861397	-0.0175436	0.020484	-0.0313654	0.0117632	-0.0686951	-0.0480392	-0.0431075
Infarcts	-0.0341963	-0.0560745	-0.00562467	-0.0189062	-0.0217029	-0.0520895	-0.0636255	-0.0478178	-0.0361185	-0.0204105	-0.0251453	-0.0726645	-0.0683466	-0.0587883	0.0326312	-0.0112101	-0.0076427

## Sheet: Fig_1f-1g
Protein	WML_burden	Avg_NPX_residuals		Protein	MB_burden	Avg_NPX_residuals
LTBP2	0.0466259	-0.257977		COMP	0	-0.355154
LTBP2	0.452122	0.877828		COMP	0	-0.0504739
LTBP2	0.081499	-0.314439		COMP	0.30103	-0.464995
LTBP2	0.100621	-0.891302		COMP	0	-0.926411
LTBP2	0.0815471	-0.633494		COMP	0	0.139397
LTBP2	0.492101	0.167787		COMP	0	-0.914409
LTBP2	0.0344155	-0.641508		COMP	0	-0.328585
LTBP2	0.175305	0.394029		COMP	0	0.902494
LTBP2	0.181952	-0.237514		COMP	0.778151	1.15245
LTBP2	0.486947	0.873466		COMP	0	0.782435
LTBP2	0.540436	0.164766		COMP	0	0.524974
LTBP2	0.550238	0.331064		COMP	0.30103	-0.38035
LTBP2	0.161216	0.599737		COMP	0	1.79395
LTBP2	0.165527	0.674786		COMP	0.477121	-0.853402
LTBP2	0.269183	-0.816962		COMP	0	-0.330821
LTBP2	0.0776215	-0.377019		COMP	0	0.397167
LTBP2	0.186118	-0.126308		COMP	0	0.670077
LTBP2	0.173209	0.505641		COMP	0
LTBP2	0.0792351	-0.811268		COMP	0	-1.0018
LTBP2	0.215813	-0.525385		COMP	0.30103	0.513128
LTBP2	0.348827	0.217057		COMP	0.69897	0.957566
LTBP2	0.174799	0.307013		COMP	0	-0.373956
LTBP2	0.338664	0.292738		COMP	0	-0.446971
LTBP2	0.0922162	-0.5987		COMP	0	-0.788865
LTBP2	0.303959	-0.412739		COMP	0	0.0127029
LTBP2	0.223111	-0.273736		COMP	0
LTBP2	0.106642	-0.884999		COMP	0	0.0830251
LTBP2	0.531718	-0.117192		COMP	0.30103	0.111008
LTBP2	0.0782236			COMP	0	0.537254
LTBP2	0.258851	0.466543		COMP	0.30103	-0.832783
LTBP2	0.116252	-0.733935		COMP	0	-0.201456
LTBP2	0.720172	0.243911		COMP	0	0.16341
LTBP2	0.463152	0.53697		COMP	0	-0.832401
LTBP2	0.104475	-0.198094		COMP	0	0.0986202
LTBP2	0.141756	-0.025007		COMP	0	1.06182
LTBP2	0.19922	-0.325557		COMP	0	-0.162761
LTBP2	0.0943837	-0.158756		COMP	0	-0.891836
LTBP2	0.0750927	-0.559998		COMP	0	-0.105862
LTBP2	0.18253	0.987477		COMP	0	-0.398688
LTBP2	0.430904	0.186981		COMP	0	0.0751195
LTBP2	0.176124	-0.861581		COMP	0	-0.146924
LTBP2	0.122224	-0.715265		COMP	0.30103	0.804723
LTBP2	0.217138	0.171924		COMP	0	0.160863
LTBP2	0.0539955	0.0521155		COMP	0.954243	0.492231
LTBP2	0.138264	0.429908		COMP	0	-0.784235
LTBP2	0.832065	0.730329		COMP	1.25527	-0.58774
LTBP2	0.0890131	-0.33632		COMP	0	-0.820592
LTBP2	0.573094	0.69415		COMP	0	-0.0828182
LTBP2	0.0499735	-0.814406		COMP	0	0.985161
LTBP2	0.101874	-0.625163		COMP	0	0.160773
LTBP2	0.146139	-0.26371		COMP	0	-0.758606
LTBP2	0.0483117	-0.272803		COMP	0.90309	0.012391
LTBP2	0.304272	-0.0514705		COMP	0.30103	-0.0410161
LTBP2	0.0846539	-0.0789503		COMP	0	-0.287379
LTBP2	0.116589	-0.21911		COMP	0.477121	0.361161
LTBP2	0.178243	-0.198395		COMP	0	-0.131209
LTBP2	0.412552	0.237172		COMP	0	-0.0278392
LTBP2	0.0243245			COMP	0	-0.285562
LTBP2	0.104547	0.412903		COMP	0.60206	1.04806
LTBP2	0.0459756	-0.370194		COMP	0	0.0336692
LTBP2	0.0922403	-1.31924		COMP	0	0.0343276
LTBP2	0.0730938	-0.480281		COMP	0	-0.031069
LTBP2	0.511608	0.5319		COMP	0	-0.451265
LTBP2	0.252444	0.246651		COMP	0	0.296934
LTBP2	0.382472	0.152908		COMP	0	-0.206504
LTBP2	0.0813063	-0.185251		COMP	0	0.141972
LTBP2	0.359617	0.323883		COMP	0	-0.663949
LTBP2	0.521844	-0.0277345		COMP	0.30103	0.327859
LTBP2	0.253914	0.644954		COMP	0	-0.473563
LTBP2	0.141034	-0.144259		COMP	0	-0.356678
LTBP2	0.249554	-0.290098		COMP	0	0.422821
LTBP2	0.130003	0.60041		COMP	0	-0.579948
LTBP2	0.236019	0.0930446		COMP	0.30103	0.0588172
LTBP2	0.548697	0.100262		COMP	0	0.27002
LTBP2	0.0949135	-0.324796		COMP	0	0.0586332
LTBP2	0.123308	-0.0720302		COMP	0	-0.469181
LTBP2	0.066543	0.259101		COMP	0	0.322081
LTBP2	0.0989837	0.0672324		COMP	0	-0.0947328
LTBP2	0.258393	0.164895		COMP	0	-0.305626
LTBP2	0.365156	-0.316803		COMP	0	0.148963
LTBP2	0.20093	0.0916468		COMP	0	0.730946
LTBP2	0.171933	0.0962566		COMP	0	0.136745
LTBP2	0.279274	0.744024		COMP	0	0.157561
LTBP2	0.0895429	-0.306527		COMP	0	-0.703404
LTBP2	0.0847262	-0.317019		COMP	0	-0.480813
LTBP2	0.0628582	-0.109618		COMP	0.30103	1.30595
LTBP2	0.249988	0.251336		COMP	0	0.116281
LTBP2	0.0626897	-0.29674		COMP	0	0.504038
LTBP2	0.265329	-0.672351		COMP	0	-0.773403
LTBP2	0.11931	0.0714669		COMP	0	-0.647154
LTBP2	0.121406	-0.548983		COMP	0	-0.266497
LTBP2	0.18041	0.203526		COMP	0.30103	0.53711
LTBP2	0.0253119	0.649968		COMP	0	-0.734427
LTBP2	0.0474447	0.197179		COMP	0	0.165978
LTBP2	0.112543	-0.899352		COMP	0	-0.609802
LTBP2	0.365276	0.0672021		COMP	0	-0.0375418
LTBP2	0.111531	-0.260444		COMP	0	0.281657
LTBP2	0.582655	0.794738		COMP	0	0.237947
LTBP2	0.192934	-0.00731939		COMP	0	-0.259511
LTBP2	0.278527	-0.205937		COMP	0	0.472463
LTBP2	0.0820047	0.180538		COMP	0	-0.597975
LTBP2	0.133038	-0.169568		COMP	0	0.26361
LTBP2	0.229806	0.43736		COMP	0	-0.76204
LTBP2	0.350995	-0.260827		COMP	0	0.0325856
LTBP2	0.226097	0.428314		COMP	0	0.37446
LTBP2	0.0938779	-0.102279		COMP	0	-0.186028
LTBP2	0.140407	-0.471681		COMP	0	-0.154257
LTBP2	0.0515871	0.0804545		COMP	0	0.537109
LTBP2	0.180483	-0.326416		COMP	0.30103	-0.670359
LTBP2	0.148524	0.323419		COMP	0	-1.20352
LTBP2	0.1971	0.0250778		COMP	0	-0.0290104
LTBP2	0.165382	0.0809812		COMP	0.30103	0.720437
LTBP2	0.112398	-0.200408		COMP	0	0.0896847
LTBP2	0.255407	0.209812		COMP	0	0.524938
LTBP2	0.136939	-0.182595		COMP	0.69897	0.311229
LTBP2	0.21892	-0.189199		COMP	0	0.110657
LTBP2	0.440489	-0.180109		COMP	0.90309	0.563111
LTBP2	0.147271	0.227446		COMP	0	-0.0870237
LTBP2	0.158807	0.167597		COMP	0	1.81758
LTBP2	0.207047	0.712734		COMP	0	-0.427556
LTBP2	0.394442	0.233941		COMP	0	-0.772178
LTBP2	0.164539	0.393784		COMP	0.30103	0.790963
LTBP2	0.207023	0.642067		COMP	0	1.34022
LTBP2	0.0619912	-0.131358		COMP	0	0.225464
LTBP2	0.673426	1.17301		COMP	0.30103	0.126221
LTBP2	0.313424	-0.689665		COMP	0.477121	-0.24375
LTBP2	0.0936853	-1.13542		COMP	0	0.575028
LTBP2	0.310655	0.429958		COMP	0.477121	0.452782
LTBP2	0.0460238	0.452935		COMP	0	-0.118268
LTBP2	0.0820288	0.0396431		COMP	0	0.480931
LTBP2	0.223544	0.0980137		COMP	0	-0.334161
LTBP2	0.388686	-0.113525		COMP	0	0.207667
LTBP2	0.206926	0.148815		COMP	0	-0.197122
LTBP2	0.678267	0.259524		COMP	0	-0.695361
LTBP2	0.207721	-0.0178533		COMP	0.60206	1.026
LTBP2	0.0439767	-0.56222		COMP	2.57749	0.0414646
LTBP2	0.046072	-0.463025		COMP	0	0.033324
LTBP2	0.23337	0.707307		COMP	0	-0.46525
LTBP2	0.0952507	-0.0965527		COMP	0	0.318788
LTBP2	0.249916	-0.397304		COMP	0	0.02075
LTBP2	0.28869	0.737028		COMP	0	-0.0837062
LTBP2	0.33522	0.221812		COMP	0	0.314517
LTBP2	0.0979962	-0.0549414		COMP	0	-0.234242
LTBP2	0.123236	-0.277897		COMP	0	-0.197869
LTBP2	0.162203	0.448813		COMP	0	0.024201
LTBP2	0.175497	-0.403989		COMP	0	0.679052
LTBP2	0.103873	-0.201835		COMP	1.61278	0.0748088
LTBP2	0.145128	-0.632485		COMP	0	-0.0931106
LTBP2	0.293627	-0.684193		COMP	2.62634	1.37266
LTBP2	0.0938539	-0.130756		COMP	0	0.286848
LTBP2	0.196498	-0.301509		COMP	0	-0.558437
LTBP2	0.18831	0.176826		COMP	0	0.101335
LTBP2	0.211864	0.488023		COMP	0	0.218688
LTBP2	0.41944	-0.185306		COMP	0	0.135237
LTBP2	0.274722	-0.137459		COMP	0	-0.460675
LTBP2	0.206059	-0.508111		COMP	0	-0.514955
LTBP2	0.401113	0.325155		COMP	0	-0.21757
LTBP2	0.104547	-0.589873		COMP	0	-0.371166
LTBP2	0.329151	0.324844		COMP	0.69897	1.11771
LTBP2	0.200641	-0.363923		COMP	0	0.272067
LTBP2	0.114325	0.176481		COMP	0	0.393561
LTBP2	0.0816435	-0.518473		COMP	0	-0.725552
LTBP2	0.0774288	0.116968		COMP	0	0.163967
LTBP2	0.159795	-0.333198		COMP	0.30103	-0.238995
LTBP2	0.0738404	-0.623213		COMP	0	0.229244
LTBP2	0.113338	0.0683296		COMP	0.30103	-0.242652
LTBP2	0.0677231	-0.378693		COMP	0	-0.653612
LTBP2	0.295699	0.925246		COMP	0	1.07665
LTBP2	0.225182	0.341271		COMP	0	0.634483
LTBP2	0.142045	-0.216177		COMP	0	-0.295597
LTBP2	0.0596792	-0.174317		COMP	0	1.60623
LTBP2	0.0702037	0.623398		COMP	0	-0.132918
LTBP2	0.0705409	-0.210217		COMP	0	-0.100176
LTBP2	0.195414	-0.33551		COMP	0	-0.19955
LTBP2	0.188141	0.760892		COMP	0	0.427615
LTBP2	0.101007	-0.252682		COMP	0	0.450175
LTBP2	0.0507442	0.0138874		COMP	0	0.920909
LTBP2	0.131256	0.576295		COMP	0	-0.280407
LTBP2	0.0630991	-0.130458		COMP	0.477121	-0.427392
LTBP2	0.0976832	0.168375		COMP	0.30103	-0.135665
LTBP2	0.105149	-0.428511		COMP	0	-0.204008
LTBP2	0.139781	-0.132872		COMP	0	0.153446
LTBP2	0.0836424	-0.18561		COMP	0	0.399031
LTBP2	0.0395453	-0.481682		COMP	0	0.495136
LTBP2	0.180507	0.855239		COMP	0	0.444373
LTBP2	0.0925293	0.098024		COMP	0	-0.754461
LTBP2	0.448172	0.225182		COMP	0	-0.114028
LTBP2	0.803092	0.117763		COMP	0	-0.495089
LTBP2	0.221377	-0.747852		COMP	0	0.141588
LTBP2	0.364217	0.0728035		COMP	0	0.868105
LTBP2	0.057897	-0.234441		COMP	0	1.27078
LTBP2	0.110303	-0.0161121		COMP	0	0.662702
LTBP2	0.0729252	0.230191		COMP	0	-0.0680684
LTBP2	0.355667	0.0392161		COMP	0	-0.212997
LTBP2	0.0483117	0.177598		COMP	0	0.344765
LTBP2	0.0989596	0.112579		COMP	0	0.54883
LTBP2	0.0262271	0.0336149		COMP	0	0.256272
LTBP2	0.0392322	-0.565271		COMP	0	1.01265
LTBP2	0.218944	0.248152		COMP	0	-0.224288
LTBP2	0.331318	0.149147		COMP	0	-1.2091
LTBP2	0.408362	0.873215		COMP	0	-0.383405
LTBP2	0.283609	0.392704		COMP	0	-0.234438
LTBP2	0.126608	-0.118349		COMP	0.30103	0.827454
LTBP2	0.654641	0.61846		COMP	0.30103	-0.149007
LTBP2	0.0582342	0.543148		COMP	0	0.529319
LTBP2	0.0978999	-0.244205		COMP	0	-0.464682
LTBP2	0.260826	-0.158152		COMP	0.845098	-0.355403
LTBP2	0.0282983	-0.519934		COMP	0	0.485527
LTBP2	0.633544	0.993462		COMP	0	0.443179
LTBP2	0.0782958			COMP	0	1.0866
LTBP2	0.391335	-0.591079		COMP	0.30103	0.0899208
LTBP2	0.05243	0.320886		COMP	0.30103	0.496367
LTBP2	0.0904581	-0.504449		COMP	1.38021	1.42191
LTBP2	0.355667	0.569889		COMP	0.477121	-0.313922
LTBP2	0.139781	-0.237728		COMP	0	-0.119488
LTBP2	0.128414	-0.167555		COMP	0.30103	-0.0947604
LTBP2	0.0344877	-0.662816		COMP	0	-0.315408
LTBP2	0.201508	-0.0500703		COMP	0	-0.310263
LTBP2	0.334979	0.192295		COMP	0	0.689679
LTBP2	0.0786089	0.466748		COMP	0	0.697653
LTBP2	0.0626897	0.869082		COMP	0	-0.486466
LTBP2	0.0732865	-0.367753		COMP	0	-0.275262
LTBP2	0.129209	-0.0455127		COMP	0	0.00927204
LTBP2	0.154207	0.632501		COMP	0	0.461584
LTBP2	0.128101	0.108333		COMP	0	-0.0424206
LTBP2	0.109364	-0.0102733		COMP	0	-0.205584
LTBP2	0.360893	0.165748		COMP	0	-0.42239
LTBP2	0.268966	0.0971402		COMP	0.477121	0.602707
LTBP2	0.100092	0.479236		COMP	0	0.290823
LTBP2	0.203916	-0.305888		COMP	0	0.286397
LTBP2	0.136819	-0.20582		COMP	0	-0.291802
LTBP2	0.120081	-0.133165		COMP	0	-0.580615
LTBP2	0.087568	-0.114709		COMP	0	0.10729
LTBP2	0.16702	0.158763		COMP	2.45939	-0.758104
LTBP2	0.543375	0.316054		COMP	0.30103	0.0278319
LTBP2	0.0920717	0.130755		COMP	0	-0.0336057
LTBP2	0.0983816	0.78184		COMP	0	0.231301
LTBP2	0.123958	0.209921		COMP	0	0.209042
LTBP2	0.0254805	-0.682426		COMP	0	-0.112092
LTBP2	0.299648	0.16666		COMP	0	-0.187352
LTBP2	0.0905544	-0.118703		COMP	0	-0.597588
LTBP2	0.11052	0.0267761		COMP	1.11394	0.518133
LTBP2	0.163672	-0.353196		COMP	0	0.936155
LTBP2	0.320794	-0.753113		COMP	0	0.324613
LTBP2	0.0964308	-0.120587		COMP	0	-0.279896
LTBP2	0.25389	0.0230328		COMP	0	-0.16605
LTBP2	0.0915659	0.0224586		COMP	1.59106	0.0549024
LTBP2	0.0320794	-0.143454		COMP	0	0.257657
LTBP2	0.639878	-0.045402		COMP	0	-0.608666
LTBP2	0.170608	-0.406342		COMP	0	-0.287854
LTBP2	0.124946	-0.11681		COMP	0	0.300981
LTBP2	0.0223255	-0.526007		COMP	0	0.674504
LTBP2	0.142744	-0.832545		COMP	0	-0.389863
LTBP2	0.447329	0.324669		COMP	0.30103	-1.32388
LTBP2	0.151438	0.382589		COMP	0	0.079144
LTBP2	0.0551033	0.0783873		COMP	0	-0.395822
LTBP2	0.0306344	-0.684161		COMP	0	-0.253531
LTBP2	0.04494	-0.216244		COMP	0	1.12459
LTBP2	0.280381	0.348626		COMP	0	0.0347275
LTBP2	0.0516353	-0.186096		COMP	0	0.111096
LTBP2	0.123645	-0.31587		COMP	0	0.0841196
LTBP2	0.040027	-0.297097		COMP	0	-0.271522
LTBP2	0.0882665	0.00638814		COMP	0	0.353291
LTBP2	0.505587	0.249878		COMP	0	-0.435329
LTBP2	0.0302731	-0.260959		COMP	0	-1.76145
LTBP2	0.103584	-0.506785		COMP	0.477121	1.11925
LTBP2	0.0459997	0.0274792		COMP	0	0.0889893
LTBP2	0.0726844	-0.237321		COMP	0	-0.288187
LTBP2	0.0836665	-0.361199		COMP	0	-0.754857
LTBP2	0.444102	0.522329		COMP	0	0.501585
LTBP2	0.021892	0.56555		COMP	0	-0.00559964
LTBP2	0.147271	0.00465444		COMP	0	0.456997
LTBP2	0.376692	-0.512754		COMP	0	0.327394
LTBP2	0.0522133	-0.307657		COMP	0	-0.89578
LTBP2	0.0827272	0.132624		COMP	0	0.0555697
LTBP2	0.145224	-0.350072		COMP	0	-0.0789465
LTBP2	0.0151245	-0.375403		COMP	0	0.153374
LTBP2	0.754227	0.553859		COMP	0	0.629258
LTBP2	0.0652425	0.623892		COMP	0	-0.442068
LTBP2	0.824503	0.157054		COMP	0	0.279638
LTBP2	0.0990318	-0.451998		COMP	0	0.348661
LTBP2	0.25165	0.159317		COMP	0	0.0613394
LTBP2	0.420644	-0.544629		COMP	0.954243	-0.0520289
LTBP2	0	-0.112884		COMP	0	0.491547
LTBP2	0.242739	0.234096		COMP	0	-0.180624
LTBP2	0.0678676	-0.449995		COMP	0	-0.41538
LTBP2	0.0542845	-0.324601		COMP	0	0.387068
LTBP2	0.346563	-0.0349776		COMP	0.477121	0.154124
LTBP2	0.141275	0.00331941		COMP	0.30103	-0.122492
LTBP2	0.0506478	-0.163491		COMP	0	-0.387094
LTBP2	0.307548	-0.1634		COMP	0	-0.154699
LTBP2	0.0609075	-0.400342		COMP	1.07918	0.495961
LTBP2	0.0666394	-0.185654		COMP	0	-0.230595
LTBP2	0.450388	-0.055557		COMP	0	-0.170808
LTBP2	0.102933	0.139851		COMP	0	0.0579778
LTBP2	0.300828	0.403326		COMP	0	-0.348332
LTBP2	0.0808487	0.205759		COMP	0	-0.334834
LTBP2	0.0465536	-0.483217		COMP	0	-0.243488
LTBP2	0.237031	-0.241341		COMP	0	0.046041
LTBP2	0.101392	-0.201253		COMP	0	0.37996
LTBP2	0.761259	0.437362		COMP	0	-0.417073
LTBP2	0.154304	-0.277291		COMP	0	-0.162645
LTBP2	0.0472521	-0.474258		COMP	0	-0.292453
LTBP2	0.604595	0.338112		COMP	0	0.199815
LTBP2	0.626319	0.298143		COMP	0	-0.0736623
LTBP2	0.636386	-0.143457		COMP	0	0.545997
LTBP2	0.111941	0.298946		COMP	0	-0.919326
LTBP2	0.265185	-0.0694131		COMP	0	0.264214
LTBP2	0.0800058	-0.033559		COMP	0	0.322683
LTBP2	0.07201	-0.233386		COMP	0	-0.0309295
LTBP2	0.088146	-0.320639		COMP	0	0.837062
LTBP2	0.131232	-0.419594		COMP	0	-0.676996
LTBP2	0.301238	0.496363		COMP	0	-0.369189
LTBP2	0.0553201	-0.156909		COMP	0	1.19081
LTBP2	0.119768	-0.611434		COMP	0	-0.327561
LTBP2	0.0377149	-0.145899		COMP	1.51851	1.0881
LTBP2	0.0754781	-0.149192		COMP	0	-0.254526
LTBP2	0.240379	0.187562		COMP	0	0.591855
LTBP2	0.0964549	0.0907179		COMP	0	0.315299
LTBP2	0.116444	-0.535443		COMP	0	0.0334392
LTBP2	0.0351139	-0.114719		COMP	0	-0.140371
LTBP2	0.21432	-0.327292		COMP	1.49136	-0.0838686
LTBP2	0.153846	-0.645955		COMP	0	0.375466
LTBP2	0.155123	-0.360288		COMP	0	0.10179
LTBP2	0.800684	0.588695		COMP	0	-0.166437
LTBP2	0.0450604	-0.21719		COMP	0	-0.0159648
LTBP2	0.0643273	-1.19055		COMP	0	0.333506
LTBP2	0.235177	0.599717		COMP	0	1.16856
LTBP2	0.0868214	0.228003		COMP	0	-0.793317
LTBP2	0.418742	1.14676		COMP	0	0.0532771
LTBP2	0.207312	-0.146164		COMP	0	0.0366577
LTBP2	0.0781032	0.0509855		COMP	0	-0.341686
LTBP2	0.0899282	-0.252457		COMP	0	0.160187
LTBP2	0.29789	-0.605602		COMP	0.30103	0.322292
LTBP2	0.0943355	-0.169871		COMP	0	0.18835
LTBP2	0.160276	-0.470524		COMP	0	0.527538
LTBP2	0.148957	-0.358631		COMP	0.477121	1.20652
LTBP2	0.0418814	-0.175973		COMP	0	-0.366162
LTBP2	0.519146	-0.0794294		COMP	0	0.295025
LTBP2	0.0364867	-0.479426		COMP	0	-0.276889
LTBP2	0.129883	0.0536384		COMP	0	-0.502134
LTBP2	0.107317	-0.0910493		COMP	0	0.390575
LTBP2	0.0555127	0.194917		COMP	0.477121	0.368292
LTBP2	0.0562593	-0.662927		COMP	0	0.457915
LTBP2	0.420139	0.141583		COMP	0	0.260967
LTBP2	0.0694812	-0.161187		COMP	0	-0.847708
LTBP2	0.446414	0.0750828		COMP	0	0.0196623
LTBP2	0.0811618	-0.119405		COMP	0	0.0775651
LTBP2	0.081523	-0.631786		COMP	0	-0.57245
LTBP2	0.144646	0.123099		COMP	0	0.311199
LTBP2	0.117745	0.00181051		COMP	0.30103	1.13347
LTBP2	0.0452772	0.0219311		COMP	0	-0.344324
LTBP2	0.0752372	-0.0179869		COMP	0	-0.945794
LTBP2	0.0520929	-0.150074		COMP	0	0.480703
LTBP2	0.23166	-0.36352		COMP	0	0.0790687
LTBP2	0.275782	-0.566408		COMP	0	-0.740188
LTBP2	0.572444	0.852142		COMP	0.30103	0.380332
LTBP2	0.109942	0.420846		COMP	0	-0.222419
LTBP2	0.192187	0.318179		COMP	0	-0.581985
LTBP2	0.102548	-0.737167		COMP	1.11394	0.137339
LTBP2	0.0319349	0.0416278		COMP	0	0.756364
LTBP2	0.0611242	-0.429016		COMP	0	0.161282
LTBP2	0.130774	-0.724913		COMP	0	-0.678564
LTBP2	0.126198	-0.210549		COMP	0	-0.171439
LTBP2	0.187106	0.403881		COMP	0	1.53623
LTBP2	0.191874	-0.705017		COMP	0	0.811099
LTBP2	0.124368	0.0377945		COMP	0	-1.04583
LTBP2	0.432879	0.489559		COMP	0	-0.935639
LTBP2	0.178917	-0.207229		COMP	0	0.306224
LTBP2	0.0767786	-0.417731		COMP	0	0.406543
LTBP2	0.114783	0.54545		COMP	0	-0.439259
LTBP2	0.167068	-0.20056		COMP	0	-0.18698
LTBP2	0.0661577	-0.34467		COMP	0.477121	1.07526
LTBP2	0.336328	-0.158737		COMP	0	0.229934
LTBP2	0.0905303	-0.415134		COMP	0	-0.5158
LTBP2	0.0765377	-0.34749		COMP	0.30103	0.370773
LTBP2	0.544145	0.075827		COMP	0	0.302241
LTBP2	0.228746	0.0926909		COMP	1.50515	0.551176
LTBP2	0.223448	0.22173		COMP	0	-1.86123
LTBP2	0.218463	-0.602264		COMP	1.69897	0.428861
LTBP2	0.0968884	0.306082		COMP	0	-0.6759
LTBP2	0.0681326	0.963397		COMP	0.69897	-0.018199
LTBP2	0.747218	0.575564		COMP	0.30103	-0.0454479
LTBP2	0.0666153	-0.981241		COMP	0	-0.677498
LTBP2	0.0929869	-0.0821756		COMP	0	0.804225
LTBP2	0.115168	-0.158916		COMP	0	-0.674657
LTBP2	0.119888	-0.110138		COMP	0	0.582847
LTBP2	0.135591	-0.0729799		COMP	0	0.351341
LTBP2	0.098791	0.250866		COMP	0	0.215066
LTBP2	0.48803	0.413568		COMP	0	-0.754139
LTBP2	0.065676	-0.327119		COMP	0	-0.0716376
LTBP2	0.245918	-0.304668		COMP	0	0.345445
LTBP2	0.0878089	0.0834395		COMP	0	0.150337
LTBP2	0.0842445	0.586727		COMP	0	-0.020888
LTBP2	0.57832	0.228877		COMP	0	-0.231291
LTBP2	0.0974182	-0.746574		COMP	0	0.156475
LTBP2	0.507707	0.300398		COMP	0	0.562057
LTBP2	0.0404846	0.207198		COMP	0	-0.887672
LTBP2	0.0736236	-0.295886		COMP	0	-0.575622
LTBP2	0.0645923	-0.06788		COMP	0	-0.263277
LTBP2	0.0775974			COMP	0	0.424632
LTBP2	0.138914	0.178975		COMP	0	0.0621688
LTBP2	0.0383652	-0.24129		COMP	1.04139	0.463774
LTBP2	0.247146	0.709654		COMP	0	-1.61945
LTBP2	0.0504311	-0.573786		COMP	0	-1.01034
LTBP2	0.186142	0.35948		COMP	0	-0.413417
LTBP2	0.0741775	0.287357		COMP	0	0.369766
LTBP2	0.0261789	-0.733023		COMP	0	-0.0646124
LTBP2	0.0504793	-0.297923		COMP	0	-0.138237
LTBP2	0.0949858	-0.0819157		COMP	0	0.402754
LTBP2	0.105775	0.234625		COMP	0	0.242026
LTBP2	0.0289003	0.778855		COMP	0	0.809407
LTBP2	0.0917104	-0.250682		COMP	0.477121	-0.0608864
LTBP2	0.515775	0.441145		COMP	0	-0.105711
LTBP2	0.131424	0.0710199		COMP	0	0.164589
LTBP2	0.234574	-0.414742		COMP	0	-0.520289
LTBP2	0.0138481	-0.547637		COMP	0	-0.654257
LTBP2	0.281297	-0.144414		COMP	0.30103	-0.836948
LTBP2	0.0523819	-0.995412		COMP	0	0.0356843
LTBP2	0.107341	-0.316408		COMP	0	0.176144
LTBP2	0.0925293	-0.0436127		COMP	0	-0.290853
LTBP2	0.61459	0.0350125		COMP	0	0.531674
LTBP2	0.397067	0.0803529		COMP	0	0.00545517
LTBP2	0.0659891	-1.04736		COMP	0	-0.909321
LTBP2	0.345455	-0.243761		COMP	0	0.348648
LTBP2	0.0354029	-0.581026		COMP	2.55991	-0.0311107
LTBP2	0.0571504	-0.675051		COMP	0	0.818827
LTBP2	0.0886518	0.00479892		COMP	0	0.25202
LTBP2	0.148933	-0.172463		COMP	0	0.0133356
LTBP2	0.19515	-0.646118		COMP	0	-0.542623
LTBP2	0.296253	-0.722978		COMP	0	0.626407
LTBP2	0.0436877	-0.157926		COMP	0	0.855619
LTBP2	0.223809	0.087547		COMP	0	0.429051
LTBP2	0.163841	-0.613789		COMP	0	-0.232768
LTBP2	0.0437118	0.638804		COMP	0	0.0416856
LTBP2	0.0704205	-0.205331		COMP	0	0.00618358
LTBP2	0.042917	-0.083578		COMP	0	-1.30602
LTBP2	0.124753	-0.718619		COMP	0	-0.0149136
LTBP2	0.137036	-0.0760958		COMP	1	0.134671
LTBP2	0.0767063	-0.27479		COMP	0	0.0900348
LTBP2	0.047806	-0.664013		COMP	0	-0.289947
LTBP2	0.259405	0.290988		COMP	0.30103	-0.0751909
LTBP2	0.102789	-0.630521		COMP	0	-0.124349
LTBP2	0.0545494	-0.246725		COMP	0	0.469826
LTBP2	0.0625452	-0.400391		COMP	0	0.0725482
LTBP2	0.0565243	-0.745739		COMP	0	1.06388
LTBP2	0.151101	0.189728		COMP	0.477121	0.549757
LTBP2	0.187106	0.254273		COMP	0	0.575336
LTBP2	0.0994894	0.197877		COMP	0	-0.185384
LTBP2	0.0918068	0.329082		COMP	0	0.111853
LTBP2	0.124223	-0.676044		COMP	0	-0.197436
LTBP2	0.0923848	-0.136811		COMP	0	-0.302356
LTBP2	0.0472039	-0.142096		COMP	0	-0.657879
LTBP2	0.187852	0.349974		COMP	0	0.0425494
LTBP2	0.0570541	-0.257689		COMP	1.83251	1.18291
LTBP2	0.0761524	-0.120845		COMP	0	1.44293
LTBP2	0.105221	-0.316618		COMP	0	0.553152
LTBP2	0.243245	0.624542		COMP	0	0.28972
LTBP2	0.0534415	0.0290699		COMP	0	1.16747
LTBP2	0.334907	-0.207308		COMP	0
LTBP2	0.47134	0.349166		COMP	0	-0.0106743
LTBP2	0.328404	0.175021		COMP	0	0.158619
LTBP2	0.0162324	-0.369163		COMP	0	0.437873
LTBP2	0.263306	0.0327531		COMP	0.30103	-0.0344919
LTBP2	0.141684	-0.957761		COMP	1.5682	0.315583
LTBP2	0.202567	-0.179171		COMP	0	-0.105748
LTBP2	0.0995135	-0.135995		COMP	0	0.200244
LTBP2	0.0475892	0.118229		COMP	0	0.233514
LTBP2	0.122056	0.375954		COMP	0	-0.502825
LTBP2	0.0804634	0.432777		COMP	0	-0.00557507
LTBP2	0.0351862	-0.513552		COMP	0.30103	-0.243641
LTBP2	0.0847743	-0.410127		COMP	0	-0.690701
LTBP2	0.174438	-0.464802		COMP	0	-0.000271815
LTBP2	0.150113	-0.380005		COMP	0	0.233068
LTBP2	0.0532007	-0.268852		COMP	0	0.784017
LTBP2	0.0864361	-0.502441		COMP	0	0.399558
LTBP2	0.15676	0.309958		COMP	0	-0.549938
LTBP2	0.229878	0.766102		COMP	0	-0.411881
LTBP2	0.188045	0.712285		COMP	0	-0.050426
LTBP2	0.100164	-0.252672		COMP	0	-0.519878
LTBP2	0.103367	-0.508322		COMP	0	0.787464
LTBP2	0.070854	0.0146885		COMP	0	-0.321177
LTBP2	0.211767			COMP	0	-0.45703
LTBP2	0.0497086	0.285022		COMP	0	-0.284401
LTBP2	0.164708	-0.341102		COMP	0	0.447046
LTBP2	0.0206156	0.0636424		COMP	0.477121	-0.0220074
LTBP2	0.407928	0.418975		COMP	0	-0.3247
LTBP2	0.237368	0.402948		COMP	0	-0.129261
LTBP2	0.142695	-0.421217		COMP	0	0.0177585
LTBP2	0.0415924	0.302651		COMP	0	-0.668624
LTBP2	0.529021	-0.669594		COMP	0	0.316473
LTBP2	0.121165	-0.717676		COMP	0	0.292631
LTBP2	0.142262	-0.370013		COMP	0	0.618008
LTBP2	0.124512	-0.10975		COMP	0	1.56091
LTBP2	0.224315	0.198312		COMP	0	0.253527
LTBP2	0.166948	0.0655103		COMP	0	-0.390184
LTBP2	0.113097	-0.300271		COMP	0	0.244373
LTBP2	0.407976	-0.00256445		COMP	0	0.954927
LTBP2	0.0795964	-0.906798		COMP	0	-0.509837
LTBP2	0.0450364	-0.597282		COMP	1.96848	-0.143405
LTBP2	0.135687	-0.45368		COMP	0	0.095621
LTBP2	0.164973	0.0810934		COMP	0	-1.49064
LTBP2	0.104162	-0.565099		COMP	0	-0.227246
LTBP2	0.189345	0.228295		COMP	0	0.281888
LTBP2	0.0688069	-0.564606		COMP	0.30103	0.208935
LTBP2	0.288088	-0.779427		COMP	0	0.699385
LTBP2	0.0759838	0.26831		COMP	0	0.643418
LTBP2	0.191826	0.190052		COMP	0	0.561903
LTBP2	0.608039	-0.15945		COMP	0	0.190548
LTBP2	0.0627137	-0.150163		COMP	0	-0.711393
LTBP2	0.285728	0.0526427		COMP	0	0.295998
LTBP2	0.059896	-0.106405		COMP	0	0.573175
LTBP2	0.0986465	-0.735766		COMP	0	-0.534713
LTBP2	0.0553442	-0.383393		COMP	0	-0.654246
LTBP2	0.145585	0.0753795		COMP	0	-0.463113
LTBP2	0.121092	0.0175014		COMP	0	-0.2794
LTBP2	0.0541641	-0.141643		COMP	0.30103	0.793875
LTBP2	0.0589567	-0.0784903		COMP	0	0.249241
LTBP2	0.0438081	0.235318		COMP	1.41497	-0.141489
LTBP2	0.190694	0.405077		COMP	0.69897	2.11065
LTBP2	0.209503	1.16033		COMP	0	-0.746055
LTBP2	0.0717933	-0.493952		COMP	0	-0.619919
LTBP2	0.592168	-0.297022		COMP	0	-0.625689
LTBP2	0.141949	-0.549438		COMP	0.60206	0.474524
LTBP2	0.0425076	-0.975061		COMP	0	0.114469
LTBP2	0.185926	-0.427045		COMP	0	0.323579
LTBP2	0.112037	0.196994		COMP	0	-0.386721
LTBP2	0.409422	-0.845603		COMP	0.30103	0.265067
LTBP2	0.0487693	-0.411331		COMP	0	-0.132298
LTBP2	0.103945	0.639904		COMP	0.30103	-0.397482
LTBP2	0.0678917	0.506676		COMP	0	1.07457
LTBP2	0.155291	0.383035		COMP	0	-0.790438
LTBP2	0.132797	-0.556829		COMP	0	-0.164126
LTBP2	0.058186	-0.420356		COMP	0	-0.219269
LTBP2	0.16832	-0.24003		COMP	0	0.397597
LTBP2	0.0866288	-0.23668		COMP	0	0.0513689
LTBP2	0.136024	-0.407353		COMP	0	0.390417
LTBP2	0.0621598	-0.222417		COMP	0	0.537663
LTBP2	0.121285	-0.843133		COMP	0.30103	-0.721437
LTBP2	0.13653	-0.0600025		COMP	0	-1.02926
LTBP2	0.284692	-0.021794		COMP	0	0.42865
LTBP2	0.293122	0.165291		COMP	0	0.366266
LTBP2	0.182891	0.11172		COMP	0.30103	0.262517
LTBP2	0.214705	-0.296503		COMP	0	0.180416
LTBP2	0.702134	0.904664		COMP	0	-0.163389
LTBP2	0.0937334	-0.245122		COMP	0	0.253239
LTBP2	0.0293579	-0.165316		COMP	0	-0.353846
LTBP2	0.0367998			COMP	0	-0.459337
LTBP2	0.0755262	0.490695		COMP	0.477121	-0.596731
LTBP2	0.331198	0.0242699		COMP	0	0.401348
LTBP2	0.147633	0.358361		COMP	0.30103	-0.015427
LTBP2	0.0569096	-0.300211		COMP	0	0.51909
LTBP2	0.170536	0.0377601		COMP	1.30103	-0.29748
LTBP2	0.13364	-0.300676		COMP	0	1.10649
LTBP2	0.122248	-0.940583		COMP	0.60206	-0.253977
LTBP2	0.0989355	0.109395		COMP	0.60206	-0.573883
LTBP2	0.348731	0.329873		COMP	0	-0.0608415
LTBP2	0.12627	0.302591		COMP	0	-0.370214
LTBP2	0.0703242	-0.6766		COMP	0	-0.0728625
LTBP2	0.0633399	-0.182661		COMP	0	0.685104
LTBP2	0.110857	0.152606		COMP	0	0.217109
LTBP2	0.123862	-0.85375		COMP	0	0.257313
LTBP2	0.172391	0.26559		COMP	0	0.0754541
LTBP2	0.0854246	0.154192		COMP	0	0.125038
LTBP2	0.229228	-0.0874792		COMP	0	-0.287536
LTBP2	0.147922	0.0453581		COMP	0.60206	0.0204063
LTBP2	0.189177	-0.292536		COMP	0	-0.582596
LTBP2	0.0470835	0.0130575		COMP	0	0.115169
LTBP2	0.28527	0.311268		COMP	0	-0.340993
LTBP2	0.333679	-0.1846		COMP	0	1.42605
LTBP2	0.667453	-0.590439		COMP	0.30103	0.405247
LTBP2	0.250132	-0.0599756		COMP	0.30103	0.151956
LTBP2	0.345094	-0.0669143		COMP	0	0.447249
LTBP2	0.0981889	-0.159823		COMP	0	-0.484738
LTBP2	0.170849	-0.450689		COMP	0	-0.267927
LTBP2	0.521483	0.112307		COMP	0	0.209007
LTBP2	0.456023	-0.0330728		COMP	0	-0.271951
LTBP2	0.151173	-0.711454		COMP	0	-0.198075
LTBP2	0.0605703	0.607188		COMP	0	-0.237822
LTBP2	0.231155	0.244944		COMP	0.30103	0.160225
LTBP2	0.277227	0.841609		COMP	0	-0.713551
LTBP2	0.800925	0.253645		COMP	0	0.311504
LTBP2	0.136626	-0.0788095		COMP	0.30103	1.77723
LTBP2	0.134122	-0.986295		COMP	0	1.03438
LTBP2	0.16413	-0.170708		COMP	0.30103	-0.152874
LTBP2	0.0798854	-0.233135		COMP	0	0.719974
LTBP2	0.270676	0.290163		COMP	0.30103	0.320129
LTBP2	0.0713838	-0.412413		COMP	0	0.560832
LTBP2	0.0676268	-0.316704		COMP	0	2.19874
LTBP2	0.329777	0.0623547		COMP	0	-0.956074
LTBP2	0.0598237	-0.335422		COMP	0	-0.391879
LTBP2	0.595781	0.270365		COMP	0	-0.769423
LTBP2	0.12444	-0.837334		COMP	0	-0.173049
LTBP2	0.51197	0.39487		COMP	0	0.0569768
LTBP2	0.0742016	-0.376377		COMP	0	-0.0948134
LTBP2	0.067386	-0.411728		COMP	0	-0.0917404
LTBP2	0.0584509	-0.119805		COMP	0	-0.343162
LTBP2	0.39054	0.0356493		COMP	1	0.0814122
LTBP2	0.156327	0.386301		COMP	0	-0.400435
LTBP2	0.139468	-0.625296		COMP	0	0.762638
LTBP2	0.14272	0.0958989		COMP	0.778151	0.429928
LTBP2	0.194716	-0.59283		COMP	0	-0.222018
LTBP2	0.0612928	-0.680166		COMP	0	0.726515
LTBP2	0.448557	-0.581299		COMP	0	-0.870536
LTBP2	0.051274	-0.00273051		COMP	0	-0.0128598
LTBP2	0.0586918	0.0164167		COMP	0.30103	-0.792095
LTBP2	0.0798854	-0.490678		COMP	0	0.823415
LTBP2	0.033404	-0.657359		COMP	0	-0.311013
LTBP2	0.0473966	0.651978		COMP	0	-0.681238
LTBP2	0.675016	0.526037		COMP	0.30103	1.79162
LTBP2	0.0945282	-0.244288		COMP	0	-0.0982556
LTBP2	0.202832	-0.0214732		COMP	0
LTBP2	0.0958528	-0.612021		COMP	0	1.39628
LTBP2	0.0479987	-0.140572		COMP	0	-0.274568
LTBP2	0.088989	0.16523		COMP	0	0.144933
LTBP2	0.103006	-0.238494		COMP	0.30103	-0.535151
LTBP2	0.122537	-0.176832		COMP	0	0.0402196
LTBP2	0.17569	0.204281		COMP	1.20412	1.34344
LTBP2	0.089278	0.116545		COMP	0.778151	-0.25177
LTBP2	0.0960696	-0.0546461		COMP	0	0.185629
LTBP2	0.0547661	0.0751309		COMP	0	-0.699037
LTBP2	0.0330186	-0.424549		COMP	0.30103	0.33591
LTBP2	0.040027	-0.0906188		COMP	0	-0.473991
LTBP2	0.0540436	-0.386345		COMP	0	0.0191997
LTBP2	0.144478	0.449192		COMP	0	0.0531822
LTBP2	0.186215	-0.0586259		COMP	0	0.116965
LTBP2	0.129955	-0.184655		COMP	0	0.231268
LTBP2	0.0607148	-0.0817464		COMP	0	0.0891272
LTBP2	0.201411	0.339216		COMP	0.30103	-0.525156
LTBP2	0.0796445	0.265484		COMP	2.35218	0.622468
LTBP2	0.438515	-0.0109186		COMP	0	-0.35324
LTBP2	0.24534	0.17534		COMP	0	-0.801621
LTBP2	0.0308993	-0.180664		COMP	0	0.0504721
LTBP2	0.84324	0.756266		COMP	0	-0.220923
LTBP2	0.040605	-1.0042		COMP	1.50515	1.96624
LTBP2	0.117552	-0.100886		COMP	0	-0.891686
LTBP2	0.0510332	-0.166119		COMP	1.65321	0.955469
LTBP2	0.105848	-0.0124516		COMP	0	0.0594687
LTBP2	0.0776938	-0.629043		COMP	0	0.304757
LTBP2	0.105101	-0.292719		COMP	0	0.530174
LTBP2	0.405664	0.50052		COMP	0	0.713502
LTBP2	0.151101	-0.352634		COMP	0	-0.7943
LTBP2	0.25165	-0.377619		COMP	0	0.325615
LTBP2	0.399933	-0.132636		COMP	0	-0.0688172
LTBP2	0.0284909	-0.515649		COMP	0	0.172376
LTBP2	0.0867492	-0.285543		COMP	0	0.180707
LTBP2	0.34324	-0.291201		COMP	0	0.865896
LTBP2	0.0954193	-0.390237		COMP	0	-0.0210898
LTBP2	0.424088	0.475516		COMP	0	0.0535653
LTBP2	0.192332	-0.35309		COMP	0	0.376014
LTBP2	0.140311	-0.0900013		COMP	0	-0.0498131
LTBP2	0.0318867	-0.501647		COMP	0	-0.127975
LTBP2	0.498266	0.122819		COMP	0	-0.12714
LTBP2	0.0347286	-0.335091		COMP	0	-0.761345
LTBP2	0.0309234	-0.659577		COMP	0	0.92099
LTBP2	0.073431	0.126156		COMP	0.30103	0.30892
LTBP2	0.201219	-0.460072		COMP	0.30103	-0.472476
LTBP2	0.342276	0.0452778		COMP	2.14301	0.268451
LTBP2	0.0846539	-0.469621		COMP	0	-0.181107
LTBP2	0.0764414	-0.686937		COMP	0	-0.598504
LTBP2	0.504793	0.382454		COMP	0	0.315128
LTBP2	0.0373537	-0.0849322		COMP	0	-0.672933
LTBP2	0.109002	-0.818788		COMP	0	0.13702
LTBP2	0.101898	-0.0577875		COMP	0	0.84599
LTBP2	0.0293098	-0.374119		COMP	0	-0.678344
LTBP2	0.486104	1.22655		COMP	0	0.70388
LTBP2	0.0879293	-0.688961		COMP	0	-0.347746
LTBP2	0.54022	1.09562		COMP	0	0.773328
LTBP2	0.454193	0.879433		COMP	0	0.187253
LTBP2	0.0540196	-0.076504		COMP	0	0.0208681
LTBP2	0.102355	-0.0392715		COMP	0	0.738763
LTBP2	0.156038	0.417891		COMP	0	-0.0869364
LTBP2	0.0221328	-0.778146		COMP	0	-0.827459
LTBP2	0.262439	0.556397		COMP	1.92428	0.224715
LTBP2	0.0693367	-0.658692		COMP	0	1.46441
LTBP2	0.184842	-0.149304		COMP	0	-0.257132
LTBP2	0.344974	-0.0886528		COMP	0	0.0253147
LTBP2	0.225134	0.391673		COMP	0	-0.130156
LTBP2	0.0511054	0.0992829		COMP	0	-0.00804633
LTBP2	0.0544771	-0.214002		COMP	0	0.293865
LTBP2	0.050118	-0.0582729		COMP	0.30103	0.375218
LTBP2	0.814797	-0.0177983		COMP	0	-0.0507373
LTBP2	0.0405568	-0.526536		COMP	0	0.393748
LTBP2	0.0549106	0.22291		COMP	0	-0.54206
LTBP2	0.128318	-0.516686		COMP	0	-0.590732
LTBP2	0.148692	0.546894		COMP	0	0.712259
LTBP2	0.184119	0.340571		COMP	0	-0.683803
LTBP2	0.142527	-0.790152		COMP	0	-0.447706
LTBP2	0.21184	0.0298753		COMP	0	-0.580293
LTBP2	0.0909397	-0.11075		COMP	0	-0.338227
LTBP2	0.10604	0.32934		COMP	0	-0.293804
LTBP2	0.0323202	-0.294999		COMP	0	0.579041
LTBP2	0.0600645	-0.252021		COMP	0	0.0594178
LTBP2	0.0611724	-0.681366		COMP	0	-0.560777
LTBP2	0.0453495	0.0227851		COMP	0	0.859039
LTBP2	0.0570782	-0.134161		COMP	0.30103	0.877402
LTBP2	0.126776	-0.609543		COMP	0	-0.131532
LTBP2	0.0663504	-0.184174		COMP	0	-0.366167
LTBP2	0.0277684	-0.137391		COMP	1.43136	0.643386
LTBP2	0.0379076	-0.398207		COMP	0	-0.261481
LTBP2	0.211454	0.313324		COMP	0	-0.116105
LTBP2	0.281706	0.127973		COMP	0.30103	0.593584
LTBP2	0.239295	-0.512541		COMP	0	0.328484
LTBP2	0.188382	-0.746157		COMP	2.19866	-0.117014
LTBP2	0.0856895	-0.34885		COMP	0	-0.261103
LTBP2	0.487356	-0.215913		COMP	0	-1.26433
LTBP2	0.617143	0.0708431		COMP	0.60206	-0.070526
LTBP2	0.031959	-0.273858		COMP	0	-0.11037
LTBP2	0.097057	0.0687457		COMP	0	0.034084
LTBP2	0.379317	-0.243403		COMP	0	-0.412519
LTBP2	0.078344	-0.141728		COMP	0	0.606995
LTBP2	0.36795	0.260018		COMP	0	0.266932
LTBP2	0.229685	-0.453259		COMP	0	-0.836047
LTBP2	0.298348	0.179663		COMP	0.30103	1.14258
LTBP2	0.132339	-0.130025		COMP	0	0.299554
LTBP2	0.18607	0.0430774		COMP	0	0.580296
LTBP2	0.0459275	0.313927		COMP	0	0.891596
LTBP2	0.0270459	-0.442228		COMP	0.60206	0.646188
LTBP2	0.041761	0.209828		COMP	0	-0.131145
LTBP2	0.489524	0.393346		COMP	0	-0.39501
LTBP2	0.131183	-0.0757145		COMP	0	-0.781387
LTBP2	0.0520206	-0.401891		COMP	0	-0.176858
LTBP2	0.190285	-0.00905502		COMP	0	1.0965
LTBP2	0.0839796	-0.170544		COMP	0	-1.37347
LTBP2	0.105197	-0.108776		COMP	0	0.2553
LTBP2	0.0860267	-0.610479		COMP	0	-0.324165
LTBP2	0.210876	0.278413		COMP	0	0.791282
LTBP2	0.335629	-0.55464		COMP	1.57978	0.750461
LTBP2	0.310077	-0.428186		COMP	0	-0.338129
LTBP2	0.217138	0.256449		COMP	0	0.172364
LTBP2	0.238837	0.47154		COMP	0	0.00387432
LTBP2	0.43259	-0.0525507		COMP	0	0.0957614
LTBP2	0.106666	-0.225973		COMP	0	-0.44184
LTBP2	0.906941	0.241617		COMP	0.69897	0.524982
LTBP2	0.187491	-0.171988		COMP	0	-0.440775
LTBP2	0.169356	-0.372804		COMP	0	-0.507025
LTBP2	0.33823	0.0732008		COMP	0	-0.933913
LTBP2	0.0830403	0.133086		COMP	0	0.463799
LTBP2	0.95612	0.127314		COMP	0	-0.0471009
LTBP2	0.0371129	-0.321156		COMP	0	-0.24976
LTBP2	0.0516834	-0.370092		COMP	0	0.497714
LTBP2	0.28633	-0.106797		COMP	0	0.367288
LTBP2	0.0717692	-0.325502		COMP	0	0.816257
LTBP2	0.166514	0.139708		COMP	0	-0.861586
LTBP2	0.127234	-0.537685		COMP	0	0.0316728
LTBP2	0.0697702	0.962302		COMP	0	-0.406199
LTBP2	0.064809	0.133909		COMP	0	0.675743
LTBP2	0.0703964	-0.730134		COMP	0	0.290589
LTBP2	0.389143	0.339553		COMP	0	0.796347
LTBP2	0.18908	0.0777187		COMP	0	-0.676277
LTBP2	0.0983575	-0.212296		COMP	0	-0.456994
LTBP2	0.17752	0.107684		COMP	0	-0.597452
LTBP2	0.455807	0.0108823		COMP	0	-0.228102
LTBP2	0.0890612	-0.0479456		COMP	0	-0.696848
LTBP2	0.212875	-0.362907		COMP	0	-0.618471
LTBP2	0.0686142	-0.0316116		COMP	0	-0.265605
LTBP2	0.415924	0.319744		COMP	0	0.457547
LTBP2	0.108738			COMP	0	0.563515
LTBP2	0.0347767	-0.0810942		COMP	0	0.100062
LTBP2	0.39921	0.0775857		COMP	0	0.322695
LTBP2	0.440851	-0.437272		COMP	0	-0.48441
LTBP2	0.0952507	-0.275209		COMP	0	-0.555731
LTBP2	0.450075	0.0478148		COMP	0	0.120134
LTBP2	0.0617504	0.177817		COMP	0	-0.38589
LTBP2	0.175088	0.26332		COMP	0	-0.501473
LTBP2	0.0904822	-0.33714		COMP	0	0.763275
LTBP2	0.109051	-0.150057		COMP	0	-0.222192
LTBP2	0.134555	-0.135914		COMP	2.4624	-1.23572
LTBP2	0.347141	0.598712		COMP	0	0.26806
LTBP2	0.0395694	-0.635417		COMP	0	0.429457
LTBP2	0.153629	-0.290602		COMP	0	0.484374
LTBP2	0.0932518	-0.421543		COMP	0	0.696909
LTBP2	0.0374259	0.777881		COMP	0	-0.438937
LTBP2	0.0744425	-0.0519227		COMP	0	0.447769
LTBP2	0.0862916	-0.143767		COMP	0	1.11879
LTBP2	0.0780791	0.766983		COMP	0.778151	0.686891
LTBP2	0.0614614	0.340439		COMP	0	-0.70336
LTBP2	0.146284	0.0613702		COMP	0	0.265008
LTBP2	0.062497	-0.610094		COMP	0	0.216569
LTBP2	0.270266	0.0620252		COMP	0	0.527837
LTBP2	0.0746833	-0.137826		COMP	0	-0.888569
LTBP2	0.0853523	0.311567		COMP	0
LTBP2	0.0417851	0.801004		COMP	0	-0.192374
LTBP2	0.0564038	0.488931		COMP	0	-0.348506
LTBP2	0.0492751	-0.319079		COMP	0	0.174052
LTBP2	0.144622	-0.728602		COMP	0	-0.421362
LTBP2	0.0251433	0.000414175		COMP	0	0.224848
LTBP2	0.341024	-0.101443		COMP	0	0.539783
LTBP2	0.0790184	0.428695		COMP	0	0.768871
LTBP2	0.0559222	-0.0881368		COMP	0	-0.103572
LTBP2	0.306127	-0.647847		COMP	0	0.891527
LTBP2	0.0761524	0.49162		COMP	0	-0.0386858
LTBP2	0.0551033	0.910807		COMP	0	0.0993112
LTBP2	0.0907471	-0.106196		COMP	0	-0.421157
LTBP2	0.0750686	-0.545218		COMP	0	-0.191366
LTBP2	0.0414961	-0.177581		COMP	0	-0.391478
LTBP2	0.0575358	-0.332936		COMP	0	-0.396195
LTBP2	0.204639	-0.109356		COMP	0	0.0342028
LTBP2	0.286065	0.154214		COMP	0	0.931321
LTBP2	0.0522374	0.452224		COMP	0.30103	0.766369
LTBP2	0.0699147	0.604957		COMP	0	1.08548
LTBP2	0.306392	0.151937		COMP	0	0.443251
LTBP2	0.636	0.0876054		COMP	0	0.391732
LTBP2	0.0638698	0.0971269		COMP	0	0.00564522
LTBP2	0.0678436	-0.314776		COMP	0.60206	0.206582
LTBP2	0.117697	0.0520613		COMP	0	-0.0204763
LTBP2	0.325273	0.457148		COMP	0	0.124288
LTBP2	0.0727325	-0.312646		COMP	0.30103	-0.303384
LTBP2	0.148476	0.419315		COMP	0	-0.337129
LTBP2	0.0982612	0.273541		COMP	0	0.496754
LTBP2	0.311257	0.205946		COMP	0	-0.114906
LTBP2	0.0424113	0.248486		COMP	0	0.163617
LTBP2	0.181301	0.484608		COMP	0	-0.26434
LTBP2	0.0718414	0.595218		COMP	0	0.0902631
LTBP2	0.551635			COMP	0.30103	1.69596
LTBP2	0.128847	0.452296		COMP	0	0.421359
LTBP2	0.0500939	0.466097		COMP	0.30103	-0.776057
LTBP2	0.0911083	-0.185482		COMP	0	-0.357572
LTBP2	0.185131	-0.304699		COMP	0	0.509303
LTBP2	0.151944	-0.394448		COMP	0	0.178077
LTBP2	0.0526468	0.819247		COMP	0	-0.107542
LTBP2	0.147151	-0.0251325		COMP	0	-0.809402
LTBP2	0.291869	-0.0625949		COMP	0	-0.704082
LTBP2	0.0994653	0.999772		COMP	0	-0.072371
LTBP2	0.18501	0.196888		COMP	0	-0.721586
LTBP2	0.0524782	0.178491		COMP	0	0.677641
LTBP2	0.0896874	0.10199		COMP	0	0.358567
LTBP2	0.074033	0.164011		COMP	0	-0.0893141
LTBP2	0.0654352	0.245767		COMP	0	-0.725175
LTBP2	0.036583	-0.711128		COMP	0	-0.13904
LTBP2	0.0655797	-0.395398		COMP	0	-0.0791873
LTBP2	0.0535379	-0.842951		COMP	1.5682	-0.136066
LTBP2	0.197823	0.294468		COMP	0	-0.0286582
LTBP2	0.0793555	0.0861691		COMP	0	-0.209616
LTBP2	0.0142093	0.202012		COMP	0	0.398036
LTBP2	0.283705	0.664103		COMP	1	0.265236
LTBP2	0.134363	0.744309		COMP	0	0.310229
LTBP2	0.311449	0.777117		COMP	0	0.890407
LTBP2	0.0678195	0.650299		COMP	0	-0.208172
LTBP2	0.270507	-0.0457581		COMP	0	0.13945
LTBP2	0.145923	0.161041		COMP	0	-0.440632
LTBP2	0.101561	0.152241		COMP	0	-0.0221677
LTBP2	0.202519	0.00667025		COMP	0.90309	-0.618685
LTBP2	0.109821	-0.700855		COMP	0	0.17217
LTBP2	0.0280092	0.729559		COMP	0	-0.328796
LTBP2	0.120009	-0.0788784		COMP	0	0.235916
LTBP2	0.188743	0.0652792		COMP	0	-0.311034
LTBP2	0.0781995	0.430299		COMP	0.30103	0.200456
LTBP2	0.234189	-0.202595		COMP	0	-0.858487
LTBP2	0.0305621	0.618593		COMP	0	0.536976
LTBP2	0.843938	1.158		COMP	0	-0.230027
LTBP2	0.0350417	0.624552		COMP	0	0.477544
LTBP2	0.124271	-0.118107		COMP	0	-0.667495
LTBP2	0.0418332	-0.463351		COMP	0	0.0472368
LTBP2	0.0821251	0.24741		COMP	0	-0.367321
LTBP2	0.129618	-0.12714		COMP	0	0.485125
LTBP2	0.0595588	-0.416835		COMP	0	0.383742
LTBP2	0.180049	0.0122418		COMP	0	0.35513
LTBP2	0.294398	0.366712		COMP	0	0.135035
LTBP2	0.0473725	0.513042		COMP	0	0.423041
LTBP2	0.0893743	0.691812		COMP	0	0.38085
LTBP2	0.286113	0.664004		COMP	0	-0.625625
LTBP2	0.185588	-0.0340159		COMP	0	0.622844
LTBP2	0.0646404	0.014458		COMP	0	0.0560158
LTBP2	0.142238	-0.112639		COMP	0	3.31633
LTBP2	0.085834	0.263782		COMP	1.4624	0.245939
LTBP2	0.0564038	-0.405042		COMP	0	-0.371699
LTBP2	0.384712	0.060205		COMP	0.30103	0.442993
LTBP2	0.0401715	-0.332139		COMP	0	-0.684802
LTBP2	0.0433264	0.00114721		COMP	2.33646	0.0307178
LTBP2	0.32785	0.00138158		COMP	0	0.338593
LTBP2	0.349815	0.682312		COMP	0	0.905921
LTBP2	0.273253	-0.15134		COMP	0	0.417544
LTBP2	0.0405086	0.599819		COMP	0	0.425712
LTBP2	0.174606	0.408378		COMP	0	-0.0643977
LTBP2	0.034849	-0.301525		COMP	0	0.124582
LTBP2	0.0831126	0.0671121		COMP	0	-0.239682
LTBP2	0.443909	0.592588		COMP	0	0.855967
LTBP2	0.435167	-0.249289		COMP	0.477121	0.657744
LTBP2	0.132315	0.357783		COMP	0	-0.102339
LTBP2	0.124898	-0.20607		COMP	0	-0.253469
LTBP2	0.0215067	0.358976		COMP	0	-1.46321
LTBP2	0.0491306	0.930037		COMP	0	-0.377869
LTBP2	0.122489	0.0297526		COMP	0	-0.409611
LTBP2	0.104017	-0.11252		COMP	0.778151	0.00135286
LTBP2	0.129859	-0.243989		COMP	0	1.73207
LTBP2	0.175136	0.716127		COMP	0	-0.636528
LTBP2	0.537619	0.971433		COMP	0	-0.0470081
LTBP2	0.147127	-0.271708		COMP	0	0.373132
LTBP2	0.0533211	-0.53507		COMP	0	-0.261729
LTBP2	0.041761	0.154672		COMP	0	-0.0222747
LTBP2	0.06452	-0.188736		COMP	0	0.302051
LTBP2	0.0615818	-0.544056		COMP	0.477121	0.0141349
LTBP2	0.0993931	-0.148923		COMP	0	-0.537924
LTBP2	0.0224218	0.879729		COMP	0	-0.0326029
LTBP2	0.13877	0.290161		COMP	0	0.224677
LTBP2	0.29541	-0.425952		COMP	0	0.874109
LTBP2	0.0726362	0.203427		COMP	0	-0.205106
LTBP2	0.0432542	-0.47257		COMP	0	-0.306214
LTBP2	0.0805838	0.216439		COMP	0	0.361756
LTBP2	0.147994	0.431447		COMP	0	-0.154175
LTBP2	0.170584	0.270311		COMP	0.30103	-0.334402
LTBP2	0.300973	-0.213489		COMP	0	-0.00389312
LTBP2	0.0705168	-0.272386		COMP	0	0.425098
LTBP2	0.445716	-0.129538		COMP	0	0.565273
LTBP2	0.152016	0.112013		COMP	0	0.564344
LTBP2	0.174919	0.0296278		COMP	0	0.0190109
LTBP2	0.284403	0.238384		COMP	0	0.659212
LTBP2	0.354126	0.707673		COMP	0	-0.442729
LTBP2	0.181759	0.300714		COMP	0	0.00564194
LTBP2	0.0749001	0.864543		COMP	0	0.213335
LTBP2	0.146019	0.108017		COMP	0	-0.39148
LTBP2	0.222075	-0.116558		COMP	0	-0.273617
LTBP2	0.0848225	0.0154673		COMP	0	-0.279155
LTBP2	0.118251	-0.0770383		COMP	0	-0.00241642
LTBP2	0.0563557	0.409399		COMP	0	0.129745
LTBP2	0.848755	0.462333		COMP	1.04139	0.644232
LTBP2	0.0927219	-0.117362		COMP	0	-0.390453
LTBP2	0.215043	-0.0983773		COMP	0	-0.335894
LTBP2	0.0563075	-0.908842		COMP	0	-0.422137
LTBP2	0.141178	-0.0522662		COMP	0.477121	0.759045
LTBP2	0.0540436	0.382359		COMP	0	0.989278
LTBP2	0.577597	0.471551		COMP	0.30103	0.288068
LTBP2	0.27831	0.754737		COMP	0	-0.186557
LTBP2	0.0445547	0.055542		COMP	0	-0.342336
LTBP2	0.10421	-0.356137		COMP	0	-0.0379694
LTBP2	0.0638216	0.202821		COMP	0.30103	-0.065003
LTBP2	0.0965271	-0.305428		COMP	0	0.326729
LTBP2	0.103535	-0.203785		COMP	0.30103	0.328019
LTBP2	0.028226	0.429207		COMP	0	-0.289195
LTBP2	0.083522	-0.516126		COMP	0	0.510663
LTBP2	0.0775493	-0.390445		COMP	0	0.202378
LTBP2	0.0818361	0.275965		COMP	0	-0.0153843
LTBP2	0.0387265	0.517842		COMP	0	-0.09651
LTBP2	0.0795964	0.249673		COMP	0	0.38039
LTBP2	0.0462405	-0.832235		COMP	0	0.139474
LTBP2	0.292857	-0.499972		COMP	0	-0.128946
LTBP2	0.0680362	0.353606		COMP	0	0.0928401
LTBP2	0.33522	-0.455668		COMP	0.778151	0.121517
LTBP2	0.227349	-0.14813		COMP	0	-0.251174
LTBP2	0.0908916	0.336923		COMP	0	-0.720347
LTBP2	0.150836	0.0376725		COMP	0	-0.706799
LTBP2	0.139709	0.651031		COMP	0	-0.329204
LTBP2	0.148909	0.355978		COMP	0	0.340345
LTBP2	0.158542	-0.0475917		COMP	0	-1.71138
LTBP2	0.0435191	0.751484		COMP	0	-0.572926
LTBP2	0.184023	-0.431051		COMP	0
LTBP2	0.353403	0.174421		COMP	0.477121	-0.143872
LTBP2	0.0932518	0.0792122		COMP	0.30103	-0.314206
LTBP2	0.0998507	0.080536		COMP	0	1.00061
LTBP2	0.0396416	-0.278671		COMP	0	-0.568478
LTBP2	0.0624729	-0.282497		COMP	0.477121	-0.149846
LTBP2	0.0852319	0.141151		COMP	0	-0.117092
LTBP2	0.0245894	-0.117155		COMP	0	-0.324571
LTBP2	0.0626656	0.143586		COMP	0	-0.106928
LTBP2	0.366432	0.488612		COMP	0	-0.522941
LTBP2	0.053297	-0.0136383		COMP	0.69897	-0.192851
LTBP2	0.226217	-0.220575		COMP	0	-0.298412
LTBP2	0.177858	-0.65646		COMP	0.30103	1.18452
LTBP2	0.132508	0.509269		COMP	0.30103	0.030767
LTBP2	0.0590771	0.783176		COMP	0	0.481491
LTBP2	0.313472	0.230075		COMP	0	-0.306281
LTBP2	0.130822	-0.133862		COMP	0	0.162152
LTBP2	0.0601368	0.317124		COMP	0.954243	-0.0891835
LTBP2	0.00939261	-0.0371347		COMP	0	0.4058
LTBP2	0.0533693	-0.119823		COMP	0	0.36457
LTBP2	0.038606	0.206985		COMP	0	-0.823787
LTBP2	0.491643	0.346032		COMP	0.477121	0.512753
LTBP2	0.0707336	-0.0726669		COMP	0	0.61793
LTBP2	0.0842445	0.482789		COMP	0	0.167956
LTBP2	0.378402	0.327617		COMP	0	-1.13906
LTBP2	0.105149	0.168176		COMP	0	0.0899908
LTBP2	0.209624	-0.430291		COMP	0	0.393968
LTBP2	0.0475892	-0.519862		COMP	0	0.300226
LTBP2	0.173619	0.426846		COMP	0	0.0685237
LTBP2	0.37491	-0.336007		COMP	0	-0.0743155
LTBP2	0.0530803	0.349244		COMP	0.30103	-0.33083
LTBP2	0.221834	-0.196275		COMP	0	0.216418
LTBP2	0.27123	0.0384316		COMP	0	0.0492559
LTBP2	0.0639661	-0.270105		COMP	0.30103	-0.816533
LTBP2	0.0434468	-0.727257		COMP	0.30103	0.180444
LTBP2	0.0438563	-0.183584		COMP	0	0.541347
LTBP2	0.129016	0.282363		COMP	0	0.252051
LTBP2	0.199942	0.266469		COMP	0	0.826229
LTBP2	0.259742	-0.73544		COMP	1.65321	1.30942
LTBP2	0.0993449	-0.717962		COMP	0	-0.530899
LTBP2	0.238741	-0.0753585		COMP	0	-0.424246
LTBP2	0.348538	0.577103		COMP	0	0.160681
LTBP2	0.0258176	-0.145212		COMP	0	0.135335
LTBP2	0.204494	0.273973		COMP	0	-0.357555
LTBP2	0.107389	-0.215443		COMP	0	0.0422695
LTBP2	0.334064	0.179512		COMP	0	-0.648111
LTBP2	0.366529	0.177587		COMP	0	-0.170148
LTBP2	0.152497	-0.00952798		COMP	0	-0.732526
LTBP2	0.0848707	-0.0832929		COMP	0	0.104176
LTBP2	0.413203	0.310975		COMP	0	-0.287344
LTBP2	0.409903	0.27826		COMP	0	-0.300147
LTBP2	0.629811	0.70777		COMP	0	0.131053
LTBP2	0.312148	-0.145152		COMP	0	-0.00572355
LTBP2	0.184192	0.527701		COMP	0	-0.677718
LTBP2	0.250229	-0.0150351		COMP	1.70757	-0.444542
LTBP2	0.119864	0.269408		COMP	0	0.559758
LTBP2	0.398849	0.201034		COMP	0.30103	-0.833426
LTBP2	0.0400992	0.435645		COMP	0	-0.530572
LTBP2	0.201724	-0.354127		COMP	0	0.199323
LTBP2	0.0583546	-1.03602		COMP	0	0.0037075
LTBP2	0.395068	0.0364941		COMP	0	-0.493281
LTBP2	0.347527	0.269196		COMP	0	-0.397451
LTBP2	0.0817639	-0.192163		COMP	0	0.12796
LTBP2	0.0635085	0.104446		COMP	0	-0.763145
LTBP2	0.24493	-0.237083		COMP	0	-0.392555
LTBP2	0.155267	0.0876135		COMP	0	0.106899
LTBP2	0.0767304	-0.0470864		COMP	0	-0.576336
LTBP2	0.179303	-0.71471		COMP	0.90309	0.109986
LTBP2	0.117432	0.114967		COMP	0.30103	0.100205
LTBP2	0.101079	-0.157014		COMP	0	0.275503
LTBP2	0.0949858	0.767735		COMP	0	0.00970886
LTBP2	0.240619	0.644368		COMP	0	-0.158303
LTBP2	0.0845094	-0.560789		COMP	0	-0.271133
LTBP2	0.0847262	-0.169094		COMP	0	0.0939362
LTBP2	0.076032	-0.0629703		COMP	0	0.779839
LTBP2	0.05243	-0.2332		COMP	0	-0.971689
LTBP2	0.164154	0.510005		COMP	0	-0.31459
LTBP2	0.923318	0.540979		COMP	0.30103	-0.190917
LTBP2	0.166948	-0.0512471		COMP	0	-0.355475
LTBP2	0.0621598	-0.0547241		COMP	0	-0.244254
LTBP2	0.0263234	0.0436332		COMP	0.69897	0.235476
LTBP2	0.040316	0.15726		COMP	0	-0.189365
LTBP2	0.056741	-0.142386		COMP	0	-0.149617
LTBP2	0.0579452	-0.00931438		COMP	0	0.0006466
LTBP2	0.0347767	-0.976411		COMP	0	0.377766
LTBP2	0.334305	-0.224694		COMP	0	-0.332929
LTBP2	0.0901209	0.143497		COMP	0.30103	-0.571596
LTBP2	0.0450845	0.489269		COMP	0	-0.505153
LTBP2	0.778912	0.114586		COMP	0	0.453544
LTBP2	0.0208082	-0.022845		COMP	0.477121	-0.0484911
LTBP2	0.0667116	-0.107376		COMP	0	0.602522
LTBP2	0.0208564	-0.490898		COMP	0	-0.116893
LTBP2	0.119069	-0.489416		COMP	0	-0.33341
LTBP2	0.0544049	0.276723		COMP	0	0.119179
LTBP2	0.111603	0.578695		COMP	0	-0.100714
LTBP2	0.684818	-0.12516		COMP	0	0.551259
LTBP2	0.0770435	-0.424956		COMP	0	-0.347796
LTBP2	0.0812581	-0.171145		COMP	0	-0.746894
LTBP2	0.244136	0.633882		COMP	0	0.210633
LTBP2	0.208516	-0.104606		COMP	0	0.260977
LTBP2	0.0951544	0.0770387		COMP	0	-0.151738
LTBP2	0.139276	-0.249235		COMP	0	0.00153872
LTBP2	0.116035	0.0526196		COMP	0	0.0542186
LTBP2	0.0513944	0.179872		COMP	0	-0.553726
LTBP2	0.146814	0.171805		COMP	0.60206	0.317481
LTBP2	0.043495	0.226643		COMP	0.30103	-0.745071
LTBP2	0.0390636	-0.0107726		COMP	0.30103	0.599733
LTBP2	0.484201	0.304858		COMP	0	-0.0126542
LTBP2	0.0923607	0.530086		COMP	0	-0.463312
LTBP2	0.115987	0.115224		COMP	0	0.882629
LTBP2	0.061341	-0.0901386		COMP	0	-0.843914
LTBP2	0.207167	0.016808		COMP	0	-0.308109
LTBP2	0.326718	0.397769		COMP	0	0.824203
LTBP2	0.079789	0.328849		COMP	0	1.26918
LTBP2	0.0684697	-0.17513		COMP	0	0.548009
LTBP2	0.810101	1.12214		COMP	0.30103	-0.463565
LTBP2	0.198955	-0.118075		COMP	0	0.303658
LTBP2	0.510356	-0.704851		COMP	0	-0.685637
LTBP2	0.0759597	-0.391925		COMP	0	-0.485976
LTBP2	0.160493	-0.168078		COMP	0	-1.03045
LTBP2	0.390131	-0.10806		COMP	0	-0.82767
LTBP2	0.242281	0.331268		COMP	0	0.276158
LTBP2	0.0191946	-0.520856		COMP	0	-0.0149589
LTBP2	0.311064	0.593483		COMP	0	-0.217038
LTBP2	0.0638698	-0.197584		COMP	1.25527	1.05906
LTBP2	0.0317181	0.0424803		COMP	1.14613	0.381403
LTBP2	0.0708058	-0.619356		COMP	0	-0.146223
LTBP2	0.0621839	-0.37714		COMP	0.30103	-0.505595
LTBP2	0.115866	-0.0762071		COMP	0	0.739584
LTBP2	0.211382	0.19075		COMP	0	0.908024
LTBP2	0.121887	0.19277		COMP	0	0.0878524
LTBP2	0.0857377	0.509611		COMP	0	-0.432796
LTBP2	0.049251	0.230371		COMP	0	-0.541831
LTBP2	0.13311	-0.331939		COMP	0.30103	-0.822447
LTBP2	0.0663504	0.0619293		COMP	0	0.340509
LTBP2	0.172126	-0.0329403		COMP	1.20412	0.296518
LTBP2	0.304899	0.0628699		COMP	0	-0.252563
LTBP2	0.19633	-0.1208		COMP	0	0.380381
LTBP2	0.188623	-0.636412		COMP	0.845098	0.23914
LTBP2	0.0409662	0.947933		COMP	0	-0.284608
LTBP2	0.107196	0.388404		COMP	0.30103	-0.189867
LTBP2	0.36465	0.519912		COMP	0	0.228225
LTBP2	0.0770676	-0.310439		COMP	0	0.509355
LTBP2	0.0491065	-0.151116		COMP	0	-0.0212145
LTBP2	0.045205	-0.212619		COMP	0	-0.835932
LTBP2	0.252709	0.417597		COMP	0	-0.469793
LTBP2	0.32838	0.00707991		COMP	0	-0.515271
LTBP2	0.228674	0.213053		COMP	0	-0.0418148
LTBP2	0.129931	-0.151616		COMP	0	1.05685
LTBP2	0.128149	0.00145105		COMP	0	-0.100567
LTBP2	0.478662	1.09344		COMP	0.60206	0.0576199
LTBP2	0.183108	-0.210049		COMP	0	-0.0589525
LTBP2	0.744208	-0.225753		COMP	0	0.25644
LTBP2	0.486104	0.266211		COMP	0	-0.364279
LTBP2	0.0628342	0.654392		COMP	0	0.269785
LTBP2	0.105583	0.656239		COMP	0	-0.163075
LTBP2	0.0835702	-0.263383		COMP	0	-0.199086
LTBP2	0.460093	0.580376		COMP	0	-0.0395322
LTBP2	0.256129	0.498134		COMP	0	0.245692
LTBP2	0.0597274	0.0156172		COMP	0	-0.439564
LTBP2	0.146862	-0.0863244		COMP	0	-0.416744
LTBP2	0.119912	-0.278118		COMP	0	-0.621324
LTBP2	0.0789461	0.238022		COMP	0	-0.370917
LTBP2	0.236092	0.139713		COMP	0	-0.258439
LTBP2	0.0476856	0.256372		COMP	0	0.0385157
LTBP2	0.399499	0.270206		COMP	0	0.023821
LTBP2	0.262054	0.449987		COMP	0.30103	-0.459621
LTBP2	0.143659	0.0909559		COMP	0	0.054171
LTBP2	0.359231	-0.531504		COMP	0	-0.218606
LTBP2	0.0654111	0.438392		COMP	0	-0.0224202
LTBP2	0.163311	0.26365		COMP	0	0.416592
LTBP2	0.0760561	-0.4034		COMP	0	-0.374636
LTBP2	0.239174	-0.107237		COMP	0	-0.0326715
LTBP2	0.0637734	-0.375185		COMP	0	-0.0854426
LTBP2	0.186311	-0.0628559		COMP	0	0.220495
LTBP2	0.124705	0.162586		COMP	0	-0.149732
LTBP2	0.314123	0.102272		COMP	0	0.0675325
LTBP2	0.276745	0.0653094		COMP	0	0.0860731
LTBP2	0.0466741	0.253363		COMP	0	-0.806058
LTBP2	0.287534	0.189509		COMP	0	-0.523617
LTBP2	0.223857	-0.17745		COMP	0	0.0291988
LTBP2	0.104523	0.213901		COMP	0.30103	-0.347471
LTBP2	0.102524	0.230248		COMP	0	-0.412108
LTBP2	0.263017	0.491385		COMP	0	0.645522
LTBP2	0.189514	0.00145859		COMP	0	-0.524668
LTBP2	0.226675	-0.0282036		COMP	0	-0.284454
LTBP2	0.141636	-0.0144491		COMP	0.30103	0.320644
LTBP2	0.0957324	-0.157481		COMP	0	-0.560742
LTBP2	0.197606	-0.0618183		COMP	0	-0.13033
LTBP2	0.0549347	0.550069		COMP	0	-0.265214
LTBP2	0.296831	0.429762		COMP	0	-0.323752
LTBP2	0.524469	0.356474		COMP	0	0.029308
LTBP2	0.0709263	0.123186		COMP	0	-0.203376
LTBP2	0.108232	0.858025		COMP	0	-0.325033
LTBP2	0.10014	-0.132943		COMP	0	-0.0959522
LTBP2	0.0454217	-0.640108		COMP	0	-0.145579
LTBP2	0.0339579	-0.432981		COMP	0	-0.734032
LTBP2	0.138866	0.255514		COMP	0	-0.215151
LTBP2	0.0400992	-0.23385		COMP	0.69897	1.54543
LTBP2	0.0630268	-0.0376955		COMP	0	0.214368
LTBP2	0.220943	0.0188663		COMP	0	-0.392163
LTBP2	0.0444824	0.33626		COMP	0	0.517797
LTBP2	0.0338616	0.105175		COMP	0	-0.132863
LTBP2	0.077188	-0.0128572		COMP	0	-0.362586
LTBP2	0.0943114	0.415688		COMP	0.60206	1.0045
LTBP2	0.110014	0.599085		COMP	0	-0.833984
LTBP2	0.191657	-0.292257		COMP	0	-0.45623
LTBP2	0.0835702	-0.092695		COMP	0	0.584112
LTBP2	0.102235	0.0602308		COMP	0	0.160287
LTBP2	0.0847743	0.384319		COMP	0	-0.266156
LTBP2	0.0139203	-0.509186		COMP	0	-0.223994
LTBP2	0.0454458	0.616534		COMP	0	-0.432173
LTBP2	0.0518039	0.545798		COMP	0	-0.516452
LTBP2	0.323876	0.0879731		COMP	0	0.528183
LTBP2	0.0664949	0.779554		COMP	2.01284	1.57688
LTBP2	0.130461	0.0862611		COMP	1.07918	-0.698211
LTBP2	0.112711	-0.12874		COMP	0	-0.467759
LTBP2	0.0782236	0.445066		COMP	0	-0.302811
LTBP2	0.0988392	0.274958		COMP	0	-0.374834
LTBP2	0.20724	-0.411376		COMP	0	-0.0392863
LTBP2	0.052406	-0.356537		COMP	0.30103	-0.484272
LTBP2	0.400294	0.352212		COMP	0	-0.449526
LTBP2	0.317543	-0.0370121		COMP	0	-0.459611
LTBP2	0.0536583	-0.204964		COMP	0	-0.0289457
LTBP2	0.200135	0.791511		COMP	0.90309	0.291392
LTBP2	0.0997303	0.457061		COMP	0	-0.00384991
LTBP2	0.107654	-0.435371		COMP	0	-0.0239098
LTBP2	0.286715	0.0263369		COMP	0	0.730755
LTBP2	0.0663745	-0.420118		COMP	0	-0.945706
LTBP2	0.127932	0.280813		COMP	0	-0.298666
LTBP2	0.161071	-0.28271		COMP	0	-0.310452
LTBP2	0.655797	0.312143		COMP	0	0.347146
LTBP2	0.140335	-0.0688535		COMP	0	0.029915
LTBP2	0.0643033	0.0961007		COMP	0	-0.168528
LTBP2	0.20158	-0.243945		COMP	0	0.479441
LTBP2	0.539714	0.178824		COMP	0.30103	-0.171001
LTBP2	0.106474	-0.0837285		COMP	0	-0.114018
LTBP2	0.322383	0.445718		COMP	0	-0.444182
LTBP2	0.0340783	0.101862		COMP	0	0.439855
LTBP2	0.312268	0.70974		COMP	0	-0.247381
LTBP2	0.261476	-0.209649		COMP	0	-0.021251
LTBP2	0.213477	-0.535826		COMP	0	-0.0353794
LTBP2	0.318795	0.443736		COMP	0	-0.0700892
LTBP2	0.0941429	-0.163115		COMP	0.30103	-0.233841
LTBP2	0.0451809	-0.0299417		COMP	0	-0.458853
LTBP2	0.110255	0.304483		COMP	0	-0.53409
LTBP2	0.053851	-0.367452		COMP	0	0.306625
LTBP2	0.0879534	0.0944213		COMP	0	0.216732
LTBP2	0.219281	0.429613		COMP	0	-0.852468
LTBP2	0.170127	-0.0242404		COMP	0	-0.661252
LTBP2	0.407712	0.201647		COMP	0	-0.177835
LTBP2	0.217042	0.130073		COMP	0	0.044347
LTBP2	0.0706854	-0.301212		COMP	0.778151	0.0856574
LTBP2	0.0659169	-0.61396		COMP	0	0.0148716
LTBP2	0.210732	0.151462		COMP	0.30103	-0.224105
LTBP2	0.369611	1.18045		COMP	0	-0.486602
LTBP2	0.282983	-0.331471		COMP	0	-0.196235
LTBP2	0.124849	-0.356595		COMP	0	0.115465
LTBP2	0.0956601	0.214369		COMP	0	-0.111399
LTBP2	0.113169	-0.0988737		COMP	0	-1.17892
LTBP2	0.0703001	-0.312661		COMP	0	-0.136775
LTBP2	0.141853	-0.478705		COMP	0	0.926934
LTBP2	0.101392	0.0611087		COMP	0	0.0337593
LTBP2	0.140745	0.245575		COMP	0.30103	-0.440803
LTBP2	0.0996339	-0.0685876		COMP	0.60206	0.137542
LTBP2	0.595516	0.750375		COMP	0.30103	0.018245
LTBP2	0.0489379	-0.293042		COMP	0	0.025139
LTBP2	0.180772	0.495224		COMP	0	-0.736507
LTBP2	0.166057	0.795024		COMP	0	-0.11606
LTBP2	0.157844	-0.374485		COMP	0	-0.370683
LTBP2	0.151341	-0.061315		COMP	0	0.483505
LTBP2	0.146669	0.138052		COMP	0	0.0555449
LTBP2	0.680723	0.124928		COMP	0	1.00497
LTBP2	0.518352	0.404067		COMP	0	-0.160593
LTBP2	0.0774288	-0.598629		COMP	0	-0.989418
LTBP2	0.0716969	0.08147		COMP	0	0.0629601
LTBP2	0.609677	-0.296816		COMP	0	-0.269006
LTBP2	0.18961	0.343109		COMP	0	-0.70095
LTBP2	0.0513944	-0.189554		COMP	0	0.44226
LTBP2	0.457709	0.279414		COMP	0	0.0838488
LTBP2	0.0611242	-0.404732		COMP	0	-0.113807
LTBP2	0.134892	0.134177		COMP	0	-0.312363
LTBP2	0.0515149	0.220346		COMP	0	-0.137684
LTBP2	0.148596	0.279165		COMP	0	-0.319307
LTBP2	0.117167			COMP	0	-0.181999
LTBP2	0.4954	0.311963		COMP	0	-0.245954
LTBP2	0.0423631	-0.0542362		COMP	0	0.720884
LTBP2	0.115722	0.512409		COMP	0	0.357
LTBP2	0.334281	0.491943		COMP	0	-1.55725
LTBP2	0.407013	0.312922		COMP	0.60206	-0.141674
LTBP2	0.149511	0.134361		COMP	0	0.795171
LTBP2	0.0962622	0.272442		COMP	0	0.415635
LTBP2	0.0572949	0.309517		COMP	0	0.421007
LTBP2	0.390347	0.882601		COMP	0	-0.172067
LTBP2	0.295337	0.0621465		COMP	0	-0.464671
LTBP2	0.314893	0.15892		COMP	0	-0.259921
LTBP2	0.139059	-0.585778		COMP	0	-0.320494
LTBP2	0.0400751	-0.155478		COMP	0	0.0876933
LTBP2	0.181398	0.846629		COMP	0	0.435927
LTBP2	0.329657	0.300243		COMP	0	0.334045
LTBP2	0.128029	-0.221433		COMP	0.778151	-0.672807
LTBP2	0.113265	0.302488		COMP	0.30103	0.544597
LTBP2	0.302731	0.42273		COMP	0	-0.00149261
LTBP2	0.109243	-0.336091		COMP	0	-0.321536
LTBP2	0.0893261	-0.14108		COMP	0	0.340533
LTBP2	0.518328	0.155043		COMP	0	0.0446301
LTBP2	0.138914	-0.111064		COMP	0	0.47884
LTBP2	0.0635567	0.0277019		COMP	0	-0.328952
LTBP2	0.0235779	-0.289731		COMP	0	-0.479285
LTBP2	0.182771	-0.151015		COMP	0.30103	0.418317
LTBP2	0.427027	0.258835		COMP	0	-0.16205
LTBP2	0.318819	0.111429		COMP	0	-0.110595
LTBP2	0.0166418	-0.22227		COMP	0	-0.575974
LTBP2	0.364554	0.490101		COMP	0	-0.386798
LTBP2	0.192862	-0.0842747		COMP	0	-0.534214
LTBP2	0.16991	-0.484335		COMP	0	-1.44733
LTBP2	0.0576321	0.0890842		COMP	0	0.0014317
LTBP2	0.0772843	0.408238		COMP	0	0.472999
LTBP2	0.0676268	-0.156315		COMP	0	-0.0650079
LTBP2	0.0390395	0.115733		COMP	0	-0.355082
LTBP2	0.0550792	-0.27334		COMP	0	0.151451
LTBP2	0.210587	-0.101672		COMP	0	-0.550408
LTBP2	0.0979962	-0.206554		COMP	0.477121	0.0243017
LTBP2	0.102524	0.126033		COMP	0	1.15826
LTBP2	0.0979722	-0.137572		COMP	0.30103	0.555085
LTBP2	0.103921	-0.0508882		COMP	0	-0.0900154
LTBP2	0.51563	-0.137995		COMP	0	0.238677
LTBP2	0.0438081	1.17213		COMP	0	-0.334265
LTBP2	0.0386542	0.424841		COMP	0	-0.000161922
LTBP2	0.0644718	-0.756045		COMP	0	-0.146074
LTBP2	0.0625933	0.089047		COMP	0.69897	0.593692
LTBP2	0.485622	0.358549		COMP	0	-0.251651
LTBP2	0.117359	0.509997		COMP	0	-0.137723
LTBP2	0.194331	0.404139		COMP	0	-0.105122
LTBP2	0.774842	0.0858764		COMP	0.30103	0.223476
LTBP2	0.094769	-0.234846		COMP	0	-0.585365
LTBP2	0.086123	0.17633		COMP	0	-0.304378
LTBP2	0.294254	-0.234257		COMP	0	-0.144721
LTBP2	0.0716969	-0.467425		COMP	0	0.488357
LTBP2	0.103704	0.730739		COMP	0	0.0820565
LTBP2	0.150426	0.213361		COMP	0	0.37733
LTBP2	0.28633	-0.125796		COMP	0	0.311114
LTBP2	0.0890131	0.850042		COMP	0	-0.212609
LTBP2	0.454843	0.298829		COMP	0.60206	-0.171014
LTBP2	0.0518039	0.104158		COMP	0	-0.755482
LTBP2	0.181542	0.266028		COMP	0	-0.487447
LTBP2	0.0633399	-0.243406		COMP	0	-0.116825
LTBP2	0.167983	-0.087202		COMP	0	0.121447
LTBP2	0.139155	-0.352202		COMP	0	0.0102028
LTBP2	0.143201	-0.140451		COMP	0	-0.179015
LTBP2	0.315688	0.204356		COMP	0	-0.169403
LTBP2	0.0893984	0.24578		COMP	0	0.0863271
LTBP2	0.104065	-0.439647		COMP	0	0.536505
LTBP2	0.165551	-0.224664		COMP	0	0.116595
LTBP2	0.1393	-0.287512		COMP	0.477121	0.726243
LTBP2	0.26085	0.252923		COMP	0	0.196993
LTBP2	0.0733828	-0.189414		COMP	0.60206	-0.537545
LTBP2	0.230071	-0.254882		COMP	0	0.411493
LTBP2	0.386181	0.467663		COMP	0	0.763298
LTBP2	0.3916	0.432372		COMP	0	0.489797
LTBP2	0.0666875	-0.327845		COMP	0	0.257254
LTBP2	0.132966	-0.340444		COMP	0	-0.208965
LTBP2	0.0635567	0.172017		COMP	0	-0.597477
LTBP2	0.122345	0.426268		COMP	0	0.50717
LTBP2	0.341241	0.811365		COMP	0	0.0383259
LTBP2	0.079789	0.739461		COMP	0.60206	-0.207999
LTBP2	0.101031	-0.542628		COMP	0	-0.545055
LTBP2	0.172005	0.351455		COMP	0	0.702823
LTBP2	0.038895	0.042309		COMP	0	0.274931
LTBP2	0.145682	-0.586422		COMP	0	0.0267404
LTBP2	0.473725	0.266067		COMP	0	-0.207486
LTBP2	0.416261	0.0579949		COMP	0	-0.00137083
LTBP2	0.475916	0.184969		COMP	0.30103	-0.657139
LTBP2	0.110544	0.208464		COMP	0	-0.0799301
LTBP2	0.105294	-0.377596		COMP	0	-0.629305
LTBP2	0.0782718	0.0294278		COMP	0	0.049493
LTBP2	0.0909638	0.378637		COMP	0	-0.227185
LTBP2	0.153798	0.0703526		COMP	0	-0.0208133
LTBP2	0.149318	-0.235508		COMP	0	0.0916096
LTBP2	0.49198	0.141644		COMP	0	0.0381116
LTBP2	0.101344	0.0714774		COMP	0	0.439916
LTBP2	0.0979962	-0.00798424		COMP	0.90309	0.688879
LTBP2	0.102379	-0.00367455		COMP	0	-0.394982
LTBP2	0.342614	-0.0499537		COMP	0	-0.0933388
LTBP2	0.0897115	-0.186187		COMP	0	-0.369747
LTBP2	0.787775	0.0363877		COMP	0.30103	0.510692
LTBP2	0.162781	-0.0553756		COMP	0	0.141356
LTBP2	0.167694	-0.512642		COMP	0	-0.67181
LTBP2	0.130461	0.44279		COMP	0	-0.44385
LTBP2	0.14101	-0.0221865		COMP	0	1.33744
LTBP2	0.583835	0.681622		COMP	0	0.359363
LTBP2	0.0575598	-0.124264		COMP	0	0.76662
LTBP2	0.0937816	-0.280627		COMP	0	-0.622149
LTBP2	0.0842445	-0.195868		COMP	0.477121	0.202572
LTBP2	0.273614	0.0264802		COMP	0.60206	-0.284141
LTBP2	0.316916	0.418339		COMP	0	0.580538
LTBP2	0.206348	-0.127189		COMP	0	-2.18303e-05
LTBP2	0.0772121	0.463004		COMP	0	-0.0874712
LTBP2	0.155099	0.159546		COMP	0	0.26341
LTBP2	0.0429652	0.190788		COMP	1.34242	0.842424
LTBP2	0.124416	0.289968		COMP	0	-0.986117
LTBP2	0.0389191	0.272723		COMP	0.30103	-0.164082
LTBP2	0.188767	0.247062		COMP	0	-0.678174
LTBP2	0.15163	0.0400668		COMP	0	0.599817
LTBP2	0.0641828	0.304281		COMP	0.30103	-0.399131
LTBP2	0.202375	-0.393762		COMP	0	0.00559642
LTBP2	0.135663	0.703345		COMP	0.69897	-0.538551
LTBP2	0.0998748	0.521238		COMP	0	-0.61686
LTBP2	0.236381	-0.287104		COMP	1.25527	1.31291
LTBP2	0.394321	-0.171593		COMP	0	-0.336034
LTBP2	0.542291	-0.215661		COMP	0	-0.465095
LTBP2	0.0381003	0.555483		COMP	0	-0.611812
LTBP2	0.0274072	-0.78091		COMP	1.27875	1.21621
LTBP2	0.0523819	-0.00209759		COMP	0	-0.716705
LTBP2	0.141804	0.508067		COMP	0	-0.389498
LTBP2	0.273783	0.473451		COMP	0	0.0173195
LTBP2	0.0442416	-0.10777		COMP	0.477121	-0.322224
LTBP2	0.0314532	0.184957		COMP	0	0.39305
LTBP2	0.0833534	-0.0487925		COMP	0	-0.923358
LTBP2	0.0955397	-0.561239		COMP	0	0.83352
LTBP2	0.12957	0.442381		COMP	0	0.432311
LTBP2	0.112519	-0.257937		COMP	0	-0.435266
LTBP2	0.0710467	0.158922		COMP	0	-0.0920525
LTBP2	0.155508	0.105812		COMP	0	-0.435193
LTBP2	0.318289	0.377259		COMP	0	0.468857
LTBP2	0.0225182	-0.238263		COMP	0	-0.194083
LTBP2	0.0276239	0.299301		COMP	0	-0.461902
LTBP2	0.115987	0.200191		COMP	0	0.800378
LTBP2	0.528226	1.11605		COMP	0	-0.447389
LTBP2	0.0742016	0.0854767		COMP	0	0.176971
LTBP2	0.0887	-0.501226		COMP	0	0.974958
LTBP2	0.0697462	-0.132301		COMP	0.30103	-0.878956
LTBP2	0.0709263	1.07947		COMP	0	-0.322088
LTBP2	0.204229	-0.0167253		COMP	0	0.511953
LTBP2	0.199629	0.727659		COMP	0	0.136654
LTBP2	0.106739	-0.400171		COMP	0	-0.372129
LTBP2	0.270411	0.715919		COMP	0	0.238829
LTBP2	0.336448	0.385489		COMP	0	0.215415
LTBP2	0.115505	0.311983		COMP	0	-0.43992
LTBP2	0.196667	0.393094		COMP	0	0.0659511
LTBP2	0.117817	-0.0626985		COMP	0	-0.657369
LTBP2	0.120876	0.233066		COMP	0	-0.363341
LTBP2	0.392515	-0.316491		COMP	0	0.632212
LTBP2	0.270652	0.41244		COMP	0	-0.638433
LTBP2	0.0718896	-0.638248		COMP	0	0.166825
LTBP2	0.204903	0.08691		COMP	0	-0.420204
LTBP2	0.0713116	-0.862552		COMP	0	0.283247
LTBP2	0.0419537	0.279155		COMP	0	-0.0386656
LTBP2	0.0350898	-0.0228395		COMP	0.477121	0.394004
LTBP2	0.0386783	-0.94812		COMP	0	0.882015
LTBP2	0.242907	-0.298425		COMP	0	0.130444
LTBP2	0.0516112	-0.0847661		COMP	0	-0.14266
LTBP2	0.597635	0.679437		COMP	0	-0.0260265
LTBP2	0.551298	-0.06667		COMP	0	-0.0122651
LTBP2	0.0455421	-0.215754		COMP	1.30103	-0.127757
LTBP2	0.0769953	-0.434575		COMP	0	-0.154684
LTBP2	0.500506	0.547471		COMP	0	-1.11583
LTBP2	0.213068	0.209512		COMP	0	-1.06099
LTBP2	0.0859304	-0.640604		COMP	0	0.19258
LTBP2	0.0340061	0.531278		COMP	0	-0.598128
LTBP2	0.105245	-0.146626		COMP	0	-0.61836
LTBP2	0.172728	0.177812		COMP	0	-0.855204
LTBP2	0.0691922	0.562274		COMP	0	-0.333989
LTBP2	0.051852	0.515904		COMP	0	0.0781954
LTBP2	0.0350898	0.618379		COMP	0	0.2694
LTBP2	0.0729493	-0.365976		COMP	0	-0.077849
LTBP2	0.316049	0.0204981		COMP	0	0.519416
LTBP2	0.280839	0.338748		COMP	0	-0.235827
LTBP2	0.143033	-0.634744		COMP	0	0.762273
LTBP2	0.211791	-0.412961		COMP	0	0.802836
LTBP2	0.177617	0.0634743		COMP	0
LTBP2	0.0525023	0.613647		COMP	0.30103	-0.299902
LTBP2	0.0924811	-0.150647		COMP	0	0.59578
LTBP2	0.450412	0.273677		COMP	0	-0.0339623
LTBP2	0.365132	0.177063		COMP	0	-0.00788638
LTBP2	0.0737922	-0.496707		COMP	0	-0.163588
LTBP2	0.120755	0.5037		COMP	0	-0.386146
LTBP2	0.30815	0.43242		COMP	0.30103	-0.361424
LTBP2	0.164347	0.180871		COMP	0	0.478756
LTBP2	0.107004	-0.273797		COMP	0	-0.0613915
LTBP2	0.298276	0.249999		COMP	0.69897	-0.410255
LTBP2	0.104643	-0.197505		COMP	0	-0.0351985
LTBP2	0.0763932	0.0861212		COMP	0	-0.350554
LTBP2	0.548384	-0.471349		COMP	0	0.0191416
LTBP2	0.339507	-0.380092		COMP	0	0.131918
LTBP2	0.0481191	0.427666		COMP	0	-1.16013
LTBP2	0.0790906	-0.61567		COMP	0	-0.469525
LTBP2	0.0822696	0.588996		COMP	0	0.161333
LTBP2	0.112133	-0.459805		COMP	0.778151	0.433367
LTBP2	0.156712	0.157025		COMP	0	-0.283818
LTBP2	0.217884	0.624278		COMP	0	-0.13223
LTBP2	0.0631472	0.0463028		COMP	0	-0.0112079
LTBP2	0.122128	0.00921448		COMP	0	-0.498343
LTBP2	0.392948	0.204864		COMP	0	0.0864489
LTBP2	0.0848707	0.0315659		COMP	0	-0.109775
LTBP2	0.0531285	0.0476667		COMP	0	-0.27612
LTBP2	0.198353	-0.143727		COMP	0	-1.13916
LTBP2	0.0666875	0.14154		COMP	0	-0.0250407
LTBP2	0.390564	0.115894		COMP	0	0.098298
LTBP2	0.200617	-0.443859		COMP	0	0.110542
LTBP2	0.0560426	0.101491		COMP	0	-0.00797992
LTBP2	0.125042	0.0134363		COMP	0	0.100005
LTBP2	0.336833	-0.0304463		COMP	0.30103	0.160864
LTBP2	0.439767	0.29188		COMP	0.30103	-0.195045
LTBP2	0.0810414	-0.973954		COMP	0	-0.312262
LTBP2	0.177352	0.295518		COMP	0	-0.998869
LTBP2	0.116492	-0.366652		COMP	0	0.0773818
LTBP2	0.200592	0.448744		COMP	0	0.0644757
LTBP2	0.0338134	0.371412		COMP	0	-0.263472
LTBP2	0.109002	-0.320482		COMP	0	-1.00282
LTBP2	0.0650499	0.296085		COMP	0.60206	1.26002
LTBP2	0.0767063	0.00502196		COMP	0	-0.070081
LTBP2	0.198449	0.0929997		COMP	0.954243	1.09218
LTBP2	0.0928905	-0.846474		COMP	0	-0.189918
LTBP2	0.141756	-0.0440794		COMP	0	0.0298077
LTBP2	0.136337	0.999508		COMP	0.90309	1.51187
LTBP2	0.122128	0.357127		COMP	0	0.0653866
LTBP2	0.0813785	0.0123142		COMP	0	-0.621754
LTBP2	0.323708	0.377842		COMP	0	-0.00584788
LTBP2	0.102115	0.357026		COMP	0	-0.724978
LTBP2	0.120394	0.150025		COMP	0.30103	0.908637
LTBP2	0.285102	0.258026		COMP	0	0.193664
LTBP2	0.153196	-0.270154		COMP	0	-0.687694
LTBP2	0.103776	-0.278013		COMP	0.477121	0.717572
LTBP2	0.0663263	0.198383		COMP	1.39794	0.0930167
LTBP2	0.134579	0.442298		COMP	0	-0.0861123
LTBP2	0.102524	0.263935		COMP	0	-0.295119
LTBP2	0.0855691	-0.305354		COMP	0.477121	-0.146764
LTBP2	0.0968643	-0.197487		COMP	0	-0.46925
LTBP2	0.227494	0.30879		COMP	0	0.276239
LTBP2	0.152714	0.0758889		COMP	0	-0.0779152
LTBP2	0.0678917	-0.150472		COMP	0.60206	0.173238
LTBP2	1	-0.378157		COMP	0	0.644472
LTBP2	0.126439	-0.0744994		COMP	0	-0.58308
LTBP2	0.0679399	-0.32257		COMP	0	-0.619382
LTBP2	0.0787775	-0.221007		COMP	0	-0.0835689
LTBP2	0.659891	-0.8153		COMP	0	1.27276
LTBP2	0.0945523	-0.442158		COMP	0.477121	-0.37909
LTBP2	0.0673137	0.0988649		COMP	1.04139	0.068336
LTBP2	0.0357883	-0.0488166		COMP	0	-0.112505
LTBP2	0.0361977	-0.400807		COMP	0	-0.691485
LTBP2	0.208275	0.0321303		COMP	0	-0.199546
LTBP2	0.0337893	-0.293714		COMP	0	-0.349778
LTBP2	0.0594143	-0.0443179		COMP	0	-0.0772281
LTBP2	0.0470594	-0.182051		COMP	0	-0.572937
LTBP2	0.142021	0.395907		COMP	0.30103	-0.200292
LTBP2	0.0548866	0.360415		COMP	0.477121	0.323695
LTBP2	0.0421463	-0.0380056		COMP	0.30103	-0.0793213
LTBP2	0.241968	0.35526		COMP	0.30103	0.153491
LTBP2	0.103849	0.192998		COMP	0	-0.365844
LTBP2	0.2661	-0.382668		COMP	0	-0.460982
LTBP2	0.119069	-0.654531		COMP	0	-0.165033
LTBP2	0.157362	-0.786477		COMP	0	-0.275967
LTBP2	0.0997784	0.220799		COMP	0	0.424479
LTBP2	0.0915659	-0.184616		COMP	0.954243	-0.121988
LTBP2	0.15269	-0.204		COMP	0.30103	0.328243
LTBP2	0.535186	-0.064704		COMP	0	-0.267855
LTBP2	0.215332	0.605441		COMP	0	-0.297459
LTBP2	0.141564	0.451093		COMP	0	-0.224708
LTBP2	0.372766	0.50912		COMP	0	-0.290652
LTBP2	0.1406	-0.360608		COMP	0	-0.185269
LTBP2	0.332667	-0.427634		COMP	0.30103	0.721945
LTBP2	0.380304	0.633346		COMP	0	-0.567561
LTBP2	0.28751	-0.0699482		COMP	0	0.522567
LTBP2	0.0808246	-0.596439		COMP	0	-0.398733
LTBP2	0.108087	0.395904		COMP	0	-0.0719462
LTBP2	0.0698666	-0.38887		COMP	0	0.211522
LTBP2	0.0529117	-0.134731		COMP	0	-0.351789
LTBP2	0.0476615	0.484882		COMP	0	-0.718253
LTBP2	0.193151	-0.484022		COMP	0.477121	0.0701616
LTBP2	0.31116	0.652871		COMP	0	-0.162578
LTBP2	0.609532	0.618225		COMP	0	-0.519585
LTBP2	0.0946968	0.235951		COMP	1.53148	0.641462
LTBP2	0.0676027	0.0268127		COMP	0	-0.139713
LTBP2	0.0471316	-0.446847		COMP	0	-0.715436
LTBP2	0.720148	0.405486		COMP	0	-0.267819
LTBP2	0.215043	-0.0441308		COMP	0	0.207382
LTBP2	0.0948172	-0.209055		COMP	0	-0.425246
LTBP2	0.247411	0.243962		COMP	0	-0.456381
LTBP2	0.157772	-0.208573		COMP	0	0.625355
LTBP2	0.071143	0.0780905		COMP	0	0.0623443
LTBP2	0.234069	-0.0621468		COMP	0	-0.199739
LTBP2	0.228072	-0.205345		COMP	0	-0.701678
LTBP2	0.116781	1.09574		COMP	0	0.395557
LTBP2	0.680964	-0.136468		COMP	0	-0.280228
LTBP2	0.234261	-0.15901		COMP	0.778151	0.11046
LTBP2	0.154087	0.0920341		COMP	0	0.236204
LTBP2	0.168441	0.355649		COMP	0.477121	-0.444775
LTBP2	0.153605	-0.0480031		COMP	0	0.815695
LTBP2	0.32944	-0.00986439		COMP	0	-0.178743
LTBP2	0.406411	-0.182173		COMP	0.477121	0.739223
LTBP2	0.114951	-0.840423		COMP	0	0.149016
LTBP2	0.0611483	0.248297		COMP	1.07918	-0.336827
LTBP2	0.343697	0.261954		COMP	0.60206	1.19942
LTBP2	0.19079	0.0147264		COMP	0	-1.13018
LTBP2	0.656351	0.35507		COMP	0	0.583861
LTBP2	0.157314	-0.206454		COMP	1.07918	0.257755
LTBP2	0.136747	-0.269268		COMP	0	-0.376358
LTBP2	0.0735755	0.418832		COMP	0	-0.0238564
LTBP2	0.122321	0.113419		COMP	0	-0.467877
LTBP2	0.363566	-0.191057		COMP	0	-0.640736
LTBP2	0.203844	-0.0579648		COMP	0	0.108325
LTBP2	0.090145	0.449945		COMP	0	0.287279
LTBP2	0.428207	0.589868		COMP	0	-0.725936
LTBP2	0.572058	-0.320396		COMP	0	-0.929059
LTBP2	0.199629	-0.0348324		COMP	0	0.926453
LTBP2	0.0680121	-0.154498		COMP	0	0.501236
LTBP2	0.343553	-0.129558		COMP	0	0.0375853
LTBP2	0.111483	0.155826		COMP	0	-0.450606
LTBP2	0.753721	0.357496		COMP	0	-1.85409
LTBP2	0.330331	-0.201138		COMP	0	-0.309984
LTBP2	0.352247	0.113969		COMP	0	-0.249426
LTBP2	0.0791629	0.514391		COMP	0.30103	0.217341
LTBP2	0.119768	0.0509773		COMP	0	0.408942
LTBP2	0.369346	0.21948		COMP	0	0.162424
LTBP2	0.045807	-0.182333		COMP	0	-0.768184
LTBP2	0.0361977	-1.16652		COMP	0.30103	0.0753337
LTBP2	0.298372	-0.290583		COMP	0	0.185308
LTBP2	0.213236	-0.366877		COMP	0.30103	0.129369
LTBP2	0.313207	0.114027		COMP	0	-0.217086
LTBP2	0.459251	0.680689		COMP	0	-0.605786
LTBP2	0.168128	-0.196886		COMP	0	-0.479215
LTBP2	0.188984	-0.0984251		COMP	0	0.252523
LTBP2	0.0963345	-0.623929		COMP	0	-0.599629
LTBP2	0.11064	0.303008		COMP	0	0.303241
LTBP2	0.11235	0.0353307		COMP	0	-0.473292
LTBP2	0.149343	0.12175		COMP	0	-0.599349
LTBP2	0.172993	0.0310531		COMP	0.30103	-0.635989
LTBP2	0.126921	0.742074		COMP	0	0.0592947
LTBP2	0.284909	-0.106463		COMP	0	-0.802567
LTBP2	0.166707	-0.32384		COMP	0	0.328028
LTBP2	0.160614	-1.00666		COMP	0	1.23269
LTBP2	0.154087	0.0433584		COMP	0	-0.42598
LTBP2	0.0583064	-0.735475		COMP	0	-0.909709
LTBP2	0.405038	0.613334		COMP	0.30103	-0.736857
LTBP2	0.296204	0.60595		COMP	0	0.0525531
LTBP2	0.0819084	-0.363428		COMP	0	0.202527
LTBP2	0.116348	-0.13723		COMP	0	0.687386
LTBP2	0.0990078	-0.16214		COMP	0.477121	-0.771681
LTBP2	0.601151	0.523915		COMP	0	-0.640441
LTBP2	0.157531	0.203916		COMP	0	0.104885
LTBP2	0.37491	0.152866		COMP	0	0.339516
LTBP2	0.667887	1.00888		COMP	0	-0.456484
LTBP2	0.279683	-0.626307		COMP	0	-0.145333
LTBP2	0.179832	0.568933		COMP	0	1.74279
LTBP2	0.133014	-0.0468387		COMP	0	-0.0545947
LTBP2	0.127113	0.182681		COMP	0	-0.648637
LTBP2	0.0926497	-0.134047		COMP	0	0.442713
LTBP2	0.0817157	-0.37294		COMP	0	0.233096
LTBP2	0.122248	-0.164206		COMP	0	-0.347975
LTBP2	0.130654	0.0180122		COMP	0	-0.470669
LTBP2	0.214705	-0.0274028		COMP	1.36173	0.398968
LTBP2	0.0766582	-0.229764		COMP	0	-0.932727
LTBP2	0.137999	0.245661		COMP	0	-0.482823
LTBP2	0.126054	-0.872703		COMP	0	-1.25108
LTBP2	0.171283	0.103489		COMP	0	-0.462307
LTBP2	0.063942	0.173895		COMP	1.25527	-0.00258373
LTBP2	0.0774047	-0.746207		COMP	0	0.717376
LTBP2	0.113265	0.0355505		COMP	0	0.505215
LTBP2	0.0907952	0.0400638		COMP	0	-0.300345
LTBP2	0.0843408	-0.519337		COMP	0	0.244666
LTBP2	0.325201	-0.741252		COMP	0	-0.516595
LTBP2	0.115192	-0.139909		COMP	0	-0.295686
LTBP2	0.0411107	0.25108		COMP	0	-0.205587
LTBP2	0.109701	0.115624		COMP	0	-0.428731
LTBP2	0.0717451	-0.391738		COMP	0	-0.664973
LTBP2	0.106522	0.514077		COMP	0	0.497592
LTBP2	0.140986	0.127851		COMP	0.60206	-0.181592
LTBP2	0.0897356	0.154066		COMP	0	-0.341265
LTBP2	0.0739367	0.00577821		COMP	0.30103	-0.581724
LTBP2	0.224796	-0.372468		COMP	0	0.355232
LTBP2	0.202808	-0.248943		COMP	0.30103	0.378832
LTBP2	0.0977554	-0.18941		COMP	0	-0.566066
LTBP2	0.170247	-0.309965		CHIT1	0	2.86552
LTBP2	0.114108	0.263154		CHIT1	0	-0.957389
LTBP2	0.126608	-0.0981972		CHIT1	0.30103	-0.70895
LTBP2	0.0639661	-0.717473		CHIT1	0	-0.523913
LTBP2	0.0629546	-0.0505702		CHIT1	0	3.35059
LTBP2	0.215958	0.563539		CHIT1	0	-0.199028
LTBP2	0.0578007	-0.895155		CHIT1	0	0.845
LTBP2	0.580776	0.184838		CHIT1	0	-1.78342
LTBP2	0.409638	0.757812		CHIT1	0.778151	1.87112
LTBP2	0.227205	0.106928		CHIT1	0	2.08067
LTBP2	0.152762	0.0850708		CHIT1	0	-0.297498
LTBP2	0.777395	-0.10852		CHIT1	0.30103	1.05357
LTBP2	0.0529599	0.0164948		CHIT1	0	0.366482
LTBP2	0.124994	-0.0880583		CHIT1	0.477121	1.99381
LTBP2	0.0622802	0.845065		CHIT1	0	2.27743
LTBP2	0.0759116	-0.0981722		CHIT1	0	-0.279079
LTBP2	0.0515871	0.661179		CHIT1	0	-0.0914237
LTBP2	0.0492751	0.0979656		CHIT1	0	-0.444121
LTBP2	0.0448919	0.0270873		CHIT1	0	1.71908
LTBP2	0.0707818	0.0153571		CHIT1	0.30103	-6.57916
LTBP2	0.0381485	0.225309		CHIT1	0.69897	0.928456
LTBP2	0.261861	0.400071		CHIT1	0	2.30501
LTBP2	0.0520447	-0.297581		CHIT1	0	1.89549
LTBP2	0.032248	-0.356882		CHIT1	0	-0.148791
LTBP2	0.105823	-0.459225		CHIT1	0	-0.511642
LTBP2	0.122345	0.609863		CHIT1	0
LTBP2	0.217836	0.366135		CHIT1	0	0.818247
LTBP2	0.152233	0.563115		CHIT1	0.30103	0.393229
LTBP2	0.168055	0.0248233		CHIT1	0	1.37192
LTBP2	0.272916	0.746741		CHIT1	0.30103	-0.327742
LTBP2	0.194475	0.145919		CHIT1	0	0.590123
LTBP2	0.115385	-0.079386		CHIT1	0	0.470165
LTBP2	0.309065	0.449961		CHIT1	0	1.14693
LTBP2	0.109797	0.248775		CHIT1	0	4.16547
LTBP2	0.247242	0.388315		CHIT1	0	0.767837
LTBP2	0.187611	0.605018		CHIT1	0	0.579307
LTBP2	0.371803	0.218329		CHIT1	0	-0.666344
LTBP2	0.0966957	0.327494		CHIT1	0	0.341676
LTBP2	0.0751168	-0.0303554		CHIT1	0	0.208748
LTBP2	0.10209	0.050083		CHIT1	0	0.228422
LTBP2	0.0670247	0.267539		CHIT1	0	0.0699913
LTBP2	0.303815	0.0592711		CHIT1	0.30103	2.24084
LTBP2	0.0827995	0.311443		CHIT1	0	2.62377
LTBP2	0.0778383	-0.202144		CHIT1	0.954243	0.233491
LTBP2	0.05414	0.326162		CHIT1	0	-1.15271
LTBP2	0.290497	-0.416569		CHIT1	1.25527	0.865116
LTBP2	0.096479	0.114243		CHIT1	0	-1.64212
LTBP2	0.755383	0.237672		CHIT1	0	-1.96284
LTBP2	0.125548	-0.204066		CHIT1	0	2.62503
LTBP2	0.125018	0.357824		CHIT1	0	-0.400581
LTBP2	0.0752131	-0.0659057		CHIT1	0	0.280255
MMP12	0.0466259	0.0821531		CHIT1	0.90309	4.37409
MMP12	0.452122	3.53512		CHIT1	0.30103	2.00266
MMP12	0.081499	-0.968244		CHIT1	0
MMP12	0.100621	-1.92589		CHIT1	0.477121	1.44353
MMP12	0.0815471	-2.02884		CHIT1	0	4.43075
MMP12	0.492101	-0.87455		CHIT1	0	0.495164
MMP12	0.0344155	-2.51816		CHIT1	0	-0.755751
MMP12	0.175305	-0.488161		CHIT1	0.60206	2.12373
MMP12	0.181952	-1.81134		CHIT1	0	-0.112665
MMP12	0.486947	3.89391		CHIT1	0	-6.40441
MMP12	0.540436	1.47996		CHIT1	0	2.61368
MMP12	0.550238	-1.14047		CHIT1	0	1.09956
MMP12	0.161216	-0.945592		CHIT1	0	0.074859
MMP12	0.165527	3.33599		CHIT1	0	-0.0638431
MMP12	0.269183	-0.506424		CHIT1	0	1.80452
MMP12	0.0776215	-0.464896		CHIT1	0	0.867067
MMP12	0.186118	-0.0933105		CHIT1	0.30103	0.835406
MMP12	0.173209	1.07588		CHIT1	0	-0.660065
MMP12	0.0792351	-0.695524		CHIT1	0	3.05514
MMP12	0.215813	-1.82292		CHIT1	0	2.21134
MMP12	0.348827	2.236		CHIT1	0	-6.3094
MMP12	0.174799	-0.298477		CHIT1	0.30103	1.20039
MMP12	0.338664	1.61068		CHIT1	0	1.54875
MMP12	0.0922162	-1.69065		CHIT1	0	1.55614
MMP12	0.303959	-0.992372		CHIT1	0	0.882673
MMP12	0.223111	0.676888		CHIT1	0	-7.50752
MMP12	0.106642	-1.24771		CHIT1	0	-0.590666
MMP12	0.531718	0.421366		CHIT1	0	0.655106
MMP12	0.0782236	-1.36775		CHIT1	0	0.839426
MMP12	0.258851	2.87958		CHIT1	0	0.308802
MMP12	0.116252	0.610601		CHIT1	0	0.151522
MMP12	0.720172	0.321852		CHIT1	0	-0.860039
MMP12	0.463152	1.02642		CHIT1	0	0.961835
MMP12	0.104475			CHIT1	0	1.47808
MMP12	0.141756	-1.5694		CHIT1	0.30103	0.842665
MMP12	0.19922	-0.936082		CHIT1	0	1.33462
MMP12	0.0943837	-0.789567		CHIT1	0	-1.26475
MMP12	0.0750927	0.305878		CHIT1	0	-0.333189
MMP12	0.18253	0.562897		CHIT1	0	1.50188
MMP12	0.430904	-0.672714		CHIT1	0	1.51215
MMP12	0.176124	1.10004		CHIT1	0.30103	1.89918
MMP12	0.122224	0.108202		CHIT1	0	0.648979
MMP12	0.217138	-0.0393155		CHIT1	0	3.12025
MMP12	0.0539955	-0.522789		CHIT1	0	-1.77566
MMP12	0.138264	0.866136		CHIT1	0	-1.09914
MMP12	0.832065	3.45141		CHIT1	0	0.111882
MMP12	0.0890131	-0.00848569		CHIT1	0	-0.842712
MMP12	0.573094	0.545907		CHIT1	0	-0.784072
MMP12	0.0499735	-0.905206		CHIT1	0	1.16352
MMP12	0.101874	0.603844		CHIT1	0	2.58357
MMP12	0.146139	-0.246867		CHIT1	0	0.706984
MMP12	0.0483117	-0.0204496		CHIT1	0	-0.352844
MMP12	0.304272	1.32662		CHIT1	0	2.42521
MMP12	0.0846539	-0.987804		CHIT1	0	-1.25809
MMP12	0.116589	-1.94963		CHIT1	0	-1.22822
MMP12	0.178243	3.66792		CHIT1	0	0.819322
MMP12	0.412552	2.75024		CHIT1	0	0.61797
MMP12	0.0243245	-0.52132		CHIT1	0.30103	1.85545
MMP12	0.104547	0.825712		CHIT1	0	0.317976
MMP12	0.0459756	3.91108		CHIT1	0	0.259557
MMP12	0.0922403	-1.74386		CHIT1	0.30103	2.32688
MMP12	0.0730938	2.90098		CHIT1	0	0.409069
MMP12	0.511608	0.121611		CHIT1	0	0.290006
MMP12	0.252444	-1.38525		CHIT1	0.69897	-0.521691
MMP12	0.382472	2.16567		CHIT1	0	0.458103
MMP12	0.0813063	-0.765398		CHIT1	0.90309	0.0879457
MMP12	0.359617	-1.04372		CHIT1	0	-0.812027
MMP12	0.521844	4.49918		CHIT1	0	-0.485734
MMP12	0.253914	0.533998		CHIT1	0	0.0886461
MMP12	0.141034	-1.84531		CHIT1	0	-0.105979
MMP12	0.249554	0.452734		CHIT1	0.30103	0.461343
MMP12	0.130003	-0.128085		CHIT1	0	2.36122
MMP12	0.236019	-0.991455		CHIT1	0	-1.07819
MMP12	0.548697	2.75818		CHIT1	0.30103	1.11509
MMP12	0.0949135	-1.95308		CHIT1	0.477121	2.45971
MMP12	0.123308	-1.67381		CHIT1	0	-0.0892249
MMP12	0.066543	-0.173672		CHIT1	0.477121	-1.06386
MMP12	0.0989837	-2.88989		CHIT1	0	3.84333
MMP12	0.258393	-0.841424		CHIT1	0	-0.593589
MMP12	0.365156	-1.16535		CHIT1	0	0.767216
MMP12	0.20093	0.0628503		CHIT1	0	0.493921
MMP12	0.171933	-0.158802		CHIT1	0	0.554161
MMP12	0.279274	-0.508555		CHIT1	0	-0.227007
MMP12	0.0895429	-2.03138		CHIT1	0.60206	1.13522
MMP12	0.0847262	-0.195499		CHIT1	2.57749	4.0452
MMP12	0.0628582	1.61606		CHIT1	0	-0.187409
MMP12	0.249988	-1.32721		CHIT1	0	0.459793
MMP12	0.0626897	-1.3232		CHIT1	0	0.0814156
MMP12	0.265329	-1.02909		CHIT1	0	-0.344999
MMP12	0.11931	0.69382		CHIT1	0	-0.548234
MMP12	0.121406	0.15032		CHIT1	0	0.118875
MMP12	0.18041	-1.45784		CHIT1	0	1.04993
MMP12	0.0253119	1.7952		CHIT1	0	1.81476
MMP12	0.0474447	-1.97755		CHIT1	0	0.372789
MMP12	0.112543	-1.90237		CHIT1	0	-1.13778
MMP12	0.365276	0.241126		CHIT1	1.61278	3.47008
MMP12	0.111531	0.99488		CHIT1	0	-2.34631
MMP12	0.582655	1.28567		CHIT1	2.62634	2.23216
MMP12	0.192934	-1.69996		CHIT1	0	-0.120672
MMP12	0.278527	0.361088		CHIT1	0	-0.0464338
MMP12	0.0820047	0.533077		CHIT1	0	1.48015
MMP12	0.133038	-0.186122		CHIT1	0	1.09698
MMP12	0.229806	1.29688		CHIT1	0	-0.0298277
MMP12	0.350995	-1.79367		CHIT1	0	0.320551
MMP12	0.226097	0.00323682		CHIT1	0	-0.451716
MMP12	0.0938779	-0.491322		CHIT1	0	0.758942
MMP12	0.140407	0.225289		CHIT1	0	-0.120013
MMP12	0.0515871	2.02236		CHIT1	0.69897	0.64247
MMP12	0.180483	0.266543		CHIT1	0	-1.05729
MMP12	0.148524	-0.737788		CHIT1	0	0.189552
MMP12	0.1971	0.0747743		CHIT1	0	0.398513
MMP12	0.165382	0.471259		CHIT1	0	-0.723795
MMP12	0.112398	-1.60968		CHIT1	0.30103	-2.02541
MMP12	0.255407	0.527618		CHIT1	0	1.08412
MMP12	0.136939	0.752681		CHIT1	0.30103	-0.666798
MMP12	0.21892	-0.800823		CHIT1	0	-0.322098
MMP12	0.440489	1.0032		CHIT1	0	1.07682
MMP12	0.147271	2.86909		CHIT1	0	-0.391176
MMP12	0.158807	-1.80049		CHIT1	0	-0.297632
MMP12	0.207047	-0.826336		CHIT1	0	-0.203891
MMP12	0.394442	1.8378		CHIT1	0	-1.08921
MMP12	0.164539	0.356476		CHIT1	0	1.29625
MMP12	0.207023	-0.925483		CHIT1	0	-2.0343
MMP12	0.0619912	-0.330016		CHIT1	0	0.30491
MMP12	0.673426	-0.564596		CHIT1	0	0.449558
MMP12	0.313424	1.03458		CHIT1	0	1.06855
MMP12	0.0936853	-0.068704		CHIT1	0	-0.843173
MMP12	0.310655	2.74837		CHIT1	0.477121	1.92547
MMP12	0.0460238	1.53468		CHIT1	0.30103	0.211122
MMP12	0.0820288	-0.701337		CHIT1	0	-3.95584
MMP12	0.223544	0.591762		CHIT1	0	1.39342
MMP12	0.388686	-0.1788		CHIT1	0	-0.270439
MMP12	0.206926	3.4234		CHIT1	0	-0.985891
MMP12	0.678267	-0.777441		CHIT1	0	1.00438
MMP12	0.207721	0.814278		CHIT1	0	0.465287
MMP12	0.0439767	0.966742		CHIT1	0	-0.934199
MMP12	0.046072	-1.39971		CHIT1	0	0.853484
MMP12	0.23337	-1.13229		CHIT1	0	3.8854
MMP12	0.0952507	-0.353169		CHIT1	0	-1.05035
MMP12	0.249916	-0.715203		CHIT1	0	-0.95572
MMP12	0.28869	4.19989		CHIT1	0	-0.10668
MMP12	0.33522	2.60414		CHIT1	0	1.44911
MMP12	0.0979962	-1.48575		CHIT1	0	-0.336741
MMP12	0.123236	-1.76606		CHIT1	0	0.983119
MMP12	0.162203	0.403839		CHIT1	0	0.593654
MMP12	0.175497	-0.735735		CHIT1	0	0.913647
MMP12	0.103873	0.760546		CHIT1	0	-0.458597
MMP12	0.145128	-0.776917		CHIT1	0
MMP12	0.293627	-0.0389203		CHIT1	0	0.880435
MMP12	0.0938539	-0.422978		CHIT1	0	0.273905
MMP12	0.196498	-1.56356		CHIT1	0	1.4777
MMP12	0.18831	-0.63136		CHIT1	0.30103	1.25064
MMP12	0.211864	1.55984		CHIT1	0.30103	-0.315638
MMP12	0.41944	1.07254		CHIT1	0	1.729
MMP12	0.274722	-1.7536		CHIT1	0	1.39391
MMP12	0.206059	1.52502		CHIT1	0.845098	-0.69773
MMP12	0.401113	2.74376		CHIT1	0	0.628902
MMP12	0.104547	-1.10349		CHIT1	0	1.8624
MMP12	0.329151	3.09988		CHIT1	0	-0.224454
MMP12	0.200641	0.0338017		CHIT1	0.30103	0.159524
MMP12	0.114325	1.70313		CHIT1	0.30103	1.86268
MMP12	0.0816435	-0.490429		CHIT1	1.38021	2.60502
MMP12	0.0774288	-1.29017		CHIT1	0.477121	1.46633
MMP12	0.159795	0.491316		CHIT1	0	0.185773
MMP12	0.0738404	-0.942838		CHIT1	0.30103	-0.188273
MMP12	0.113338	-0.85885		CHIT1	0	-0.952017
MMP12	0.0677231	-1.24518		CHIT1	0	-0.47041
MMP12	0.295699	1.17172		CHIT1	0	-1.32976
MMP12	0.225182	1.88856		CHIT1	0	-1.12427
MMP12	0.142045	-0.599735		CHIT1	0	-0.564843
MMP12	0.0596792	-2.20284		CHIT1	0	0.649617
MMP12	0.0702037	-1.87981		CHIT1	0	2.20556
MMP12	0.0705409	-1.366		CHIT1	0	1.01799
MMP12	0.195414	2.08148		CHIT1	0	0.134423
MMP12	0.188141	1.32092		CHIT1	0	-0.447198
MMP12	0.101007	-1.37948		CHIT1	0	2.7749
MMP12	0.0507442	-0.602073		CHIT1	0.477121	4.0535
MMP12	0.131256	0.529171		CHIT1	0	0.316619
MMP12	0.0630991	0.908381		CHIT1	0	1.10672
MMP12	0.0976832	-2.31031		CHIT1	0	0.318407
MMP12	0.105149	-1.02284		CHIT1	0	-1.25749
MMP12	0.139781	0.602633		CHIT1	0	-0.288875
MMP12	0.0836424	-1.03877		CHIT1	2.45939	3.59334
MMP12	0.0395453	-0.53909		CHIT1	0.30103	0.115159
MMP12	0.180507	3.28511		CHIT1	0	-0.518671
MMP12	0.0925293	0.264143		CHIT1	0	-1.3549
MMP12	0.448172	1.99634		CHIT1	0	-6.62279
MMP12	0.803092	0.818541		CHIT1	0	0.0429992
MMP12	0.221377	-2.73338		CHIT1	0	0.103812
MMP12	0.364217	-0.274684		CHIT1	0	-1.29294
MMP12	0.057897	0.147055		CHIT1	1.11394	0.273328
MMP12	0.110303	-1.426		CHIT1	0	-6.3076
MMP12	0.0729252	1.02447		CHIT1	0	0.466159
MMP12	0.355667	-1.79432		CHIT1	0	-0.315901
MMP12	0.0483117	3.3042		CHIT1	0	0.80751
MMP12	0.0989596	1.53083		CHIT1	1.59106	-6.08893
MMP12	0.0262271	-0.114908		CHIT1	0	-0.429548
MMP12	0.0392322	0.515846		CHIT1	0	-0.014912
MMP12	0.218944	4.0885		CHIT1	0	1.11294
MMP12	0.331318	-2.29994		CHIT1	0	3.35763
MMP12	0.408362	-0.258365		CHIT1	0	2.81519
MMP12	0.283609	-0.799785		CHIT1	0	-4.72529
MMP12	0.126608	-0.010018		CHIT1	0.30103	1.59978
MMP12	0.654641			CHIT1	0	-1.17706
MMP12	0.0582342	0.353482		CHIT1	0	0.112809
MMP12	0.0978999	-0.19087		CHIT1	0	-0.35034
MMP12	0.260826	-0.62595		CHIT1	0	0.821879
MMP12	0.0282983	0.558985		CHIT1	0	-1.13267
MMP12	0.633544	-0.457006		CHIT1	0	0.209646
MMP12	0.0782958	-1.8563		CHIT1	0	1.21142
MMP12	0.391335	-0.612146		CHIT1	0	-0.834408
MMP12	0.05243	0.194246		CHIT1	0	0.530137
MMP12	0.0904581	0.0914683		CHIT1	0	3.07526
MMP12	0.355667	-0.331052		CHIT1	0	-0.667271
MMP12	0.139781	-1.97578		CHIT1	0.477121	2.89025
MMP12	0.128414	0.58724		CHIT1	0	-1.00271
MMP12	0.0344877	0.265152		CHIT1	0	-0.522438
MMP12	0.201508	-0.201168		CHIT1	0	-0.959492
MMP12	0.334979	1.40832		CHIT1	0	1.13208
MMP12	0.0786089	4.16068		CHIT1	0	-1.15588
MMP12	0.0626897	2.91592		CHIT1	0	-2.89895
MMP12	0.0732865	-1.49221		CHIT1	0	-0.565441
MMP12	0.129209	3.71101		CHIT1	0	-1.15738
MMP12	0.154207	3.24963		CHIT1	0	0.24942
MMP12	0.128101	-1.37589		CHIT1	0	0.692346
MMP12	0.109364	-0.522874		CHIT1	0	-0.0969025
MMP12	0.360893	1.06662		CHIT1	0	1.1688
MMP12	0.268966	-0.518073		CHIT1	0	0.776921
MMP12	0.100092	-1.00267		CHIT1	0	-0.137912
MMP12	0.203916	1.81425		CHIT1	0	-0.600616
MMP12	0.136819	-2.14268		CHIT1	0	-0.343539
MMP12	0.120081			CHIT1	0.954243	2.29096
MMP12	0.087568	0.25212		CHIT1	0	-0.247315
MMP12	0.16702	-0.817874		CHIT1	0	-1.01172
MMP12	0.543375	0.0679171		CHIT1	0	1.47544
MMP12	0.0920717	-1.24023		CHIT1	0	4.15789
MMP12	0.0983816	-1.70851		CHIT1	0.477121	-0.606561
MMP12	0.123958	-0.36388		CHIT1	0.30103	-1.74594
MMP12	0.0254805	1.47941		CHIT1	0	-0.0549453
MMP12	0.299648	1.54383		CHIT1	0	0.747455
MMP12	0.0905544	0.461179		CHIT1	1.07918	0.949888
MMP12	0.11052	1.20993		CHIT1	0	-0.0499803
MMP12	0.163672	-1.08918		CHIT1	0	-0.884096
MMP12	0.320794	-2.43251		CHIT1	0	2.64992
MMP12	0.0964308	0.449586		CHIT1	0	-2.46268
MMP12	0.25389	0.583573		CHIT1	0	0.443099
MMP12	0.0915659	0.903448		CHIT1	0	2.16118
MMP12	0.0320794	-0.558614		CHIT1	0	2.60036
MMP12	0.639878	1.83651		CHIT1	0	-1.79204
MMP12	0.170608	-1.1339		CHIT1	0	0.903986
MMP12	0.124946	0.0276518		CHIT1	0	0.745673
MMP12	0.0223255	0.207643		CHIT1	0	0.102931
MMP12	0.142744	-0.402907		CHIT1	0	0.13736
MMP12	0.447329	1.76343		CHIT1	0	-1.44098
MMP12	0.151438	-1.16031		CHIT1	0	1.02304
MMP12	0.0551033	-0.787322		CHIT1	0	-1.11374
MMP12	0.0306344	-0.391641		CHIT1	0	-0.260578
MMP12	0.04494	-0.796507		CHIT1	0	2.1491
MMP12	0.280381	4.06127		CHIT1	0	1.16983
MMP12	0.0516353	-0.488934		CHIT1	0	-0.304436
MMP12	0.123645	2.01089		CHIT1	0	-0.920677
MMP12	0.040027	1.22415		CHIT1	0	-0.530707
MMP12	0.0882665	-1.83656		CHIT1	0	1.30072
MMP12	0.505587	1.02409		CHIT1	0	0.576874
MMP12	0.0302731	0.133534		CHIT1	1.51851	2.78955
MMP12	0.103584	0.927555		CHIT1	0	-0.143619
MMP12	0.0459997	0.328022		CHIT1	0	3.05759
MMP12	0.0726844	0.955905		CHIT1	0	-0.713121
MMP12	0.0836665	-2.66913		CHIT1	0	0.272902
MMP12	0.444102	0.854661		CHIT1	0	-1.46931
MMP12	0.021892	0.662337		CHIT1	1.49136	2.7568
MMP12	0.147271	2.41842		CHIT1	0	0.957168
MMP12	0.376692	-1.18142		CHIT1	0	0.76065
MMP12	0.0522133	0.2169		CHIT1	0	0.593369
MMP12	0.0827272	-0.932816		CHIT1	0	0.122811
MMP12	0.145224	1.25588		CHIT1	0	0.298903
MMP12	0.0151245	-2.35521		CHIT1	0	-0.805308
MMP12	0.754227	-0.991515		CHIT1	0	0.333187
MMP12	0.0652425	0.156678		CHIT1	0	-0.475732
MMP12	0.824503	-0.898133		CHIT1	0	0.186146
MMP12	0.0990318	-1.30998		CHIT1	0	0.0121559
MMP12	0.25165	1.81425		CHIT1	0	-1.95073
MMP12	0.420644	2.7416		CHIT1	0.30103	1.54123
MMP12	0	-0.728258		CHIT1	0	0.127458
MMP12	0.242739	1.10543		CHIT1	0	-0.77717
MMP12	0.0678676	-0.864741		CHIT1	0.477121	0.106111
MMP12	0.0542845	-0.785848		CHIT1	0	-0.997262
MMP12	0.346563	0.56232		CHIT1	0	0.656383
MMP12	0.141275	3.11113		CHIT1	0	0.54189
MMP12	0.0506478	-1.24897		CHIT1	0	0.433735
MMP12	0.307548	4.09093		CHIT1	0	0.10122
MMP12	0.0609075	-1.22269		CHIT1	0.477121	1.40932
MMP12	0.0666394	2.47123		CHIT1	0	0.814922
MMP12	0.450388	1.0304		CHIT1	0	1.3431
MMP12	0.102933	-1.19856		CHIT1	0	0.122439
MMP12	0.300828	1.33333		CHIT1	0	0.141182
MMP12	0.0808487	0.365709		CHIT1	0	-1.22645
MMP12	0.0465536	-1.94972		CHIT1	0	-0.384348
MMP12	0.237031	0.157942		CHIT1	0	-2.43779
MMP12	0.101392	3.50225		CHIT1	0.30103	2.0671
MMP12	0.761259	3.37919		CHIT1	0	0.840829
MMP12	0.154304	-2.68688		CHIT1	0	0.670184
MMP12	0.0472521	-1.15499		CHIT1	0	-0.0640731
MMP12	0.604595	1.09617		CHIT1	0	0.709904
MMP12	0.626319	4.84584		CHIT1	0	0.128027
MMP12	0.636386	-0.300766		CHIT1	0.30103	-1.4671
MMP12	0.111941	0.175183		CHIT1	0	1.43594
MMP12	0.265185	-1.87975		CHIT1	0	-0.505267
MMP12	0.0800058	-1.22818		CHIT1	1.11394	2.48664
MMP12	0.07201	-1.78487		CHIT1	0	0.808541
MMP12	0.088146	-0.433691		CHIT1	0	1.74981
MMP12	0.131232	-0.629705		CHIT1	0	1.34723
MMP12	0.301238	-0.675403		CHIT1	0	-0.365052
MMP12	0.0553201	-0.215044		CHIT1	0	-1.08409
MMP12	0.119768	-0.215665		CHIT1	0	1.42779
MMP12	0.0377149	2.02455		CHIT1	0	-1.05859
MMP12	0.0754781	-0.704547		CHIT1	0	-5.77377
MMP12	0.240379	-2.77619		CHIT1	0	0.860288
MMP12	0.0964549	-1.08631		CHIT1	0	0.88305
MMP12	0.116444	0.79568		CHIT1	0	0.898545
MMP12	0.0351139	0.205606		CHIT1	0	1.58957
MMP12	0.21432	2.79427		CHIT1	0.477121	-0.399902
MMP12	0.153846	-1.37985		CHIT1	0	-0.321107
MMP12	0.155123	-0.298296		CHIT1	0	1.16657
MMP12	0.800684	0.373662		CHIT1	0.30103	1.36264
MMP12	0.0450604	-0.192474		CHIT1	0	0.159974
MMP12	0.0643273	1.02395		CHIT1	1.50515	2.14678
MMP12	0.235177	-0.821071		CHIT1	0	-0.572515
MMP12	0.0868214	-1.2397		CHIT1	1.69897	0.827265
[truncated: 11,361 more rows]

## Sheet: Fig_1i
Ctrl	SVD
0.0760508	1.15408
0.109174	1.68304
0.190541	0.269578
0.0829938	2.20365
0.0375252	0.220236
0.0785277	0.386187
