# Supplementary material for: Identification of distinct and shared biomarker panels in different manifestations of cerebral small-vessel disease through proteomic profiling
Source: Nat Aging. 2026 Feb 24;6(3):703–21. doi: 10.1038/s43587-026-01081-7 (PMC13004690; doi:10.1038/s43587-026-01081-7)
Supplement: Supplementary file 6 — Statistical Source data. [file 43587_2026_1081_MOESM6_ESM.xlsx]

## Sheet: Fig_2a-d
		Deep microbleeds				Lobar microbleeds				Subcortical infarcts and lacunes				Cortical and cerebellar infarcts
Olink protein	Olink with Panel	Std beta	p-value	p-value FDR	Significant after correction for SVD	Std beta	p-value	p-value FDR	Significant after correction for SVD	Std beta	p-value	p-value FDR	Significant after correction for SVD	Std beta	p-value	p-value FDR	Significant after correction for SVD
A1BG	A1BG__Inflammation_II	0.000116197	0.995312	0.998685	No	-0.00142842	0.942766	0.971462	No	0.0224269	0.252415	0.484956	No	-0.0142108	0.469101	0.812836	No
ABCA2	ABCA2__Cardiometabolic_II	0.00872501	0.546131	0.752761	No	-0.0169783	0.242461	0.60217	No	0.0107291	0.451027	0.666479	No	0.0169929	0.233332	0.625221	No
ABHD14B	ABHD14B__Neurology	-0.000677335	0.975949	0.990134	No	-0.0163488	0.469458	0.789642	No	0.0389675	0.0791067	0.258257	No	0.0315566	0.155922	0.557781	No
ABL1	ABL1__Oncology	-0.0192074	0.259232	0.493557	No	0.0157083	0.359381	0.711585	No	-0.0138985	0.407487	0.633979	No	-0.00624965	0.709973	0.912491	No
ACAN	ACAN__Cardiometabolic	0.0524167	0.00163694	0.0234234	No	0.0921905	3.26264e-08	6.46935e-06	No	0.0199329	0.227417	0.465087	No	0.0335715	0.042304	0.319119	No
ACE	ACE__Inflammation_II	-0.0249162	0.126182	0.322543	No	-0.0190791	0.244377	0.604627	No	-0.016017	0.321244	0.556663	No	-0.0169596	0.294373	0.682119	No
ACHE	ACHE__Inflammation_II	-0.0575531	0.00437391	0.0431028	No	-0.00629756	0.756825	0.911868	No	-0.0763551	0.000131322	0.00552348	Yes	-0.00806475	0.687286	0.905364	No
ACP5	ACP5__Cardiometabolic	0.0135472	0.382711	0.61269	No	0.0144533	0.354605	0.706158	No	-0.0160044	0.295973	0.523326	No	-0.0125588	0.412936	0.778744	No
ACP6	ACP6__Oncology	-0.0134642	0.529462	0.743007	No	-0.0304844	0.157084	0.507438	No	0.000370398	0.985973	0.989016	No	-0.0155263	0.461842	0.812426	No
ACTA2	ACTA2__Cardiometabolic	0.0860949	2.48454e-07	2.65273e-05	Yes	0.0730168	1.41847e-05	0.00101849	No	0.0540245	0.00108539	0.0205406	No	0.0723131	1.22878e-05	0.00568515	Yes
ACVRL1	ACVRL1__Neurology	-0.00406548	0.802826	0.916167	No	0.00830358	0.61221	0.854897	No	0.0129944	0.420657	0.64374	No	0.0219634	0.174252	0.563719	No
ACY1	ACY1__Cardiometabolic	0.00224138	0.913518	0.967911	No	-0.0181854	0.380776	0.736096	No	0.0476158	0.0192231	0.114514	No	0.0267895	0.18873	0.580743	No
ACY3	ACY3__Cardiometabolic_II	-0.0493208	0.0215717	0.113846	No	-0.0286607	0.184236	0.548474	No	-0.0541396	0.0105431	0.0825649	No	-0.0187291	0.377592	0.752458	No
ACYP1	ACYP1__Inflammation_II	-0.00448256	0.756521	0.889874	No	0.00469749	0.746658	0.910687	No	-0.0236792	0.101187	0.294717	No	-0.00550107	0.70379	0.911251	No
ADA	ADA__Inflammation	-0.0285398	0.133426	0.333686	No	-0.0185143	0.333376	0.686536	No	-0.0393875	0.0358984	0.159702	No	-0.0307377	0.102286	0.47011	No
ADA2	ADA2__Cardiometabolic	0.0329846	0.0733143	0.230727	No	0.0211775	0.253261	0.614555	No	0.00673818	0.711524	0.850641	No	0.0162342	0.373655	0.74947	No
ADAM12	ADAM12__Inflammation_II	-0.0282192	0.195788	0.420021	No	-0.00930475	0.671731	0.879587	No	0.0143213	0.506204	0.713311	No	-0.0121696	0.572362	0.864459	No
ADAM15	ADAM15__Cardiometabolic	0.00486109	0.778542	0.904281	No	-0.0105749	0.543353	0.824233	No	-0.0133602	0.433413	0.656744	No	-0.0133195	0.435537	0.799636	No
ADAM22	ADAM22__Neurology	-0.0250439	0.217636	0.444292	No	-0.000970072	0.962152	0.979336	No	0.00138014	0.94541	0.974813	No	-0.0308227	0.126831	0.512208	No
ADAM23	ADAM23__Inflammation	-0.0509881	0.000375273	0.00969798	Yes	-0.0305216	0.0345779	0.236433	No	-0.0248343	0.0818523	0.262276	No	-0.0422588	0.00309602	0.0999366	No
ADAM8	ADAM8__Neurology	0.10774	4.72432e-09	8.19669e-07	Yes	0.0592147	0.00143666	0.0343808	No	0.115352	2.48018e-10	1.72125e-07	Yes	0.0772685	2.48148e-05	0.00754341	No
ADAM9	ADAM9__Oncology_II	-0.0134503	0.406591	0.637496	No	-0.027122	0.0961824	0.404549	No	0.00960659	0.551148	0.747794	No	-0.00906509	0.574687	0.86498	No
ADAMTS1	ADAMTS1__Inflammation_II	-0.0312685	0.0709427	0.225328	No	-0.00145748	0.933393	0.968047	No	-0.0299567	0.0798724	0.258422	No	0.00236842	0.889978	0.974983	No
ADAMTS13	ADAMTS13__Cardiometabolic	0.0200279	0.301218	0.536014	No	0.0250728	0.198276	0.559696	No	0.0468041	0.0145175	0.0968762	No	-0.0226498	0.237965	0.629267	No
ADAMTS15	ADAMTS15__Oncology	0.021835	0.18684	0.415599	No	-0.00884056	0.595557	0.849572	No	0.012273	0.451326	0.666479	No	-0.00281781	0.862914	0.969591	No
ADAMTS4	ADAMTS4__Inflammation_II	0.0183794	0.319396	0.552082	No	-0.00804692	0.665011	0.878244	No	-0.0101111	0.578361	0.765267	No	-0.012818	0.481307	0.821714	No
ADAMTS8	ADAMTS8__Oncology	-0.0182848	0.135458	0.336566	No	-0.0366978	0.00287734	0.0587317	No	-0.0201238	0.0953917	0.286914	No	-0.0111462	0.356705	0.741178	No
ADAMTSL2	ADAMTSL2__Cardiometabolic_II	-0.00162834	0.907907	0.966392	No	0.00770065	0.586715	0.845256	No	-0.0246075	0.0768743	0.256503	No	-0.019845	0.154335	0.556406	No
ADAMTSL5	ADAMTSL5__Cardiometabolic_II	0.0388293	0.0384374	0.156071	No	-0.005397	0.77502	0.917827	No	0.000410826	0.982305	0.987284	No	-0.0317288	0.0871192	0.42578	No
ADCYAP1R1	ADCYAP1R1__Oncology	-0.0212279	0.340194	0.57514	No	0.0132555	0.554041	0.830464	No	0.0221781	0.314971	0.547845	No	-0.0257618	0.244033	0.637984	No
ADGRB3	ADGRB3__Neurology	-0.0289396	0.0388527	0.156071	No	-0.0280903	0.0462699	0.264873	No	-0.0292132	0.0357248	0.15949	No	-0.0166205	0.233297	0.625221	No
ADGRD1	ADGRD1__Inflammation_II	0.00200176	0.915137	0.968148	No	-0.00551973	0.769954	0.917827	No	-0.00688793	0.710494	0.850641	No	0.00137592	0.940929	0.993637	No
ADGRE2	ADGRE2__Inflammation	-0.0230161	0.071801	0.227534	No	-0.0260405	0.0429107	0.260088	No	-0.00966599	0.443525	0.660667	No	-0.00884888	0.483923	0.824154	No
ADGRE5	ADGRE5__Cardiometabolic	-0.0240273	0.0687613	0.220417	No	-0.0179556	0.176526	0.534478	No	-0.00148483	0.909394	0.96324	No	-0.00286659	0.826376	0.957736	No
ADGRF5	ADGRF5__Cardiometabolic_II	-0.000619351	0.968678	0.988621	No	-0.00519015	0.743605	0.909067	No	-0.000271032	0.986166	0.989016	No	0.00707449	0.651369	0.889862	No
ADGRG1	ADGRG1__Oncology	0.0117084	0.30798	0.541898	No	-0.0183063	0.11323	0.43813	No	-0.0193677	0.0882374	0.276464	No	0.00941869	0.407922	0.772437	No
ADGRG2	ADGRG2__Cardiometabolic	-0.0255467	0.190991	0.416251	No	0.00610895	0.755856	0.911868	No	0.00326715	0.865213	0.942634	No	0.0120245	0.532784	0.850617	No
ADIPOQ	ADIPOQ__Inflammation_II	0.0492118	0.0317315	0.140771	No	0.0591568	0.0102608	0.124849	No	-0.00926529	0.682725	0.831978	No	-0.00169011	0.940662	0.993637	No
ADM	ADM__Oncology	-0.00625393	0.609204	0.793223	No	-0.0095128	0.439706	0.76246	No	-0.000955256	0.936849	0.974197	No	0.0338041	0.00507157	0.121368	No
AFM	AFM__Inflammation_II	-0.00957178	0.636615	0.814304	No	-0.0242599	0.233908	0.594624	No	0.021179	0.290806	0.518287	No	0.00431198	0.830013	0.960849	No
AGER	AGER__Inflammation	0.0390512	0.0287378	0.133853	No	0.0177725	0.32288	0.677999	No	0.0319718	0.0702928	0.243916	No	0.0255499	0.148968	0.55259	No
AGRN	AGRN__Inflammation	-0.0500188	0.0101189	0.0709348	No	-0.00354349	0.856455	0.938856	No	-0.0424648	0.0271471	0.136602	No	-0.0600102	0.00182146	0.084273	No
AGRP	AGRP__Inflammation	0.0168672	0.281254	0.512983	No	0.00817497	0.603807	0.854316	No	0.0119148	0.441591	0.660667	No	0.00825542	0.594615	0.874524	No
AGT	AGT__Inflammation_II	0.0219867	0.363078	0.600658	No	0.0332179	0.171682	0.52628	No	-0.0414926	0.0821994	0.262282	No	-0.01418	0.553341	0.8579	No
AHCY	AHCY__Cardiometabolic	-0.017375	0.452359	0.68199	No	0.0289599	0.212778	0.575547	No	-0.00804097	0.724272	0.857265	No	-0.0171412	0.452754	0.809237	No
AHNAK2	AHNAK2__Cardiometabolic_II	-0.0216513	0.317881	0.550835	No	-0.027985	0.199265	0.559696	No	-0.00916192	0.668363	0.827416	No	0.0059055	0.782743	0.946382	No
AHSG	AHSG__Inflammation_II	0.00832344	0.665701	0.840758	No	-0.0382869	0.0480335	0.271018	No	0.0256825	0.178607	0.401436	No	-0.00679404	0.722479	0.922226	No
ALCAM	ALCAM__Cardiometabolic	-0.030827	0.0189827	0.106835	No	-0.0123873	0.349141	0.7003	No	-0.0287065	0.0277528	0.136602	No	-0.0259877	0.0467204	0.335999	No
ALDH1A1	ALDH1A1__Neurology	-0.0479344	0.00587208	0.0519137	No	-0.00709648	0.685566	0.883534	No	-0.0398685	0.0205491	0.118656	No	-0.0299031	0.0830481	0.419401	No
AMBN	AMBN__Inflammation	0.00544705	0.823168	0.923652	No	0.0314558	0.199757	0.559696	No	-0.0260849	0.277642	0.510258	No	0.00982393	0.683443	0.905119	No
AMBP	AMBP__Oncology	0.035252	0.0743211	0.23264	No	0.00844827	0.671012	0.879587	No	0.0478025	0.014459	0.0968762	No	0.0254524	0.193863	0.583661	No
AMIGO2	AMIGO2__Oncology	-0.0321402	0.0471446	0.178301	No	-0.00444968	0.784969	0.918666	No	-0.0491255	0.00213264	0.0308345	Yes	-0.0107126	0.504252	0.831366	No
AMY1A_AMY1B_AMY1C	AMY1A_AMY1B_AMY1C__Inflammation_II	-0.0130795	0.425801	0.658143	No	-0.00737846	0.655303	0.875722	No	-0.00242534	0.881576	0.952032	No	-0.0169864	0.297489	0.685904	No
AMY2A	AMY2A__Cardiometabolic	-0.0247089	0.120029	0.312855	No	0.00823116	0.60681	0.854446	No	-0.0109187	0.486637	0.700677	No	-0.0171385	0.275399	0.672983	No
AMY2B	AMY2B__Cardiometabolic	-0.00849422	0.5784	0.77289	No	0.0152953	0.319864	0.677269	No	0.00417183	0.782599	0.892561	No	-0.0131127	0.38649	0.759841	No
ANG	ANG__Cardiometabolic	0.0317545	0.055959	0.198083	No	-0.00868334	0.603644	0.854316	No	0.0281288	0.0888772	0.277656	No	-0.000268544	0.987067	0.994444	No
ANGPT1	ANGPT1__Inflammation	0.0473736	0.0112961	0.0753798	No	0.045158	0.0164094	0.159275	No	0.0311612	0.0914683	0.280881	No	0.0497623	0.00711693	0.13014	No
ANGPT2	ANGPT2__Oncology	0.0305417	0.0497758	0.183747	No	0.0301204	0.0545548	0.290123	No	0.0284125	0.0646409	0.232439	No	0.00985298	0.52254	0.842376	No
ANGPTL1	ANGPTL1__Cardiometabolic	0.0205031	0.169071	0.392425	No	0.00434042	0.772266	0.917827	No	-0.0112843	0.442417	0.660667	No	-3.0648e-05	0.99834	0.99834	No
ANGPTL2	ANGPTL2__Inflammation	0.0100718	0.531631	0.743105	No	-0.0172954	0.285687	0.646852	No	-0.0150887	0.342066	0.575501	No	-0.00174131	0.912886	0.983637	No
ANGPTL3	ANGPTL3__Cardiometabolic	-0.000550852	0.979638	0.99034	No	-0.00132837	0.951221	0.975107	No	0.0196207	0.357107	0.588899	No	0.0226647	0.28819	0.67913	No
ANGPTL4	ANGPTL4__Inflammation	-0.0100925	0.519197	0.73761	No	0.0225528	0.152184	0.502606	No	0.00679405	0.662413	0.822388	No	0.000505457	0.974144	0.994444	No
ANGPTL7	ANGPTL7__Oncology	0.0161728	0.524944	0.74047	No	0.00812554	0.75085	0.911868	No	0.0275308	0.270802	0.502504	No	0.0126484	0.612401	0.877474	No
ANPEP	ANPEP__Cardiometabolic	0.0165726	0.386067	0.615018	No	0.0114959	0.550149	0.828207	No	0.0387983	0.0400013	0.169067	No	-0.0168432	0.37363	0.74947	No
ANXA2	ANXA2__Cardiometabolic_II	0.0237963	0.325831	0.55773	No	-0.00805737	0.740965	0.907408	No	0.0159746	0.503249	0.711879	No	0.0477214	0.0457085	0.332566	No
ANXA3	ANXA3__Neurology	0.00994828	0.631185	0.812807	No	0.0174727	0.402064	0.74908	No	-0.00266506	0.896358	0.957771	No	0.0264536	0.196567	0.588006	No
ANXA4	ANXA4__Cardiometabolic	-0.0139902	0.576792	0.772022	No	-0.0145353	0.564152	0.837479	No	0.00569092	0.818218	0.914171	No	-0.00543174	0.826634	0.957736	No
AOC3	AOC3__Cardiometabolic	0.0232819	0.191133	0.416251	No	0.0273406	0.127027	0.460349	No	0.0446944	0.0109637	0.084075	No	0.0200408	0.255152	0.649757	No
APCS	APCS__Inflammation_II	-0.025713	0.179405	0.4049	No	-0.0179392	0.351926	0.70284	No	0.0229901	0.226264	0.464577	No	-0.0109193	0.566184	0.8609	No
APEX1	APEX1__Oncology	0.0252606	0.264349	0.499205	No	0.0232344	0.307764	0.667393	No	0.0340136	0.127208	0.329412	No	0.041874	0.0607955	0.374907	No
APLP1	APLP1__Cardiometabolic	0.00052615	0.980376	0.990366	No	0.0290935	0.175983	0.534478	No	-0.00995858	0.636798	0.806956	No	-0.00448329	0.831982	0.961525	No
APOA1	APOA1__Inflammation_II	-0.0169204	0.387065	0.615018	No	-0.0284094	0.148813	0.497718	No	0.0016892	0.930579	0.970431	No	-0.0233892	0.228385	0.622383	No
APOA4	APOA4__Inflammation_II	0.0274641	0.120674	0.313663	No	-0.0087845	0.621861	0.860795	No	0.0202402	0.247505	0.479533	No	0.0138019	0.431163	0.795817	No
APOC1	APOC1__Inflammation_II	-0.028696	0.148615	0.356025	No	-0.0417354	0.0367287	0.242775	No	-0.0247917	0.207097	0.444282	No	-0.0519239	0.00828814	0.143799	No
APOD	APOD__Inflammation_II	0.0194022	0.234079	0.467034	No	0.00297664	0.856038	0.938856	No	-0.0103012	0.525368	0.727923	No	-0.0107635	0.507647	0.831366	No
APOE	APOE__Inflammation_II	0.012615	0.537475	0.747835	No	-0.0479561	0.019714	0.182181	No	0.0483571	0.017036	0.107482	No	0.0102044	0.615493	0.877818	No
APOF	APOF__Inflammation_II	0.0223556	0.244231	0.476114	No	0.0116545	0.546195	0.825238	No	0.0219782	0.247199	0.479533	No	-0.0185325	0.330003	0.725147	No
APOL1	APOL1__Inflammation_II	0.00177246	0.924472	0.969698	No	-0.00680482	0.71745	0.897072	No	0.0266767	0.149066	0.359208	No	-0.0106371	0.565815	0.8609	No
APOM	APOM__Cardiometabolic	0.00718754	0.747636	0.88467	No	0.00587684	0.793722	0.919651	No	0.000614681	0.977797	0.986514	No	-0.0310919	0.159749	0.562214	No
APP	APP__Neurology	-0.0337	0.0799163	0.23943	No	-0.0363009	0.0607942	0.314301	No	-0.0430059	0.0233449	0.12757	No	-0.0404289	0.0333852	0.286041	No
AREG	AREG__Oncology	0.0340515	0.0979428	0.269197	No	0.018632	0.368499	0.721406	No	0.00955877	0.638023	0.806956	No	0.0518484	0.0107535	0.165143	No
ARL13B	ARL13B__Cardiometabolic_II	-0.0159134	0.531066	0.743065	No	-0.0378457	0.138152	0.485142	No	-0.0756598	0.00251289	0.0340484	Yes	-0.0354909	0.157534	0.56066	No
ARSA	ARSA__Neurology	-0.0448222	0.0436246	0.170087	No	-0.0276448	0.216346	0.576368	No	-0.0275663	0.210817	0.447098	No	0.00539891	0.806814	0.954769	No
ARSB	ARSB__Oncology	-0.0295941	0.199663	0.42505	No	-0.0235886	0.309901	0.668962	No	-0.0473251	0.0380292	0.164952	No	-0.011648	0.610373	0.876695	No
ART3	ART3__Cardiometabolic	-0.02431	0.0459717	0.175299	No	0.00795591	0.516466	0.816463	No	-0.0150672	0.210873	0.447098	No	-0.0329142	0.00631216	0.124269	No
ASAH1	ASAH1__Cardiometabolic_II	-0.00518241	0.801255	0.916167	No	-0.00743793	0.719596	0.897072	No	-0.0266998	0.190247	0.415846	No	-0.0297404	0.14513	0.545941	No
ASAH2	ASAH2__Neurology	-0.0611441	0.00171086	0.0237468	Yes	-0.0195157	0.320409	0.677269	No	-0.0426498	0.0268181	0.135852	No	0.00906851	0.638691	0.88751	No
ASGR2	ASGR2__Inflammation_II	0.0390198	0.0299554	0.136171	No	0.00199816	0.912064	0.956152	No	0.0410663	0.0208616	0.118672	No	0.0132028	0.458655	0.812426	No
ASRGL1	ASRGL1__Cardiometabolic_II	-0.0330524	0.0841694	0.245952	No	0.014631	0.447409	0.770477	No	-0.0402852	0.032944	0.151633	No	-0.0344445	0.068658	0.392826	No
ATOX1	ATOX1__Oncology	0.0111585	0.314404	0.54549	No	0.0200543	0.0722739	0.340112	No	-0.0153415	0.16099	0.376225	No	0.00373149	0.733695	0.923221	No
ATP5IF1	ATP5IF1__Inflammation	0.0345642	0.0233134	0.121195	No	0.0546879	0.000355836	0.0117595	Yes	-0.00629557	0.675568	0.831099	No	0.027812	0.0648994	0.384636	No
ATRAID	ATRAID__Oncology_II	-0.0249117	0.09448	0.262277	No	0.0221141	0.140017	0.485859	No	0.00293028	0.844079	0.927618	No	-0.005011	0.737149	0.923221	No
ATRN	ATRN__Inflammation_II	-0.0108353	0.497415	0.722611	No	0.0156691	0.329365	0.682326	No	-0.00824642	0.602473	0.784638	No	-0.0227825	0.150721	0.553138	No
ATXN3	ATXN3__Neurology_II	0.0263713	0.192715	0.416648	No	0.0436794	0.0319363	0.225013	No	0.010409	0.602611	0.784638	No	-0.0113492	0.570688	0.863811	No
AXL	AXL__Cardiometabolic	0.00206723	0.884941	0.957364	No	0.0100845	0.482871	0.79627	No	-0.031128	0.0275155	0.136602	No	-0.0152229	0.28212	0.677742	No
B2M	B2M__Inflammation_II	-0.0211706	0.254671	0.490268	No	-0.0299511	0.109116	0.429044	No	0.0164638	0.371307	0.599283	No	-0.00748021	0.685127	0.905119	No
B4GALT1	B4GALT1__Inflammation	0.00667365	0.593083	0.786791	No	-0.0194186	0.122158	0.453356	No	-0.0129375	0.292671	0.519473	No	0.00989122	0.422107	0.790667	No
B4GAT1	B4GAT1__Neurology	-0.057524	7.10679e-05	0.00274006	Yes	-0.0356194	0.0146346	0.148269	No	-0.0433323	0.00252665	0.0340484	No	-0.0379821	0.00826061	0.143799	No
BAMBI	BAMBI__Oncology	-0.0172639	0.278477	0.510375	No	-0.0312855	0.0509174	0.28045	No	-0.0235071	0.134826	0.340431	No	0.00268389	0.864749	0.969591	No
BCAM	BCAM__Neurology	-0.00226608	0.843789	0.935961	No	0.0238199	0.0394059	0.251822	No	-0.0129413	0.252678	0.484956	No	-0.00234476	0.836158	0.963143	No
BCAN	BCAN__Neurology	-0.0332794	0.171862	0.396398	No	0.0070355	0.773951	0.917827	No	-0.0213653	0.37444	0.600433	No	-0.00848334	0.724891	0.922226	No
BCAT1	BCAT1__Cardiometabolic_II	0.0260471	0.212294	0.437837	No	0.0496734	0.0179956	0.16877	No	-0.000818153	0.968359	0.986514	No	0.0118172	0.567295	0.861494	No
BCHE	BCHE__Inflammation_II	-0.0306023	0.068653	0.220417	No	-0.00932955	0.581109	0.843511	No	-0.0269124	0.105768	0.300216	No	-0.029613	0.0755656	0.404962	No
BCL2	BCL2__Oncology_II	-0.00464309	0.790995	0.910365	No	0.0328886	0.0618582	0.317997	No	0.0266013	0.124709	0.324758	No	0.00290002	0.86742	0.969591	No
BCL2L11	BCL2L11__Inflammation	0.00719246	0.841177	0.934791	No	0.0270806	0.452759	0.775034	No	-0.0021566	0.951094	0.976419	No	-0.0192919	0.582773	0.867102	No
BGLAP	BGLAP__Cardiometabolic_II	0.0690749	0.00136934	0.02123	Yes	0.0163269	0.452847	0.775034	No	0.0705463	0.000963801	0.0188416	Yes	0.0368817	0.0852238	0.422467	No
BGN	BGN__Oncology	0.0406921	0.0583281	0.201932	No	0.0590406	0.00631527	0.0935491	No	0.0354398	0.0958974	0.287467	No	0.00995861	0.640658	0.88751	No
BLMH	BLMH__Cardiometabolic	-0.0199345	0.201466	0.427607	No	0.0019069	0.903357	0.954759	No	-0.0343628	0.0265264	0.135852	No	-0.0148051	0.34024	0.725861	No
BLVRB	BLVRB__Neurology	0.0688193	0.00309098	0.0336901	No	0.0594199	0.0111384	0.1298	No	0.0649475	0.00466423	0.0490451	Yes	0.030618	0.183634	0.57722	No
BMP4	BMP4__Neurology	-0.041507	0.0380366	0.155737	No	-0.0505947	0.011931	0.134212	No	0.00151186	0.938885	0.974197	No	0.00529163	0.788832	0.947117	No
BMP6	BMP6__Cardiometabolic	-0.00856824	0.66804	0.841415	No	-0.00853094	0.671431	0.879587	No	-0.0083997	0.666249	0.825673	No	0.013005	0.503558	0.831366	No
BMPER	BMPER__Inflammation_II	-0.0584968	0.000159521	0.00481336	Yes	-0.0138338	0.375664	0.731308	No	-0.0552924	0.000307436	0.00907917	Yes	-0.038206	0.0128369	0.179975	No
BNIP3L	BNIP3L__Inflammation_II	-0.0330704	0.0926444	0.260832	No	-0.00526629	0.790244	0.918951	No	-0.00993336	0.609764	0.790964	No	-0.0176754	0.363971	0.744937	No
BOC	BOC__Cardiometabolic	0.0187838	0.211026	0.437169	No	0.0259144	0.0864255	0.381634	No	-0.0154247	0.29756	0.525042	No	0.0132474	0.37175	0.74947	No
BPIFB1	BPIFB1__Cardiometabolic	0.0161048	0.438401	0.670156	No	0.00595952	0.775581	0.917827	No	0.0242951	0.236176	0.469823	No	-0.02492	0.225083	0.618539	No
BPIFB2	BPIFB2__Cardiometabolic_II	0.00307674	0.895772	0.962963	No	0.0137875	0.55955	0.835113	No	-0.000602394	0.979301	0.986514	No	-0.0301791	0.194273	0.583661	No
BRSK2	BRSK2__Neurology_II	-0.00901279	0.540845	0.749528	No	-0.00995793	0.501832	0.810876	No	-0.00788673	0.589164	0.773661	No	-0.0334588	0.0220783	0.233929	No
BSG	BSG__Inflammation	-0.0369151	0.00967142	0.0688406	No	-0.0176756	0.218613	0.578064	No	-0.0158602	0.265148	0.497539	No	-0.029714	0.0370903	0.299021	No
BST1	BST1__Neurology	-0.0149452	0.443853	0.677039	No	-0.00362044	0.853758	0.938856	No	-0.0246308	0.200888	0.433353	No	0.0220043	0.253969	0.647995	No
BST2	BST2__Neurology	-0.0260264	0.0935227	0.262054	No	0.0200153	0.200007	0.559696	No	-0.023132	0.133596	0.339618	No	-0.00421247	0.785124	0.946557	No
BTC	BTC__Oncology	-0.0263245	0.274574	0.508236	No	-0.0207913	0.39126	0.742725	No	-0.0401561	0.0924034	0.282483	No	-0.0228398	0.339582	0.725861	No
BTD	BTD__Inflammation_II	-0.0259603	0.0670007	0.217792	No	-0.0141681	0.32058	0.677269	No	0.00550272	0.695376	0.839288	No	-0.00860536	0.540867	0.852536	No
BTN2A1	BTN2A1__Inflammation	-0.021934	0.149751	0.356525	No	0.00495351	0.746553	0.910687	No	-0.016396	0.27903	0.510269	No	-0.0153741	0.311116	0.70216	No
BTN3A2	BTN3A2__Inflammation	-0.0247744	0.0900398	0.257034	No	-0.0168748	0.251265	0.611851	No	-0.0252802	0.080953	0.260099	No	-0.00032604	0.982087	0.994444	No
C1QA	C1QA__Inflammation	0.0378103	0.0168934	0.101233	No	0.0155813	0.328237	0.682326	No	0.0597132	0.000130242	0.00552348	Yes	0.0203727	0.193465	0.583661	No
C1QL2	C1QL2__Inflammation_II	-0.0417389	0.0368564	0.154371	No	-0.0340755	0.090546	0.390304	No	-0.0478729	0.0158028	0.102497	No	-0.0281417	0.15644	0.558197	No
C1QTNF1	C1QTNF1__Cardiometabolic	-0.00432262	0.74331	0.883367	No	-0.010001	0.451384	0.774718	No	-0.0103411	0.429656	0.654464	No	0.00754018	0.565353	0.8609	No
C1QTNF5	C1QTNF5__Inflammation_II	-0.0536671	0.0164611	0.0997731	No	-0.0381742	0.0899776	0.389117	No	-0.0403274	0.068316	0.239861	No	-0.00579354	0.793744	0.948938	No
C1QTNF9	C1QTNF9__Inflammation_II	-0.035795	0.0560549	0.198083	No	-0.0276546	0.142281	0.491123	No	0.0201689	0.274998	0.507576	No	-0.0327108	0.0768894	0.406494	No
C1R	C1R__Inflammation_II	0.025048	0.0542324	0.195036	No	0.0158553	0.226018	0.584195	No	0.0341171	0.00794367	0.0680606	No	0.0198616	0.123143	0.507292	No
C1RL	C1RL__Inflammation_II	-0.00289319	0.86218	0.945266	No	-0.012372	0.460574	0.781558	No	0.0365133	0.0273899	0.136602	No	0.00702431	0.672021	0.901402	No
C1S	C1S__Inflammation_II	0.0242154	0.0483111	0.181232	No	0.024769	0.0446921	0.26285	No	0.0406184	0.000814884	0.0163922	Yes	0.0250362	0.0395988	0.308782	No
C2	C2__Cardiometabolic	0.0240905	0.173348	0.39838	No	0.00470171	0.791755	0.918951	No	0.0314212	0.0716617	0.246815	No	-0.00675518	0.699167	0.910361	No
C3	C3__Inflammation_II	0.00146724	0.936675	0.975322	No	0.0322529	0.0824445	0.370041	No	0.0535507	0.00342338	0.042086	Yes	0.005146	0.779135	0.943664	No
C4BPB	C4BPB__Oncology	-0.0345995	0.0293827	0.135944	No	-0.00758997	0.63504	0.869266	No	0.00548342	0.726403	0.857353	No	-0.0200718	0.200982	0.589827	No
C5	C5__Inflammation_II	0.000104077	0.995807	0.998685	No	0.00701612	0.724776	0.900128	No	0.0543737	0.00553929	0.055714	No	0.00722244	0.713296	0.915023	No
C7	C7__Inflammation_II	0.0239324	0.0828022	0.244531	No	0.0337825	0.0148973	0.149837	No	0.0416926	0.00222538	0.0312116	Yes	0.0200842	0.141758	0.544483	No
C8B	C8B__Inflammation_II	0.00448147	0.816015	0.921077	No	-0.00802665	0.678718	0.882906	No	0.0202915	0.286847	0.514634	No	-0.0179467	0.347001	0.730803	No
C9	C9__Inflammation_II	-0.0181183	0.378461	0.610108	No	-0.00439417	0.831839	0.931169	No	0.0317698	0.118807	0.317734	No	-0.00486099	0.811739	0.955333	No
CA1	CA1__Cardiometabolic	0.0434155	0.0734736	0.230727	No	0.0470496	0.0538538	0.288102	No	0.0810862	0.000694653	0.0154709	Yes	0.0256708	0.284459	0.677742	No
CA11	CA11__Oncology	-0.0466835	0.0204284	0.109477	No	-0.00708824	0.72674	0.900767	No	-0.0444832	0.0259361	0.134988	No	-0.0145679	0.466955	0.812836	No
CA12	CA12__Oncology	-0.0308701	0.211365	0.437219	No	-0.0346986	0.162813	0.513136	No	-0.0224239	0.359041	0.590354	No	-0.0423755	0.0833967	0.419401	No
CA14	CA14__Oncology	-0.0305097	0.0540377	0.195036	No	-0.0177926	0.264461	0.625602	No	-0.0295262	0.0596061	0.221212	No	-0.0222982	0.155631	0.557781	No
CA2	CA2__Neurology	0.0425327	0.0910071	0.257792	No	0.0139505	0.581745	0.843511	No	0.0188306	0.44882	0.665557	No	0.00732126	0.768908	0.936412	No
CA3	CA3__Cardiometabolic	0.0370446	0.111941	0.296683	No	0.0382094	0.103184	0.41755	No	0.0715922	0.00184179	0.0280923	Yes	0.000606577	0.979012	0.994444	No
CA4	CA4__Cardiometabolic	-0.0504745	0.00198298	0.0269841	Yes	-0.0175164	0.286695	0.646852	No	-0.00516938	0.750307	0.87368	No	-0.0329603	0.0426607	0.320071	No
CA9	CA9__Oncology	-0.0399547	0.0373006	0.154934	No	-0.014961	0.43873	0.76246	No	-0.02479	0.192254	0.419573	No	-0.0286025	0.133059	0.520243	No
CACYBP	CACYBP__Inflammation_II	-0.0285383	0.0280107	0.131347	No	0.0086945	0.50598	0.813344	No	-0.0116874	0.36465	0.593357	No	0.00080973	0.949981	0.994444	No
CALB1	CALB1__Oncology	-0.0018442	0.917224	0.968493	No	0.0131738	0.461103	0.781558	No	-0.000660879	0.970031	0.986514	No	-0.00587761	0.738658	0.923221	No
CALB2	CALB2__Neurology	0.00272125	0.890931	0.961595	No	0.00701867	0.725031	0.900128	No	0.00857712	0.663087	0.822488	No	-0.00180343	0.9272	0.991489	No
CALCA	CALCA__Neurology	0.0114854	0.569796	0.768961	No	-0.00743932	0.71444	0.897072	No	0.00844289	0.672763	0.828567	No	0.0272501	0.173559	0.563719	No
CALCB	CALCB__Neurology_II	-0.00530434	0.742397	0.883367	No	-0.0309355	0.0565146	0.296518	No	0.0222071	0.165589	0.381386	No	-0.0138002	0.389813	0.760984	No
CALY	CALY__Cardiometabolic_II	-0.03337	0.0496406	0.183747	No	-0.0202724	0.235562	0.59499	No	-0.0203964	0.226904	0.465087	No	-0.0116015	0.492697	0.828926	No
CANT1	CANT1__Cardiometabolic	-0.0431827	0.000798129	0.0150238	Yes	-0.0187574	0.147983	0.497461	No	-0.036292	0.00457445	0.0489609	No	-0.0188109	0.142626	0.545358	No
CAPG	CAPG__Oncology	0.0590219	0.000488595	0.0109382	No	0.0725338	2.02813e-05	0.00127956	Yes	0.0386457	0.0208218	0.118672	No	0.0574211	0.000599522	0.0554758	No
CAPS	CAPS__Neurology_II	0.0403493	0.0410462	0.162758	No	-0.033743	0.089533	0.389117	No	0.0243468	0.214324	0.450729	No	0.0135518	0.490258	0.827997	No
CASP3	CASP3__Cardiometabolic	0.050525	0.0194845	0.107778	No	0.065761	0.00249491	0.0516856	No	0.0249901	0.241086	0.475201	No	0.0417547	0.0504303	0.344014	No
CASP8	CASP8__Oncology	0.0281976	0.207118	0.430358	No	0.0139492	0.53527	0.820953	No	-0.000842087	0.969557	0.986514	No	0.00299638	0.892155	0.974983	No
CAT	CAT__Inflammation_II	0.0445056	0.0583017	0.201932	No	0.0230307	0.330096	0.682366	No	0.0308449	0.183814	0.406041	No	0.010819	0.641974	0.88751	No
CBLIF	CBLIF__Cardiometabolic	0.0153545	0.495606	0.721637	No	-0.00484499	0.830672	0.931169	No	-0.0183148	0.410679	0.636896	No	0.00433391	0.845901	0.969506	No
CBLN4	CBLN4__Oncology	-0.0426034	0.0255492	0.124867	No	-0.0307816	0.109056	0.429044	No	-0.034858	0.0654005	0.234563	No	-0.0467252	0.0136334	0.185522	No
CC2D1A	CC2D1A__Neurology	0.0122835	0.498862	0.722814	No	0.0362569	0.0471244	0.266974	No	0.00196121	0.913311	0.964012	No	0.0493249	0.00622622	0.124269	No
CCDC80	CCDC80__Cardiometabolic	0.0438066	0.000622461	0.0128952	No	0.0592923	3.9682e-06	0.000393418	Yes	0.0504549	6.31225e-05	0.00350456	Yes	0.0348053	0.00592369	0.124269	No
CCER2	CCER2__Cardiometabolic_II	0.000421716	0.97656	0.990134	No	-0.0115167	0.424977	0.759557	No	-0.0106387	0.451575	0.666479	No	0.0144797	0.306191	0.69801	No
CCL11	CCL11__Inflammation	0.0236207	0.266491	0.500527	No	0.011208	0.600369	0.853803	No	0.0242558	0.248634	0.479979	No	0.0288695	0.170739	0.563719	No
CCL14	CCL14__Cardiometabolic	0.0380317	0.0244548	0.123198	No	0.0159789	0.347763	0.699401	No	0.032275	0.0539265	0.207341	No	0.0047702	0.776215	0.941772	No
CCL15	CCL15__Cardiometabolic	0.0275782	0.0577649	0.201932	No	0.000381231	0.979212	0.984711	No	0.0305944	0.0324709	0.150735	No	0.028068	0.0501608	0.344014	No
CCL16	CCL16__Cardiometabolic	0.0152648	0.415553	0.647348	No	-0.0267966	0.155369	0.506226	No	0.0429691	0.0198873	0.117429	No	0.0292285	0.113964	0.49587	No
CCL17	CCL17__Inflammation	0.0153981	0.461525	0.689556	No	-0.00576572	0.784102	0.918666	No	0.0742411	0.000316721	0.00915851	Yes	0.000868208	0.966543	0.994444	No
CCL18	CCL18__Cardiometabolic	0.0214401	0.313093	0.54549	No	-0.0384667	0.0719607	0.340112	No	0.0158319	0.452492	0.66673	No	0.00232184	0.912413	0.983637	No
CCL19	CCL19__Neurology	-0.0223518	0.259195	0.493557	No	-0.0161235	0.418602	0.754445	No	-0.0345688	0.0779935	0.256528	No	-0.030048	0.126313	0.512208	No
CCL2	CCL2__Neurology	0.0375163	0.0579957	0.201932	No	0.0141762	0.47667	0.795928	No	0.00520292	0.790223	0.895371	No	0.0537293	0.00605457	0.124269	No
CCL21	CCL21__Inflammation	0.0212491	0.275313	0.508236	No	0.0210366	0.283157	0.646852	No	0.0372637	0.0529413	0.204118	No	0.0172385	0.371832	0.74947	No
CCL22	CCL22__Inflammation	-0.0105539	0.617519	0.801043	No	-0.0193514	0.362825	0.715616	No	0.0160452	0.442049	0.660667	No	0.00116799	0.95547	0.994444	No
CCL23	CCL23__Inflammation	0.0465691	0.00327665	0.0348743	Yes	0.00126057	0.937038	0.969157	No	0.0286517	0.0682902	0.239861	No	0.0228842	0.146276	0.548348	No
CCL24	CCL24__Inflammation	0.028993	0.194955	0.420021	No	-0.0434342	0.053589	0.288102	No	0.00161667	0.941772	0.974197	No	0.0211672	0.339833	0.725861	No
CCL25	CCL25__Inflammation	0.0420965	0.0607112	0.206034	No	0.0258842	0.251942	0.612426	No	-0.000676428	0.975723	0.986514	No	0.03648	0.101463	0.469434	No
CCL3	CCL3__Inflammation	0.0432577	0.00700897	0.056179	No	0.0593049	0.000235469	0.00933801	Yes	0.00165784	0.917026	0.965506	No	0.0493752	0.00193993	0.0868589	No
CCL4	CCL4__Inflammation	0.00209595	0.921717	0.968493	No	-0.00884982	0.680063	0.883	No	-0.0100486	0.633915	0.805745	No	0.035791	0.0903897	0.435628	No
CCL8	CCL8__Oncology	0.0284223	0.160509	0.376966	No	-0.0328164	0.107374	0.425246	No	0.00828418	0.677425	0.831099	No	0.0103183	0.604954	0.876695	No
CCN1	CCN1__Oncology	0.0471949	0.00231679	0.0277215	No	0.0785495	4.42663e-07	5.5856e-05	Yes	-0.00274662	0.85829	0.936562	No	0.0392176	0.0108271	0.165143	No
CCN2	CCN2__Inflammation	0.0627828	1.37646e-05	0.000830665	Yes	0.0673138	3.57781e-06	0.000382	Yes	0.0340744	0.0172637	0.108425	No	0.0405044	0.00472209	0.12009	No
CCN3	CCN3__Cardiometabolic	-0.0195145	0.127364	0.32437	No	-0.00815607	0.526626	0.820535	No	-0.0123641	0.32567	0.560272	No	-0.0272498	0.0305343	0.278826	No
CCN4	CCN4__Oncology	-0.00640923	0.705824	0.86621	No	-0.0191911	0.261338	0.623759	No	0.0101312	0.547405	0.7449	No	0.0078108	0.643303	0.888236	No
CCN5	CCN5__Neurology	0.0785518	1.22923e-07	1.42181e-05	Yes	0.0277552	0.0642278	0.323001	No	0.048062	0.00114175	0.0205812	No	0.0472321	0.00142012	0.0758126	No
CD109	CD109__Neurology	0.0129276	0.4597	0.688311	No	0.0307485	0.0803916	0.363464	No	-0.00114813	0.947024	0.975125	No	0.0124784	0.471026	0.812836	No
CD14	CD14__Cardiometabolic	0.0120109	0.29638	0.528878	No	0.0100656	0.38444	0.738275	No	0.017769	0.116033	0.314998	No	-0.0070276	0.535006	0.850617	No
CD160	CD160__Inflammation	-0.0218963	0.258578	0.493557	No	-0.0092009	0.637129	0.871266	No	0.0250995	0.189198	0.414206	No	-0.00160001	0.933438	0.993637	No
CD163	CD163__Cardiometabolic	0.0380599	0.00639002	0.0540814	No	0.0333528	0.0175726	0.165924	No	0.0204742	0.138777	0.344393	No	0.0147826	0.285989	0.67913	No
CD164	CD164__Neurology	-0.0284905	0.077142	0.236107	No	-0.0179543	0.268395	0.630054	No	-0.028481	0.0757099	0.255072	No	-0.0118784	0.459883	0.812426	No
CD164L2	CD164L2__Neurology_II	0.0161774	0.510575	0.733621	No	-0.014966	0.545493	0.825238	No	-0.00268657	0.911885	0.96324	No	0.0157859	0.516153	0.83544	No
CD177	CD177__Neurology	0.0297876	0.223023	0.45323	No	-0.0111456	0.650488	0.875501	No	0.000799751	0.973582	0.986514	No	-0.0174337	0.47118	0.812836	No
CD1C	CD1C__Oncology	-0.0184811	0.368393	0.602731	No	-0.0161465	0.434865	0.762111	No	-0.00505256	0.802758	0.904249	No	-0.0237392	0.241342	0.63685	No
CD200	CD200__Inflammation	-0.0469079	0.00351528	0.0369637	No	-0.0261062	0.106769	0.425246	No	-0.0519763	0.00117713	0.0206817	No	-0.0442809	0.0058281	0.124269	No
CD209	CD209__Cardiometabolic	0.0096666	0.475654	0.705118	No	-0.0316371	0.0202206	0.184646	No	0.00355375	0.789891	0.895371	No	0.0136503	0.306795	0.698084	No
CD22	CD22__Inflammation	0.0276095	0.229449	0.461559	No	0.0385655	0.0951931	0.403564	No	0.0608964	0.00701569	0.0636456	No	-0.00678078	0.76469	0.93597	No
CD244	CD244__Inflammation	0.0056128	0.765456	0.896584	No	0.00915875	0.628535	0.865831	No	0.0092685	0.617496	0.797287	No	0.00262651	0.887667	0.974983	No
CD248	CD248__Cardiometabolic_II	-0.00739387	0.530682	0.743065	No	0.0127767	0.281628	0.645048	No	-0.0125244	0.284118	0.514549	No	-0.0138687	0.236289	0.628293	No
CD27	CD27__Oncology	0.028655	0.140157	0.344926	No	0.034389	0.078514	0.356135	No	0.0224131	0.241389	0.475201	No	0.0421406	0.0278666	0.263121	No
CD274	CD274__Neurology	-0.0472623	0.0021235	0.0274069	Yes	-0.0188053	0.224901	0.582491	No	-0.0117209	0.441877	0.660667	No	0.0083909	0.582711	0.867102	No
CD276	CD276__Inflammation	0.0181977	0.0905546	0.257034	No	-0.00110016	0.919044	0.961413	No	-0.0100445	0.344704	0.578536	No	0.0123215	0.24736	0.638452	No
CD28	CD28__Oncology	0.0342707	0.129582	0.327656	No	0.0476187	0.0363018	0.242775	No	0.0329861	0.139196	0.344393	No	0.0497225	0.025986	0.253082	No
CD300A	CD300A__Inflammation_II	-0.0171504	0.282607	0.514774	No	0.00510292	0.750631	0.911868	No	0.0162262	0.304412	0.533847	No	0.0153361	0.332275	0.725147	No
CD300C	CD300C__Neurology	0.0166863	0.287189	0.517014	No	0.00648867	0.680866	0.883217	No	0.021496	0.165926	0.381386	No	0.0499986	0.00128105	0.0740872	No
CD300E	CD300E__Oncology	0.0455283	0.0186943	0.105909	No	0.0334769	0.0859134	0.380983	No	0.072086	0.000161311	0.00639715	Yes	0.0253874	0.185462	0.57722	No
CD300LF	CD300LF__Oncology	0.0394687	0.0586301	0.201932	No	0.023188	0.269836	0.631588	No	0.00574102	0.780824	0.892561	No	0.0517511	0.0121952	0.177124	No
CD300LG	CD300LG__Neurology	0.0219529	0.313443	0.54549	No	-0.0155185	0.478833	0.796153	No	-0.0104475	0.626795	0.801951	No	0.00418007	0.84605	0.969506	No
CD302	CD302__Oncology	-0.0383344	0.0144015	0.0900421	No	0.00957436	0.544099	0.824464	No	-0.0305414	0.0491115	0.193535	No	-0.0199923	0.198553	0.589431	No
CD33	CD33__Oncology	-0.000221644	0.992359	0.997389	No	-0.0257989	0.267882	0.630054	No	-0.0206707	0.365877	0.594657	No	-0.00241713	0.915958	0.984017	No
CD38	CD38__Oncology	0.0149769	0.364549	0.601658	No	-0.0215237	0.195429	0.55929	No	0.00852865	0.601417	0.784638	No	0.0172679	0.290865	0.681961	No
CD4	CD4__Inflammation	0.0116103	0.545449	0.752568	No	-0.00192177	0.920778	0.961413	No	0.0172068	0.363117	0.592996	No	0.0260949	0.168607	0.563719	No
CD40	CD40__Inflammation	-0.00166489	0.907756	0.966392	No	0.00894321	0.536188	0.820953	No	0.0137372	0.332526	0.567009	No	-0.00259719	0.854953	0.969506	No
CD46	CD46__Cardiometabolic	-0.0118246	0.28609	0.517014	No	-0.000650276	0.953513	0.975295	No	-0.010729	0.32825	0.562483	No	-0.021283	0.0527405	0.350334	No
CD48	CD48__Inflammation	0.0172173	0.289695	0.520176	No	0.00586665	0.719985	0.897072	No	0.0391713	0.0144395	0.0968762	No	0.0088932	0.579771	0.867102	No
CD5	CD5__Oncology	0.0075301	0.736291	0.881048	No	-0.00650772	0.772442	0.917827	No	0.0451998	0.0408249	0.170165	No	0.000738411	0.973405	0.994444	No
CD55	CD55__Cardiometabolic	-0.0136469	0.286551	0.517014	No	-0.00826672	0.521469	0.819251	No	-0.0140697	0.267576	0.49986	No	-0.0174202	0.170555	0.563719	No
CD58	CD58__Inflammation	-0.0112165	0.269049	0.503967	No	-0.000470451	0.963262	0.979492	No	0.0012443	0.901183	0.959971	No	-0.00395345	0.693806	0.907639	No
CD59	CD59__Cardiometabolic	-0.00609361	0.818883	0.921077	No	-0.00626711	0.814849	0.928481	No	0.00478716	0.85549	0.934976	No	-0.0108996	0.679063	0.902816	No
CD5L	CD5L__Inflammation_II	0.0241501	0.239836	0.47152	No	0.0139732	0.499132	0.80934	No	0.0635813	0.00173118	0.0269987	Yes	0.0159785	0.432491	0.796332	No
CD6	CD6__Inflammation	0.0135797	0.576644	0.772022	No	0.0153365	0.530907	0.820535	No	0.0110024	0.647164	0.813645	No	-0.0267859	0.265949	0.659735	No
CD69	CD69__Cardiometabolic	-0.0151483	0.335935	0.569668	No	0.011195	0.479431	0.796153	No	-0.0122357	0.430598	0.654464	No	0.0119879	0.440723	0.807023	No
CD74	CD74__Neurology	-0.0211903	0.190546	0.416251	No	-0.0132807	0.414923	0.754329	No	-0.0021846	0.891542	0.956307	No	0.0327412	0.0412726	0.316499	No
CD79B	CD79B__Inflammation	0.00538862	0.780057	0.905283	No	0.00612867	0.752282	0.911868	No	0.00725656	0.703831	0.847283	No	0.0287437	0.132791	0.520243	No
CD80	CD80__Cardiometabolic_II	0.0627871	0.00740598	0.0584062	No	0.0389215	0.0991244	0.412971	No	0.0354912	0.12528	0.325635	No	-0.0195479	0.399419	0.769991	No
CD83	CD83__Inflammation	-0.032118	0.0268986	0.128742	No	0.00651214	0.655877	0.875722	No	-0.022627	0.116191	0.314998	No	-0.0287181	0.0465528	0.335999	No
CD84	CD84__Inflammation	0.0125364	0.508906	0.731981	No	-0.00345411	0.856477	0.938856	No	0.00433881	0.816563	0.914023	No	0.0251286	0.179863	0.572592	No
CD86	CD86__Oncology_II	-0.0261121	0.195348	0.420021	No	-0.00685883	0.735405	0.903551	No	0.0260066	0.193347	0.420604	No	0.00979292	0.625138	0.882622	No
CD8A	CD8A__Neurology	0.00234795	0.906087	0.965936	No	-0.0253503	0.205406	0.56855	No	-0.0172458	0.378008	0.605162	No	0.0132796	0.498114	0.831366	No
CD93	CD93__Cardiometabolic	0.0224165	0.0481123	0.181232	No	0.00585737	0.607955	0.854446	No	0.0160733	0.15099	0.361448	No	0.0125029	0.264801	0.659735	No
CD99	CD99__Neurology	-0.0146447	0.155911	0.36929	No	0.0152019	0.143182	0.491123	No	8.6696e-05	0.993196	0.993196	No	0.0182518	0.0730079	0.400875	No
CD99L2	CD99L2__Neurology	-0.0513929	0.00521951	0.0482978	No	-0.0312004	0.0921761	0.3961	No	-0.0317155	0.0820084	0.262276	No	-0.050784	0.00541536	0.123222	No
CDA	CDA__Cardiometabolic_II	0.0195539	0.385172	0.614504	No	0.000107559	0.996212	0.996931	No	0.0399882	0.0722762	0.247474	No	-0.00662659	0.766295	0.936283	No
CDCP1	CDCP1__Neurology	-0.0242375	0.196565	0.421038	No	-0.00324591	0.863549	0.939827	No	-0.0292329	0.116578	0.314998	No	-0.00363405	0.845683	0.969506	No
CDH1	CDH1__Cardiometabolic	0.0388673	0.0374856	0.154934	No	-0.00386451	0.837222	0.931888	No	0.0151033	0.415837	0.640915	No	0.0184783	0.320234	0.714317	No
CDH15	CDH15__Neurology	-0.030392	0.0799844	0.23943	No	0.0150191	0.38999	0.742532	No	-0.0161403	0.348632	0.581613	No	-0.0295798	0.0863704	0.424946	No
CDH2	CDH2__Cardiometabolic	-0.0445081	0.00137658	0.02123	Yes	-0.00750596	0.592082	0.847268	No	-0.0332507	0.0160052	0.103199	No	-0.0271994	0.0492173	0.344014	No
CDH22	CDH22__Oncology_II	-0.0453774	0.0179166	0.104142	No	-0.00746777	0.69875	0.891421	No	-0.0301779	0.112343	0.30939	No	-0.0220265	0.247406	0.638452	No
CDH3	CDH3__Neurology	-0.00687003	0.728464	0.877697	No	-0.0100753	0.612841	0.854897	No	-0.0168106	0.389304	0.617547	No	0.0271342	0.165419	0.563719	No
CDH5	CDH5__Cardiometabolic	0.0166161	0.395582	0.625362	No	0.0144193	0.463721	0.784933	No	0.0175763	0.36203	0.592996	No	-0.00261422	0.892344	0.974983	No
CDH6	CDH6__Cardiometabolic	-0.0173426	0.238277	0.470453	No	0.00775738	0.59989	0.853803	No	-0.0179309	0.217197	0.452657	No	-0.00541287	0.710007	0.912491	No
CDHR5	CDHR5__Cardiometabolic	-0.00841155	0.720161	0.871216	No	0.00275225	0.907192	0.955586	No	0.0177677	0.443618	0.660667	No	-0.0254573	0.273074	0.670843	No
CDNF	CDNF__Oncology	-0.0117619	0.38515	0.614504	No	-0.0152911	0.261997	0.623759	No	-0.00790629	0.553873	0.748073	No	0.00985	0.46146	0.812426	No
CDON	CDON__Inflammation	-0.0356777	0.00610259	0.0525133	No	-0.0171296	0.191123	0.557307	No	-0.0374867	0.00361959	0.0431403	Yes	-0.0155453	0.229074	0.622383	No
CEACAM1	CEACAM1__Oncology	-0.012009	0.53373	0.74454	No	0.00535046	0.782924	0.918666	No	0.0110688	0.561406	0.75232	No	0.00319024	0.867317	0.969591	No
CEACAM16	CEACAM16__Oncology_II	-0.0143125	0.479963	0.708711	No	-0.0347807	0.0879101	0.384919	No	0.0291349	0.145597	0.353921	No	-0.0242168	0.227534	0.622383	No
CEACAM21	CEACAM21__Inflammation	0.00811933	0.740612	0.883367	No	0.0108303	0.66075	0.877886	No	0.00498332	0.837168	0.924175	No	-0.00794336	0.743711	0.923888	No
CEACAM6	CEACAM6__Cardiometabolic_II	0.0250968	0.242481	0.474702	No	0.011581	0.592111	0.847268	No	0.0575218	0.00665035	0.0607282	No	0.0322831	0.128572	0.515402	No
CELA2A	CELA2A__Cardiometabolic_II	-0.000386129	0.986684	0.994566	No	0.035874	0.123189	0.454537	No	-0.0351327	0.124487	0.324758	No	-0.0224945	0.326135	0.721971	No
CELA3A	CELA3A__Cardiometabolic	-0.0165758	0.476005	0.705118	No	-0.00461539	0.84364	0.936029	No	-0.0335334	0.144444	0.352973	No	-0.0397485	0.0841005	0.419898	No
CELSR2	CELSR2__Inflammation_II	-0.0206122	0.195523	0.420021	No	-0.0367244	0.0217721	0.191264	No	-0.0324942	0.0392229	0.167512	No	-0.0368158	0.0196153	0.223165	No
CEND1	CEND1__Neurology_II	-0.0188205	0.239431	0.47139	No	0.0375157	0.0198194	0.182181	No	-0.0188174	0.237612	0.470478	No	-0.0108137	0.498614	0.831366	No
CEP170	CEP170__Cardiometabolic_II	0.0285952	0.152695	0.362912	No	0.0690187	0.000588356	0.0173753	Yes	0.0128037	0.515132	0.719319	No	0.0184354	0.349312	0.731289	No
CES1	CES1__Cardiometabolic	0.0180623	0.447239	0.677848	No	-0.0150985	0.527747	0.820535	No	0.0229001	0.329073	0.563197	No	0.00334027	0.886993	0.974983	No
CETN3	CETN3__Oncology_II	0.0159815	0.524269	0.74027	No	0.0219774	0.385088	0.738275	No	0.0156744	0.527224	0.728146	No	0.0341166	0.16972	0.563719	No
CFB	CFB__Inflammation_II	-0.00603974	0.746935	0.88467	No	-0.0100662	0.592951	0.847596	No	0.0434144	0.0193087	0.114532	No	-0.0113228	0.542721	0.852536	No
CFC1	CFC1__Oncology	-0.0154731	0.251096	0.48473	No	-0.0143894	0.288951	0.650022	No	-0.00593726	0.655932	0.819291	No	0.0308358	0.0208225	0.226632	No
CFD	CFD__Inflammation_II	0.0490605	0.000486901	0.0109382	Yes	0.0160036	0.258931	0.623759	No	0.049089	0.000445038	0.0114521	Yes	0.045298	0.00121888	0.0740872	No
CFH	CFH__Inflammation_II	0.0154306	0.235196	0.467034	No	0.00334995	0.797878	0.920587	No	0.0372759	0.00394732	0.0445437	Yes	0.0158864	0.220521	0.612977	No
CFHR2	CFHR2__Inflammation_II	0.000335303	0.987793	0.994962	No	-0.00965264	0.661551	0.877886	No	0.0231542	0.285078	0.514549	No	0.00030918	0.988632	0.994444	No
CFHR4	CFHR4__Inflammation_II	0.0148979	0.514289	0.735152	No	0.0286027	0.21323	0.575547	No	0.0507103	0.0244628	0.130598	No	0.0212232	0.3475	0.730803	No
CFHR5	CFHR5__Inflammation_II	0.0106588	0.562178	0.763505	No	-0.016024	0.38627	0.738488	No	0.0478009	0.00875364	0.0714709	No	0.0131065	0.473551	0.813476	No
CFI	CFI__Inflammation_II	-0.0130778	0.447089	0.677848	No	-0.0226642	0.190319	0.556132	No	0.0435474	0.0108415	0.0836003	No	0.0019289	0.910326	0.983637	No
CFP	CFP__Inflammation_II	0.0337831	0.0868621	0.251701	No	0.00835378	0.674023	0.881757	No	0.0437163	0.0249403	0.132126	No	0.00897386	0.646084	0.888236	No
CGA	CGA__Neurology	0.0787035	0.0102096	0.0712105	No	0.0606251	0.0491394	0.276134	No	0.0358926	0.233416	0.466832	No	0.0402388	0.181095	0.575194	No
CGREF1	CGREF1__Cardiometabolic	-0.0457821	0.00378962	0.0395488	Yes	-0.00717796	0.652067	0.875501	No	-0.0381055	0.0144022	0.0968762	No	-0.0307513	0.0487259	0.343307	No
CHAD	CHAD__Inflammation_II	-0.0753455	0.000254037	0.0069138	Yes	-0.034674	0.094716	0.403269	No	-0.0113885	0.576065	0.764415	No	-0.0492083	0.015725	0.197818	No
CHCHD10	CHCHD10__Neurology_II	0.00542184	0.724993	0.875035	No	0.0040926	0.791834	0.918951	No	0.026035	0.0877914	0.275872	No	0.0025401	0.867971	0.969591	No
CHCHD6	CHCHD6__Oncology_II	0.0146814	0.407733	0.637682	No	0.00411533	0.817588	0.928828	No	0.0115788	0.510895	0.71837	No	-0.0127855	0.46884	0.812836	No
CHGA	CHGA__Cardiometabolic_II	0.00625905	0.773266	0.90117	No	-0.0135142	0.536459	0.820953	No	-0.0148307	0.490704	0.703125	No	-0.00720513	0.738146	0.923221	No
CHGB	CHGB__Neurology	-0.0784974	0.00122929	0.0198402	Yes	-0.0133778	0.584712	0.844535	No	-0.0265318	0.269632	0.502504	No	-0.0182499	0.448438	0.808353	No
CHI3L1	CHI3L1__Cardiometabolic	-0.0165864	0.22831	0.460601	No	0.0295694	0.0328301	0.228986	No	-0.0187751	0.169062	0.387225	No	-0.00323867	0.812859	0.955333	No
CHIT1	CHIT1__Cardiometabolic	0.0793223	0.000800981	0.0150238	No	0.136476	8.79178e-09	2.4406e-06	Yes	0.0447742	0.0557786	0.211532	No	0.0124716	0.594966	0.874524	No
CHL1	CHL1__Cardiometabolic	-0.0323235	0.0184157	0.105189	No	-0.0195265	0.157203	0.507438	No	-0.0546999	5.78083e-05	0.00336763	Yes	-0.0337214	0.0134578	0.184945	No
CHRDL1	CHRDL1__Inflammation	-0.0102291	0.490436	0.718129	No	-0.0235355	0.114557	0.43924	No	-0.00391307	0.788746	0.895158	No	-0.00357578	0.806876	0.954769	No
CHRDL2	CHRDL2__Cardiometabolic	-0.00917212	0.555273	0.760077	No	-0.0354622	0.0232065	0.192612	No	-0.00606099	0.692717	0.837535	No	-0.0113047	0.461775	0.812426	No
CIAPIN1	CIAPIN1__Oncology	0.0132758	0.367868	0.602731	No	0.0232168	0.117525	0.445697	No	0.00482476	0.740964	0.865705	No	0.0139291	0.34073	0.725861	No
CILP	CILP__Cardiometabolic_II	0.036062	0.0491814	0.183505	No	-0.0112857	0.540972	0.823722	No	0.0409305	0.0242052	0.13022	No	-0.00407693	0.822753	0.957495	No
CKAP4	CKAP4__Inflammation	-0.00326097	0.802955	0.916167	No	0.0124057	0.345414	0.695842	No	0.00446805	0.730466	0.860684	No	0.000580551	0.964363	0.994444	No
CKB	CKB__Cardiometabolic_II	0.0196251	0.341356	0.576401	No	-0.0143648	0.488881	0.798314	No	0.00979061	0.63028	0.80407	No	0.00146122	0.942822	0.993637	No
CKMT1A_CKMT1B	CKMT1A_CKMT1B__Inflammation	0.00257354	0.906054	0.965936	No	0.015892	0.468866	0.789642	No	-0.0526944	0.0145891	0.0968881	No	-0.0110852	0.60845	0.876695	No
CLEC11A	CLEC11A__Neurology	0.0109694	0.527503	0.7423	No	0.0103894	0.551988	0.829176	No	-0.0205218	0.232352	0.465647	No	0.00550564	0.749165	0.926227	No
CLEC14A	CLEC14A__Neurology	-0.027267	0.0277128	0.13107	No	-0.00934357	0.45371	0.775111	No	-0.0123438	0.313468	0.545914	No	-0.000265495	0.98274	0.994444	No
CLEC1A	CLEC1A__Cardiometabolic	0.00140829	0.938008	0.975978	No	-0.0241315	0.185426	0.548773	No	-0.000510698	0.977189	0.986514	No	0.027411	0.12531	0.51006	No
CLEC3B	CLEC3B__Inflammation_II	0.00722206	0.60194	0.790438	No	-0.0207649	0.135952	0.482612	No	0.00388666	0.777052	0.8921	No	-0.00556601	0.685587	0.905119	No
CLEC4A	CLEC4A__Inflammation	0.0149356	0.514213	0.735152	No	-0.00112645	0.961009	0.979336	No	-0.0228025	0.31274	0.545914	No	0.0359229	0.11239	0.494972	No
CLEC4M	CLEC4M__Cardiometabolic_II	0.0206981	0.125103	0.321562	No	-0.0203222	0.134586	0.480218	No	0.02599	0.0518642	0.201646	No	0.00703588	0.599373	0.875764	No
CLEC5A	CLEC5A__Cardiometabolic	-0.0057016	0.749462	0.886076	No	0.0150486	0.401808	0.74908	No	0.000602522	0.972747	0.986514	No	0.0134598	0.446045	0.807705	No
CLEC7A	CLEC7A__Inflammation	-0.00354165	0.839492	0.933666	No	0.0123276	0.483516	0.79627	No	-0.028328	0.1001	0.294362	No	-0.016913	0.327235	0.722103	No
CLGN	CLGN__Neurology_II	-0.0119404	0.538276	0.747835	No	-0.00472373	0.808937	0.925284	No	-0.00214369	0.910982	0.96324	No	-0.0213272	0.266651	0.659735	No
CLMP	CLMP__Oncology	-0.035149	0.00843691	0.0639914	No	0.00872219	0.516464	0.816463	No	-0.00980509	0.459184	0.671599	No	-0.0267376	0.0437775	0.326077	No
CLPS	CLPS__Neurology	-0.00632532	0.710091	0.866237	No	-0.0328653	0.054768	0.290145	No	-0.0250007	0.138674	0.344393	No	0.0161715	0.339175	0.725861	No
CLSTN1	CLSTN1__Neurology	-0.0212379	0.514062	0.735152	No	-0.0129188	0.69298	0.887321	No	0.0487354	0.124571	0.324758	No	-0.0572471	0.0710317	0.399158	No
CLSTN2	CLSTN2__Inflammation	-0.0410835	0.00445817	0.0435771	No	-0.0163251	0.261899	0.623759	No	-0.0377986	0.00824605	0.0687775	No	-0.0155528	0.278508	0.677003	No
CLSTN3	CLSTN3__Neurology_II	-0.049873	0.00686187	0.0556975	No	-0.0501784	0.00686018	0.0961812	No	-0.0617919	0.000714296	0.0154913	Yes	-0.031603	0.0844188	0.419976	No
CLU	CLU__Inflammation_II	-0.00125185	0.926382	0.969698	No	-0.0112611	0.408668	0.754329	No	0.00647778	0.629385	0.80407	No	-0.00586279	0.662799	0.898878	No
CLUL1	CLUL1__Cardiometabolic	0.00434182	0.81769	0.921077	No	0.00185489	0.921974	0.961413	No	-0.0318874	0.0861422	0.271739	No	-0.0368994	0.0473694	0.337173	No
CNDP1	CNDP1__Cardiometabolic	-0.0207213	0.237973	0.470453	No	-0.0150743	0.393563	0.74367	No	-0.0271659	0.117656	0.316486	No	-0.0356192	0.0404818	0.313658	No
CNP	CNP__Cardiometabolic_II	0.0160707	0.50591	0.729114	No	-0.0151935	0.531815	0.820535	No	-0.0146269	0.540785	0.739668	No	0.0139946	0.558964	0.859823	No
CNPY2	CNPY2__Cardiometabolic	0.00438119	0.849457	0.940228	No	0.0113064	0.626528	0.865294	No	-0.0147629	0.51835	0.722402	No	0.000402424	0.985976	0.994444	No
CNPY4	CNPY4__Oncology	-0.024257	0.0596457	0.204697	No	-0.0232205	0.0733012	0.343723	No	-0.0310007	0.0143446	0.0968762	No	-0.000494917	0.968892	0.994444	No
CNTN1	CNTN1__Cardiometabolic	-0.0406225	0.00217201	0.0274069	Yes	-0.0173643	0.193239	0.558782	No	-0.0291942	0.0256665	0.134988	No	-0.0256991	0.0499332	0.344014	No
CNTN2	CNTN2__Oncology	-0.0335601	0.144269	0.351925	No	-0.0194152	0.401414	0.74908	No	-0.00224919	0.921267	0.966529	No	-0.0307662	0.176966	0.567198	No
CNTN3	CNTN3__Neurology	-0.0376969	0.0118686	0.0780741	No	-0.0147288	0.328958	0.682326	No	-0.0333901	0.0244841	0.130598	No	-0.0244021	0.100961	0.468674	No
CNTN4	CNTN4__Neurology	-0.0379939	0.00908736	0.0667368	No	-0.00732732	0.617397	0.856947	No	-0.032513	0.0245576	0.130598	No	-0.037841	0.00899009	0.146924	No
CNTN5	CNTN5__Neurology	-0.0470492	0.00208711	0.0274069	Yes	-0.0104554	0.497275	0.808218	No	-0.0388006	0.0105883	0.0825649	No	-0.025195	0.0978189	0.458691	No
CNTNAP2	CNTNAP2__Inflammation	-0.0408553	0.0156596	0.0961747	No	-0.00310091	0.855474	0.938856	No	-0.0674945	5.82298e-05	0.00336763	Yes	-0.0478986	0.0044605	0.118345	No
CNTNAP4	CNTNAP4__Neurology_II	-0.0322396	0.128866	0.326994	No	-0.0137136	0.521116	0.819251	No	-0.0133753	0.525489	0.727923	No	-0.0423025	0.0448428	0.329322	No
COCH	COCH__Cardiometabolic_II	0.00756911	0.709899	0.866237	No	0.0223927	0.273936	0.634763	No	0.0098753	0.624633	0.800546	No	0.00191234	0.924642	0.99028	No
COL15A1	COL15A1__Cardiometabolic_II	0.0123339	0.460687	0.689045	No	0.00218785	0.896545	0.952401	No	0.0411427	0.0128537	0.0908549	No	0.0213099	0.198552	0.589431	No
COL18A1	COL18A1__Cardiometabolic	0.0217358	0.0808073	0.240688	No	0.0127574	0.308516	0.667393	No	0.0168243	0.171363	0.390026	No	0.01088	0.377415	0.752458	No
COL1A1	COL1A1__Cardiometabolic	-0.0013708	0.927993	0.970652	No	-0.00244109	0.872914	0.939957	No	0.0140995	0.345567	0.579284	No	0.0216289	0.148508	0.55259	No
COL28A1	COL28A1__Neurology_II	0.0157124	0.463646	0.691979	No	-0.0296491	0.169506	0.525167	No	0.0140571	0.507696	0.714688	No	-0.0159592	0.452686	0.809237	No
COL2A1	COL2A1__Cardiometabolic_II	-0.022013	0.188496	0.416251	No	-0.0134048	0.426067	0.759557	No	-0.0103127	0.531078	0.730561	No	-0.00981781	0.551497	0.857199	No
COL3A1	COL3A1__Cardiometabolic_II	-5.17658e-05	0.997536	0.998778	No	0.0110417	0.512716	0.81555	No	0.02968	0.0741953	0.25241	No	0.0170393	0.306259	0.69801	No
COL4A1	COL4A1__Cardiometabolic	-0.00518772	0.742412	0.883367	No	0.0259985	0.101245	0.416159	No	0.0150782	0.331541	0.566026	No	0.0134201	0.38823	0.760032	No
COL5A1	COL5A1__Inflammation_II	0.0274956	0.105806	0.285717	No	0.0326285	0.0563388	0.296518	No	-0.00233404	0.889256	0.954592	No	0.0209176	0.212482	0.601887	No
COL6A3	COL6A3__Cardiometabolic	0.0128645	0.236798	0.469472	No	0.0138342	0.206038	0.56855	No	0.0321783	0.00266719	0.0355968	No	0.0225948	0.0353575	0.292402	No
COLEC12	COLEC12__Inflammation	-0.0437375	0.0495362	0.183747	No	0.0173837	0.438149	0.76246	No	-0.0165628	0.451842	0.666479	No	0.0134622	0.541654	0.852536	No
COMP	COMP__Cardiometabolic	0.0904983	3.44684e-09	6.83458e-07	Yes	0.0913685	3.04698e-09	1.0573e-06	Yes	0.0597925	9.0615e-05	0.00433702	Yes	0.0631677	3.62911e-05	0.00839535	No
COMT	COMT__Cardiometabolic	0.00326604	0.894191	0.962963	No	0.0238573	0.334427	0.687015	No	-0.00359751	0.88207	0.952032	No	0.030137	0.214579	0.605358	No
COQ7	COQ7__Cardiometabolic_II	0.0222112	0.376569	0.608473	No	-0.0201243	0.425749	0.759557	No	0.0134297	0.588488	0.773661	No	0.00170104	0.945443	0.994444	No
CPA1	CPA1__Cardiometabolic	-0.00523047	0.796833	0.914053	No	0.00855678	0.675479	0.882829	No	-0.0145088	0.471231	0.683608	No	0.00462852	0.818513	0.956814	No
CPA2	CPA2__Neurology	0.0461257	0.0173467	0.10261	No	-0.00516601	0.791311	0.918951	No	0.00637322	0.739277	0.864462	No	0.0406392	0.0340567	0.287709	No
CPA4	CPA4__Inflammation_II	-0.0131074	0.505578	0.729114	No	-0.0248251	0.209548	0.573675	No	0.0123203	0.524845	0.727923	No	0.0268079	0.167008	0.563719	No
CPB1	CPB1__Cardiometabolic	-0.00084202	0.96091	0.983586	No	-0.00259585	0.88062	0.945321	No	-0.0359972	0.0347621	0.156726	No	-0.00787262	0.645043	0.888236	No
CPB2	CPB2__Inflammation_II	0.00534598	0.777461	0.903782	No	0.000772247	0.967632	0.980345	No	0.0173559	0.354425	0.586343	No	-0.0218449	0.24453	0.637984	No
CPE	CPE__Oncology	-0.0195786	0.359168	0.596773	No	-0.0147488	0.492523	0.802164	No	0.000989885	0.962458	0.984445	No	-0.0130712	0.534886	0.850617	No
CPLX2	CPLX2__Oncology_II	-0.0444321	0.00634445	0.0540252	No	-0.0144523	0.378018	0.731784	No	-0.0250372	0.123711	0.324595	No	-0.0336972	0.0385902	0.30502	No
CPM	CPM__Neurology	-0.0174319	0.35236	0.589247	No	-0.00142543	0.939757	0.969801	No	-0.032713	0.0787432	0.258193	No	-0.0209685	0.260865	0.655943	No
CPPED1	CPPED1__Neurology	0.0166471	0.39676	0.626511	No	0.0155582	0.431183	0.761072	No	-0.00276156	0.886955	0.953596	No	0.0221232	0.255596	0.649757	No
CPQ	CPQ__Cardiometabolic_II	-0.0366818	0.0747265	0.23264	No	-0.0354938	0.0866101	0.381634	No	-0.0173696	0.394793	0.6194	No	-0.0134166	0.511632	0.832527	No
CPVL	CPVL__Oncology	0.0100554	0.685743	0.851753	No	0.00358943	0.88589	0.947604	No	-0.0336038	0.171409	0.390026	No	0.0177154	0.47153	0.812836	No
CPXM1	CPXM1__Oncology	0.0150496	0.454417	0.683348	No	-0.0102577	0.612401	0.854897	No	0.00400938	0.839801	0.92438	No	0.00595362	0.764466	0.93597	No
CPXM2	CPXM2__Cardiometabolic_II	0.0373942	0.0405016	0.161541	No	0.0212547	0.247337	0.607616	No	0.0531839	0.00314938	0.0401041	Yes	0.038734	0.0319104	0.281165	No
CR1	CR1__Inflammation_II	0.0261075	0.149578	0.356525	No	0.000122039	0.994658	0.996813	No	0.0342209	0.0564906	0.213648	No	0.000405345	0.982016	0.994444	No
CR2	CR2__Cardiometabolic	0.00359182	0.861953	0.945266	No	0.00205015	0.921417	0.961413	No	-0.0012052	0.952702	0.977347	No	0.000621593	0.975635	0.994444	No
CREG1	CREG1__Oncology	-0.021243	0.214112	0.440278	No	-0.00733183	0.670117	0.879587	No	-0.0290401	0.0854988	0.270324	No	-0.0273311	0.10624	0.478771	No
CRELD1	CRELD1__Inflammation_II	-0.0311543	0.0375068	0.154934	No	-0.0342153	0.0231005	0.192612	No	-0.00633032	0.669652	0.827416	No	-0.0209085	0.159168	0.562214	No
CRELD2	CRELD2__Inflammation	-0.0198793	0.274011	0.508236	No	0.0102778	0.574137	0.838844	No	0.0147056	0.41325	0.639455	No	-0.0167646	0.351946	0.734587	No
CRH	CRH__Oncology	-0.0505817	0.0041937	0.0426744	No	-0.0313865	0.0777598	0.354732	No	-0.0495587	0.00452901	0.0489609	No	-0.0145182	0.40709	0.772437	No
CRHBP	CRHBP__Inflammation	-0.0224284	0.286805	0.517014	No	-0.0454332	0.031916	0.225013	No	-0.0127103	0.540896	0.739668	No	0.00808232	0.69802	0.909849	No
CRHR1	CRHR1__Cardiometabolic	-0.0334958	0.148771	0.356025	No	-0.00305357	0.895969	0.952401	No	-0.0476502	0.0379119	0.164952	No	0.016617	0.470085	0.812836	No
CRIM1	CRIM1__Inflammation	-0.042549	0.00103903	0.0175875	Yes	-0.00566546	0.664803	0.878244	No	-0.0484431	0.000166092	0.00640376	Yes	-0.0188377	0.144682	0.545941	No
CRIP2	CRIP2__Neurology	0.0704455	3.71618e-06	0.000271477	Yes	0.0301669	0.049537	0.276134	No	0.0239095	0.114008	0.312733	No	0.0497645	0.00101229	0.0740872	No
CRISP2	CRISP2__Oncology	-0.0299267	0.171221	0.396092	No	-0.0318856	0.147451	0.497461	No	-0.0610215	0.00450767	0.0489609	Yes	-0.0269414	0.211037	0.601887	No
CRISP3	CRISP3__Inflammation_II	-0.00369906	0.860767	0.945266	No	-0.0250195	0.238332	0.599285	No	0.0308582	0.138943	0.344393	No	-0.00341822	0.870051	0.969591	No
CRKL	CRKL__Inflammation	0.0105128	0.355609	0.593251	No	0.052037	5.15648e-06	0.000447325	Yes	-0.00399508	0.722302	0.856513	No	0.0144955	0.198071	0.589431	No
CRLF1	CRLF1__Inflammation	-0.0185007	0.142048	0.348347	No	0.0143142	0.258997	0.623759	No	-0.0137109	0.272553	0.505078	No	-0.0192369	0.124421	0.50943	No
CRTAC1	CRTAC1__Cardiometabolic	-0.0347888	0.018258	0.104824	No	-0.00784183	0.597192	0.85103	No	-0.0144993	0.322031	0.557331	No	-0.0369379	0.0117364	0.173299	No
CRYBB1	CRYBB1__Cardiometabolic_II	0.0593116	5.58399e-05	0.00234847	No	0.0628404	2.19053e-05	0.00132194	Yes	0.0472609	0.0011281	0.0205812	Yes	0.040669	0.00516886	0.1216	No
CRYGD	CRYGD__Neurology_II	-0.0387757	0.0246092	0.123198	No	0.020345	0.241306	0.60217	No	-0.041214	0.0161319	0.103199	No	-0.0266055	0.121343	0.505779	No
CRYM	CRYM__Neurology_II	-0.0123426	0.564747	0.765972	No	0.000528436	0.980481	0.984711	No	-0.0156756	0.45967	0.671602	No	-0.0494115	0.0200142	0.22403	No
CRYZL1	CRYZL1__Cardiometabolic_II	0.00315556	0.876921	0.95464	No	0.0465862	0.0229063	0.192612	No	0.000556584	0.977936	0.986514	No	0.000190161	0.992471	0.994457	No
CSF1	CSF1__Inflammation	-0.0264975	0.00770369	0.0600714	No	-0.00787006	0.432007	0.761072	No	-0.0120285	0.222423	0.460094	No	0.00126672	0.897996	0.976817	No
CSF1R	CSF1R__Inflammation_II	-0.0104893	0.544935	0.752568	No	-0.0071319	0.682439	0.883534	No	0.0215087	0.210822	0.447098	No	-0.0389956	0.0231507	0.240647	No
CSF2RA	CSF2RA__Neurology	0.0100514	0.634229	0.813348	No	0.00884229	0.677395	0.88284	No	-0.00216249	0.917509	0.965506	No	0.0326542	0.118417	0.504151	No
CSPG4	CSPG4__Cardiometabolic_II	0.00497433	0.704888	0.86621	No	0.0292091	0.0269983	0.210142	No	-0.000439668	0.973028	0.986514	No	0.00131321	0.919678	0.985725	No
CSPG5	CSPG5__Neurology_II	-0.0730012	0.000102011	0.00345343	Yes	-0.0195989	0.301394	0.66508	No	-0.022385	0.232125	0.465647	No	-0.0277118	0.140137	0.543324	No
CST1	CST1__Inflammation_II	0.012637	0.589952	0.783592	No	0.0363521	0.123094	0.454537	No	-0.0193309	0.403028	0.629835	No	0.0323981	0.161446	0.562214	No
CST3	CST3__Cardiometabolic	-0.0077045	0.758416	0.890593	No	-0.00776318	0.758026	0.912524	No	-0.0215224	0.38477	0.612191	No	-0.0184486	0.457177	0.812426	No
CST5	CST5__Neurology	-0.0513621	0.023498	0.121539	No	-0.0220988	0.333027	0.686536	No	-0.0131024	0.559386	0.750898	No	0.00545729	0.808271	0.954792	No
CST6	CST6__Cardiometabolic	0.0294065	0.034793	0.149513	No	0.0255929	0.0676821	0.329085	No	0.0105578	0.443489	0.660667	No	-0.011207	0.416681	0.784741	No
CST7	CST7__Inflammation	-0.00281447	0.86356	0.945482	No	-0.00480709	0.77054	0.917827	No	0.0169975	0.294283	0.521001	No	-0.0104278	0.520865	0.841631	No
CSTB	CSTB__Cardiometabolic	0.0687952	1.0075e-08	1.55378e-06	Yes	0.0676374	2.17085e-08	5.02189e-06	Yes	0.0509728	1.76804e-05	0.00152026	Yes	0.0471468	7.42886e-05	0.0147304	No
CTBS	CTBS__Inflammation_II	-0.0185119	0.327909	0.559137	No	0.00460316	0.808688	0.925284	No	-0.0222157	0.234666	0.468656	No	0.0130137	0.487175	0.827662	No
CTHRC1	CTHRC1__Cardiometabolic_II	0.0232176	0.146492	0.356025	No	0.0369829	0.0214798	0.191115	No	0.0169521	0.286131	0.514549	No	0.0117905	0.45887	0.812426	No
CTRB1	CTRB1__Neurology	0.00502538	0.831333	0.92975	No	0.0053833	0.820606	0.929848	No	-0.0245866	0.291043	0.518287	No	-0.0120009	0.607034	0.876695	No
CTRC	CTRC__Inflammation	-0.0164051	0.495462	0.721637	No	-0.00194456	0.936006	0.968917	No	-0.049464	0.0369973	0.163023	No	0.00840607	0.723714	0.922226	No
CTRL	CTRL__Neurology_II	0.00276516	0.894393	0.962963	No	-0.0317115	0.130077	0.467736	No	0.0063792	0.757592	0.879213	No	-0.00339354	0.869801	0.969591	No
CTSB	CTSB__Cardiometabolic	-0.0130964	0.499512	0.722964	No	0.0104835	0.591099	0.847268	No	-0.000567531	0.976565	0.986514	No	-0.0112325	0.561589	0.86036	No
CTSC	CTSC__Inflammation	-0.00379507	0.852537	0.941306	No	-0.0116485	0.570659	0.838174	No	0.00476825	0.813691	0.912281	No	0.00481182	0.812411	0.955333	No
CTSD	CTSD__Cardiometabolic	0.00695853	0.741267	0.883367	No	0.0106413	0.615323	0.856388	No	-0.0190375	0.363533	0.592996	No	-0.0123918	0.555039	0.8579	No
CTSE	CTSE__Inflammation_II	-0.0068348	0.736559	0.881048	No	-0.028494	0.163035	0.513136	No	-0.00232349	0.907969	0.96324	No	0.0100552	0.617255	0.877818	No
CTSF	CTSF__Oncology	-0.00801498	0.628811	0.811897	No	-0.0261771	0.116549	0.443884	No	-0.032979	0.0434102	0.17786	No	-0.00668943	0.682781	0.905119	No
CTSH	CTSH__Cardiometabolic	-0.0389511	0.075759	0.234718	No	-0.00816987	0.711504	0.897072	No	-0.0456596	0.0350581	0.157478	No	-0.000823268	0.969753	0.994444	No
CTSL	CTSL__Cardiometabolic	-0.0408344	0.00874624	0.065712	No	-0.00899586	0.565724	0.838174	No	-0.0184517	0.231985	0.465647	No	0.00479346	0.756576	0.930903	No
CTSO	CTSO__Inflammation	-0.0306832	0.0501288	0.184559	No	-0.0222549	0.158026	0.508908	No	-0.0416077	0.0074313	0.0654267	No	-0.0182085	0.242864	0.637232	No
CTSS	CTSS__Neurology	-0.00952821	0.632826	0.812807	No	-0.018162	0.366247	0.719757	No	-0.00815769	0.677689	0.831099	No	-0.00121501	0.95075	0.994444	No
CTSV	CTSV__Oncology	0.0111769	0.63985	0.816279	No	-0.0198415	0.409156	0.754329	No	-0.0255437	0.278657	0.510258	No	-0.00986893	0.676081	0.902816	No
CTSZ	CTSZ__Cardiometabolic	-0.00192182	0.918374	0.968493	No	-0.00664556	0.724696	0.900128	No	0.00206145	0.91158	0.96324	No	-0.019512	0.294013	0.682119	No
CX3CL1	CX3CL1__Neurology	0.000205336	0.990055	0.996107	No	0.00975691	0.556026	0.831643	No	0.00847595	0.60214	0.784638	No	0.0446535	0.00606828	0.124269	No
CXADR	CXADR__Inflammation	-0.0304966	0.0468582	0.177761	No	-0.0240667	0.119113	0.446833	No	-0.0418317	0.00583035	0.057746	No	-0.0281023	0.0646891	0.384636	No
CXCL1	CXCL1__Inflammation	0.014438	0.405792	0.637148	No	-0.0223686	0.200563	0.559922	No	-0.00851125	0.620274	0.797951	No	0.0414651	0.0159373	0.197818	No
CXCL10	CXCL10__Inflammation	-0.00281301	0.882803	0.957293	No	-0.0373901	0.051358	0.281168	No	0.0291301	0.121163	0.320942	No	0.000853972	0.963848	0.994444	No
CXCL11	CXCL11__Neurology	-0.0118595	0.595624	0.787358	No	-0.0661804	0.00320586	0.0635675	No	0.0198275	0.369349	0.59884	No	0.00585466	0.791374	0.947935	No
CXCL13	CXCL13__Neurology	0.0223063	0.244703	0.476364	No	-0.00580583	0.763536	0.916521	No	0.0334362	0.0779019	0.256528	No	0.00994475	0.601014	0.875764	No
CXCL16	CXCL16__Cardiometabolic	0.00209994	0.86546	0.945482	No	-0.00826454	0.507419	0.814217	No	-0.0166617	0.171254	0.390026	No	0.0115228	0.345074	0.729015	No
CXCL17	CXCL17__Inflammation	0.0271231	0.175727	0.400508	No	-0.0126219	0.531288	0.820535	No	0.0625223	0.00153391	0.0247565	Yes	0.0348149	0.0785598	0.407778	No
CXCL3	CXCL3__Inflammation	0.0155981	0.449757	0.680766	No	-0.028045	0.176748	0.534478	No	-0.0267453	0.188181	0.41263	No	-0.00235078	0.908133	0.983637	No
CXCL8	CXCL8__Cardiometabolic	0.00771481	0.655406	0.830779	No	-0.0141561	0.415329	0.754329	No	0.0107858	0.526601	0.72801	No	-0.00555461	0.744835	0.923888	No
CXCL8	CXCL8__Inflammation	0.0160601	0.34563	0.580582	No	-0.00839487	0.62422	0.862966	No	0.00428198	0.79866	0.90272	No	-0.00275277	0.870116	0.969591	No
CXCL8	CXCL8__Neurology	0.00337554	0.838904	0.933666	No	-0.0202008	0.226456	0.584241	No	0.01057	0.519055	0.722616	No	0.00942044	0.566284	0.8609	No
CXCL8	CXCL8__Oncology	0.00939251	0.559093	0.7629	No	-0.0208856	0.196693	0.559696	No	0.00872052	0.582609	0.76796	No	-0.00429923	0.786783	0.946557	No
CXCL9	CXCL9__Inflammation	0.0841119	1.28604e-06	0.000111564	Yes	0.0460942	0.00853361	0.110698	No	0.0904727	1.30729e-07	3.62905e-05	Yes	0.0369467	0.0320938	0.281165	No
CYB5R2	CYB5R2__Oncology_II	0.021459	0.376406	0.608473	No	0.0450623	0.0646734	0.32332	No	0.0271068	0.257167	0.487349	No	0.0380846	0.112068	0.494972	No
CYTL1	CYTL1__Cardiometabolic_II	-0.00600692	0.71636	0.868524	No	-0.0216931	0.19214	0.557929	No	-0.0254901	0.118428	0.317734	No	-0.00397408	0.80803	0.954792	No
DAG1	DAG1__Inflammation	-0.00160825	0.89636	0.962963	No	-0.00447222	0.718839	0.897072	No	-0.0251079	0.0396635	0.168357	No	-0.0282092	0.021063	0.226632	No
DBH	DBH__Inflammation_II	0.0197478	0.389815	0.617651	No	0.00716249	0.756507	0.911868	No	0.0483819	0.0329921	0.151633	No	-0.00558892	0.805889	0.954769	No
DBI	DBI__Neurology	-0.00259535	0.816824	0.921077	No	0.0280079	0.012887	0.138762	No	-0.000793044	0.94278	0.974197	No	-0.0130595	0.238015	0.629267	No
DBNL	DBNL__Inflammation	0.0354666	0.0223745	0.117192	No	0.0400572	0.0103441	0.124849	No	0.00333594	0.827983	0.920699	No	0.000646744	0.966468	0.994444	No
DCBLD2	DCBLD2__Oncology	-0.0253457	0.0259149	0.12621	No	-0.0112581	0.325825	0.679392	No	-0.0156843	0.1636	0.377831	No	-0.015067	0.181647	0.575629	No
DCC	DCC__Neurology_II	-0.0531974	0.00254537	0.0292985	No	-0.0444021	0.0123617	0.137265	No	-0.0375957	0.031812	0.149173	No	-0.0475342	0.00670174	0.128322	No
DCN	DCN__Cardiometabolic	0.00274949	0.91346	0.967911	No	0.0271255	0.286727	0.646852	No	-0.0668789	0.00741509	0.0654267	No	0.0223281	0.372716	0.74947	No
DCTD	DCTD__Inflammation_II	0.0160273	0.451902	0.68199	No	0.0205094	0.338368	0.690668	No	0.00409022	0.845275	0.928197	No	-0.00392794	0.851501	0.969506	No
DCTPP1	DCTPP1__Cardiometabolic	0.0385106	0.0109614	0.0749479	No	0.0467493	0.00211949	0.046696	No	0.0472993	0.00152483	0.0247565	Yes	0.0255218	0.0880379	0.42876	No
DDAH1	DDAH1__Oncology	-0.0281653	0.0653655	0.214628	No	0.0216384	0.159696	0.509558	No	-0.0558789	0.000237169	0.00803221	Yes	-0.0194645	0.201883	0.589827	No
DDC	DDC__Cardiometabolic	0.00243782	0.904716	0.965936	No	0.0209224	0.306795	0.667393	No	0.0164437	0.41471	0.640287	No	-0.0148398	0.462404	0.812426	No
DDR1	DDR1__Neurology	-0.0435928	0.0152873	0.0943057	No	-0.033659	0.062793	0.319255	No	-0.0509495	0.00427369	0.047455	No	-0.0326131	0.0681494	0.392826	No
DDT	DDT__Cardiometabolic_II	-0.000840947	0.954007	0.980861	No	0.0421212	0.00405109	0.0759854	No	0.0127109	0.379801	0.606633	No	0.0111048	0.443579	0.807705	No
DFFA	DFFA__Inflammation	0.00419743	0.795826	0.914053	No	0.0133753	0.412505	0.754329	No	-0.00344929	0.829683	0.921281	No	0.0151738	0.344826	0.729015	No
DIPK1C	DIPK1C__Neurology_II	-0.0137551	0.471056	0.700778	No	-0.0295752	0.123668	0.454537	No	-0.00550345	0.770089	0.88704	No	0.00960666	0.610575	0.876695	No
DIPK2B	DIPK2B__Inflammation_II	-0.019538	0.148073	0.356025	No	-0.0359351	0.00811655	0.107293	No	-0.01635	0.221114	0.458069	No	-0.0258018	0.053682	0.350334	No
DKK1	DKK1__Neurology	-0.0265063	0.0376172	0.154934	No	-0.00966264	0.451547	0.774718	No	-0.024294	0.0545577	0.208746	No	0.00776813	0.539748	0.852536	No
DKK3	DKK3__Cardiometabolic	0.00189105	0.931533	0.972888	No	-0.00701371	0.751435	0.911868	No	0.00869528	0.688926	0.835865	No	0.0118485	0.586144	0.867102	No
DKK4	DKK4__Neurology	-0.00437008	0.788068	0.910015	No	-0.0135527	0.407259	0.754329	No	-0.00347904	0.828496	0.920699	No	0.0486527	0.0024645	0.0924521	No
DKKL1	DKKL1__Oncology	-0.00401421	0.860237	0.945266	No	-0.00794895	0.729064	0.900767	No	-0.0267251	0.235036	0.46872	No	-0.0116657	0.604805	0.876695	No
DLG4	DLG4__Neurology_II	-0.0155455	0.368584	0.602731	No	8.52042e-05	0.996092	0.996931	No	-0.0107283	0.530455	0.730428	No	-0.00383265	0.822976	0.957495	No
DLK1	DLK1__Cardiometabolic	0.00920527	0.524105	0.74027	No	0.00303235	0.834783	0.931169	No	0.00660646	0.645014	0.811677	No	0.0386107	0.00712336	0.13014	No
DLL1	DLL1__Oncology	-0.00716423	0.547943	0.753904	No	-0.0154437	0.197976	0.559696	No	-0.02939	0.012462	0.0899915	No	-0.00903659	0.443543	0.807705	No
DMD	DMD__Cardiometabolic_II	0.0214882	0.19573	0.420021	No	0.00448979	0.788164	0.918951	No	-0.00406157	0.804573	0.904249	No	0.0190934	0.245313	0.638087	No
DMP1	DMP1__Cardiometabolic_II	-0.0301646	0.190203	0.416251	No	-0.0156091	0.50045	0.81053	No	0.00936122	0.680309	0.831099	No	0.0097893	0.666981	0.900632	No
DNAJA2	DNAJA2__Inflammation	-0.0111411	0.38199	0.61269	No	0.016239	0.205313	0.56855	No	-0.0250389	0.0485282	0.193535	No	-0.00906695	0.476055	0.815599	No
DNAJA4	DNAJA4__Neurology_II	-0.0223117	0.184237	0.411127	No	0.0312806	0.0641317	0.323001	No	-0.0124462	0.458047	0.671599	No	-0.0241956	0.149793	0.552958	No
DNAJB14	DNAJB14__Oncology_II	0.00368997	0.813134	0.921077	No	0.0148568	0.344161	0.695226	No	-0.00690853	0.656377	0.819291	No	-0.00648043	0.677117	0.902816	No
DNAJB2	DNAJB2__Inflammation_II	-0.0135883	0.312588	0.54549	No	0.00826457	0.541474	0.823722	No	-0.00971643	0.46648	0.679406	No	-0.00250308	0.851371	0.969506	No
DNAJB6	DNAJB6__Inflammation_II	-0.0245925	0.147506	0.356025	No	0.0109497	0.521771	0.819251	No	-0.00573305	0.734464	0.861737	No	-0.0204408	0.224938	0.618539	No
DNAJC6	DNAJC6__Cardiometabolic_II	-0.0216823	0.131072	0.329579	No	0.00497254	0.730738	0.900767	No	-0.0111075	0.435413	0.657654	No	0.00419593	0.768604	0.936412	No
DNER	DNER__Inflammation	-0.0474424	0.0385397	0.156071	No	-0.008827	0.7022	0.892539	No	-0.032662	0.150424	0.361448	No	-0.0216994	0.340478	0.725861	No
DNM1	DNM1__Oncology_II	-0.0549463	0.00609941	0.0525133	No	-0.0316506	0.116727	0.443884	No	-0.0160495	0.419125	0.642812	No	-0.013429	0.500015	0.831366	No
DNMBP	DNMBP__Neurology	0.0115721	0.433093	0.66497	No	0.0109447	0.461165	0.781558	No	0.0204434	0.160272	0.376225	No	0.0416563	0.00426041	0.11595	No
DNPEP	DNPEP__Neurology_II	0.0564362	0.00212538	0.0274069	No	0.0614531	0.000882479	0.0235554	No	0.0501246	0.00568321	0.0567503	No	0.00420272	0.817046	0.956814	No
DNPH1	DNPH1__Inflammation	0.0114027	0.435078	0.66728	No	0.0377755	0.0101104	0.12453	No	-0.0148048	0.302935	0.532245	No	0.0115193	0.423813	0.791172	No
DOC2B	DOC2B__Neurology_II	-0.0236384	0.278644	0.510375	No	0.0123803	0.57312	0.838844	No	-0.0026128	0.904033	0.961336	No	-0.0195639	0.367309	0.74645	No
DPP10	DPP10__Inflammation	-0.0534314	0.00157162	0.0229622	No	-0.0081188	0.633614	0.86817	No	-0.062011	0.000232696	0.00803221	Yes	-0.0448325	0.00797628	0.14378	No
DPP4	DPP4__Cardiometabolic	-0.0136408	0.476947	0.70576	No	-0.0054041	0.779463	0.917827	No	-0.00945745	0.61656	0.79682	No	-0.00855628	0.651055	0.889862	No
DPP6	DPP6__Oncology	-0.0582014	0.000877012	0.0156063	Yes	-0.0206103	0.242517	0.60217	No	-0.0565314	0.00116565	0.0206817	No	-0.0400765	0.0216307	0.23095	No
DPP7	DPP7__Cardiometabolic	-0.046306	0.0527408	0.191898	No	-0.0302823	0.207541	0.570296	No	-0.0285898	0.228522	0.465087	No	-0.0656599	0.00570998	0.124269	No
DPT	DPT__Cardiometabolic	0.023997	0.212138	0.437837	No	-0.0236845	0.220942	0.581271	No	0.02151	0.257095	0.487349	No	0.00937009	0.622152	0.880079	No
DRAXIN	DRAXIN__Neurology	-0.0223328	0.148027	0.356025	No	0.00266152	0.863991	0.939827	No	-0.00892371	0.558663	0.750898	No	-0.0100067	0.512777	0.832849	No
DSC2	DSC2__Neurology	0.0120849	0.333424	0.567148	No	0.0147405	0.240948	0.60217	No	0.0181839	0.141433	0.347053	No	-0.000957521	0.938419	0.993637	No
DSCAM	DSCAM__Neurology_II	-0.0206487	0.214922	0.440638	No	0.0074573	0.656161	0.875722	No	-0.0346235	0.0357358	0.15949	No	0.00631824	0.702311	0.911035	No
DSG2	DSG2__Neurology	-0.0120265	0.445516	0.677848	No	0.000302874	0.984766	0.987612	No	-0.00529339	0.732423	0.861108	No	-0.0128932	0.405826	0.772437	No
DSG3	DSG3__Oncology	0.00712461	0.746437	0.88467	No	-0.00691682	0.755131	0.911868	No	-0.0165008	0.446775	0.663945	No	0.00442804	0.838496	0.965035	No
DTD1	DTD1__Inflammation_II	-0.0403764	0.00766478	0.0600714	No	0.00820006	0.590686	0.847268	No	-0.0235877	0.116157	0.314998	No	-0.0293417	0.0508777	0.344479	No
DTNB	DTNB__Oncology_II	0.0369423	0.0193854	0.107778	No	0.0217439	0.171577	0.52628	No	0.0256537	0.102115	0.294979	No	0.0136821	0.384484	0.75845	No
DTX3	DTX3__Oncology	-0.0172032	0.134736	0.336356	No	0.0137292	0.235763	0.59499	No	-0.0442597	9.91628e-05	0.00458793	Yes	0.00965259	0.397639	0.767626	No
DUT	DUT__Oncology_II	-0.0161771	0.458902	0.687857	No	0.0200042	0.362692	0.715616	No	0.00888065	0.682052	0.831888	No	-0.00670521	0.757617	0.930903	No
EBI3_IL27	EBI3_IL27__Oncology	0.0285001	0.0939162	0.262054	No	-0.0281892	0.0995343	0.412971	No	0.0341089	0.0409557	0.170199	No	-0.00767067	0.645585	0.888236	No
ECE1	ECE1__Neurology	0.00182937	0.940435	0.977023	No	-0.0199702	0.41719	0.754329	No	0.0532239	0.0277534	0.136602	No	0.0121708	0.616004	0.877818	No
ECHDC3	ECHDC3__Cardiometabolic_II	0.0415366	0.0834061	0.244975	No	0.0221559	0.358863	0.711574	No	0.0634296	0.00738843	0.0654267	No	0.0448701	0.0586394	0.366628	No
ECM1	ECM1__Inflammation_II	-0.0218459	0.137701	0.340176	No	-0.0227653	0.124253	0.454537	No	0.0256205	0.0788715	0.258193	No	-0.00623237	0.669567	0.90111	No
EDA2R	EDA2R__Oncology	-0.0094545	0.48284	0.711446	No	0.00847458	0.531983	0.820535	No	0.00787736	0.553834	0.748073	No	0.00813326	0.541688	0.852536	No
EDAR	EDAR__Inflammation	-0.0224129	0.202319	0.427607	No	0.0183984	0.298299	0.662	No	-0.00734933	0.671808	0.828567	No	-0.00360489	0.835702	0.963143	No
EDIL3	EDIL3__Cardiometabolic	0.0399876	0.0904575	0.257034	No	-0.0157325	0.508344	0.814759	No	-0.0248947	0.285459	0.514549	No	0.0418559	0.0728709	0.400875	No
EDN1	EDN1__Cardiometabolic_II	0.0391476	0.0148233	0.0918512	No	0.0580502	0.000322898	0.0112045	Yes	0.0222531	0.162245	0.376225	No	0.0271333	0.0887637	0.430783	No
EDNRB	EDNRB__Inflammation_II	-0.032234	0.113855	0.300437	No	0.0145646	0.47802	0.796153	No	-0.00807322	0.687509	0.834875	No	-0.00229209	0.909127	0.983637	No
EFCAB14	EFCAB14__Oncology_II	0.00223016	0.865107	0.945482	No	-0.0268049	0.042287	0.258566	No	0.0142213	0.276705	0.509372	No	-0.00708925	0.588497	0.868049	No
EFEMP1	EFEMP1__Cardiometabolic	0.0077745	0.473881	0.704225	No	0.00106089	0.922624	0.961413	No	-0.00911002	0.394574	0.6194	No	-0.00246724	0.817961	0.956814	No
EFHD1	EFHD1__Neurology_II	0.0510369	0.00168949	0.023687	Yes	0.0301034	0.0659067	0.325388	No	0.0192557	0.23165	0.465647	No	0.0270712	0.0930013	0.439256	No
EFNA1	EFNA1__Neurology	-0.029966	0.128707	0.326994	No	-0.0125977	0.52529	0.820535	No	-0.0434438	0.0257166	0.134988	No	-0.0253975	0.19224	0.583661	No
EFNA4	EFNA4__Neurology	-0.0101609	0.319806	0.552104	No	-0.0214613	0.0366454	0.242775	No	-0.0120873	0.231695	0.465647	No	0.015806	0.118498	0.504151	No
EFNB2	EFNB2__Neurology_II	-0.0419399	0.0191386	0.107115	No	-0.039073	0.0301931	0.220569	No	-0.0195198	0.270724	0.502504	No	-0.0273108	0.123818	0.508459	No
EGF	EGF__Inflammation	-0.0400336	0.0939834	0.262054	No	-0.00874319	0.716351	0.897072	No	0.00075524	0.974506	0.986514	No	0.0182079	0.441952	0.807143	No
EGFL7	EGFL7__Oncology	-0.0345858	0.0449461	0.172335	No	-0.038626	0.0260577	0.209912	No	-0.0262223	0.124656	0.324758	No	-0.0126663	0.459278	0.812426	No
EGFLAM	EGFLAM__Oncology_II	0.00935833	0.570073	0.768961	No	-0.023743	0.151823	0.502606	No	-0.0155552	0.338913	0.573383	No	-0.017504	0.282877	0.677742	No
EGFR	EGFR__Cardiometabolic	-0.0405314	0.00424226	0.0426744	Yes	0.00934096	0.512951	0.81555	No	-0.0169446	0.231977	0.465647	No	-0.0313217	0.0273133	0.261454	No
EGLN1	EGLN1__Inflammation	0.0148234	0.422141	0.653212	No	0.0407689	0.0281214	0.210142	No	-0.015545	0.393757	0.6194	No	0.0339771	0.0627286	0.379882	No
EHBP1	EHBP1__Cardiometabolic_II	0.013565	0.406932	0.637496	No	0.0297902	0.0701519	0.339271	No	-0.00567053	0.726263	0.857353	No	-0.00742955	0.646979	0.888236	No
EIF4EBP1	EIF4EBP1__Cardiometabolic	0.063784	3.36455e-05	0.00166786	Yes	0.0508968	0.00100845	0.0259209	No	0.0476305	0.00171044	0.0269783	No	0.0505233	0.000893174	0.072925	No
ELAVL4	ELAVL4__Neurology_II	-0.00765594	0.630445	0.812807	No	-0.00542702	0.734917	0.903551	No	-0.00748006	0.636441	0.806956	No	-0.0150191	0.343835	0.728615	No
ELN	ELN__Cardiometabolic_II	0.0774298	2.77431e-06	0.00021393	Yes	0.0681081	4.23662e-05	0.00235217	No	0.0643322	8.61943e-05	0.00433702	Yes	0.0560122	0.000647136	0.0561391	No
ENDOU	ENDOU__Oncology_II	0.00415521	0.825571	0.924107	No	0.0432966	0.0223232	0.192612	No	-0.000247279	0.98944	0.991583	No	0.0359789	0.0545521	0.353163	No
ENG	ENG__Cardiometabolic	0.0118961	0.285877	0.517014	No	0.00412821	0.712841	0.897072	No	0.0173961	0.111882	0.308732	No	0.00647431	0.554836	0.8579	No
ENO1	ENO1__Neurology	-0.0246929	0.076522	0.235851	No	0.0344461	0.0140196	0.144142	No	-0.0378021	0.00623277	0.0592774	No	-0.0110531	0.425227	0.791172	No
ENO2	ENO2__Neurology	-0.0560015	0.000538482	0.011604	Yes	0.0141034	0.387177	0.739205	No	-0.0689379	1.86199e-05	0.00152026	Yes	-0.0474947	0.00329046	0.101493	No
ENPP2	ENPP2__Cardiometabolic	0.0087753	0.679313	0.84792	No	-0.0240997	0.259028	0.623759	No	-0.0127023	0.545954	0.744385	Yes	-0.0118708	0.573165	0.864732	No
ENPP5	ENPP5__Inflammation	-0.0334136	0.117555	0.307862	No	-0.00805938	0.707663	0.896201	No	-0.0614423	0.00363952	0.0431403	No	-0.0493097	0.0199332	0.22403	No
ENPP6	ENPP6__Cardiometabolic_II	-0.0338634	0.101191	0.275397	No	-0.0118938	0.567223	0.838174	No	-0.0411443	0.0439344	0.178307	No	-0.0199226	0.330189	0.725147	No
ENPP7	ENPP7__Inflammation	-0.0389402	0.0775684	0.236107	No	-0.022666	0.307428	0.667393	No	-0.00110912	0.959558	0.982202	No	0.000270717	0.990145	0.994444	No
ENTPD2	ENTPD2__Oncology	0.00130802	0.953598	0.980861	No	-0.0105564	0.64077	0.873037	No	-0.033794	0.129347	0.331855	No	-0.00111338	0.96024	0.994444	No
ENTPD5	ENTPD5__Cardiometabolic	-0.032574	0.191086	0.416251	No	-0.0114228	0.648881	0.875501	No	-0.0136522	0.579213	0.765665	No	-0.00329934	0.893562	0.97505	No
ENTPD6	ENTPD6__Cardiometabolic	-0.0321491	0.0319472	0.140771	No	-0.00582124	0.699817	0.891961	No	-0.0506244	0.00058342	0.0146663	Yes	-0.00153823	0.917051	0.984289	No
EPCAM	EPCAM__Inflammation	0.03428	0.0854328	0.248077	No	-0.000726197	0.971128	0.981436	No	0.0016372	0.933796	0.972325	No	-0.00103549	0.958186	0.994444	No
EPHA1	EPHA1__Inflammation	0.0214975	0.162266	0.380449	No	-0.0199477	0.197526	0.559696	No	0.0256536	0.0905625	0.279957	No	0.00660519	0.663797	0.898878	No
EPHA10	EPHA10__Neurology	-0.061079	0.000157494	0.00481336	Yes	-0.0371251	0.0225487	0.192612	No	-0.0357037	0.0259667	0.134988	No	-0.0284973	0.0763423	0.406494	No
EPHA2	EPHA2__Oncology	0.00139369	0.926001	0.969698	No	-0.0340372	0.0240995	0.19793	No	0.00243679	0.868957	0.94523	No	0.0143502	0.332283	0.725147	No
EPHA4	EPHA4__Inflammation_II	-0.0691436	0.000817605	0.0151311	Yes	-0.03194	0.124683	0.454537	No	-0.051585	0.0115203	0.0869035	No	-0.0610273	0.00282056	0.0954861	No
EPHB4	EPHB4__Cardiometabolic	-0.00884408	0.362689	0.600658	No	-0.00337963	0.72957	0.900767	No	0.00088151	0.926567	0.96916	No	-0.0055906	0.559481	0.859823	No
EPHB6	EPHB6__Neurology	-0.0431181	0.000441534	0.0103873	No	-0.0328104	0.00791766	0.10567	No	-0.0359559	0.0032123	0.0405333	No	-0.0148352	0.22549	0.618539	No
EPS8L2	EPS8L2__Oncology	0.0266163	0.0555905	0.198083	No	0.0282682	0.0434438	0.260383	No	0.0152049	0.269887	0.502504	No	0.0135254	0.32715	0.722103	No
ERBB2	ERBB2__Oncology	0.0148547	0.265478	0.499554	No	-0.00280262	0.834662	0.931169	No	0.00650649	0.623726	0.800122	No	0.00209678	0.87462	0.969627	No
ERBB3	ERBB3__Inflammation	-0.0288296	0.0411584	0.162758	No	-0.0256683	0.0708327	0.340034	No	-0.0312022	0.0258828	0.134988	No	-0.0247436	0.0779647	0.407778	No
ERBB4	ERBB4__Oncology	-0.055394	0.000351949	0.00939433	No	-0.0276591	0.0766458	0.353437	No	-0.0526288	0.000622032	0.0148859	No	-0.0371161	0.0161047	0.197818	No
ERMAP	ERMAP__Inflammation_II	-0.0177641	0.248254	0.481252	No	-0.0245112	0.11332	0.43813	No	0.0129957	0.3911	0.618156	No	-0.000136317	0.992827	0.994457	No
ERP44	ERP44__Oncology	-0.0214988	0.156365	0.369593	No	0.00564753	0.711547	0.897072	No	0.0063442	0.672255	0.828567	No	-0.0218886	0.144863	0.545941	No
ESAM	ESAM__Cardiometabolic	-0.0346143	0.005723	0.05092	No	0.00285903	0.820746	0.929848	No	-0.00546976	0.660261	0.822388	No	-0.0171136	0.169636	0.563719	No
ESM1	ESM1__Inflammation	0.071588	2.05215e-05	0.00118682	Yes	0.0600093	0.000392467	0.0123806	No	0.00248963	0.881443	0.952032	No	0.0230457	0.168189	0.563719	No
EZR	EZR__Neurology	0.0210298	0.206081	0.429491	No	0.0379403	0.0233132	0.192612	No	-0.0196678	0.236818	0.469823	No	0.049744	0.00278376	0.0954861	No
F10	F10__Inflammation_II	0.0115291	0.536967	0.747835	No	-0.00904689	0.630035	0.865831	No	0.0261685	0.155895	0.368585	No	0.00025223	0.989109	0.994444	No
F11	F11__Inflammation_II	0.00899539	0.649819	0.827476	No	-0.00359325	0.85696	0.938856	No	0.0339221	0.0840814	0.26645	No	-0.0066763	0.734393	0.923221	No
F11R	F11R__Neurology	0.0236967	0.0578645	0.201932	No	0.0155122	0.217381	0.576913	No	0.0252872	0.0410916	0.170254	No	0.037732	0.00234636	0.0912668	No
F12	F12__Inflammation_II	0.000879859	0.965091	0.985913	No	-0.00607297	0.763987	0.916521	No	-0.00456812	0.818671	0.914171	No	-0.00586486	0.768869	0.936412	No
F13B	F13B__Inflammation_II	0.0304429	0.10663	0.286466	No	-0.00533995	0.778593	0.917827	No	0.0394271	0.0347779	0.156726	No	0.00862544	0.644762	0.888236	No
F2	F2__Inflammation_II	-0.000933492	0.958321	0.983586	No	-0.00521698	0.771592	0.917827	No	0.0252307	0.15329	0.364326	No	-0.00979008	0.58023	0.867102	No
F2R	F2R__Inflammation	0.0385919	0.0610123	0.206329	No	0.0338996	0.102	0.416228	No	0.00126647	0.950552	0.976419	No	-0.0086138	0.673824	0.901898	No
F3	F3__Oncology	-0.0371912	0.0118147	0.0780741	No	-0.00415124	0.780285	0.917827	No	-0.0325528	0.0262302	0.135598	No	-0.0286091	0.0511789	0.344836	No
F7	F7__Cardiometabolic	-0.0201726	0.342444	0.577536	No	0.0185676	0.38514	0.738275	No	0.0487788	0.0204012	0.118656	No	-0.0252506	0.231016	0.622622	No
F9	F9__Cardiometabolic	-0.0149351	0.497706	0.722611	No	-0.00384752	0.862167	0.939827	No	0.0430034	0.0485897	0.193535	No	-0.00906491	0.678273	0.902816	No
FABP1	FABP1__Inflammation	0.0561123	0.00222533	0.0275247	No	0.0189645	0.304925	0.667393	No	0.0559986	0.00200735	0.0293285	Yes	0.0587579	0.00121631	0.0740872	No
FABP2	FABP2__Cardiometabolic	0.047202	0.0172235	0.102602	No	0.0173383	0.384563	0.738275	No	0.0236576	0.227651	0.465087	No	0.0267272	0.173551	0.563719	No
FABP3	FABP3__Cardiometabolic_II	0.02168	0.0766347	0.235851	No	0.0507963	3.59314e-05	0.00207804	Yes	-0.00031223	0.979549	0.986514	No	0.0101621	0.404841	0.772437	No
FABP4	FABP4__Cardiometabolic	0.032799	0.127009	0.32406	No	-0.0150889	0.485441	0.79627	No	0.06143	0.00376906	0.0431403	Yes	0.00391438	0.853966	0.969506	No
FABP5	FABP5__Neurology	0.0151285	0.265613	0.499554	No	0.011104	0.416766	0.754329	No	0.00166067	0.902732	0.960884	No	0.0266045	0.0505611	0.344014	No
FAM171B	FAM171B__Oncology_II	0.00580013	0.737592	0.881048	No	0.0177974	0.306708	0.667393	No	0.00993657	0.565083	0.753505	No	-0.0183801	0.288181	0.67913	No
FAM20A	FAM20A__Cardiometabolic_II	0.0132759	0.367149	0.602731	No	-0.00906256	0.540637	0.823722	No	0.0199788	0.173823	0.393582	No	-0.000187431	0.98984	0.994444	No
FAM3B	FAM3B__Oncology	0.00220571	0.925059	0.969698	No	-0.0630921	0.00745315	0.101421	No	-0.021763	0.347215	0.580644	No	0.0522014	0.0242669	0.247665	No
FAM3C	FAM3C__Cardiometabolic	-0.0294851	0.240241	0.471647	No	0.0198389	0.431986	0.761072	No	-0.0334231	0.178057	0.401207	No	-0.00631591	0.799474	0.952507	No
FAM3D	FAM3D__Oncology_II	-0.0105766	0.586617	0.780657	No	-0.00404039	0.836462	0.931789	No	0.0205369	0.28619	0.514549	No	0.0366248	0.0576458	0.364048	No
FAP	FAP__Cardiometabolic	0.048454	0.0160239	0.097979	No	0.076667	0.000149281	0.00647506	Yes	0.0437678	0.0273825	0.136602	No	0.0308423	0.120781	0.505779	No
FAS	FAS__Cardiometabolic	0.00876168	0.488026	0.716804	No	-0.00204579	0.872154	0.939957	No	-0.00167341	0.893784	0.956548	No	-0.00406252	0.746227	0.924689	No
FASLG	FASLG__Inflammation	-0.0295021	0.121912	0.314525	No	-0.00403637	0.833478	0.931169	No	0.0163121	0.385045	0.612191	No	-0.0225465	0.23071	0.622622	No
FBLN2	FBLN2__Cardiometabolic_II	-0.00408188	0.835399	0.931554	No	-0.0210948	0.285845	0.646852	No	-0.0104139	0.591225	0.775315	No	-0.0116945	0.547051	0.852536	No
FCAR	FCAR__Inflammation	-0.00551241	0.801342	0.916167	No	0.0487254	0.0269626	0.210142	No	0.0103912	0.63021	0.80407	No	0.0264305	0.22158	0.61388	No
FCER2	FCER2__Neurology	-0.0276064	0.178365	0.404527	No	-0.0294427	0.153687	0.502606	No	-0.0493077	0.0144062	0.0968762	No	0.00217237	0.91441	0.983876	No
FCGR2A	FCGR2A__Cardiometabolic	-0.0119385	0.538786	0.747835	No	-0.00234357	0.904545	0.954759	No	0.00609533	0.751946	0.87415	No	0.0128454	0.506137	0.831366	No
FCGR3B	FCGR3B__Cardiometabolic	0.0402138	0.0182762	0.104824	No	-0.00132029	0.938669	0.969399	No	0.0276474	0.101495	0.294717	No	0.0113607	0.501822	0.831366	No
FCN2	FCN2__Cardiometabolic	0.0203463	0.366277	0.602731	No	0.003147	0.88955	0.948307	No	0.0531233	0.0167839	0.106374	No	-0.00865008	0.697692	0.909849	No
FCRL1	FCRL1__Cardiometabolic	0.00391712	0.861792	0.945266	No	-0.0328841	0.145939	0.497461	No	-0.00294919	0.894004	0.956548	No	0.00831955	0.707525	0.912491	No
FCRL6	FCRL6__Inflammation	-0.0163725	0.490998	0.718129	No	0.00638591	0.789446	0.918951	No	-0.0350982	0.134897	0.340431	No	0.00416065	0.859659	0.969591	No
FETUB	FETUB__Cardiometabolic	0.00280082	0.889391	0.960681	No	-0.00148885	0.941426	0.970802	No	0.0524741	0.00816585	0.0687775	No	0.0198671	0.317819	0.712654	No
FGA	FGA__Inflammation_II	0.0435362	0.0336867	0.146116	No	0.0355273	0.0854515	0.38015	No	0.0442054	0.0296938	0.142613	No	0.00758377	0.709802	0.912491	No
FGF12	FGF12__Inflammation_II	-0.049741	0.00411393	0.0422973	Yes	-0.012348	0.479758	0.796153	No	-0.0312296	0.0699477	0.243327	No	-0.0295963	0.0860759	0.424946	No
FGF19	FGF19__Inflammation	-0.027826	0.0702321	0.224097	No	-0.0371178	0.0163524	0.159275	No	-0.019353	0.201066	0.433353	No	0.000918947	0.951705	0.994444	No
FGF23	FGF23__Oncology	0.0143815	0.551359	0.75696	No	0.00753156	0.756602	0.911868	No	0.0862672	0.00029666	0.00895139	Yes	0.0373656	0.118216	0.504151	No
FGF5	FGF5__Inflammation	-0.0562135	0.0020343	0.0274069	Yes	0.00847728	0.644453	0.875501	No	-0.0196985	0.278183	0.510258	No	-0.0330807	0.0691717	0.392826	No
FGFBP2	FGFBP2__Cardiometabolic_II	0.0330441	0.100544	0.274175	No	-0.0142836	0.480675	0.796153	No	0.0234203	0.240083	0.474695	No	-0.0126219	0.527668	0.848671	No
FGFBP3	FGFBP3__Neurology_II	0.00695931	0.676101	0.846957	No	0.0193988	0.246799	0.607369	No	-0.0035725	0.828254	0.920699	No	-0.00393326	0.811535	0.955333	No
FGFR2	FGFR2__Oncology	-0.0380859	0.0199778	0.108317	No	-0.0190393	0.248052	0.608297	No	-0.0276578	0.0894563	0.278398	No	-0.0228185	0.162021	0.562214	No
FGFR4	FGFR4__Inflammation_II	0.00175162	0.920499	0.968493	No	-0.0391445	0.0264592	0.210142	No	0.0196916	0.255667	0.487349	No	-0.0186921	0.281134	0.677742	No
FGL1	FGL1__Inflammation_II	-0.00866476	0.724302	0.874962	No	0.029425	0.233615	0.594624	No	0.05184	0.0324636	0.150735	No	-0.0255258	0.29336	0.682119	No
FIS1	FIS1__Inflammation	-0.00630493	0.5383	0.747835	No	0.00251661	0.807153	0.925284	No	-0.0379319	0.000192343	0.00721547	Yes	-0.00777841	0.446353	0.807705	No
FKBP4	FKBP4__Neurology	-0.00335405	0.824887	0.924107	No	0.0190044	0.212608	0.575547	No	0.00263826	0.860575	0.938317	No	-0.00468808	0.755423	0.930903	No
FKBP5	FKBP5__Neurology	0.0432777	0.0249451	0.123216	No	0.0401192	0.038846	0.251583	No	0.0623641	0.00109159	0.0205406	Yes	0.0372796	0.0516146	0.346092	No
FLRT2	FLRT2__Neurology	-0.0208131	0.160324	0.376966	No	-0.00768555	0.60643	0.854446	No	-0.0113943	0.436806	0.658292	No	-0.0193928	0.186479	0.577971	No
FLT1	FLT1__Oncology	-0.039169	0.00245253	0.028606	Yes	0.000614883	0.962402	0.979336	No	-0.0147819	0.2512	0.483587	No	0.017161	0.182506	0.577035	No
FLT3	FLT3__Oncology	-0.0296661	0.0627352	0.209823	No	-0.0126646	0.430088	0.761072	No	-0.0117934	0.458828	0.671599	No	-0.0262168	0.100169	0.468128	No
FLT3LG	FLT3LG__Inflammation	-0.00701777	0.600293	0.789615	No	-0.00372261	0.782378	0.918666	No	0.0249313	0.0595596	0.221212	No	0.0254697	0.0547047	0.353163	No
FLT4	FLT4__Oncology	0.0109652	0.633029	0.812807	No	-0.00687737	0.76596	0.917827	No	0.00512082	0.821355	0.916431	No	-0.00140545	0.950676	0.994444	No
FN1	FN1__Inflammation_II	0.0299946	0.0161517	0.0983271	No	0.00208534	0.868096	0.939957	No	0.0255894	0.0391987	0.167512	No	0.0193491	0.119651	0.504151	No
FOLR1	FOLR1__Oncology	0.00436121	0.859515	0.945266	No	0.0109908	0.657592	0.876789	No	-0.0498781	0.0404574	0.169652	No	0.0352125	0.148909	0.55259	No
FOLR2	FOLR2__Neurology	-0.0152796	0.344258	0.579891	No	0.00886987	0.585333	0.844535	No	0.00322605	0.839304	0.92438	No	0.00252666	0.874058	0.969627	No
FOLR3	FOLR3__Oncology	-0.000685761	0.973915	0.990134	No	-0.0257116	0.223012	0.581844	No	0.0137998	0.50507	0.712437	No	0.0187201	0.366769	0.746444	No
FRZB	FRZB__Neurology	-0.00731957	0.703884	0.866127	No	-0.0415615	0.0318082	0.225013	No	-0.0284868	0.134592	0.340431	No	0.0173912	0.362072	0.743594	No
FSHB	FSHB__Cardiometabolic_II	-0.0487488	0.0243603	0.123198	No	0.0131086	0.547579	0.82613	No	-0.00451105	0.833104	0.922128	No	0.0226087	0.291497	0.682119	No
FST	FST__Inflammation	0.0223475	0.17732	0.402815	No	0.0111131	0.505045	0.813344	No	0.0451557	0.00590773	0.057746	No	0.02445	0.13722	0.535005	No
FSTL1	FSTL1__Cardiometabolic_II	0.0170674	0.302709	0.537301	No	-0.0010875	0.94795	0.975106	No	0.00604543	0.711067	0.850641	No	0.0102261	0.53151	0.849926	No
FSTL3	FSTL3__Inflammation	0.0161089	0.231606	0.464552	No	0.00723099	0.593634	0.8477	No	0.0105504	0.430965	0.654464	No	0.0128717	0.337646	0.725861	No
FUCA1	FUCA1__Cardiometabolic	-0.0235638	0.204919	0.428422	No	0.00644786	0.730318	0.900767	No	-0.0311948	0.0899544	0.279321	No	-0.0293656	0.111035	0.494972	No
FUOM	FUOM__Inflammation_II	0.0144689	0.469708	0.699522	No	0.00481231	0.811054	0.925776	No	0.0362781	0.0661206	0.235322	No	0.0390822	0.0479704	0.339708	No
FURIN	FURIN__Oncology	-0.0168551	0.407969	0.637682	No	0.00762282	0.710003	0.897072	No	-0.0614615	0.00218203	0.0312116	Yes	-0.0053711	0.789492	0.947117	No
FUT1	FUT1__Oncology_II	-0.0112454	0.600049	0.789615	No	-0.0217204	0.313927	0.673016	No	-0.0336886	0.111362	0.30791	No	-0.0448853	0.0341546	0.287709	No
FUT3_FUT5	FUT3_FUT5__Neurology	-0.034082	0.0455808	0.174287	No	-0.0178444	0.298568	0.662	No	-0.0199924	0.236432	0.469823	No	-0.017466	0.301905	0.691491	No
FUT8	FUT8__Neurology	0.00387108	0.810557	0.921077	No	-0.0318966	0.049489	0.276134	No	-0.011772	0.462157	0.674526	No	0.00482592	0.76355	0.93597	No
FXN	FXN__Oncology	0.0127144	0.489533	0.718129	No	0.0274803	0.137687	0.485051	No	-0.0129446	0.477783	0.690991	No	0.0139441	0.445194	0.807705	No
FYB1	FYB1__Neurology	-0.00696304	0.775313	0.902798	No	0.0041526	0.865654	0.939957	No	0.022152	0.358077	0.589574	No	-0.028509	0.237778	0.629267	No
GABARAP	GABARAP__Oncology_II	0.00319716	0.865784	0.945482	No	0.0389006	0.0408103	0.254012	No	-0.00775606	0.678963	0.831099	No	0.00321048	0.864274	0.969591	No
GAD1	GAD1__Oncology_II	-0.0487705	0.00831829	0.0634384	No	-0.0377936	0.0421685	0.258566	No	-0.0294276	0.109172	0.30489	No	-0.0484699	0.0084066	0.144054	No
GAL	GAL__Inflammation	0.0243469	0.0772953	0.236107	No	-0.00117643	0.932428	0.968047	No	0.011072	0.416041	0.640915	No	0.0140072	0.304499	0.696285	No
GALNT10	GALNT10__Oncology	-0.00170564	0.879287	0.956466	No	-0.00871387	0.440774	0.762836	No	-0.0117609	0.286979	0.514634	No	-0.00028213	0.979655	0.994444	No
GALNT2	GALNT2__Oncology	-0.021561	0.0240092	0.122518	No	-0.00848524	0.377799	0.731784	No	-0.0237354	0.0116754	0.0871263	No	-0.00374815	0.691214	0.907639	No
GALNT5	GALNT5__Cardiometabolic_II	0.00155177	0.941827	0.977023	No	0.00126386	0.952896	0.975295	No	-0.00767785	0.714278	0.852466	No	-0.0166845	0.42699	0.791172	No
GALNT7	GALNT7__Oncology	-0.0103362	0.437627	0.669709	No	-0.0281966	0.0353099	0.240246	No	-0.0149502	0.254676	0.486232	No	0.00440626	0.737499	0.923221	No
GAPDH	GAPDH__Inflammation_II	-0.0303527	0.206639	0.430008	No	-0.0339887	0.159366	0.509558	No	-0.0687649	0.00368463	0.0431403	Yes	-0.0226112	0.340965	0.725861	No
GAS6	GAS6__Cardiometabolic	-0.0123838	0.20526	0.428422	No	-0.00684132	0.486799	0.79627	No	-0.0223775	0.0206024	0.118656	No	-0.016141	0.0955848	0.449735	No
GBP1	GBP1__Neurology_II	0.0148031	0.427921	0.659949	No	-0.00176509	0.925159	0.963332	No	0.027513	0.136653	0.342819	No	0.00480447	0.795228	0.949893	No
GC	GC__Inflammation_II	-0.001571	0.945712	0.978128	No	-0.0426347	0.0661092	0.325388	No	0.0107226	0.638818	0.806956	No	-0.0516446	0.0239104	0.245834	No
GCHFR	GCHFR__Inflammation_II	-0.000979889	0.951972	0.980635	No	0.0304049	0.0627643	0.319255	No	0.0161569	0.313087	0.545914	No	-0.00546578	0.733281	0.923221	No
GCNT1	GCNT1__Oncology	0.0147018	0.517695	0.736985	No	-0.00625675	0.784468	0.918666	No	0.00278257	0.901082	0.959971	No	0.0104995	0.639549	0.88751	No
GDF15	GDF15__Cardiometabolic	0.0216353	0.0836586	0.244975	No	0.0223156	0.0761372	0.352262	No	0.0208804	0.0924672	0.282483	No	0.0225494	0.0696543	0.393009	No
GFAP	GFAP__Oncology	0.0266659	0.0813207	0.241182	No	0.0181299	0.23912	0.600179	No	-0.0108705	0.473395	0.685879	No	0.0110349	0.46761	0.812836	No
GFER	GFER__Oncology	-0.0521141	0.002093	0.0274069	Yes	-0.00818293	0.631724	0.867292	No	-0.0502658	0.00291777	0.0382063	No	-0.0299489	0.077023	0.406494	No
GFRA1	GFRA1__Oncology	0.00113923	0.921743	0.968493	No	-0.00562713	0.629694	0.865831	No	0.00134969	0.90594	0.962085	No	-0.00813307	0.477137	0.815599	No
GFRA2	GFRA2__Oncology	-0.0357966	0.0312076	0.140283	No	-0.0359407	0.0316463	0.225013	No	-0.0351221	0.0331368	0.151795	No	-0.0151218	0.359982	0.743594	No
GFRA3	GFRA3__Neurology	-0.0278524	0.0300204	0.136171	No	-0.0210902	0.102558	0.416228	No	-0.0113811	0.37153	0.599283	No	-0.00733801	0.565304	0.8609	No
GGACT	GGACT__Cardiometabolic_II	0.0361639	0.0690488	0.220829	No	0.0569029	0.00443369	0.0820528	No	0.00691569	0.725093	0.857265	No	0.00754489	0.701702	0.911035	No
GGCT	GGCT__Cardiometabolic_II	-0.000979408	0.952374	0.980635	No	0.0445729	0.00684623	0.0961812	No	-0.00218709	0.893253	0.956548	No	-0.017374	0.287564	0.67913	No
GGH	GGH__Cardiometabolic	-0.0383838	0.0528134	0.191898	No	-0.0139475	0.484557	0.79627	No	-0.024204	0.218855	0.454253	No	-0.0187541	0.341489	0.725861	No
GGT1	GGT1__Neurology	-0.0261972	0.0895905	0.256925	No	-0.0309318	0.0463232	0.264873	No	-0.0162232	0.289504	0.518287	No	-0.0155567	0.310721	0.70216	No
GGT5	GGT5__Neurology	0.0191694	0.313477	0.54549	No	0.0214951	0.261243	0.623759	No	0.0161141	0.389964	0.617888	No	0.0182293	0.331728	0.725147	No
GH1	GH1__Cardiometabolic	0.0503426	0.0430855	0.168934	No	0.0311167	0.213857	0.575547	No	-0.0478619	0.0514186	0.200475	No	-0.0198024	0.421224	0.790667	No
GHR	GHR__Inflammation_II	-0.0170245	0.453022	0.68199	No	-0.0312912	0.170181	0.526084	No	0.00635128	0.776446	0.8921	No	-0.0108924	0.626614	0.882622	No
GHRL	GHRL__Cardiometabolic	-0.0115246	0.56565	0.765972	No	0.00798952	0.692037	0.887321	No	0.0113952	0.565117	0.753505	No	-0.00107721	0.956703	0.994444	No
GIMAP7	GIMAP7__Inflammation_II	0.00372659	0.866622	0.945654	No	-0.00431173	0.846811	0.937566	No	0.00542933	0.80401	0.904249	No	-0.00404784	0.853376	0.969506	No
GLA	GLA__Inflammation_II	-0.0487178	0.0367337	0.154371	No	-0.0523415	0.0255354	0.20727	No	-0.035056	0.12696	0.329384	No	-0.0125571	0.585272	0.867102	No
GLB1	GLB1__Neurology	-0.0274365	0.191074	0.416251	No	-0.0013478	0.949113	0.975106	No	-0.0248958	0.229218	0.465647	No	0.00280177	0.892596	0.974983	No
GLO1	GLO1__Cardiometabolic	-2.69344e-05	0.998649	0.998778	No	0.0634074	7.21622e-05	0.00357718	Yes	-0.0309654	0.0490003	0.193535	No	0.0127006	0.420379	0.790631	No
GLOD4	GLOD4__Inflammation	0.0185389	0.142265	0.348347	No	0.0651711	2.65995e-07	4.10223e-05	Yes	-0.0115577	0.355528	0.587467	No	-0.00408799	0.744314	0.923888	No
GLRX	GLRX__Cardiometabolic	-0.0256644	0.0600086	0.204825	No	-0.000405235	0.97645	0.983989	No	-0.0267867	0.0471595	0.189183	No	0.00215193	0.873585	0.969627	No
GM2A	GM2A__Cardiometabolic_II	-0.00776678	0.751207	0.886101	No	-0.0316391	0.198729	0.559696	No	-0.0139729	0.562594	0.75232	No	-0.0351038	0.146568	0.548348	No
GMPR2	GMPR2__Inflammation_II	-0.0442128	0.0295216	0.136023	No	-0.016216	0.427388	0.759557	No	-0.0450812	0.0236692	0.128211	No	0.00915003	0.64687	0.888236	No
GNAS	GNAS__Neurology_II	0.0287753	0.0685396	0.220417	No	-0.0297859	0.0609128	0.314301	No	0.024497	0.118696	0.317734	No	0.00758262	0.62981	0.883125	No
GNLY	GNLY__Neurology	-0.0117683	0.586376	0.780657	No	-0.00870553	0.689125	0.886474	No	0.0255676	0.230904	0.465647	No	0.0136987	0.521808	0.842173	No
GNPDA1	GNPDA1__Cardiometabolic_II	-0.0234848	0.27449	0.508236	No	0.0301928	0.162436	0.513136	No	-0.0286885	0.177342	0.400245	No	0.00796886	0.708331	0.912491	No
GNPDA2	GNPDA2__Inflammation_II	-0.0509841	0.00272836	0.03054	Yes	0.00739701	0.665969	0.878674	No	-0.0327206	0.0523572	0.202994	No	-0.0230936	0.17151	0.563719	No
GOLM2	GOLM2__Neurology	-0.0473621	7.46533e-05	0.00280051	Yes	-0.0170819	0.156551	0.507438	No	-0.0317754	0.00754198	0.0654267	No	0.000150428	0.989938	0.994444	No
GOT1	GOT1__Cardiometabolic_II	-0.0209593	0.372546	0.604788	No	0.01654	0.484403	0.79627	No	-0.00354923	0.878656	0.952032	No	-0.0496583	0.0328209	0.282953	No
GP1BA	GP1BA__Cardiometabolic	0.0340959	0.11681	0.306487	No	0.0138035	0.528137	0.820535	No	0.0529106	0.0135933	0.0942004	No	0.00169687	0.937077	0.993637	No
GPC1	GPC1__Oncology	-0.0396476	0.00670872	0.0553324	No	-0.0119686	0.416621	0.754329	No	-0.0462461	0.00144781	0.0239233	Yes	-0.050838	0.000471261	0.0467221	Yes
GPC5	GPC5__Neurology	-0.0316205	0.00982607	0.0692448	No	-0.0150472	0.222374	0.581271	No	-0.0267638	0.0268107	0.135852	No	-0.0125188	0.301563	0.691491	No
GPHA2	GPHA2__Oncology_II	0.0130146	0.456094	0.685128	No	-0.0213432	0.224426	0.582491	No	0.0262062	0.129123	0.331855	No	-0.00273523	0.874472	0.969627	No
GPI	GPI__Inflammation_II	0.0105068	0.542618	0.750154	No	0.0400372	0.020968	0.188984	No	-0.00577379	0.735346	0.862045	No	-0.0113159	0.508601	0.831366	No
GPIHBP1	GPIHBP1__Oncology_II	0.0489837	0.0286806	0.133853	No	0.0131292	0.560305	0.835341	No	0.0478054	0.0304983	0.144971	No	0.00189255	0.931956	0.993513	No
GPNMB	GPNMB__Cardiometabolic	0.0137269	0.446647	0.677848	No	0.0449161	0.0130964	0.138762	No	0.00886488	0.619077	0.797845	No	-0.000519557	0.97679	0.994444	No
GPR158	GPR158__Neurology_II	-0.0252036	0.259679	0.493557	No	0.0247277	0.271496	0.633339	No	-0.0100629	0.650119	0.815145	No	-0.0198424	0.371869	0.74947	No
GPR37	GPR37__Cardiometabolic	-0.0169347	0.199017	0.424324	No	-0.0388029	0.00342664	0.0669885	No	-0.0356812	0.00614227	0.0592046	No	0.0183323	0.160197	0.562214	No
GRHPR	GRHPR__Cardiometabolic_II	0.020725	0.382416	0.61269	No	0.0226779	0.342124	0.695004	No	0.0612244	0.00894311	0.0725909	No	0.0279915	0.233153	0.625221	No
GRIK2	GRIK2__Neurology_II	-0.0518271	0.0106555	0.073644	No	-0.00328705	0.872176	0.939957	No	-0.0374313	0.0634739	0.231847	No	-0.0307658	0.127856	0.514389	No
GRN	GRN__Neurology	0.0166882	0.174066	0.39872	No	0.00708851	0.56618	0.838174	No	0.00334718	0.782393	0.892561	No	0.0113687	0.349054	0.731289	No
GRP	GRP__Cardiometabolic_II	-0.0105963	0.574912	0.771739	No	-0.0417135	0.0280544	0.210142	No	0.021539	0.247593	0.479533	No	0.0346201	0.0633895	0.379882	No
GRPEL1	GRPEL1__Oncology	0.035573	0.125988	0.322543	No	0.0581196	0.0129565	0.138762	No	0.00200458	0.930528	0.970431	No	0.0259257	0.260126	0.655271	No
GSN	GSN__Inflammation_II	0.0317342	0.0442837	0.171692	No	-0.00567804	0.720675	0.897128	No	0.0149865	0.337905	0.572972	No	0.00265986	0.864909	0.969591	No
GSR	GSR__Inflammation_II	-0.0087694	0.516311	0.73577	No	0.0263371	0.052432	0.283872	No	-0.012796	0.339569	0.573383	No	-0.00689688	0.60736	0.876695	No
GSTA1	GSTA1__Cardiometabolic	-0.0193192	0.421955	0.653212	No	-0.0153078	0.526858	0.820535	No	0.0154955	0.514576	0.719267	No	0.0160955	0.499096	0.831366	No
GSTP1	GSTP1__Neurology	0.00562043	0.811607	0.921077	No	-0.0134141	0.571548	0.838593	No	-0.00419574	0.856484	0.935326	No	0.00763607	0.742668	0.923888	No
GSTT2B	GSTT2B__Neurology_II	-0.00149572	0.950931	0.980604	No	0.00601521	0.805699	0.925284	No	0.00258951	0.914104	0.964116	No	0.00803723	0.73821	0.923221	No
GUCA2A	GUCA2A__Neurology	0.0583602	0.000429094	0.0102687	Yes	0.0164106	0.325864	0.679392	No	0.0290016	0.0773361	0.256528	No	0.0209747	0.2024	0.589827	No
GUSB	GUSB__Cardiometabolic	-0.0143496	0.481612	0.71039	No	0.0156474	0.445618	0.769821	No	-0.0218374	0.280021	0.511406	No	-0.0189046	0.35049	0.732651	No
GZMA	GZMA__Inflammation	-0.0394097	0.0832776	0.244975	No	-0.034844	0.128086	0.462979	No	0.00810611	0.717615	0.85446	No	-0.0147817	0.510347	0.831411	No
GZMB	GZMB__Inflammation	-0.00268616	0.935889	0.975236	No	-0.0111442	0.740198	0.907408	No	0.0019083	0.953577	0.977523	No	0.0350423	0.284054	0.677742	No
HARS1	HARS1__Neurology	0.0312319	0.109347	0.291832	No	0.0483126	0.0137815	0.142788	No	0.0217206	0.258784	0.487484	No	0.0275823	0.152325	0.553138	No
HAVCR1	HAVCR1__Oncology	0.0104543	0.634677	0.813348	No	-0.00953532	0.666772	0.878884	No	-0.0203691	0.350271	0.583645	No	-0.0180059	0.409745	0.774831	No
HAVCR2	HAVCR2__Neurology	-4.81746e-05	0.997024	0.998778	No	0.00714886	0.582193	0.843511	No	0.0146006	0.25296	0.484956	No	-0.00218059	0.864719	0.969591	No
HBEGF	HBEGF__Oncology	0.00995303	0.662297	0.837221	No	-0.030428	0.184537	0.548474	No	0.008031	0.720986	0.856293	No	0.000626551	0.977817	0.994444	No
HCG22	HCG22__Cardiometabolic_II	-0.0507948	0.0468735	0.177761	No	-0.0320826	0.211826	0.575547	No	0.0110409	0.662304	0.822388	No	-0.0316133	0.211809	0.601887	No
HEG1	HEG1__Inflammation_II	-0.0426631	0.00476666	0.0456285	No	-0.0421082	0.00561322	0.0895296	No	-0.0174437	0.24366	0.475592	No	-0.00620384	0.678803	0.902816	No
HEPH	HEPH__Cardiometabolic_II	-0.00541104	0.67007	0.843207	No	-0.00204981	0.872559	0.939957	No	-0.00468534	0.709675	0.85063	No	-0.0128132	0.309368	0.700495	No
HGF	HGF__Inflammation	-6.32227e-05	0.995697	0.998685	No	0.0386039	0.00104561	0.0263396	Yes	-0.0178507	0.121778	0.321959	No	-0.0122547	0.289095	0.680109	No
HGFAC	HGFAC__Inflammation_II	-0.00425066	0.825051	0.924107	No	-0.048804	0.0115418	0.132397	No	-0.0114609	0.547128	0.7449	No	-0.0174154	0.361011	0.743594	No
HIP1R	HIP1R__Neurology_II	0.0357222	0.0607118	0.206034	No	0.0177616	0.354172	0.706158	No	-0.00406859	0.830583	0.921543	No	-0.0042839	0.822059	0.957495	No
HLA-A	HLA-A__Neurology_II	0.0341408	0.130887	0.329579	No	0.0419155	0.0652259	0.324493	No	0.0267318	0.232488	0.465647	No	0.0247168	0.270253	0.666271	No
HLA-DRA	HLA-DRA__Inflammation	-0.0498502	0.0265986	0.128191	No	0.00373179	0.869065	0.939957	No	0.0357836	0.106804	0.302431	No	0.0255539	0.250484	0.641462	No
HMCN2	HMCN2__Inflammation_II	0.0194396	0.345923	0.580582	No	0.0242567	0.242214	0.60217	No	-0.0126101	0.534664	0.734335	No	0.0329712	0.104755	0.47672	No
HMOX1	HMOX1__Cardiometabolic	0.0205967	0.217665	0.444292	No	-0.00917653	0.584991	0.844535	No	0.0292292	0.0755692	0.255072	No	-0.00180826	0.912644	0.983637	No
HMOX2	HMOX2__Neurology	-0.0121223	0.53262	0.743739	No	-0.00171867	0.929893	0.96681	No	-0.032626	0.0904394	0.279957	No	-0.038303	0.0473645	0.337173	No
HNMT	HNMT__Neurology	0.00443966	0.781771	0.906515	No	-0.00082945	0.959004	0.97803	No	0.0280299	0.0761896	0.255694	No	-0.00119569	0.939886	0.993637	No
HRC	HRC__Cardiometabolic_II	-0.0299364	0.10237	0.278063	No	-0.0426081	0.0207554	0.188291	No	-0.0172078	0.340618	0.574457	No	-0.0323758	0.0732848	0.400875	No
HRG	HRG__Inflammation_II	-0.00370689	0.839227	0.933666	No	-0.0304492	0.0974928	0.408822	No	0.0211991	0.241329	0.475201	No	-0.00199087	0.912541	0.983637	No
HS6ST1	HS6ST1__Oncology	-0.00594549	0.666804	0.841319	No	-0.014266	0.304611	0.667393	No	-0.0189559	0.163025	0.377132	No	-0.000196287	0.988497	0.994444	No
HS6ST2	HS6ST2__Inflammation_II	-0.0284473	0.0800476	0.23943	No	-0.0132177	0.4193	0.754445	No	-0.0315963	0.0491609	0.193535	No	-0.0250607	0.118988	0.504151	No
HSPA1A	HSPA1A__Inflammation	0.0254137	0.0425913	0.167469	No	0.0402514	0.00139987	0.0340881	Yes	-0.000881487	0.943315	0.974197	No	0.0266106	0.0320699	0.281165	No
HSPA2	HSPA2__Oncology_II	0.00602053	0.705365	0.86621	No	0.00179932	0.910569	0.955973	No	0.0033641	0.831641	0.921979	No	0.0110256	0.486949	0.827662	No
HSPB1	HSPB1__Cardiometabolic	0.0595479	7.07664e-05	0.00274006	No	0.0411806	0.00633546	0.0935491	No	0.03281	0.0274783	0.136602	No	0.0545874	0.000242734	0.0281397	Yes
HSPB6	HSPB6__Oncology	0.0342993	0.0198692	0.108317	No	0.0163382	0.270684	0.632508	No	0.00393379	0.787111	0.894716	No	0.026782	0.0662712	0.389764	No
HSPG2	HSPG2__Cardiometabolic	0.0280839	0.0288844	0.134086	No	0.0295065	0.0224905	0.192612	No	0.0210284	0.097948	0.289259	No	0.0101394	0.425793	0.791172	No
HTRA2	HTRA2__Oncology	-0.00380984	0.767578	0.897555	No	-0.00166011	0.898167	0.953101	No	-0.0324698	0.0107213	0.0831348	No	-0.00267839	0.833759	0.961976	No
HYAL1	HYAL1__Cardiometabolic	0.00682327	0.662146	0.837221	No	-0.00177909	0.909848	0.955973	No	-0.0206369	0.180772	0.403577	No	-0.00931616	0.546443	0.852536	No
HYOU1	HYOU1__Cardiometabolic	-0.0155366	0.135548	0.336566	No	-0.0166384	0.112091	0.435804	No	-0.0281992	0.00609016	0.0591129	No	-0.00649888	0.528408	0.848877	No
ICAM1	ICAM1__Cardiometabolic	0.0177723	0.192464	0.416648	No	0.030015	0.0286144	0.210142	No	0.017266	0.199315	0.431589	No	0.0133959	0.32017	0.714317	No
ICAM2	ICAM2__Cardiometabolic	-0.00647863	0.575677	0.772019	No	-0.00663808	0.568658	0.838174	No	0.000714247	0.950012	0.976419	No	-0.00722722	0.526487	0.847754	No
ICAM3	ICAM3__Cardiometabolic	-0.00202524	0.905219	0.965936	No	0.0140994	0.40993	0.754329	No	0.00716003	0.67004	0.827416	No	-0.00316037	0.851059	0.969506	No
ICAM5	ICAM5__Cardiometabolic	-0.034872	0.0558747	0.198083	No	-0.0131162	0.474634	0.795356	No	-0.0490233	0.00658418	0.0605221	No	-0.0399293	0.0272484	0.261454	No
ICOSLG	ICOSLG__Oncology	-0.0196779	0.191632	0.416251	No	-0.0568139	0.000175078	0.00714729	No	-0.0360932	0.0152197	0.100118	No	-0.0071668	0.630646	0.883125	No
IDS	IDS__Inflammation	-0.049341	0.0297917	0.136023	No	-0.0128182	0.575073	0.839329	No	-0.0184205	0.414156	0.640143	No	-0.0459457	0.0419355	0.318558	No
IDUA	IDUA__Oncology	-0.00582092	0.803296	0.916167	No	-0.0120848	0.607395	0.854446	No	-0.0350887	0.127989	0.330101	No	-0.0269951	0.242404	0.637232	No
IFI30	IFI30__Oncology_II	0.0275377	0.191386	0.416251	No	0.0234484	0.268726	0.630054	No	0.0193298	0.353714	0.585865	No	-0.0060341	0.77269	0.939136	No
IFNAR1	IFNAR1__Oncology_II	-0.0154861	0.398218	0.627853	No	-0.010945	0.552766	0.829448	No	0.0150149	0.407884	0.633979	No	-0.0202104	0.266252	0.659735	No
IFNGR1	IFNGR1__Inflammation	-0.0375735	0.00492696	0.0465212	Yes	-0.0145442	0.279918	0.644866	No	-0.0192813	0.145866	0.353955	No	-0.0188749	0.155419	0.557781	No
IFNGR2	IFNGR2__Neurology	-0.0744034	0.000137707	0.00434404	Yes	-0.0347167	0.0775773	0.354732	No	-0.0347559	0.072388	0.247474	No	-0.00762937	0.694	0.907639	No
IFNLR1	IFNLR1__Inflammation	-0.0587209	0.00187743	0.0258008	Yes	-0.00406483	0.830884	0.931169	No	-0.0669945	0.000350141	0.00971991	Yes	-0.0470103	0.0123783	0.177124	No
IFNW1	IFNW1__Cardiometabolic_II	-0.00656654	0.772732	0.90117	No	-0.0134058	0.557397	0.832796	No	-0.0204283	0.362994	0.592996	No	-0.0104996	0.640724	0.88751	No
IGDCC4	IGDCC4__Cardiometabolic_II	0.007573	0.518709	0.73761	No	0.00533911	0.651203	0.875501	No	-0.000410994	0.971904	0.986514	No	-0.00208329	0.858511	0.969591	No
IGF1R	IGF1R__Oncology	-0.0330968	0.0147884	0.0918512	No	-0.00896974	0.512023	0.81555	No	-0.0400122	0.0030102	0.0386866	No	-0.018915	0.16183	0.562214	No
IGF2R	IGF2R__Neurology	-0.0184669	0.183504	0.410151	No	-0.0207554	0.137309	0.484948	No	-0.0241182	0.0779122	0.256528	No	0.0134773	0.325655	0.721971	No
IGFBP1	IGFBP1__Cardiometabolic	0.0056152	0.746492	0.88467	No	0.0226216	0.195391	0.55929	No	-0.0352662	0.0400742	0.169067	No	0.00205356	0.905055	0.982187	No
IGFBP2	IGFBP2__Cardiometabolic	0.0199335	0.174081	0.39872	No	-0.0141326	0.33821	0.690668	No	0.0116575	0.421812	0.644796	No	0.0123948	0.393834	0.764456	No
IGFBP3	IGFBP3__Cardiometabolic	0.0239608	0.130069	0.328247	No	0.0192471	0.226885	0.58426	No	0.017692	0.257719	0.487349	No	0.0141535	0.366037	0.746048	No
IGFBP4	IGFBP4__Neurology	0.0107529	0.327635	0.559137	No	-0.0181021	0.101341	0.416159	No	0.0120067	0.26641	0.498588	No	0.00864622	0.424457	0.791172	No
IGFBP6	IGFBP6__Cardiometabolic	0.0102701	0.436174	0.668222	No	-0.0119797	0.36662	0.719757	No	-0.00195131	0.881033	0.952032	No	0.000815855	0.950187	0.994444	No
IGFBP7	IGFBP7__Cardiometabolic	0.043158	0.0541473	0.195036	No	0.0121765	0.589365	0.84683	No	-0.0148665	0.502665	0.711879	No	0.040366	0.0691758	0.392826	No
IGFBPL1	IGFBPL1__Cardiometabolic	0.017944	0.244057	0.476114	No	0.0228757	0.13959	0.485859	No	0.00514769	0.737831	0.863499	No	0.00127986	0.933804	0.993637	No
IGLC2	IGLC2__Inflammation_II	0.0270121	0.190239	0.416251	No	0.025348	0.22188	0.581271	No	0.0586691	0.00402897	0.0450985	No	0.0361908	0.0767657	0.406494	No
IGLON5	IGLON5__Oncology_II	-0.00296619	0.867839	0.946237	No	0.00396646	0.824939	0.931169	No	0.022334	0.205453	0.441437	No	-0.0217054	0.219382	0.61268	No
IGSF21	IGSF21__Cardiometabolic_II	-0.0363318	0.0261958	0.127132	No	-0.00306947	0.851975	0.938856	No	-0.00118311	0.94179	0.974197	No	-0.0253552	0.11798	0.504151	No
IGSF3	IGSF3__Oncology	-0.047034	0.000785282	0.0150238	No	-0.030925	0.0284443	0.210142	No	-0.0623885	7.32435e-06	0.000686386	Yes	-0.0280571	0.0445703	0.329062	No
IGSF8	IGSF8__Cardiometabolic	-0.0173034	0.403165	0.633741	No	-0.0146421	0.481655	0.79627	No	-0.0384305	0.0591091	0.220547	No	-0.0202498	0.321134	0.714317	No
IL10RB	IL10RB__Inflammation	0.0219197	0.0854322	0.248077	No	0.025882	0.0435223	0.260383	No	0.028023	0.0262795	0.135598	No	0.00844089	0.504478	0.831366	No
IL12A_IL12B	IL12A_IL12B__Oncology	-0.023976	0.325532	0.55773	No	-0.0104388	0.670711	0.879587	No	-0.00809668	0.736521	0.862693	No	0.00282141	0.906831	0.983345	No
IL12B	IL12B__Inflammation	-0.0382167	0.0886616	0.255316	No	-0.0285819	0.205849	0.56855	No	-0.00834796	0.705864	0.847614	No	-0.00763765	0.730418	0.923221	No
IL13RA1	IL13RA1__Oncology	-0.00169812	0.914575	0.968148	No	0.00605188	0.704022	0.894037	No	0.00188117	0.904543	0.961336	No	-0.00212677	0.89235	0.974983	No
IL15	IL15__Inflammation	0.00363494	0.790953	0.910365	No	0.0153302	0.266442	0.627881	No	0.0208619	0.123552	0.324595	No	0.00204636	0.880208	0.97194	No
IL17D	IL17D__Inflammation	-0.00128917	0.939772	0.977023	No	-0.0319551	0.062691	0.319255	No	-0.0151222	0.369745	0.59884	No	0.00236443	0.888735	0.974983	No
IL17RA	IL17RA__Neurology	-0.0215728	0.202692	0.427607	No	-0.0192157	0.259435	0.623759	No	-0.038775	0.0199663	0.117429	No	-0.0175795	0.292682	0.682119	No
IL17RB	IL17RB__Inflammation	-0.0446076	0.0231657	0.12088	No	-0.0117654	0.551939	0.829176	No	-0.0659576	0.000683628	0.0154709	Yes	-0.0347509	0.0747796	0.404962	No
IL18	IL18__Inflammation	0.0240483	0.234536	0.467034	No	0.0295173	0.147002	0.497461	No	0.0544085	0.00636335	0.0592774	No	0.0449503	0.0245361	0.248585	No
IL18BP	IL18BP__Cardiometabolic	-0.0049681	0.632418	0.812807	No	0.00580265	0.578689	0.84345	No	9.55387e-05	0.992587	0.993196	No	0.0034495	0.737678	0.923221	No
IL18R1	IL18R1__Inflammation	0.0122996	0.523035	0.740033	No	0.00409088	0.832812	0.931169	No	-0.00252798	0.894524	0.956548	No	-0.0266555	0.16277	0.563404	No
IL19	IL19__Cardiometabolic	-0.00880598	0.657761	0.833004	No	-0.0189194	0.343781	0.695226	No	-0.0187779	0.338087	0.572972	No	-0.0188651	0.336735	0.725861	No
IL1R1	IL1R1__Neurology	0.0141271	0.276429	0.508864	No	-0.00655265	0.615911	0.856388	No	0.011693	0.362467	0.592996	No	0.0131037	0.308395	0.699431	No
IL1R2	IL1R2__Inflammation	0.0159949	0.374128	0.605939	No	-0.0156284	0.388137	0.740019	No	0.00254804	0.886165	0.953596	No	-0.00933476	0.600705	0.875764	No
IL1RAP	IL1RAP__Neurology	-0.00533006	0.7847	0.908393	No	0.0193034	0.325348	0.679392	No	-0.0370364	0.0545927	0.208746	No	0.000745748	0.969204	0.994444	No
IL1RL2	IL1RL2__Inflammation	-0.0320697	0.0953131	0.263535	No	-0.0217593	0.261037	0.623759	No	-0.0252523	0.184006	0.406041	No	-0.0127546	0.503329	0.831366	No
IL1RN	IL1RN__Inflammation	0.117689	3.60846e-08	4.55323e-06	Yes	0.0582314	0.00695138	0.0964852	No	0.0768339	0.000295587	0.00895139	Yes	0.0516775	0.0152486	0.197745	No
IL22	IL22__Oncology_II	-0.00452439	0.834566	0.931554	No	0.0436093	0.0452678	0.264712	No	-0.00467559	0.827606	0.920699	No	0.00713178	0.740306	0.923221	No
IL2RA	IL2RA__Cardiometabolic	0.0193547	0.371976	0.60457	No	0.00253923	0.907393	0.955586	No	0.0507401	0.0179838	0.11094	No	-0.00311452	0.884815	0.973928	No
IL34	IL34__Neurology	0.00134335	0.955045	0.981201	No	0.0385527	0.107512	0.425246	No	0.0351009	0.136167	0.34239	No	-0.0120823	0.608904	0.876695	No
IL4R	IL4R__Inflammation	0.00302566	0.864802	0.945482	No	0.0287642	0.107537	0.425246	No	0.0156259	0.374531	0.600433	No	0.0282581	0.108902	0.487598	No
IL5RA	IL5RA__Inflammation	-0.00850023	0.718812	0.870602	No	0.00273279	0.908377	0.955896	No	0.00754178	0.746177	0.8696	No	0.0238002	0.307745	0.6991	No
IL6	IL6__Cardiometabolic	0.0572483	0.0177657	0.104045	No	-0.00292244	0.90436	0.954759	No	0.0752983	0.00155452	0.0248008	Yes	0.0313644	0.188859	0.580743	No
IL6	IL6__Inflammation	0.0559276	0.0205967	0.109955	No	0.0185036	0.446702	0.770214	No	0.0560384	0.0189177	0.11367	No	0.0259902	0.277595	0.675968	No
IL6	IL6__Neurology	0.0607135	0.0108382	0.0744727	No	0.0029503	0.90212	0.954759	No	0.0661481	0.00487876	0.0505352	No	0.0253545	0.282309	0.677742	No
IL6	IL6__Oncology	0.0549658	0.0201872	0.108604	No	0.00549173	0.817744	0.928828	No	0.053653	0.0215343	0.12101	No	0.0176245	0.451467	0.809237	No
IL6R	IL6R__Cardiometabolic	-0.0178896	0.278721	0.510375	No	-0.0107305	0.518485	0.818723	No	0.0217322	0.181449	0.403608	No	-0.00894659	0.582928	0.867102	No
IL6ST	IL6ST__Cardiometabolic	-0.040753	0.00242484	0.028606	Yes	-0.00816054	0.546393	0.825238	No	-0.0218985	0.101475	0.294717	No	-0.0259394	0.0528006	0.350334	No
IL7R	IL7R__Neurology	0.0116868	0.569446	0.768961	No	-0.00931554	0.65223	0.875501	No	-0.0290093	0.151558	0.361448	No	-0.0090681	0.65468	0.891244	No
IMMT	IMMT__Oncology_II	-0.00841304	0.619596	0.80159	No	0.0219605	0.19765	0.559696	No	0.0277101	0.100649	0.294717	No	-0.00810893	0.631804	0.883125	No
IMPA1	IMPA1__Neurology	-0.0398792	0.0195469	0.107778	No	0.00696476	0.685488	0.883534	No	-0.0288239	0.0878499	0.275872	No	-0.00391226	0.817225	0.956814	No
INHBB	INHBB__Inflammation_II	-0.00168787	0.910154	0.96656	No	-0.0240558	0.109652	0.429934	No	-0.00459539	0.755801	0.877868	No	0.0108333	0.463923	0.812836	No
INPP1	INPP1__Oncology	0.00511197	0.784094	0.908393	No	0.0202406	0.281083	0.644866	No	-0.0116878	0.526357	0.72801	No	-0.0137077	0.458086	0.812426	No
ISLR2	ISLR2__Neurology	-0.0290479	0.0370339	0.154371	No	-0.0285524	0.0414997	0.256007	No	-0.0403501	0.00342631	0.042086	No	-0.0242794	0.0792396	0.408864	No
ISM1	ISM1__Inflammation	-0.00234143	0.884374	0.957364	No	-0.00759582	0.639145	0.872573	No	0.00139333	0.92986	0.970431	No	0.00430519	0.786059	0.946557	No
ISM2	ISM2__Cardiometabolic_II	-0.00735535	0.572709	0.770272	No	-0.00220533	0.866552	0.939957	No	-0.0418777	0.00120928	0.020722	Yes	0.000668264	0.958932	0.994444	No
ITGA5	ITGA5__Neurology	-0.00731902	0.715004	0.868264	No	0.00571144	0.777039	0.917827	No	0.0036683	0.852869	0.932846	No	0.0131155	0.508086	0.831366	No
ITGAM	ITGAM__Neurology	0.0135197	0.477734	0.706171	No	0.0382814	0.0456091	0.264873	No	-0.00294755	0.875675	0.94956	No	-0.00630288	0.738492	0.923221	No
ITGB1	ITGB1__Cardiometabolic	0.0233753	0.0952944	0.263535	No	0.0147009	0.297228	0.662	No	-0.00384232	0.780908	0.892561	No	0.0145444	0.293118	0.682119	No
ITGB2	ITGB2__Cardiometabolic	-0.00918211	0.526102	0.74135	No	0.0460404	0.00155416	0.0359529	Yes	-0.00846352	0.555957	0.748466	No	0.0348064	0.015529	0.197745	No
ITGB5	ITGB5__Oncology	0.00569702	0.694714	0.860949	No	0.0126875	0.38506	0.738275	No	-0.0159691	0.266536	0.498588	No	-0.00718342	0.617928	0.877876	No
ITGBL1	ITGBL1__Cardiometabolic_II	0.0452791	0.00527047	0.0484464	No	0.0428068	0.00876985	0.111675	No	0.0288017	0.0748577	0.25404	No	0.0342857	0.0342017	0.287709	No
ITIH1	ITIH1__Inflammation_II	0.00143106	0.919491	0.968493	No	-0.0277278	0.051453	0.281168	No	0.0235419	0.0930472	0.282901	No	-0.00131059	0.92566	0.990607	No
ITIH4	ITIH4__Inflammation_II	0.00278625	0.88474	0.957364	No	0.0180344	0.350964	0.701928	No	0.0294813	0.120951	0.320942	No	-0.0118374	0.53429	0.850617	No
ITIH5	ITIH5__Oncology_II	-0.0276778	0.245414	0.476622	No	-0.0218103	0.362964	0.715616	No	0.0139668	0.553411	0.748073	No	-0.0157217	0.505625	0.831366	No
ITM2A	ITM2A__Inflammation	-0.0169724	0.245522	0.476622	No	-0.0296214	0.0438855	0.26143	No	-0.0255492	0.0778725	0.256528	No	-0.00270955	0.85203	0.969506	No
JAM2	JAM2__Neurology	-0.0448483	0.000769238	0.0150238	Yes	-0.00481976	0.719849	0.897072	No	-0.011466	0.384525	0.612191	No	-0.0229965	0.0816315	0.415035	No
JAM3	JAM3__Inflammation_II	-0.0439029	0.00880728	0.065712	No	-0.0418333	0.0130886	0.138762	No	-0.0314358	0.0579021	0.218301	No	-0.00998955	0.547405	0.852536	No
KAZALD1	KAZALD1__Oncology	0.015618	0.398515	0.627853	No	-0.0090149	0.628326	0.865831	No	-0.0141704	0.437496	0.658617	No	0.00162679	0.929084	0.991976	No
KCNC4	KCNC4__Neurology_II	-0.0297906	0.176283	0.401115	No	-0.0455902	0.0399142	0.251822	No	0.00651657	0.764387	0.88267	No	-0.015035	0.490389	0.827997	No
KDR	KDR__Oncology	-0.000294256	0.983873	0.992453	No	-0.0042089	0.773873	0.917827	No	0.00521347	0.71819	0.85446	No	0.0139891	0.333725	0.725147	No
KHK	KHK__Cardiometabolic_II	-0.0109313	0.605531	0.791749	No	0.02906	0.17214	0.52628	No	-0.0261535	0.210986	0.447098	No	-0.0549427	0.00863286	0.146127	No
KIAA0319	KIAA0319__Neurology_II	-0.0120927	0.35606	0.593291	No	-0.0261601	0.047022	0.266974	No	0.013532	0.30121	0.530558	No	-0.0284236	0.030083	0.27678	No
KIRREL2	KIRREL2__Neurology	-0.0300371	0.105217	0.284681	No	-0.0233357	0.210748	0.575547	No	-0.0267419	0.146629	0.355186	No	-0.0279387	0.130346	0.516418	No
KIT	KIT__Cardiometabolic	-0.0380622	0.0138154	0.086768	No	-0.00337348	0.828455	0.931169	No	-0.00554373	0.718411	0.85446	No	-0.0266635	0.0832329	0.419401	No
KITLG	KITLG__Cardiometabolic	0.0115526	0.257413	0.493494	No	0.00415815	0.685214	0.883534	No	-0.0130449	0.193635	0.420604	No	0.000358538	0.971552	0.994444	No
KLK1	KLK1__Oncology	0.0243386	0.308429	0.541898	No	-0.0144162	0.548892	0.827212	No	-0.0297346	0.208895	0.446758	No	-0.00186548	0.937293	0.993637	No
KLK10	KLK10__Oncology	-0.0194362	0.201789	0.427607	No	-0.019637	0.200003	0.559696	No	-0.0111849	0.456972	0.671599	No	-0.0157974	0.2943	0.682119	No
KLK11	KLK11__Oncology	-0.0320721	0.179162	0.4049	No	-0.0081155	0.7356	0.903551	No	-0.0140796	0.55099	0.747794	No	-0.00362011	0.878383	0.971471	No
KLK13	KLK13__Oncology	-0.0146709	0.515315	0.73577	No	-0.0597347	0.00849087	0.110698	No	0.000682584	0.975635	0.986514	No	-0.00951157	0.670638	0.90111	No
KLK15	KLK15__Oncology_II	-0.0193255	0.353991	0.591262	No	0.0211107	0.314203	0.673016	No	-0.0208546	0.312647	0.545914	No	0.00394433	0.848905	0.969506	No
KLK4	KLK4__Oncology	0.0253695	0.198794	0.424324	No	0.0153546	0.439744	0.76246	No	0.00720965	0.712684	0.851296	No	0.0341547	0.0814238	0.415035	No
KLK6	KLK6__Oncology	0.0154168	0.357227	0.594521	No	0.0280639	0.0957409	0.403916	No	-0.011621	0.482874	0.696704	No	0.0197298	0.234345	0.626727	No
KLK7	KLK7__Inflammation_II	-0.0857831	4.79449e-05	0.00207961	Yes	-0.0509571	0.016531	0.15934	No	-0.0704885	0.000730347	0.0155957	Yes	-0.0404407	0.0531773	0.350334	No
KLK8	KLK8__Oncology	-0.00617953	0.755532	0.889465	No	-0.0101654	0.610776	0.854897	No	0.0020678	0.915831	0.965204	No	0.0115805	0.554646	0.8579	No
KLKB1	KLKB1__Inflammation_II	-0.00436374	0.821459	0.92248	No	-0.00832816	0.668593	0.879587	No	0.0256107	0.180854	0.403577	No	-0.00785672	0.682001	0.904988	No
KLRB1	KLRB1__Inflammation	0.0294125	0.165935	0.387739	No	-0.00259628	0.903296	0.954759	No	0.0103995	0.618514	0.797845	No	-0.00651034	0.755687	0.930903	No
KLRD1	KLRD1__Inflammation	-0.0290334	0.148104	0.356025	No	-0.0109566	0.587644	0.845256	No	-0.0283675	0.151474	0.361448	No	-0.00801239	0.686013	0.905119	No
KRT18	KRT18__Oncology	0.0468698	0.041151	0.162758	No	0.00840521	0.716147	0.897072	No	0.0301615	0.183318	0.406041	No	0.0324553	0.152631	0.553138	No
KYAT1	KYAT1__Cardiometabolic	-0.0292634	0.0653897	0.214628	No	-0.000648928	0.967601	0.980345	No	-0.053918	0.000621945	0.0148859	Yes	-0.0207157	0.189986	0.580808	No
L1CAM	L1CAM__Oncology	-0.0507278	0.000665652	0.0135871	Yes	-0.00214285	0.886607	0.947604	No	-0.0743906	4.72905e-07	7.29324e-05	Yes	-0.0399261	0.00712582	0.13014	No
L3HYPDH	L3HYPDH__Cardiometabolic_II	0.0330449	0.0655635	0.214628	No	0.0236525	0.190314	0.556132	No	0.0199023	0.261587	0.491983	No	0.000699327	0.96859	0.994444	No
LACTB2	LACTB2__Cardiometabolic	0.0467926	0.00309066	0.0336901	No	0.0580673	0.000257964	0.00994594	Yes	0.0313382	0.0443189	0.178822	No	0.0277617	0.0753262	0.404962	No
LAIR1	LAIR1__Inflammation	-0.0299106	0.0624801	0.209823	No	0.00437938	0.786444	0.918951	No	0.00737073	0.640907	0.808708	No	-0.0172291	0.276528	0.674553	No
LAIR2	LAIR2__Neurology	0.00307547	0.897431	0.963283	No	-0.00834066	0.728224	0.900767	No	-0.0282457	0.230465	0.465647	No	-0.00170759	0.942334	0.993637	No
LAMA4	LAMA4__Inflammation	-0.000176147	0.990365	0.996107	No	0.00570139	0.697684	0.891421	No	-0.00419155	0.771316	0.887717	No	0.0197555	0.171502	0.563719	No
LAMB1	LAMB1__Cardiometabolic_II	0.00105107	0.961757	0.983728	No	-0.0247017	0.26251	0.623911	No	0.0185605	0.391702	0.618156	No	0.0152014	0.483605	0.824154	No
LAMP1	LAMP1__Cardiometabolic_II	-0.040401	0.0341552	0.147687	No	0.00359646	0.851471	0.938856	No	-0.0237668	0.209706	0.447098	No	-0.0266914	0.159495	0.562214	No
LAMP2	LAMP2__Neurology	-0.0371687	0.036512	0.154371	No	-0.0159566	0.37254	0.726244	No	-0.0459449	0.009173	0.0731731	No	-0.0199819	0.258473	0.654672	No
LAYN	LAYN__Neurology	-0.0323408	0.0597279	0.204697	No	-0.0137597	0.426113	0.759557	No	-0.0269013	0.113094	0.310841	No	-0.0197607	0.245489	0.638087	No
LBR	LBR__Neurology	0.0604204	0.00144064	0.0217349	No	0.0374476	0.0499477	0.27731	No	0.0681161	0.000268758	0.00888182	Yes	0.043463	0.0204082	0.22553	No
LCAT	LCAT__Inflammation_II	-0.00543824	0.702017	0.865364	No	-0.0102879	0.471741	0.791748	No	0.0107042	0.447342	0.664076	No	-0.0228973	0.104538	0.47672	No
LCN2	LCN2__Cardiometabolic	0.0695823	0.00018826	0.00544385	Yes	0.0117404	0.532047	0.820535	No	0.0303685	0.102795	0.296014	No	0.0466535	0.0122888	0.177124	No
LCP1	LCP1__Cardiometabolic_II	0.0324172	0.0560854	0.198083	No	0.00761044	0.656025	0.875722	No	0.0399073	0.0175169	0.10952	No	0.00276857	0.869387	0.969591	No
LDLR	LDLR__Cardiometabolic	-0.016957	0.264253	0.499205	No	-0.00870727	0.568866	0.838174	No	0.0391689	0.0090872	0.0731731	No	-0.00448709	0.76565	0.936283	No
LECT2	LECT2__Cardiometabolic_II	0.0450415	0.0342716	0.14773	No	0.0231881	0.278968	0.644271	No	0.0761387	0.00029375	0.00895139	Yes	0.018899	0.370468	0.74947	No
LEFTY2	LEFTY2__Oncology	0.0372256	0.0543797	0.195036	No	0.00874217	0.65368	0.875722	No	0.0254861	0.183938	0.406041	No	-0.0125517	0.51363	0.832849	No
LEG1	LEG1__Inflammation_II	0.016263	0.506387	0.729114	No	-0.0233105	0.343459	0.695226	No	0.00786014	0.745397	0.869421	No	0.0296631	0.220813	0.612977	No
LEPR	LEPR__Cardiometabolic	-0.00337818	0.874496	0.952748	No	0.0182313	0.396481	0.74367	No	-0.0384279	0.0687206	0.240263	No	-0.00366247	0.862556	0.969591	No
LGALS1	LGALS1__Cardiometabolic	0.0162332	0.168672	0.392155	No	-0.00928859	0.433508	0.761657	No	-0.00133036	0.909138	0.96324	No	0.0264868	0.0231859	0.240647	No
LGALS3	LGALS3__Cardiometabolic	-0.00523455	0.747489	0.88467	No	0.00919416	0.574049	0.838844	No	-0.00910031	0.57099	0.759132	No	-0.0140292	0.38314	0.75845	No
LGALS3BP	LGALS3BP__Inflammation_II	0.0093226	0.529491	0.743007	No	-0.0126741	0.3955	0.74367	No	0.0311411	0.0335771	0.153306	No	0.0222263	0.130084	0.516418	No
LGALS4	LGALS4__Inflammation	0.0495669	0.00502491	0.0468092	No	0.0168213	0.344608	0.695226	No	0.0323728	0.0642583	0.232267	No	0.0422021	0.0160375	0.197818	No
LGALS7_LGALS7B	LGALS7_LGALS7B__Oncology	0.0263895	0.287181	0.517014	No	0.0171661	0.491389	0.801467	No	0.0160501	0.511831	0.71837	No	0.024683	0.313804	0.707079	No
LGALS8	LGALS8__Neurology	-0.0393837	0.00885313	0.065712	No	-0.0126413	0.404118	0.751897	No	-0.0382896	0.0103968	0.0819927	No	-0.00989417	0.509122	0.831366	No
LGALS9	LGALS9__Inflammation	0.0237096	0.0600604	0.204825	No	0.0310293	0.01442	0.147169	No	0.0164564	0.186764	0.410171	No	0.0352286	0.0047586	0.12009	No
LGMN	LGMN__Inflammation	0.0324207	0.167831	0.390855	No	-0.00665761	0.778401	0.917827	No	-0.0311007	0.18032	0.403577	No	-0.0312872	0.178641	0.570008	No
LHPP	LHPP__Inflammation	0.0161782	0.303518	0.53735	No	0.0247055	0.118319	0.446241	No	-0.0141317	0.363573	0.592996	No	-0.00575297	0.712077	0.914304	No
LIF	LIF__Neurology	0.031802	0.188263	0.416251	No	-0.0244762	0.313906	0.673016	No	-0.0132197	0.580464	0.766091	No	0.000391093	0.986982	0.994444	No
LIFR	LIFR__Inflammation	-0.0250862	0.0639033	0.212196	No	-0.0102675	0.451235	0.774718	No	-0.0495862	0.000224588	0.00803221	Yes	-0.00330534	0.806494	0.954769	No
LILRA2	LILRA2__Neurology	-0.0238372	0.173358	0.39838	No	-0.0255825	0.146406	0.497461	No	-0.0286938	0.0978756	0.289259	No	-0.0266332	0.125202	0.51006	No
LILRA3	LILRA3__Cardiometabolic_II	0.00725393	0.750467	0.886101	No	-0.0257828	0.261276	0.623759	No	0.0338177	0.134347	0.340431	No	0.0369906	0.101962	0.47011	No
LILRA5	LILRA5__Cardiometabolic	0.0291963	0.138709	0.341968	No	0.0554655	0.00510937	0.0859699	No	0.066011	0.000699724	0.0154709	Yes	0.0404392	0.0383589	0.30502	No
LILRA6	LILRA6__Cardiometabolic_II	0.0453138	0.0316784	0.140771	No	0.025082	0.237422	0.598079	No	0.0188176	0.368782	0.598678	No	0.044192	0.0350024	0.292402	No
LILRB1	LILRB1__Cardiometabolic	0.00425692	0.772848	0.90117	No	0.0205151	0.166636	0.51927	No	0.0179989	0.21686	0.452634	No	-0.00562001	0.700318	0.911004	No
LILRB2	LILRB2__Cardiometabolic	0.0335364	0.0331659	0.144308	No	0.0422552	0.00761534	0.102622	No	0.042646	0.006279	0.0592774	No	0.012045	0.441401	0.807143	No
LILRB4	LILRB4__Inflammation	-0.00165422	0.934116	0.974119	No	0.014572	0.469415	0.789642	No	0.0176338	0.372511	0.599283	No	0.00596815	0.76337	0.93597	No
LILRB5	LILRB5__Cardiometabolic	0.0137966	0.541086	0.749528	No	0.0491426	0.0303654	0.220666	No	-0.00185723	0.933516	0.972325	No	0.00608689	0.784878	0.946557	No
LIPF	LIPF__Cardiometabolic_II	0.00936192	0.681138	0.849433	No	-0.0251097	0.273127	0.634763	No	0.0200141	0.372609	0.599283	No	0.000946382	0.966422	0.994444	No
LMOD1	LMOD1__Cardiometabolic_II	0.0367798	0.0199314	0.108317	No	0.0396324	0.0126345	0.138085	No	0.0156815	0.316165	0.549233	No	0.0216269	0.167381	0.563719	No
LMOD1	LMOD1__Inflammation_II	0.0120216	0.490808	0.718129	No	0.0250356	0.153896	0.502606	No	0.0132791	0.440663	0.660667	No	0.0245442	0.154229	0.556406	No
LMOD1	LMOD1__Neurology_II	0.0332226	0.0379825	0.155737	No	0.00950378	0.555417	0.831628	No	0.00974952	0.539478	0.739186	No	0.0235974	0.13805	0.536734	No
LMOD1	LMOD1__Oncology_II	0.0379461	0.0277913	0.13107	No	0.0140339	0.418737	0.754445	No	0.0241188	0.158556	0.373348	No	0.00477643	0.78061	0.944627	No
LPA	LPA__Inflammation_II	0.0519986	0.0318235	0.140771	No	0.0601517	0.0135616	0.142602	No	0.0521295	0.0294467	0.141917	No	0.00526074	0.826474	0.957736	No
LPL	LPL__Cardiometabolic	-0.0015377	0.921617	0.968493	No	0.00145888	0.926024	0.963509	No	-0.00812259	0.598228	0.781865	No	-5.40664e-05	0.997206	0.997925	No
LPO	LPO__Neurology	-0.00101101	0.960853	0.983586	No	-0.032257	0.119456	0.446914	No	-0.0236438	0.243964	0.475592	No	-0.00860565	0.672164	0.901402	No
LRFN2	LRFN2__Neurology_II	-0.0246543	0.18756	0.416251	No	-0.0272465	0.14802	0.497461	No	-0.00755592	0.683917	0.83223	No	-0.0155772	0.401962	0.770984	No
LRG1	LRG1__Inflammation_II	0.0222591	0.286442	0.517014	No	0.0178846	0.394652	0.74367	No	0.0515299	0.0127587	0.0908156	No	-0.00940756	0.650178	0.889862	No
LRIG1	LRIG1__Oncology	-0.0388808	0.0185542	0.105546	No	-0.018504	0.265891	0.627648	No	-0.048	0.0033809	0.042086	Yes	-0.0158718	0.333839	0.725147	No
LRP1	LRP1__Oncology	-0.0218364	0.129599	0.327656	No	0.00662274	0.648018	0.875501	No	-0.0463409	0.0011099	0.0205406	Yes	0.0024141	0.865512	0.969591	No
LRP11	LRP11__Cardiometabolic	-0.0330601	0.00326286	0.0348743	No	-0.0250575	0.0266669	0.210142	No	-0.0396741	0.000367289	0.00999603	Yes	-0.0202952	0.0692297	0.392826	No
LRPAP1	LRPAP1__Neurology	-0.0288196	0.0190117	0.106835	No	-0.0153603	0.214368	0.575547	No	-0.0188826	0.119082	0.317857	No	-0.0150316	0.215644	0.606734	No
LRRC25	LRRC25__Oncology	-0.00139522	0.950297	0.980604	No	-0.018919	0.401028	0.74908	No	-0.0139316	0.528407	0.728834	No	0.0196245	0.375182	0.7506	No
LRRN1	LRRN1__Inflammation	-0.0432007	0.00119737	0.0195523	Yes	0.00236569	0.860354	0.938867	No	-0.0260582	0.0492202	0.193535	No	-0.0237274	0.0740598	0.403118	No
LRTM2	LRTM2__Neurology_II	-0.0318926	0.0446817	0.172335	No	-0.0285639	0.0738194	0.34408	No	-0.0304007	0.0547613	0.208815	No	-0.0413904	0.0090006	0.146924	No
LTA	LTA__Inflammation	0.0169505	0.613345	0.796373	No	-0.00616404	0.854976	0.938856	No	0.0183127	0.576859	0.764738	No	0.00417502	0.898753	0.976875	No
LTBP2	LTBP2__Cardiometabolic	0.0881637	4.29962e-12	1.98929e-09	Yes	0.0663364	2.42422e-07	4.10223e-05	No	0.0505643	6.86458e-05	0.00366463	No	0.0447595	0.00043752	0.0467137	No
LTBP3	LTBP3__Oncology	0.00344492	0.801255	0.916167	No	-0.00138224	0.920064	0.961413	No	-0.0069134	0.610888	0.790964	No	-0.000638931	0.96257	0.994444	No
LTBR	LTBR__Inflammation	0.00400982	0.737387	0.881048	No	0.00933715	0.437728	0.76246	No	-0.0109502	0.352552	0.585338	No	-0.00553209	0.639332	0.88751	No
LUZP2	LUZP2__Oncology_II	0.0035455	0.818678	0.921077	No	0.0250938	0.106616	0.425246	No	0.021675	0.1587	0.373348	No	-0.00294051	0.84872	0.969506	No
LY6D	LY6D__Inflammation	0.0403795	0.0296207	0.136023	No	0.00644093	0.730425	0.900767	No	0.0359571	0.0510683	0.19967	No	0.027127	0.142005	0.544483	No
LY75	LY75__Inflammation	0.00404457	0.83558	0.931554	No	0.0121829	0.534359	0.820953	No	0.0111169	0.565528	0.753505	No	0.0114016	0.556402	0.858095	No
LY9	LY9__Inflammation	-0.00546658	0.786129	0.908532	No	-0.00480473	0.812648	0.926833	No	0.0480415	0.0155293	0.101673	No	0.0154698	0.43707	0.801391	No
LYPD3	LYPD3__Oncology	-0.0198193	0.324966	0.55773	No	-0.0329123	0.10424	0.420596	No	-0.00412623	0.835421	0.923956	No	0.0334059	0.0930412	0.439256	No
LYVE1	LYVE1__Inflammation_II	0.00577955	0.726494	0.876085	No	-0.0042158	0.799815	0.922046	No	0.00866854	0.595066	0.7792	No	0.00436347	0.789387	0.947117	No
LYZL2	LYZL2__Oncology_II	-0.0322445	0.175057	0.400296	No	-0.0321453	0.178848	0.537981	No	0.0106707	0.649972	0.815145	No	-0.0263483	0.263309	0.659699	No
M6PR	M6PR__Cardiometabolic_II	-0.0538632	0.0210053	0.111706	No	0.000596339	0.97975	0.984711	No	-0.0359234	0.120429	0.320221	No	0.00590919	0.798716	0.952421	No
MAG	MAG__Neurology_II	0.027131	0.155286	0.368439	No	-0.0274343	0.153516	0.502606	No	0.0426251	0.0234547	0.127667	No	0.0177213	0.347204	0.730803	No
MAMDC2	MAMDC2__Cardiometabolic_II	0.0313194	0.0388737	0.156071	No	0.0466591	0.00220707	0.0478658	Yes	0.0222	0.139148	0.344393	No	-0.00635181	0.672805	0.901402	No
MAN1A2	MAN1A2__Cardiometabolic_II	-0.0224943	0.107547	0.28762	No	-0.0229941	0.101935	0.416228	No	-0.00288515	0.836363	0.924175	No	-0.0119445	0.393101	0.764456	No
MAN2B2	MAN2B2__Cardiometabolic_II	-0.0335312	0.135194	0.336566	No	-0.0105351	0.64094	0.873037	No	-0.0503226	0.0231368	0.127319	No	-0.0162764	0.463647	0.812836	No
MANEAL	MANEAL__Oncology_II	-0.0368545	0.0646096	0.213519	No	-0.00296025	0.882767	0.946163	No	-0.00705587	0.721187	0.856293	No	-0.0289809	0.143331	0.545941	No
MANF	MANF__Inflammation	-0.0178492	0.202713	0.427607	No	0.0143896	0.307499	0.667393	No	0.00666979	0.631634	0.805057	No	0.00258222	0.853057	0.969506	No
MANSC1	MANSC1__Oncology	-0.0346048	0.0022805	0.0275247	No	-0.0187467	0.100843	0.416159	No	-0.0297156	0.0082064	0.0687775	No	-0.0227011	0.0439311	0.326077	No
MAP1LC3A	MAP1LC3A__Neurology_II	-0.0271622	0.2808	0.512829	No	0.00413757	0.870501	0.939957	No	-0.0160649	0.518381	0.722402	No	-0.0109817	0.659741	0.896885	No
MAP2K1	MAP2K1__Oncology_II	0.0390239	0.0176255	0.103662	No	0.0743522	6.66011e-06	0.000543779	Yes	0.00752727	0.644216	0.811677	No	0.015085	0.355757	0.740317	No
MAPT	MAPT__Neurology	0.0122334	0.520278	0.738015	No	0.0604921	0.00154229	0.0359529	Yes	-0.0233933	0.216215	0.452634	No	-0.000449285	0.981104	0.994444	No
MARCO	MARCO__Cardiometabolic	0.000477892	0.977072	0.990134	No	-0.00847606	0.612154	0.854897	No	-0.0114375	0.485295	0.699471	No	0.0109	0.506735	0.831366	No
MARS1	MARS1__Inflammation_II	-0.00818701	0.527846	0.7423	No	0.00722317	0.57972	0.84345	No	-0.0103464	0.417094	0.640968	No	-0.0021564	0.865858	0.969591	No
MATN2	MATN2__Inflammation	0.0150205	0.325878	0.55773	No	-0.00625325	0.6844	0.883534	No	-0.0245322	0.105621	0.300216	No	-0.00278817	0.854444	0.969506	No
MATN3	MATN3__Neurology	0.00166999	0.895726	0.962963	No	-0.00588258	0.646309	0.875501	No	-0.0192809	0.128187	0.330101	No	0.000457992	0.971241	0.994444	No
MB	MB__Cardiometabolic	0.0340203	0.137086	0.339778	No	0.0185029	0.421683	0.757174	No	0.0688666	0.00227116	0.0312116	Yes	-0.00371828	0.869494	0.969591	No
MBL2	MBL2__Inflammation_II	0.0125848	0.573286	0.7703	No	0.0102773	0.647565	0.875501	No	0.0414213	0.0608147	0.223901	No	0.00275701	0.900903	0.978446	No
MCAM	MCAM__Cardiometabolic	-0.046843	0.00259912	0.0295703	Yes	-0.00535439	0.732599	0.902261	No	-0.0262029	0.0890178	0.277656	No	-0.0322312	0.0367142	0.298007	No
MCFD2	MCFD2__Cardiometabolic	-0.0271864	0.132269	0.331389	No	-0.000648115	0.971536	0.981436	No	-0.0326215	0.0660487	0.235322	No	0.0216335	0.223886	0.6178	No
MDGA1	MDGA1__Neurology	-0.0365028	0.0268437	0.128742	No	0.00407346	0.806173	0.925284	No	-0.0340938	0.0377248	0.164952	No	-0.021258	0.196188	0.588006	No
MDH1	MDH1__Inflammation_II	-0.0283963	0.0802125	0.23943	No	0.0107293	0.511231	0.81555	No	-0.0408316	0.0112269	0.0856202	No	-0.0281433	0.0813737	0.415035	No
MDK	MDK__Oncology	-0.0301762	0.0994763	0.272334	No	-0.0150965	0.412957	0.754329	No	-0.0326303	0.0708097	0.244957	No	-0.039232	0.0301108	0.27678	No
MEGF10	MEGF10__Inflammation	-0.032819	0.0318694	0.140771	No	-0.0168148	0.274739	0.635564	No	-0.0531229	0.000419357	0.0111936	Yes	-0.0266818	0.0774857	0.407387	No
MEGF11	MEGF11__Cardiometabolic_II	-0.0303872	0.0788275	0.237853	No	-0.00451499	0.795087	0.919651	No	-0.0240136	0.161005	0.376225	No	-0.00584107	0.733661	0.923221	No
MEGF9	MEGF9__Cardiometabolic	-0.0511848	0.000118583	0.00382774	Yes	-0.0142732	0.287075	0.646852	No	-0.014968	0.258844	0.487484	No	-0.026989	0.0420001	0.318558	No
MELTF	MELTF__Cardiometabolic_II	-0.030655	0.0817475	0.241931	No	-0.0118462	0.503962	0.813344	No	-0.0383579	0.0277436	0.136602	No	-0.0341441	0.0505214	0.344014	No
MENT	MENT__Inflammation_II	-0.00745045	0.638961	0.815895	No	-0.0136655	0.392232	0.742725	No	0.0138396	0.37944	0.606633	No	0.0106261	0.500401	0.831366	No
MEPE	MEPE__Inflammation	0.0186615	0.318983	0.552055	No	-0.0375185	0.0463718	0.264873	No	0.012398	0.50181	0.711879	No	-0.006201	0.737463	0.923221	No
MERTK	MERTK__Inflammation	-0.0138982	0.429558	0.661738	No	-0.0216698	0.220853	0.581271	No	-0.0250134	0.151408	0.361448	No	-0.0182252	0.296869	0.685614	No
MESD	MESD__Neurology	-0.0360161	0.00893071	0.0659353	No	-0.00578067	0.676932	0.88284	No	0.00736739	0.587686	0.773661	No	-0.00722968	0.595407	0.874524	No
MET	MET__Cardiometabolic	-0.0256354	0.0313312	0.140283	No	-0.0331809	0.00558801	0.0895296	No	-0.0350735	0.00298474	0.0386866	No	-0.0281743	0.0173007	0.207012	No
METAP2	METAP2__Oncology	0.0192807	0.258459	0.493557	No	0.045051	0.00864341	0.111084	No	0.00493282	0.769837	0.88704	No	-0.0219736	0.193067	0.583661	No
MFAP3	MFAP3__Cardiometabolic	0.0426718	0.0785567	0.237553	No	-0.000744187	0.975699	0.983989	No	-0.00656344	0.783811	0.89321	No	0.0118043	0.622246	0.880079	No
MFAP4	MFAP4__Inflammation_II	-0.0373437	0.131421	0.32986	No	-0.0112334	0.651884	0.875501	No	-0.0230235	0.346658	0.580412	No	-0.0472167	0.0537617	0.350334	No
MFAP5	MFAP5__Cardiometabolic	0.00231068	0.90871	0.966494	No	-0.0255255	0.207903	0.570296	No	0.0133129	0.503649	0.711879	No	-0.00751897	0.706113	0.912491	No
MFGE8	MFGE8__Neurology	-0.0791381	4.32881e-05	0.00193819	Yes	-0.0351662	0.0715008	0.340112	No	-0.0984617	2.81938e-07	5.97007e-05	Yes	-0.0366504	0.0572709	0.364048	No
MIA	MIA__Oncology	0.0247982	0.251498	0.484832	No	0.00136588	0.949962	0.975107	No	-0.0209188	0.329769	0.563693	No	-0.0171341	0.42562	0.791172	No
MICB_MICA	MICB_MICA__Inflammation	0.0101564	0.674551	0.84579	No	0.036508	0.133462	0.477434	No	0.00945818	0.691984	0.837535	No	-0.00676803	0.777259	0.942214	No
MIF	MIF__Neurology	0.00173615	0.898647	0.963283	No	0.0380686	0.00544816	0.0895296	No	-0.0223527	0.0963056	0.287467	No	-0.00843344	0.5313	0.849926	No
MILR1	MILR1__Inflammation	0.00781483	0.596191	0.787358	No	0.0419422	0.00467774	0.0854304	No	0.0117863	0.417019	0.640968	No	0.0124078	0.394027	0.764456	No
MITD1	MITD1__Neurology	0.0156376	0.529955	0.743007	No	-0.0114621	0.647257	0.875501	No	0.0241554	0.326121	0.560272	No	0.0692223	0.00493272	0.120219	No
MME	MME__Oncology	-0.00835053	0.685354	0.851753	No	-0.0191474	0.355996	0.707342	No	-0.0480658	0.0181726	0.111609	No	-0.0106386	0.60193	0.875764	No
MMP1	MMP1__Inflammation	0.0691777	0.00301974	0.0335312	No	0.030978	0.187253	0.551952	No	0.0889845	0.000113026	0.00506067	Yes	0.0248609	0.282632	0.677742	No
MMP10	MMP10__Inflammation	0.0288425	0.0966787	0.26625	No	0.0698483	6.1714e-05	0.00317256	Yes	-0.0357682	0.0374088	0.164315	No	0.00556344	0.746813	0.924689	No
MMP12	MMP12__Oncology	0.148599	3.0632e-13	4.25173e-10	Yes	0.137203	2.382e-11	1.65311e-08	Yes	0.14078	2.66836e-12	3.70368e-09	Yes	0.0770446	0.000143715	0.022164	No
MMP3	MMP3__Neurology	0.00106557	0.949898	0.980604	No	0.00273412	0.872652	0.939957	No	-0.0210247	0.208158	0.44587	No	-0.00534745	0.749389	0.926227	No
MMP7	MMP7__Cardiometabolic	0.0655337	0.0329568	0.144303	No	0.0460938	0.136496	0.483308	No	0.045654	0.131776	0.335607	No	0.111558	0.000214058	0.0281397	Yes
MMP8	MMP8__Neurology	0.0934645	4.31958e-05	0.00193819	Yes	0.0592145	0.0101382	0.12453	No	0.0692272	0.00224576	0.0312116	No	0.066938	0.00318219	0.100384	No
MOCS2	MOCS2__Inflammation_II	-0.0333584	0.00560097	0.0506982	No	-0.00821419	0.498094	0.808601	No	-0.0172064	0.14811	0.357524	No	-0.00596612	0.616535	0.877818	No
MOG	MOG__Oncology	-0.0124771	0.606361	0.791749	No	0.00428593	0.860402	0.938867	No	-0.026045	0.276577	0.509372	No	-0.0611021	0.0107583	0.165143	No
MRC1	MRC1__Inflammation_II	0.0307197	0.0678867	0.219468	No	0.00433478	0.797887	0.920587	No	0.0345265	0.0384671	0.165988	No	-0.00286645	0.863871	0.969591	No
MSLN	MSLN__Oncology	0.0115585	0.588206	0.782021	No	-0.0240282	0.26343	0.625027	No	-0.0123781	0.555748	0.748466	No	0.0175685	0.403693	0.772437	No
MSMB	MSMB__Cardiometabolic	0.0282574	0.179343	0.4049	No	0.0192127	0.364225	0.717084	No	0.0584133	0.0049365	0.0507546	No	0.0324225	0.119581	0.504151	No
MSR1	MSR1__Neurology	0.0468565	0.00153104	0.0226073	No	0.0306177	0.0397932	0.251822	No	0.02912	0.0457046	0.183878	No	0.0236359	0.10583	0.478771	No
MSRA	MSRA__Oncology	-0.0157456	0.417877	0.650239	No	0.00219872	0.910506	0.955973	No	-0.0268524	0.162327	0.376225	No	0.0262821	0.172242	0.563719	No
MST1	MST1__Inflammation_II	0.000613922	0.976696	0.990134	No	-0.00976281	0.644259	0.875501	No	0.031636	0.128184	0.330101	No	0.000342536	0.986876	0.994444	No
MSTN	MSTN__Cardiometabolic	-0.00614521	0.776619	0.90356	No	-0.0224735	0.302569	0.666613	No	-0.020684	0.333712	0.568335	No	0.0400067	0.0618313	0.37807	No
MXRA8	MXRA8__Inflammation_II	-0.0140332	0.275272	0.508236	No	0.00734273	0.570375	0.838174	No	0.00797375	0.528772	0.728834	No	-0.00602188	0.63469	0.885913	No
MYBPC1	MYBPC1__Cardiometabolic_II	-0.00786511	0.711888	0.866237	No	-0.00805052	0.707115	0.896201	No	0.0270793	0.197742	0.428852	No	-0.00698627	0.740133	0.923221	No
MYDGF	MYDGF__Cardiometabolic_II	-0.0166154	0.272091	0.506929	No	0.0253796	0.0953667	0.403564	No	0.0180455	0.228332	0.465087	No	-0.0187423	0.211626	0.601887	No
MYH9	MYH9__Cardiometabolic_II	0.026978	0.250349	0.483961	No	0.014412	0.541875	0.823722	No	0.0136785	0.554587	0.748073	No	0.0508126	0.0282772	0.264862	No
MYL3	MYL3__Cardiometabolic_II	0.000626628	0.977294	0.990134	No	0.01738	0.432507	0.761072	No	0.0308329	0.155979	0.368585	No	0.0133594	0.539404	0.852536	No
MYOC	MYOC__Neurology	0.00387517	0.847309	0.938599	No	-0.046191	0.0224235	0.192612	No	-0.0135671	0.4945	0.705526	No	0.0199333	0.316391	0.711751	No
MYOM3	MYOM3__Inflammation_II	-0.0253798	0.256491	0.493088	No	-0.0190838	0.39634	0.74367	No	-0.0167041	0.449378	0.665675	No	-0.0152901	0.489155	0.827997	No
MZB1	MZB1__Inflammation	0.0132674	0.51207	0.735008	No	0.0375931	0.0647572	0.32332	No	0.0336347	0.0931453	0.282901	No	0.0473951	0.0182033	0.212321	No
NAAA	NAAA__Neurology	-0.0213656	0.286246	0.517014	No	-0.000742666	0.970615	0.981436	No	-0.0169424	0.391832	0.618156	No	0.0207049	0.296272	0.685376	No
NADK	NADK__Cardiometabolic	0.036921	0.0354494	0.151394	No	0.0291782	0.0984354	0.411531	No	-0.00937213	0.588761	0.773661	No	0.0274779	0.113401	0.494972	No
NAGPA	NAGPA__Inflammation_II	-0.0494235	0.000752904	0.014929	Yes	-0.032375	0.02856	0.210142	No	-0.020267	0.162261	0.376225	No	-0.0110488	0.446914	0.807705	No
NBL1	NBL1__Oncology	0.00708484	0.65137	0.82869	No	0.0225138	0.153513	0.502606	No	-0.0142056	0.359401	0.590354	No	0.0116645	0.452561	0.809237	No
NCAM1	NCAM1__Cardiometabolic	-0.0124854	0.270759	0.505732	No	0.00163808	0.885818	0.947604	No	-0.0180259	0.109129	0.30489	No	-0.0272987	0.0154034	0.197745	No
NCAM2	NCAM2__Neurology	-0.0295345	0.0211351	0.111967	No	-0.0164792	0.201298	0.559922	No	-0.0426152	0.000777936	0.015879	Yes	-0.0172743	0.174574	0.563719	No
NCAN	NCAN__Neurology	0.0126874	0.613254	0.796373	No	-0.0131296	0.603205	0.854316	No	0.0193031	0.435909	0.657654	No	0.00412591	0.86796	0.969591	No
NCR3LG1	NCR3LG1__Oncology_II	-0.047602	0.00091388	0.0158558	No	-0.0363027	0.0119901	0.134212	No	-0.00474391	0.741658	0.865788	No	-0.0348892	0.0154575	0.197745	No
NCS1	NCS1__Oncology	-0.0252715	0.0246752	0.123198	No	-0.0156523	0.167034	0.51927	No	-0.0302735	0.00633509	0.0592774	No	-0.0131858	0.235613	0.6277	No
NDRG1	NDRG1__Neurology	0.0315094	0.0812911	0.241182	No	0.0119077	0.512528	0.81555	No	-0.00549085	0.760437	0.879572	No	0.0279683	0.121204	0.505779	No
NDST1	NDST1__Oncology_II	-0.00742944	0.686066	0.851753	No	-0.0145578	0.431094	0.761072	No	0.0158416	0.385486	0.612191	No	-0.0210924	0.248901	0.639884	No
NECTIN1	NECTIN1__Inflammation_II	-0.0223648	0.262499	0.49707	No	-0.0104689	0.602378	0.854316	No	-0.025735	0.193469	0.420604	No	-0.0302175	0.126945	0.512208	No
NECTIN2	NECTIN2__Cardiometabolic	-0.00861791	0.390821	0.61854	No	-0.00439441	0.663413	0.878244	No	-0.005508	0.577847	0.765267	No	-0.00261224	0.792223	0.947935	No
NECTIN4	NECTIN4__Oncology	0.119227	2.67656e-11	9.28767e-09	Yes	0.0653758	0.000302747	0.0107747	No	0.105867	2.11059e-09	9.76501e-07	Yes	0.0419026	0.0185115	0.214117	No
NEFL	NEFL__Neurology	0.0853711	1.50517e-08	2.08918e-06	Yes	0.0900287	2.84842e-09	1.0573e-06	Yes	0.0352195	0.0187361	0.113289	No	0.0712897	1.94603e-06	0.00135054	Yes
NELL1	NELL1__Oncology	-0.041024	0.01129	0.0753798	No	-0.0126142	0.439273	0.76246	No	-0.0581943	0.000290082	0.00895139	Yes	-0.0231068	0.151616	0.553138	No
NELL2	NELL2__Inflammation	0.0129277	0.516066	0.73577	No	0.0268896	0.179372	0.537981	No	0.0261874	0.185824	0.408754	No	-0.0056535	0.775677	0.941772	No
NEO1	NEO1__Neurology_II	-0.0008519	0.960535	0.983586	No	-0.00538658	0.755716	0.911868	No	-0.00217784	0.899138	0.959265	No	-0.0118373	0.491549	0.827997	No
NFASC	NFASC__Inflammation	-0.0353259	0.0635052	0.21138	No	-0.0201178	0.293736	0.656531	No	-0.0353141	0.0615706	0.226085	No	-0.0575008	0.00236715	0.0912668	No
NGFR	NGFR__Cardiometabolic_II	0.0308554	0.110159	0.292913	No	0.0145555	0.454009	0.775111	No	0.0406116	0.034039	0.154905	No	-0.0337465	0.0787353	0.407778	No
NHLRC3	NHLRC3__Inflammation_II	-0.0401568	0.0242673	0.123198	No	-0.0213099	0.234546	0.59499	No	-0.0319773	0.069025	0.24072	No	-0.0129953	0.460865	0.812426	No
NID1	NID1__Cardiometabolic	0.00543388	0.65356	0.829955	No	0.0123285	0.311389	0.671129	No	-0.000813099	0.945888	0.974813	No	0.01009	0.400527	0.770984	No
NID2	NID2__Neurology	0.00482239	0.786054	0.908532	No	-0.0140253	0.432627	0.761072	No	-0.0156221	0.371601	0.599283	No	0.00124113	0.943525	0.993637	No
NIT1	NIT1__Cardiometabolic_II	0.0450373	0.0497745	0.183747	No	0.0645703	0.00514085	0.0859699	No	0.0396791	0.0797047	0.258422	No	0.0306054	0.177157	0.567198	No
NIT2	NIT2__Cardiometabolic_II	0.01022	0.598336	0.78944	No	0.0402745	0.03897	0.251583	No	0.0036468	0.848732	0.931257	No	0.0290931	0.128851	0.515402	No
NLGN1	NLGN1__Neurology_II	-0.000631218	0.978055	0.990183	No	-0.00467353	0.83969	0.933886	No	-0.0106198	0.638937	0.806956	No	-0.0136449	0.547336	0.852536	No
NME3	NME3__Inflammation	-0.00716666	0.578554	0.77289	No	-0.00482235	0.710306	0.897072	No	0.00863254	0.502826	0.711879	No	0.0161543	0.210758	0.601887	No
NOMO1	NOMO1__Neurology	-0.0381172	0.00426276	0.0426744	No	-0.0140367	0.29608	0.660706	No	-0.0514896	9.03483e-05	0.00433702	Yes	-0.0367313	0.00536348	0.123222	No
NOS1	NOS1__Neurology	-0.0100837	0.44388	0.677039	No	0.00881921	0.50544	0.813344	No	-0.0138862	0.28562	0.514549	No	0.017585	0.177351	0.567198	No
NOTCH1	NOTCH1__Cardiometabolic	-0.0303533	0.00982798	0.0692448	No	-0.00935051	0.429641	0.761072	No	-0.0183202	0.116028	0.314998	No	-0.00712559	0.541784	0.852536	No
NOTCH2	NOTCH2__Cardiometabolic_II	-0.0111592	0.612253	0.796373	No	0.0370675	0.094206	0.402332	No	0.0362363	0.0950708	0.286866	No	0.00504573	0.816537	0.956814	No
NOTCH3	NOTCH3__Cardiometabolic	0.000334251	0.976318	0.990134	No	0.0151182	0.181893	0.54294	No	-0.0212887	0.0551973	0.209901	No	-0.00445736	0.688728	0.905364	No
NPC2	NPC2__Cardiometabolic_II	-0.00138182	0.945343	0.978128	No	-0.0214857	0.28944	0.65007	No	-0.00702482	0.724549	0.857265	No	-0.000506354	0.979779	0.994444	No
NPDC1	NPDC1__Cardiometabolic	-0.0309715	0.170246	0.394493	No	-0.0248929	0.272937	0.634763	No	-0.0579349	0.00913996	0.0731731	No	-0.0192728	0.387231	0.760032	No
NPPC	NPPC__Inflammation	-0.0291267	0.159998	0.376966	No	0.0103319	0.620446	0.860319	No	-0.0467664	0.0227528	0.126324	No	-0.0285898	0.164897	0.563719	No
NPTN	NPTN__Oncology	-0.0680786	3.25905e-05	0.00166786	Yes	-0.020193	0.221957	0.581271	No	-0.0462257	0.00458568	0.0489609	No	-0.0307603	0.0599259	0.372729	No
NPTX1	NPTX1__Neurology	-0.0576194	8.44805e-05	0.00300664	No	-0.0302885	0.0403231	0.253251	No	-0.070673	1.25466e-06	0.000174147	Yes	-0.0441751	0.00255143	0.0931943	No
NPTX2	NPTX2__Cardiometabolic_II	-0.0501368	0.00227064	0.0275247	No	-0.071321	1.55439e-05	0.00102737	Yes	-0.05521	0.000702209	0.0154709	No	-0.0407608	0.0125562	0.177837	No
NPTXR	NPTXR__Cardiometabolic	0.0308945	0.180289	0.405576	No	0.0557796	0.0160608	0.158102	No	0.0134997	0.554177	0.748073	No	0.0179256	0.43291	0.796332	No
NPY	NPY__Oncology	-0.0196976	0.278078	0.510375	No	-0.0272523	0.135882	0.482612	No	-0.025636	0.152338	0.362684	No	0.0044222	0.805353	0.954769	No
NRCAM	NRCAM__Cardiometabolic	-0.0310526	0.183451	0.410151	No	0.00841967	0.719869	0.897072	No	-0.00788032	0.73269	0.861108	No	-0.0157472	0.495579	0.831366	No
NRGN	NRGN__Inflammation_II	-0.0373181	0.0220408	0.115881	No	0.0114017	0.487055	0.79627	No	-0.0419876	0.00975452	0.0773673	No	-0.019941	0.220788	0.612977	No
NRP1	NRP1__Cardiometabolic	-0.0140032	0.379426	0.610247	No	-0.000988761	0.95082	0.975107	No	-0.0103215	0.511865	0.71837	No	0.0134787	0.392422	0.764456	No
NRP2	NRP2__Neurology	-0.00902929	0.387267	0.615018	No	-0.00662518	0.528388	0.820535	No	-0.00727462	0.480528	0.694041	No	-0.0102603	0.320645	0.714317	No
NRXN3	NRXN3__Neurology_II	-0.0510831	0.0136133	0.0858874	No	-0.0426623	0.0406824	0.254012	No	-0.0423772	0.0385074	0.165988	No	-0.0430016	0.0360131	0.294037	No
NSFL1C	NSFL1C__Neurology	0.0249589	0.075984	0.23489	No	0.0416995	0.00318949	0.0635675	No	-0.00327417	0.81437	0.912305	No	0.0331339	0.017584	0.208604	No
NT5C	NT5C__Cardiometabolic_II	0.010145	0.594363	0.78713	No	0.0743579	0.000100847	0.00482677	Yes	0.0198547	0.292416	0.519473	No	0.00510537	0.786979	0.946557	No
NT5C1A	NT5C1A__Neurology_II	0.0594507	0.00135403	0.02123	Yes	0.0274918	0.141346	0.489248	No	0.0569768	0.00199882	0.0293285	Yes	0.0414172	0.0249374	0.248675	No
NT5E	NT5E__Oncology	-0.013119	0.446261	0.677848	No	0.000566146	0.973946	0.983155	No	-0.0475176	0.00526806	0.0533728	No	-0.00970367	0.569985	0.863689	No
NTRK2	NTRK2__Cardiometabolic	-0.0431506	0.00568326	0.0508927	No	-0.00569102	0.7171	0.897072	No	-0.0371219	0.0165236	0.105206	No	-0.0277839	0.0733589	0.400875	No
NTRK3	NTRK3__Neurology	-0.0496006	0.000110768	0.00366062	Yes	-0.0219288	0.0899903	0.389117	No	-0.0338113	0.00822268	0.0687775	No	-0.0269485	0.0356023	0.292402	No
NUCB2	NUCB2__Oncology	-0.0170824	0.166253	0.387832	No	-0.019294	0.120257	0.448699	No	-0.0118993	0.326481	0.560272	No	0.00288128	0.812522	0.955333	No
NUDC	NUDC__Inflammation	0.0454357	0.00961194	0.06877	No	0.0165779	0.348189	0.699401	No	0.0100307	0.562614	0.75232	No	-0.00594514	0.731969	0.923221	No
NUDT5	NUDT5__Neurology	-0.0220476	0.112845	0.29834	No	0.000775768	0.955797	0.976911	No	-0.0280807	0.0423191	0.174818	No	-0.00871462	0.529643	0.849877	No
NXPH1	NXPH1__Neurology	-0.0149908	0.314112	0.54549	No	-0.00361342	0.809336	0.925284	No	-0.0227272	0.123707	0.324595	No	-0.0122653	0.407408	0.772437	No
NXPH3	NXPH3__Inflammation_II	0.0011193	0.965314	0.985913	No	0.00692282	0.789322	0.918951	No	-0.000250497	0.992136	0.993196	No	0.0089936	0.72358	0.922226	No
OBP2B	OBP2B__Neurology	-0.0263795	0.270929	0.505732	No	-0.00994298	0.680054	0.883	No	-0.0356687	0.131062	0.335018	No	-0.0129125	0.585497	0.867102	No
OCLN	OCLN__Neurology_II	0.0068039	0.743352	0.883367	No	0.030016	0.150768	0.502606	No	0.0255194	0.214085	0.450729	No	-0.0152857	0.457592	0.812426	No
OGFR	OGFR__Oncology	0.018932	0.322598	0.555268	No	0.0605931	0.00163619	0.03723	Yes	0.0114896	0.543809	0.74292	No	0.0196716	0.299285	0.688901	No
OGN	OGN__Neurology	-0.0369818	0.0168959	0.101233	No	-0.0336883	0.0305686	0.220986	No	-0.00410739	0.787711	0.894716	No	0.002387	0.875883	0.969874	No
OLFM4	OLFM4__Inflammation_II	0.0323179	0.142431	0.348347	No	0.0386617	0.0810012	0.365032	No	0.00435549	0.8417	0.925736	No	0.00490487	0.822237	0.957495	No
OLR1	OLR1__Cardiometabolic	-0.0228344	0.066891	0.217792	No	0.0197733	0.114557	0.43924	No	-0.021595	0.0794528	0.258268	No	-0.00529702	0.667687	0.900632	No
OMD	OMD__Inflammation	-0.0199048	0.296446	0.528878	No	0.00123619	0.948621	0.975106	No	-0.0348058	0.0640827	0.232237	No	0.0097476	0.605124	0.876695	No
OMG	OMG__Oncology	0.0180408	0.475965	0.705118	No	0.00919122	0.718291	0.897072	No	-0.0443203	0.0762662	0.255694	No	-0.0123261	0.62265	0.880079	No
OMP	OMP__Neurology_II	0.0181653	0.430634	0.662661	No	0.0410307	0.0771567	0.354614	No	0.00524831	0.818147	0.914171	No	0.0221618	0.332844	0.725147	No
ORM1	ORM1__Inflammation_II	-0.0101907	0.645176	0.822318	No	0.00403646	0.856144	0.938856	No	0.0507107	0.0208281	0.118672	No	-0.0190751	0.385783	0.759528	No
OSCAR	OSCAR__Inflammation	-0.000873022	0.945636	0.978128	No	0.0226964	0.0779491	0.354732	No	-0.00567288	0.654408	0.818309	No	0.0183077	0.149295	0.55259	No
OSMR	OSMR__Cardiometabolic	-0.0159345	0.214436	0.440292	No	-0.00733604	0.570058	0.838174	No	0.0114892	0.364316	0.593357	No	0.00500431	0.693246	0.907639	No
OXCT1	OXCT1__Cardiometabolic_II	-0.0523603	0.0201434	0.108604	No	0.0373324	0.0996724	0.412971	No	-0.0017404	0.937676	0.974197	No	-0.0159062	0.475419	0.815599	No
OXT	OXT__Neurology	0.0146975	0.366087	0.602731	No	0.00265117	0.871287	0.939957	No	0.0289044	0.0721546	0.247474	No	0.0306782	0.0567925	0.364048	No
P4HB	P4HB__Oncology	-0.0154004	0.106716	0.286466	No	-0.00398198	0.678645	0.882906	No	-0.0151028	0.109169	0.30489	No	-0.00929202	0.325346	0.721971	No
PADI2	PADI2__Inflammation	0.000709703	0.974922	0.990134	No	-0.00946025	0.677219	0.88284	No	-0.0105006	0.637633	0.806956	No	0.0465165	0.03727	0.299021	No
PAG1	PAG1__Cardiometabolic	0.0273315	0.12618	0.322543	No	0.0257074	0.153037	0.502606	No	-0.0416543	0.0184922	0.112789	No	0.0281565	0.112046	0.494972	No
PALM	PALM__Oncology_II	-0.0169613	0.24354	0.476103	No	-0.0202014	0.167229	0.51927	No	-0.00418234	0.774924	0.89113	No	-0.0184901	0.207036	0.595749	No
PALM2	PALM2__Neurology_II	0.0835796	8.7788e-07	8.12332e-05	Yes	0.0695385	4.84296e-05	0.0025854	No	0.0566529	0.00077248	0.015879	Yes	0.0527992	0.00176159	0.084273	No
PAM	PAM__Cardiometabolic	-0.0368173	0.00920008	0.0668571	No	-0.0229834	0.106303	0.425246	No	-0.0288248	0.0396403	0.168357	No	-0.0323822	0.0209971	0.226632	No
PAMR1	PAMR1__Neurology	-0.00548201	0.677805	0.847562	No	-0.0186831	0.15921	0.509558	No	-0.0149097	0.253868	0.486026	No	0.0028822	0.825789	0.957736	No
PAPPA	PAPPA__Inflammation	0.0518352	0.0349437	0.149697	No	0.0264014	0.286214	0.646852	No	0.000605502	0.980076	0.986514	No	0.00881132	0.716941	0.917156	No
PARK7	PARK7__Neurology	0.0049093	0.709912	0.866237	No	0.0203804	0.124694	0.454537	No	-0.0105738	0.420569	0.64374	No	-0.00736531	0.575526	0.86498	No
PAXX	PAXX__Inflammation_II	-0.0170615	0.219591	0.447566	No	-0.00361082	0.796199	0.92017	No	0.00998062	0.467909	0.680774	No	-0.00746671	0.587519	0.867528	No
PBXIP1	PBXIP1__Oncology_II	0.0157222	0.312001	0.54549	No	-0.0212189	0.17503	0.533938	No	0.0276043	0.0733774	0.25024	No	0.0133011	0.389536	0.760984	No
PCBD1	PCBD1__Inflammation_II	0.00899026	0.565554	0.765972	No	0.0334281	0.0335577	0.232891	No	0.0087029	0.57276	0.760757	No	0.020078	0.193298	0.583661	No
PCDH1	PCDH1__Inflammation	-0.0415895	0.00269446	0.0304058	Yes	-0.0180977	0.194895	0.55929	No	-0.0344615	0.0124199	0.0899915	No	-0.02334	0.0912913	0.436575	No
PCDH12	PCDH12__Neurology_II	0.00322497	0.882806	0.957293	No	0.0245506	0.264574	0.625602	No	-0.00140883	0.947914	0.975319	No	0.0317645	0.141177	0.544314	No
PCDH17	PCDH17__Cardiometabolic	-0.0408751	0.00386492	0.0400336	No	-0.000627996	0.964832	0.979654	No	-0.0515321	0.000237263	0.00803221	Yes	-0.0301764	0.0319241	0.281165	No
PCDH7	PCDH7__Oncology_II	-0.0233615	0.0940223	0.262054	No	-0.0427554	0.00229778	0.0490665	No	-0.0175186	0.210823	0.447098	No	-0.0249499	0.0753214	0.404962	No
PCDH9	PCDH9__Oncology_II	-0.0250303	0.0778541	0.236288	No	-0.00285261	0.841707	0.93538	No	-0.0287723	0.0424473	0.174827	No	-0.0399223	0.00493695	0.120219	No
PCDHB15	PCDHB15__Oncology_II	0.00440343	0.814924	0.921077	No	-0.0109777	0.56187	0.835879	No	0.043693	0.0187727	0.113289	No	-0.0142004	0.446349	0.807705	No
PCOLCE	PCOLCE__Cardiometabolic	0.0111043	0.368692	0.602731	No	-0.00566577	0.648554	0.875501	No	0.00838567	0.491377	0.703125	No	-0.00611823	0.616013	0.877818	No
PCSK9	PCSK9__Cardiometabolic	-0.00619992	0.73676	0.881048	No	0.00392253	0.83259	0.931169	No	0.0131481	0.469291	0.682069	No	-0.0157069	0.38808	0.760032	No
PDCD1LG2	PDCD1LG2__Oncology	-0.00553047	0.805902	0.917631	No	-0.00158893	0.944091	0.972105	No	0.00412422	0.852687	0.932846	No	0.00412559	0.852851	0.969506	No
PDCD5	PDCD5__Neurology	0.00505386	0.653211	0.829955	No	0.0137492	0.224334	0.582491	No	-0.0220519	0.0486902	0.193535	No	0.0231475	0.0388967	0.30502	No
PDCD6	PDCD6__Cardiometabolic	-0.00954025	0.699524	0.863825	No	0.00795448	0.748926	0.91185	No	-0.0353681	0.146931	0.355295	No	0.028249	0.247469	0.638452	No
PDGFA	PDGFA__Cardiometabolic	-0.00719604	0.599104	0.789615	No	-0.00480805	0.727003	0.900767	No	0.00768635	0.570316	0.758963	No	0.00608939	0.653483	0.890996	No
PDGFRA	PDGFRA__Cardiometabolic	-0.00875567	0.57176	0.769741	No	0.00335215	0.829526	0.931169	No	-0.0325744	0.0327272	0.151418	No	-0.00863905	0.572028	0.864459	No
PDGFRB	PDGFRB__Cardiometabolic	-0.0243582	0.0482189	0.181232	No	0.000958151	0.938472	0.969399	No	-0.0139294	0.25437	0.486232	No	-0.00735685	0.547884	0.852536	No
PDIA3	PDIA3__Inflammation_II	-0.0180739	0.228727	0.460774	No	-0.0307862	0.0414087	0.256007	No	0.00883289	0.549882	0.747538	No	0.000679599	0.963348	0.994444	No
PDIA4	PDIA4__Cardiometabolic_II	-0.0141169	0.384944	0.614504	No	-0.00212778	0.896484	0.952401	No	0.004815	0.763989	0.88267	No	-0.0172002	0.2841	0.677742	No
PDLIM7	PDLIM7__Inflammation	0.0962115	3.34228e-09	6.83458e-07	Yes	0.0748576	5.0582e-06	0.000447325	No	0.0867076	6.96135e-08	2.41559e-05	Yes	0.0624194	0.000110917	0.0192441	No
PEAR1	PEAR1__Cardiometabolic	0.0332032	0.0246223	0.123198	No	0.0187537	0.207327	0.570296	No	0.0116301	0.424362	0.64798	No	0.0110092	0.450244	0.809237	No
PEBP1	PEBP1__Neurology	-0.0185293	0.180145	0.405576	No	0.0146588	0.291962	0.653618	No	-0.0155646	0.256627	0.487349	No	-0.00748038	0.586396	0.867102	No
PECAM1	PECAM1__Neurology	-0.0161145	0.23927	0.47139	No	0.00454843	0.741355	0.907408	No	-0.0115965	0.391914	0.618156	No	0.00990696	0.465406	0.812836	No
PENK	PENK__Inflammation_II	-0.0058092	0.813942	0.921077	No	-0.0013009	0.958233	0.97803	No	-0.0532831	0.029374	0.141917	No	-0.0335601	0.170102	0.563719	No
PEPD	PEPD__Inflammation_II	0.0138865	0.447341	0.677848	No	-0.0196001	0.286235	0.646852	No	0.0151103	0.402854	0.629835	No	-0.00773091	0.669189	0.90111	No
PGA4	PGA4__Inflammation_II	0.0192907	0.369191	0.602731	No	0.00539723	0.802771	0.923918	No	0.0093263	0.662201	0.822388	No	0.0270512	0.20574	0.593695	No
PGF	PGF__Inflammation	0.0720524	2.66575e-06	0.00021393	Yes	0.0449881	0.00364587	0.0702842	No	0.0705346	3.57553e-06	0.000413569	Yes	0.0560131	0.000243283	0.0281397	No
PGLYRP1	PGLYRP1__Cardiometabolic	0.0456179	0.0704647	0.224324	No	-0.00972686	0.701396	0.892539	No	0.0261772	0.29377	0.520758	No	0.0180872	0.467522	0.812836	No
PGLYRP2	PGLYRP2__Inflammation_II	0.00408465	0.820738	0.922416	No	-0.0250577	0.166962	0.51927	No	0.0114149	0.523017	0.726674	No	-0.00525524	0.769099	0.936412	No
PHOSPHO1	PHOSPHO1__Neurology	0.00749589	0.683531	0.850889	No	0.0260643	0.158747	0.509558	No	-0.0116734	0.520426	0.723799	No	0.0113985	0.531108	0.849926	No
PHYKPL	PHYKPL__Inflammation_II	0.00793941	0.677422	0.847562	No	0.0632019	0.000973353	0.0254908	Yes	0.00972984	0.60419	0.785221	No	-0.00738113	0.694462	0.907639	No
PI16	PI16__Inflammation_II	0.0149513	0.370011	0.602731	No	0.0192907	0.24999	0.610629	No	0.0233741	0.156144	0.368585	No	0.0110648	0.502815	0.831366	No
PI3	PI3__Cardiometabolic	0.0712959	0.000414406	0.0102381	No	0.0561392	0.0057184	0.0895296	No	0.0715695	0.000330961	0.00937497	Yes	0.0574589	0.00402759	0.111944	No
PIGR	PIGR__Neurology	-0.00754246	0.693795	0.860579	No	-0.00545768	0.77706	0.917827	No	-0.00400172	0.832364	0.922044	No	-0.00780483	0.680298	0.903592	No
PIK3IP1	PIK3IP1__Neurology	-0.04321	0.000912697	0.0158558	Yes	-0.0203654	0.120809	0.449554	No	-0.0282886	0.0278548	0.136616	No	-0.00564768	0.661436	0.898311	No
PILRA	PILRA__Neurology	0.0135983	0.259075	0.493557	No	0.00862848	0.476659	0.795928	No	0.00611403	0.608144	0.78962	No	-0.000918302	0.938736	0.993637	No
PILRB	PILRB__Cardiometabolic	0.0158712	0.329219	0.560682	No	0.0209751	0.199613	0.559696	No	-0.00119443	0.940664	0.974197	No	-0.0134646	0.402116	0.770984	No
PKD1	PKD1__Cardiometabolic_II	-0.0224832	0.0514893	0.188071	No	0.00463171	0.690248	0.887097	No	0.00781411	0.496126	0.707004	No	-0.00751246	0.513602	0.832849	No
PLA2G15	PLA2G15__Oncology	-0.0409206	0.00498745	0.0467742	No	-0.0056937	0.6982	0.891421	No	-0.0363115	0.0122814	0.0899915	No	-0.0110403	0.447716	0.808101	No
PLA2G1B	PLA2G1B__Cardiometabolic	0.0158956	0.432544	0.664862	No	0.02488	0.222006	0.581271	No	-0.00823985	0.680069	0.831099	No	-0.0158957	0.42703	0.791172	No
PLA2G7	PLA2G7__Neurology	-0.0190874	0.348545	0.584276	No	0.0131979	0.519497	0.819251	No	-0.0207669	0.302359	0.531906	No	-0.0226099	0.262384	0.65857	No
PLAT	PLAT__Cardiometabolic	-0.0252637	0.0749207	0.23264	No	-0.0215727	0.130694	0.468741	No	-0.0331563	0.0177742	0.110631	No	-0.0195136	0.16393	0.563719	No
PLAU	PLAU__Neurology	-0.0174704	0.192134	0.416648	No	0.0233839	0.0826459	0.370041	No	-0.0212965	0.108046	0.304813	No	0.00468286	0.724414	0.922226	No
PLAUR	PLAUR__Inflammation	-0.0234766	0.0489943	0.183299	No	0.0173393	0.148551	0.497718	No	-0.00582781	0.620309	0.797951	No	-0.0098052	0.405509	0.772437	No
PLG	PLG__Inflammation_II	-0.00965417	0.600744	0.789615	No	-0.0151333	0.414838	0.754329	No	0.0066367	0.716689	0.85446	No	-0.00615474	0.736883	0.923221	No
PLIN3	PLIN3__Cardiometabolic	0.0292058	0.12122	0.313906	No	0.0196433	0.300003	0.664121	No	-0.00859699	0.6445	0.811677	No	0.00976446	0.600797	0.875764	No
PLPBP	PLPBP__Cardiometabolic	0.0230146	0.147349	0.356025	No	0.0603146	0.000154332	0.00649129	Yes	-0.0250606	0.108582	0.30489	No	0.00342843	0.826584	0.957736	No
PLSCR3	PLSCR3__Neurology_II	0.019321	0.262501	0.49707	No	0.0171575	0.322707	0.677999	No	0.0368335	0.0303846	0.144927	No	0.01445	0.396493	0.767549	No
PLTP	PLTP__Cardiometabolic	0.0157079	0.226598	0.458481	No	0.0023374	0.858091	0.938856	No	0.00764223	0.552314	0.748073	No	0.00705566	0.583845	0.867102	No
PLXDC1	PLXDC1__Oncology	-0.080886	0.000464032	0.0107346	Yes	-0.0595261	0.0105905	0.126721	No	-0.0267367	0.24356	0.475592	No	-0.0195676	0.394345	0.764456	No
PLXDC2	PLXDC2__Neurology_II	0.00488551	0.817224	0.921077	No	-0.0310914	0.143657	0.491123	No	0.0242811	0.243439	0.475592	No	-0.0126957	0.542447	0.852536	No
PLXNA4	PLXNA4__Inflammation	-0.0473988	0.0015219	0.0226073	No	-0.0303943	0.0435207	0.260383	No	-0.0633305	2.08288e-05	0.00160613	Yes	-0.0253209	0.0902152	0.435628	No
PLXNB2	PLXNB2__Cardiometabolic	-0.0275321	0.0122385	0.0797516	No	0.00190139	0.863599	0.939827	No	-0.0196189	0.0709457	0.244957	No	-0.00357948	0.742321	0.923888	No
PLXNB3	PLXNB3__Cardiometabolic	-0.0163239	0.204678	0.428422	No	-0.0187726	0.146811	0.497461	No	-0.0388709	0.00226476	0.0312116	Yes	-0.0159281	0.212182	0.601887	No
PMCH	PMCH__Cardiometabolic_II	0.00283119	0.880127	0.956629	No	-0.012124	0.520459	0.819251	No	-0.00263696	0.886754	0.953596	No	0.0452256	0.0146653	0.193861	No
PNLIP	PNLIP__Inflammation_II	-0.00389374	0.853143	0.941306	No	-0.00615157	0.771235	0.917827	No	0.00196171	0.924906	0.968883	No	0.0051172	0.806093	0.954769	No
PNLIPRP2	PNLIPRP2__Inflammation	-0.00659165	0.790089	0.910365	No	0.00483755	0.846059	0.937566	No	-0.0135349	0.580639	0.766091	No	-0.0185387	0.450168	0.809237	No
PODXL	PODXL__Oncology	-0.0410901	0.0248667	0.123216	No	-0.011239	0.542422	0.823722	No	-0.0169331	0.351659	0.585255	No	-0.0146347	0.421538	0.790667	No
PODXL2	PODXL2__Oncology	-0.0306642	0.120138	0.312855	No	0.0212163	0.285365	0.646852	No	-0.0265818	0.174383	0.394209	No	-0.0271131	0.166718	0.563719	No
POLR2F	POLR2F__Oncology	0.058614	0.00464729	0.0447947	Yes	0.0198781	0.340868	0.694259	No	0.0467377	0.0221127	0.123263	No	0.0276472	0.176685	0.567198	No
POMC	POMC__Cardiometabolic_II	-0.0093924	0.603928	0.791551	No	-0.0493572	0.0066619	0.0957906	No	0.0137346	0.442828	0.660667	No	0.00376696	0.833532	0.961976	No
PON1	PON1__Inflammation_II	-0.00131115	0.950409	0.980604	No	0.00323767	0.878644	0.94393	No	-0.0108054	0.60386	0.785221	No	-0.0257945	0.216155	0.606734	No
PON3	PON3__Inflammation	-0.0192601	0.382118	0.61269	No	-0.0275027	0.214813	0.575547	No	-0.0200217	0.357243	0.588899	No	-0.0651615	0.00275634	0.0954861	No
POSTN	POSTN__Cardiometabolic_II	0.114599	7.34424e-11	2.03876e-08	Yes	0.064471	0.00028943	0.0107747	No	0.089607	3.01084e-07	5.97007e-05	Yes	0.0418728	0.0171716	0.207012	No
PPBP	PPBP__Inflammation_II	0.032239	0.0955979	0.263797	No	0.038858	0.0458421	0.264873	No	0.0611231	0.00136228	0.0227812	Yes	0.0565753	0.00308931	0.0999366	No
PPCDC	PPCDC__Neurology	0.0181137	0.203295	0.428019	No	0.0402243	0.00494546	0.0858037	No	0.00372035	0.7922	0.89688	No	0.0174547	0.217246	0.607939	No
PPIB	PPIB__Cardiometabolic	-0.022019	0.233382	0.466765	No	-0.0187955	0.312006	0.671418	No	-0.00902081	0.62183	0.799167	No	-0.00419309	0.818944	0.956814	No
PPP1R2	PPP1R2__Cardiometabolic	0.0225348	0.156571	0.369593	No	0.0292017	0.0678086	0.329085	No	-0.00321454	0.838283	0.924175	No	0.0215411	0.171989	0.563719	No
PPP3R1	PPP3R1__Neurology	-0.0387037	0.00559566	0.0506982	No	0.00392979	0.780028	0.917827	No	-0.0582118	2.24561e-05	0.00164048	Yes	0.000476224	0.972465	0.994444	No
PRAP1	PRAP1__Cardiometabolic_II	0.0250466	0.226064	0.458068	No	-0.040375	0.0524162	0.283872	No	0.0465264	0.0230229	0.127314	No	0.0409551	0.0457638	0.332566	No
PRCP	PRCP__Cardiometabolic	-0.0331981	0.114091	0.30049	No	-0.00861604	0.683678	0.883534	No	-0.036051	0.0831423	0.264682	No	-0.0251059	0.22842	0.622383	No
PRDX1	PRDX1__Neurology	-0.00626387	0.729278	0.877917	No	0.0140597	0.440007	0.76246	No	-0.0205443	0.249875	0.481703	No	0.0252174	0.158616	0.562214	No
PRELP	PRELP__Inflammation	0.0252499	0.106909	0.286466	No	0.00761683	0.628973	0.865831	No	-0.00378537	0.806053	0.905179	No	0.0135781	0.379446	0.753576	No
PRG2	PRG2__Cardiometabolic_II	0.046584	0.0264127	0.127738	No	0.00372509	0.860084	0.938867	No	0.0572415	0.00589096	0.057746	No	0.0267423	0.199305	0.589827	No
PRG3	PRG3__Cardiometabolic_II	0.0245229	0.237103	0.469472	No	-0.0305318	0.143531	0.491123	No	0.0439315	0.032471	0.150735	No	0.0170854	0.406519	0.772437	No
PRKAR1A	PRKAR1A__Cardiometabolic	0.01233	0.487889	0.716804	No	0.0282497	0.113833	0.43889	No	-0.0101501	0.562444	0.75232	No	0.0131705	0.453009	0.809237	No
PRKAR2A	PRKAR2A__Neurology_II	-0.00221774	0.905282	0.965936	No	0.0187911	0.316229	0.673199	No	0.012717	0.490606	0.703125	No	0.0212943	0.248946	0.639884	No
PRL	PRL__Neurology	-0.00951696	0.67456	0.84579	No	-0.0458686	0.044146	0.261857	No	-0.00955977	0.669324	0.827416	No	0.00171492	0.939052	0.993637	No
PRND	PRND__Neurology_II	0.00477488	0.816692	0.921077	No	-0.00750173	0.717268	0.897072	No	0.0159749	0.432391	0.655911	No	-0.0172559	0.397199	0.767626	No
PROC	PROC__Cardiometabolic	0.00946581	0.55391	0.759711	No	0.0161316	0.316033	0.673199	No	-0.010787	0.49458	0.705526	No	0.00606124	0.701585	0.911035	No
PROS1	PROS1__Inflammation_II	0.0113562	0.419916	0.651222	No	-0.0110211	0.436568	0.76246	No	0.0205909	0.13993	0.345593	No	0.00774693	0.579403	0.867102	No
PRRT3	PRRT3__Cardiometabolic_II	-0.0285831	0.0982293	0.269451	No	-0.0113382	0.514912	0.816463	No	-0.0128266	0.453377	0.667324	No	-0.020603	0.229582	0.622383	No
PRSS2	PRSS2__Cardiometabolic	0.0219197	0.292398	0.523	No	0.00443003	0.832524	0.931169	No	0.00139482	0.946018	0.974813	No	0.0115253	0.576446	0.86498	No
PRSS22	PRSS22__Inflammation_II	-0.0211604	0.265577	0.499554	No	-0.00732973	0.701684	0.892539	No	-0.0283462	0.13177	0.335607	No	-0.0290084	0.123168	0.507292	No
PRSS27	PRSS27__Cardiometabolic	-0.034654	0.00701256	0.056179	No	-0.0132004	0.30745	0.667393	No	-0.0208535	0.102223	0.294979	No	-0.0391481	0.00217633	0.0912668	No
PRSS53	PRSS53__Neurology_II	-0.0267571	0.180754	0.405965	No	-0.021676	0.281035	0.644866	No	0.0263964	0.181283	0.403608	No	0.00312616	0.874448	0.969627	No
PRSS8	PRSS8__Inflammation	0.00567609	0.734777	0.881048	No	0.0160005	0.342495	0.695004	No	-0.0385171	0.0205657	0.118656	No	-0.00696498	0.676268	0.902816	No
PRTG	PRTG__Oncology	-0.0211629	0.0514562	0.188071	No	-0.0144246	0.187298	0.551952	No	-0.0150983	0.16128	0.376225	No	-0.00620178	0.565761	0.8609	No
PRTN3	PRTN3__Cardiometabolic	-0.00781777	0.733877	0.881048	No	-0.0206726	0.371378	0.724996	No	0.01399	0.537275	0.736895	No	0.000877142	0.969196	0.994444	No
PSAP	PSAP__Cardiometabolic_II	-0.0252784	0.275433	0.508236	No	-0.0255388	0.273529	0.634763	No	0.00581665	0.799473	0.902903	No	0.0228519	0.31892	0.71397	No
PSME1	PSME1__Neurology	-0.0175457	0.364267	0.601658	No	-0.0263194	0.176076	0.534478	No	0.0330309	0.0834318	0.264996	No	0.0116113	0.54379	0.852536	No
PSME2	PSME2__Neurology	0.0401869	0.0560031	0.198083	No	0.0253851	0.230414	0.591455	No	0.0257615	0.214848	0.451145	No	0.0253499	0.22318	0.617079	No
PSMG3	PSMG3__Inflammation	0.0420971	0.0775505	0.236107	No	0.0229949	0.338121	0.690668	No	-0.0298888	0.2053	0.441437	No	-0.030116	0.202779	0.589827	No
PTGDS	PTGDS__Cardiometabolic	0.00813748	0.619673	0.80159	No	-0.000863338	0.958312	0.97803	No	-0.0134107	0.407728	0.633979	No	0.00366003	0.821603	0.957495	No
PTGR1	PTGR1__Cardiometabolic_II	-0.0373108	0.0876697	0.252985	No	-0.0548198	0.0125866	0.138085	No	0.0318241	0.141522	0.347053	No	0.053577	0.0134207	0.184945	No
PTH1R	PTH1R__Inflammation	0.000427985	0.979097	0.99034	No	-0.022458	0.171684	0.52628	No	0.00446763	0.782578	0.892561	No	-0.00140704	0.93088	0.993129	No
PTN	PTN__Cardiometabolic	0.0213479	0.359549	0.596773	No	0.0206843	0.377581	0.731784	No	-0.00223835	0.92241	0.966997	No	-0.0090655	0.693716	0.907639	No
PTP4A3	PTP4A3__Inflammation_II	-0.035172	0.0180072	0.104142	No	-0.0138192	0.356219	0.707342	No	-0.0232572	0.115094	0.314998	No	-0.0430274	0.00354049	0.105795	No
PTPRB	PTPRB__Cardiometabolic_II	-0.0197019	0.335026	0.569175	No	0.0113632	0.580549	0.843511	No	0.0199345	0.323704	0.559528	No	-0.000657481	0.97408	0.994444	No
PTPRC	PTPRC__Cardiometabolic_II	0.00277446	0.815592	0.921077	No	0.00311764	0.794556	0.919651	No	0.0194438	0.100374	0.294543	No	0.0242517	0.0406762	0.313658	No
PTPRF	PTPRF__Cardiometabolic	-0.0241354	0.0247891	0.123216	No	-0.0205321	0.0577419	0.3013	No	-0.0345126	0.00119733	0.020722	Yes	-0.0229652	0.0315394	0.281165	No
PTPRK	PTPRK__Oncology_II	-0.0120442	0.559546	0.7629	No	0.0294096	0.15666	0.507438	No	-0.0219192	0.283792	0.514549	No	0.00276269	0.892798	0.974983	No
PTPRN2	PTPRN2__Neurology	-0.0432557	0.00677702	0.0553324	No	-0.0289331	0.0720192	0.340112	No	-0.0291958	0.0657484	0.235203	No	-0.0173495	0.275283	0.672983	No
PTPRR	PTPRR__Neurology_II	0.00444563	0.758215	0.890593	No	-0.00824915	0.570543	0.838174	No	0.00842005	0.559319	0.750898	No	-0.0366003	0.0112073	0.169084	No
PTPRS	PTPRS__Cardiometabolic	-0.0262723	0.03593	0.15251	No	-0.0109381	0.385626	0.738275	No	-0.0180904	0.14549	0.353921	No	-0.0216881	0.0814121	0.415035	No
PTPRZ1	PTPRZ1__Cardiometabolic_II	-0.0159055	0.32284	0.555268	No	0.00774171	0.633192	0.86817	No	-0.0195839	0.218357	0.454253	No	-0.0239894	0.132269	0.520084	No
PTS	PTS__Neurology	-0.00515062	0.796561	0.914053	No	-0.00260518	0.896821	0.952401	No	-0.0133048	0.50088	0.711879	No	-0.0143126	0.470121	0.812836	No
PVALB	PVALB__Oncology	-0.0148395	0.418823	0.650526	No	0.00206027	0.911205	0.955973	No	-0.00183327	0.91979	0.966529	No	-0.0229456	0.208181	0.597014	No
PVR	PVR__Neurology	-0.0341279	0.00930965	0.067301	No	-0.0142531	0.28082	0.644866	No	-0.0217306	0.0949352	0.286866	No	-0.0124089	0.341382	0.725861	No
PYDC1	PYDC1__Cardiometabolic_II	0.00583948	0.712087	0.866237	No	0.0287337	0.0708694	0.340034	No	0.0148475	0.341622	0.575451	No	0.0101453	0.516432	0.83544	No
PZP	PZP__Inflammation_II	0.055944	0.0112692	0.0753798	No	0.0406275	0.0674964	0.329085	No	0.0545417	0.012377	0.0899915	No	0.0114658	0.599948	0.875764	No
QDPR	QDPR__Cardiometabolic	-0.0363605	0.0779684	0.236288	No	0.0278244	0.179844	0.537981	No	-0.0469702	0.0215009	0.12101	No	0.0161718	0.429674	0.794125	No
QPCT	QPCT__Cardiometabolic	-0.0336979	0.0173727	0.10261	No	-0.0232992	0.102268	0.416228	No	-0.0307799	0.0289558	0.14102	No	-0.0344633	0.014609	0.193861	No
QSOX1	QSOX1__Inflammation_II	0.0042362	0.76075	0.892579	No	-0.0220427	0.114904	0.439357	No	0.00422821	0.759427	0.87948	No	-0.00205908	0.881606	0.972498	No
RARRES2	RARRES2__Cardiometabolic	0.00325755	0.817926	0.921077	No	-0.0261949	0.0656401	0.325387	No	-0.000336936	0.980828	0.986514	No	-0.00218708	0.87624	0.969874	No
RBFOX3	RBFOX3__Neurology_II	0.0296004	0.0894719	0.256925	No	0.0621318	0.000387433	0.0123806	Yes	-0.0012585	0.942056	0.974197	No	0.0328465	0.0580974	0.364883	No
RBKS	RBKS__Neurology	-0.0101751	0.521109	0.738061	No	0.0213986	0.179746	0.537981	No	-0.0358077	0.0221072	0.123263	No	0.0205593	0.189965	0.580808	No
RBP1	RBP1__Neurology_II	-0.00586624	0.735656	0.881048	No	-0.0166519	0.341127	0.694259	No	-0.000772259	0.964132	0.985431	No	0.000405732	0.98118	0.994444	No
REG1A	REG1A__Cardiometabolic	0.0574972	0.00244092	0.028606	Yes	0.0138395	0.469035	0.789642	No	0.0458119	0.0156486	0.101973	No	0.0101355	0.593733	0.874524	No
REG1B	REG1B__Cardiometabolic	0.0532571	0.00668073	0.0553324	No	0.00364763	0.853668	0.938856	No	0.0310673	0.110466	0.306042	No	0.00710864	0.715526	0.91619	No
REG3A	REG3A__Cardiometabolic	0.0530117	0.00597605	0.0524984	No	0.00855099	0.659749	0.877886	No	0.0466816	0.0151962	0.100118	No	0.0299718	0.119863	0.504151	No
REG4	REG4__Inflammation	0.0519053	0.0121605	0.0796168	No	0.016568	0.426776	0.759557	No	0.04672	0.0232073	0.127319	No	0.0187184	0.364418	0.744937	No
RELT	RELT__Neurology	-0.0216643	0.0252613	0.123897	No	-0.0173519	0.0749704	0.348023	No	-0.0143528	0.137078	0.342819	No	-0.0112014	0.246894	0.638452	No
REN	REN__Cardiometabolic	-0.0460713	0.0251549	0.123812	No	-0.043428	0.0358222	0.241365	No	0.0329361	0.104736	0.299123	No	0.0106869	0.599323	0.875764	No
RET	RET__Oncology	-0.0563602	0.00159079	0.0230001	Yes	-0.0372261	0.0384493	0.250736	No	-0.0287599	0.106984	0.302431	No	-0.0105984	0.553221	0.8579	No
RETN	RETN__Cardiometabolic	0.0218624	0.287779	0.517407	No	-0.0154299	0.455878	0.77639	No	0.0217885	0.281933	0.512875	No	0.00396899	0.844882	0.969506	No
RGMA	RGMA__Neurology	-0.0430069	0.000519669	0.0114492	Yes	-0.014946	0.231437	0.592684	No	-0.0567651	3.38821e-06	0.000413569	Yes	-0.0180948	0.140563	0.543458	No
RGMB	RGMB__Neurology	-0.0392725	0.00223711	0.0275247	No	-0.0259937	0.0444994	0.262831	No	-0.0410839	0.00125131	0.0211807	Yes	-0.0299221	0.0190826	0.218898	No
RHOC	RHOC__Neurology	0.0736061	5.75274e-05	0.00234847	No	0.0705245	0.000128068	0.00573415	No	0.0305646	0.0926008	0.282483	No	0.0930259	2.94688e-07	0.000409026	Yes
RIDA	RIDA__Inflammation_II	-0.0305454	0.0169208	0.101233	No	-0.0190082	0.139692	0.485859	No	-0.0255843	0.0435257	0.17786	No	-0.0287933	0.0232325	0.240647	No
RLN2	RLN2__Inflammation_II	-0.0106562	0.550839	0.75696	No	-0.0506024	0.00480534	0.0854594	No	0.00390566	0.825234	0.92002	No	-0.0116652	0.509996	0.831411	No
RNASE1	RNASE1__Inflammation_II	0.0012443	0.959541	0.983586	No	0.0140839	0.567933	0.838174	No	-0.0291874	0.228122	0.465087	No	-0.022022	0.364018	0.744937	No
RNASE10	RNASE10__Cardiometabolic_II	0.0124338	0.557637	0.761811	No	0.0204199	0.338326	0.690668	No	0.0064244	0.759061	0.87948	No	0.00993592	0.635713	0.885913	No
RNASE3	RNASE3__Cardiometabolic	0.0555526	0.0043786	0.0431028	Yes	0.025095	0.200911	0.559922	No	0.0404812	0.0365477	0.162071	No	-0.00287207	0.88234	0.972498	No
RNASE4	RNASE4__Inflammation_II	0.0146529	0.368102	0.602731	No	-0.0190919	0.243579	0.603728	No	0.0170232	0.290535	0.518287	No	0.0149857	0.353285	0.736275	No
RNASE6	RNASE6__Inflammation_II	-0.00698219	0.55757	0.761811	No	-0.00337773	0.777833	0.917827	No	0.0162809	0.167628	0.384575	No	0.00736622	0.533456	0.850617	No
RNASET2	RNASET2__Cardiometabolic	-0.0230049	0.142551	0.348347	No	-0.0120341	0.44592	0.769821	No	-0.0132429	0.394934	0.6194	No	0.00557623	0.720646	0.921047	No
RNF149	RNF149__Cardiometabolic_II	-0.0242859	0.0723717	0.22882	No	0.0111681	0.411572	0.754329	No	-0.00506344	0.705938	0.847614	No	-0.0241369	0.0723404	0.400875	No
RNF5	RNF5__Cardiometabolic_II	-0.058195	0.00608574	0.0525133	No	0.00978491	0.646933	0.875501	No	-0.0137299	0.513753	0.718839	No	-0.00377514	0.857709	0.969591	No
ROBO1	ROBO1__Inflammation	-0.0343335	0.0110661	0.0752929	No	-0.0101571	0.455479	0.77639	No	-0.0470187	0.000445543	0.0114521	Yes	-0.0366427	0.00635671	0.124269	No
ROBO2	ROBO2__Neurology	-0.0521655	4.10188e-05	0.00193819	Yes	-0.0347503	0.0066943	0.0957906	No	-0.0506836	5.74679e-05	0.00336763	Yes	-0.0323372	0.0105274	0.165143	No
ROR1	ROR1__Cardiometabolic	-0.0197355	0.0871468	0.252	No	-0.0245054	0.0345792	0.236433	No	-0.0203111	0.075713	0.255072	No	-0.0104924	0.359961	0.743594	No
RSPO1	RSPO1__Neurology	-0.0153818	0.450706	0.68146	No	0.00123166	0.952137	0.975295	No	-0.00565981	0.780194	0.892561	No	0.0154867	0.44597	0.807705	No
RSPO3	RSPO3__Oncology	-0.019432	0.213016	0.438674	No	0.00907176	0.56357	0.837479	No	-0.0260899	0.0910195	0.280744	No	-0.00584617	0.705483	0.912491	No
RTBDN	RTBDN__Oncology	-0.0194709	0.149408	0.356525	No	-0.0382489	0.00486404	0.0854594	No	-0.0314584	0.0185273	0.112789	No	-0.00519313	0.698119	0.909849	No
RTN4R	RTN4R__Oncology	-0.0645865	0.00225674	0.0275247	No	-0.0264511	0.214485	0.575547	No	-0.0562397	0.00745475	0.0654267	No	-0.0505975	0.0162638	0.198019	No
RWDD1	RWDD1__Neurology	0.041102	0.00140719	0.0214635	No	0.0560528	1.46757e-05	0.00101849	Yes	-0.0125738	0.325333	0.560272	No	0.0168127	0.189118	0.580743	No
S100A11	S100A11__Cardiometabolic	0.0559431	0.00110687	0.0182898	No	0.0434854	0.0117421	0.13359	No	0.0274998	0.104147	0.298054	No	0.0315869	0.062341	0.379514	No
S100A13	S100A13__Inflammation_II	0.0403805	0.0543217	0.195036	No	0.0397433	0.0599242	0.311516	No	0.00916927	0.657589	0.820066	No	-0.000838746	0.967677	0.994444	No
S100A4	S100A4__Oncology	0.0887084	2.99164e-07	2.966e-05	Yes	0.0590959	0.000713964	0.0202241	No	0.0462688	0.00714094	0.0643612	No	0.0218425	0.205317	0.593695	No
SAA4	SAA4__Inflammation_II	-0.0125458	0.560632	0.7629	No	-0.0296265	0.171902	0.52628	No	0.00808521	0.704846	0.847614	No	-0.0102663	0.63109	0.883125	No
SBSN	SBSN__Cardiometabolic_II	0.0486862	0.0239694	0.122518	No	0.00631237	0.771341	0.917827	No	0.0072879	0.731801	0.861108	No	0.0236846	0.26596	0.659735	No
SCAMP3	SCAMP3__Oncology	-0.013947	0.285704	0.517014	No	-0.00528947	0.687562	0.885284	No	-0.0323432	0.0125132	0.0899915	No	-0.00584195	0.652706	0.890812	No
SCARA5	SCARA5__Neurology	-0.00294117	0.831952	0.92975	No	-0.0381892	0.00611344	0.0922332	No	0.00623545	0.648425	0.814493	No	0.015023	0.272852	0.670843	No
SCARB2	SCARB2__Neurology	-0.0063608	0.560331	0.7629	No	0.00155556	0.887436	0.947604	No	0.00439694	0.684131	0.83223	No	0.0242408	0.0250825	0.248675	No
SCARF1	SCARF1__Cardiometabolic	-0.0241514	0.0667089	0.217792	No	0.00816889	0.537778	0.822066	No	0.0111365	0.393757	0.6194	No	-0.0183075	0.16152	0.562214	No
SCARF2	SCARF2__Neurology	0.0275904	0.0297649	0.136023	No	0.0199673	0.118179	0.446241	No	0.018287	0.143849	0.352139	No	0.0160696	0.199758	0.589827	No
SCG2	SCG2__Oncology	-0.0199071	0.190576	0.416251	No	-0.0387837	0.0112219	0.1298	No	-0.0424209	0.00478007	0.0498852	Yes	-0.026061	0.0837931	0.419873	No
SCG3	SCG3__Inflammation	0.00456338	0.852495	0.941306	No	-0.00519158	0.833481	0.931169	No	-0.0185788	0.444322	0.661007	No	-0.00143072	0.953132	0.994444	No
SCGB1A1	SCGB1A1__Inflammation	0.0233229	0.205136	0.428422	No	0.0245263	0.185428	0.548773	No	0.0411639	0.0237393	0.128211	No	0.00848781	0.641965	0.88751	No
SCGB3A2	SCGB3A2__Inflammation	0.0365293	0.0728788	0.2299	No	0.0253002	0.217118	0.576913	No	0.0276735	0.169931	0.388575	No	-0.0346155	0.0866425	0.424946	No
SCLY	SCLY__Oncology	0.0474191	0.00464698	0.0447947	No	0.0433617	0.0101339	0.12453	No	0.0243199	0.141177	0.347053	No	0.0307638	0.0630781	0.379882	No
SCN2A	SCN2A__Neurology_II	-0.0542155	0.00801389	0.0620932	No	-0.0184932	0.369875	0.723079	No	-0.0332009	0.101811	0.294979	No	-0.0147632	0.468259	0.812836	No
SCN2B	SCN2B__Neurology_II	-0.0680336	0.000251138	0.0069138	Yes	-0.00423453	0.821321	0.929848	No	-0.025217	0.172257	0.391314	No	-0.0388928	0.0354751	0.292402	No
SCN4B	SCN4B__Cardiometabolic_II	-0.0654318	8.30637e-05	0.00300664	Yes	-0.0137805	0.411022	0.754329	No	-0.0411654	0.0126129	0.0902405	No	-0.0416876	0.011646	0.173299	No
SCPEP1	SCPEP1__Cardiometabolic_II	0.0152114	0.495995	0.721637	No	0.0140844	0.530855	0.820535	No	0.00415953	0.850456	0.932165	No	0.0128373	0.561178	0.86036	No
SCRG1	SCRG1__Cardiometabolic_II	-0.00166024	0.93245	0.973114	No	-0.0152975	0.437477	0.76246	No	-0.00288323	0.881488	0.952032	No	-0.0093932	0.627783	0.882839	No
SCRN1	SCRN1__Inflammation	-0.00917038	0.635208	0.813348	No	0.0426385	0.0282477	0.210142	No	-0.0278748	0.145053	0.353836	No	-0.0059408	0.756669	0.930903	No
SDC1	SDC1__Cardiometabolic	-0.0448391	0.012872	0.0827146	No	0.0324125	0.0738731	0.34408	No	-0.0329184	0.0644776	0.232439	No	-0.000156008	0.993024	0.994457	No
SDC4	SDC4__Cardiometabolic	0.0221917	0.148659	0.356025	No	0.0676381	1.13335e-05	0.000873941	Yes	-0.0185319	0.223445	0.460834	No	0.0126546	0.406598	0.772437	No
SDK2	SDK2__Inflammation_II	-0.0701565	2.88787e-05	0.00154168	Yes	-0.0353127	0.0367311	0.242775	No	-0.0256793	0.122063	0.322099	No	-0.00215607	0.89686	0.976817	No
SEL1L	SEL1L__Cardiometabolic_II	-0.0263817	0.0748984	0.23264	No	-0.00409876	0.783336	0.918666	No	0.00699598	0.633456	0.805745	No	-0.0116562	0.427506	0.791172	No
SELE	SELE__Cardiometabolic	-0.0129228	0.555206	0.760077	No	-0.00648577	0.768538	0.917827	No	0.0532426	0.0136414	0.0942004	No	-0.00119513	0.955958	0.994444	No
SELENOP	SELENOP__Inflammation_II	-0.0106324	0.37917	0.610247	No	-0.0340016	0.0051369	0.0859699	No	0.0128958	0.281811	0.512875	No	0.00374331	0.755154	0.930903	No
SELL	SELL__Inflammation_II	0.00750523	0.672888	0.84522	No	-0.0146095	0.41399	0.754329	No	0.0283328	0.105709	0.300216	No	0.00615016	0.725989	0.922777	No
SELP	SELP__Cardiometabolic	0.0466636	0.0239812	0.122518	No	0.0503537	0.0154602	0.153277	No	0.0680462	0.000874108	0.0173323	Yes	0.0596431	0.00359886	0.105795	No
SELPLG	SELPLG__Inflammation	-0.0185044	0.351527	0.588563	No	0.0042227	0.832681	0.931169	No	-0.0493025	0.0122389	0.0899915	No	-0.0237312	0.229147	0.622383	No
SEMA3F	SEMA3F__Cardiometabolic	-0.0324779	0.00329145	0.0348743	No	-0.0225137	0.0428731	0.260088	No	-0.0243477	0.0265924	0.135852	No	-0.0095709	0.38445	0.75845	No
SEMA3G	SEMA3G__Inflammation_II	-0.00762626	0.583436	0.777914	No	-0.000392603	0.977609	0.983989	No	0.0238893	0.0807887	0.260099	No	0.000649431	0.962201	0.994444	No
SEMA4C	SEMA4C__Oncology	-0.0270654	0.121879	0.314525	No	-0.010791	0.540198	0.823722	No	-0.0374703	0.0313162	0.147345	No	-0.0120027	0.491308	0.827997	No
SEMA4D	SEMA4D__Neurology	-0.0530271	0.000377299	0.00969798	Yes	-0.0168722	0.261722	0.623759	No	-0.0428871	0.00379187	0.0431403	No	-0.0142034	0.339171	0.725861	No
SEMA6C	SEMA6C__Inflammation_II	-0.0311049	0.118702	0.310278	No	-0.0235725	0.240211	0.601827	No	-0.0242285	0.218945	0.454253	No	0.00893683	0.650458	0.889862	No
SEMA7A	SEMA7A__Cardiometabolic	-0.0635111	0.000543417	0.011604	Yes	-0.0147038	0.426952	0.759557	No	-0.0451405	0.0138243	0.0949909	No	-0.0478965	0.00910338	0.146924	No
SEPTIN8	SEPTIN8__Neurology_II	0.0538096	0.000240608	0.0068156	Yes	0.0226713	0.124769	0.454537	No	0.0420702	0.00376981	0.0431403	Yes	0.0226478	0.119847	0.504151	No
SERPINA1	SERPINA1__Inflammation_II	0.0085829	0.683425	0.850889	No	0.0137726	0.515421	0.816463	No	0.0548918	0.00838008	0.0688257	No	-0.0108694	0.602603	0.875825	No
SERPINA11	SERPINA11__Cardiometabolic	0.0265265	0.259936	0.493557	No	0.0019661	0.933872	0.968047	No	-0.0178712	0.44236	0.660667	No	0.00546621	0.814564	0.956527	No
SERPINA12	SERPINA12__Cardiometabolic	0.0591396	0.0235548	0.121539	No	0.0363395	0.166333	0.51927	No	0.0470437	0.0684331	0.239861	No	0.0185848	0.472875	0.813322	No
SERPINA3	SERPINA3__Inflammation_II	0.0155366	0.326472	0.558058	No	0.0350081	0.0278835	0.210142	No	0.0293772	0.0626585	0.229472	No	-0.00178699	0.910035	0.983637	No
SERPINA4	SERPINA4__Inflammation_II	0.0142832	0.413583	0.64554	No	-0.0058239	0.740402	0.907408	No	0.023624	0.173479	0.393446	No	-0.00154862	0.929039	0.991976	No
SERPINA5	SERPINA5__Inflammation_II	0.0247995	0.123929	0.319134	No	-0.0192314	0.235767	0.59499	No	0.0256017	0.109615	0.3049	No	0.0106512	0.50648	0.831366	No
SERPINA6	SERPINA6__Inflammation_II	-0.0204953	0.31132	0.54549	No	-0.0217854	0.284768	0.646852	No	0.0134639	0.501309	0.711879	No	-0.0190549	0.342023	0.725884	No
SERPINA7	SERPINA7__Inflammation_II	0.0136634	0.495724	0.721637	No	-0.00219463	0.913404	0.956834	No	0.0229116	0.248058	0.479533	No	-0.014291	0.472007	0.812836	No
SERPINA9	SERPINA9__Oncology	0.0611183	0.00562502	0.0506982	No	0.0218693	0.325991	0.679392	No	0.0415956	0.0580354	0.218301	No	0.0348223	0.112912	0.494972	No
SERPINB1	SERPINB1__Neurology	-0.0248972	0.0923331	0.260484	No	-0.00423821	0.775898	0.917827	No	-0.00738385	0.613662	0.793814	No	-0.0175788	0.230205	0.622622	No
SERPINB6	SERPINB6__Neurology	-0.0138522	0.369711	0.602731	No	0.00795193	0.608824	0.854446	No	-0.0186193	0.222963	0.460525	No	-0.00924517	0.545952	0.852536	No
SERPINB8	SERPINB8__Inflammation	0.0137366	0.513712	0.735152	No	-0.0109004	0.606544	0.854446	No	0.0023012	0.911807	0.96324	No	0.0321518	0.122296	0.506706	No
SERPINB9	SERPINB9__Neurology	-0.0340806	0.0369116	0.154371	No	-0.0133506	0.416763	0.754329	No	-0.0267684	0.0975436	0.289259	No	0.000149787	0.99262	0.994457	No
SERPINC1	SERPINC1__Inflammation_II	-0.00278984	0.88869	0.960671	No	-0.00328996	0.869689	0.939957	No	0.0183627	0.352987	0.585359	No	-0.0319309	0.106769	0.479596	No
SERPIND1	SERPIND1__Inflammation_II	0.000331269	0.982362	0.99165	No	-0.0223109	0.138762	0.485142	No	0.0179706	0.225914	0.464545	No	-0.00848171	0.56833	0.862123	No
SERPINE1	SERPINE1__Cardiometabolic	0.0874631	1.11199e-05	0.000701563	Yes	0.0700619	0.000474527	0.0146365	No	0.0610852	0.00200077	0.0293285	No	0.0321175	0.106176	0.478771	No
SERPINE2	SERPINE2__Cardiometabolic_II	0.00210922	0.920499	0.968493	No	-0.0338024	0.111755	0.435804	No	-0.0171583	0.409267	0.635417	No	-0.010874	0.601631	0.875764	No
SERPINF1	SERPINF1__Inflammation_II	-0.00618028	0.701556	0.865364	No	-0.0387853	0.016739	0.160232	No	0.028341	0.0771214	0.256528	No	0.0218092	0.174544	0.563719	No
SERPINF2	SERPINF2__Inflammation_II	-0.0167771	0.378143	0.610108	No	-0.00836789	0.662209	0.877886	No	0.0204171	0.278486	0.510258	No	-0.0200658	0.287631	0.67913	No
SERPING1	SERPING1__Inflammation_II	-0.00147962	0.916466	0.968493	No	-0.00117959	0.933759	0.968047	No	0.0255213	0.0680952	0.239861	No	-0.00584505	0.676715	0.902816	No
SERPINI1	SERPINI1__Inflammation_II	-0.0154532	0.520545	0.738015	No	-0.00955372	0.692821	0.887321	No	-0.0511452	0.0310662	0.146804	No	-0.0652624	0.00596575	0.124269	No
SERPINI2	SERPINI2__Oncology_II	0.00732859	0.671729	0.844528	No	-0.00312767	0.857357	0.938856	No	0.0148721	0.385055	0.612191	No	0.0134507	0.433163	0.796332	No
SEZ6	SEZ6__Neurology_II	-0.0356573	0.0448787	0.172335	No	-0.0174241	0.330367	0.682366	No	-0.00438602	0.804264	0.904249	No	-0.0311845	0.0783848	0.407778	No
SEZ6L	SEZ6L__Oncology	-0.017892	0.321766	0.554796	No	-0.0154573	0.394954	0.74367	No	-0.0417893	0.0192095	0.114514	No	-0.0237064	0.185201	0.57722	No
SEZ6L2	SEZ6L2__Oncology	-0.0373842	0.00664642	0.0553324	No	-0.0171998	0.215208	0.575547	No	-0.0446324	0.00109874	0.0205406	Yes	-0.0181573	0.185476	0.57722	No
SFRP1	SFRP1__Neurology	-0.0369945	0.0385403	0.156071	No	-0.00451818	0.80181	0.923578	No	-0.059731	0.00076755	0.015879	Yes	-0.00857158	0.630501	0.883125	No
SFRP4	SFRP4__Inflammation_II	-0.0103008	0.571703	0.769741	No	-0.0379	0.0384243	0.250736	No	-0.00490777	0.784502	0.893264	No	-0.0402863	0.0248479	0.248675	No
SFTPD	SFTPD__Cardiometabolic	-0.0114023	0.541658	0.749573	No	-0.00343187	0.855043	0.938856	No	-0.0177597	0.336661	0.571952	No	-0.00925804	0.617073	0.877818	No
SGSH	SGSH__Cardiometabolic_II	0.0045407	0.856384	0.944131	No	-0.020373	0.419619	0.754445	No	0.0171563	0.488385	0.702465	No	-0.0354911	0.152596	0.553138	No
SHBG	SHBG__Inflammation_II	0.0201481	0.307955	0.541898	No	-0.0425158	0.0323459	0.226748	No	0.00145395	0.940764	0.974197	No	-0.0268801	0.170077	0.563719	No
SHISA5	SHISA5__Cardiometabolic_II	0.00660394	0.789841	0.910365	No	-3.47318e-05	0.998889	0.998889	No	0.0198685	0.417461	0.640968	No	-0.00202337	0.934294	0.993637	No
SHMT1	SHMT1__Inflammation	0.0238706	0.301061	0.536014	No	0.0119039	0.608341	0.854446	No	0.0439858	0.0527885	0.204096	No	0.00758597	0.739041	0.923221	No
SIAE	SIAE__Oncology	-0.0443588	0.0618265	0.208289	No	0.00290297	0.903398	0.954759	No	-0.0520206	0.0268171	0.135852	No	-0.0078937	0.737688	0.923221	No
SIGLEC1	SIGLEC1__Inflammation	0.0177142	0.279646	0.511395	No	0.0230719	0.161654	0.513136	No	0.0200748	0.212707	0.449371	No	0.0180255	0.264184	0.659735	No
SIGLEC10	SIGLEC10__Inflammation	0.00564002	0.703451	0.866127	No	0.00451841	0.761822	0.915506	No	0.0169674	0.245585	0.478082	No	0.0320674	0.0284326	0.264862	No
SIGLEC5	SIGLEC5__Neurology	0.0248765	0.275722	0.508236	No	-0.0235846	0.30435	0.667393	No	0.015026	0.504546	0.712422	No	0.00332537	0.882815	0.972498	No
SIGLEC6	SIGLEC6__Oncology	3.11918e-05	0.998778	0.998778	No	0.00289928	0.887526	0.947604	No	0.000489435	0.980609	0.986514	No	0.0101975	0.61322	0.877474	No
SIGLEC7	SIGLEC7__Cardiometabolic	0.0220436	0.234858	0.467034	No	0.0427829	0.0217619	0.191264	No	-0.00754192	0.680674	0.831099	No	0.0176898	0.335114	0.725645	No
SIGLEC8	SIGLEC8__Cardiometabolic_II	0.0108365	0.457875	0.68706	No	0.0333362	0.0230832	0.192612	No	0.0214782	0.136841	0.342819	No	0.0270766	0.0610439	0.374907	No
SIGLEC9	SIGLEC9__Oncology	0.0159602	0.230271	0.462542	No	0.0191893	0.151771	0.502606	No	0.000510215	0.969154	0.986514	No	0.01444	0.274466	0.672983	No
SIRPA	SIRPA__Cardiometabolic	0.00173054	0.944672	0.978128	No	0.00722509	0.773164	0.917827	No	0.00981478	0.690402	0.836924	No	-0.0110289	0.654948	0.891244	No
SIRPB1	SIRPB1__Inflammation	-0.0569588	0.00663456	0.0553324	No	-0.017422	0.409763	0.754329	No	-0.00524013	0.800386	0.9032	No	0.00225648	0.913478	0.983637	No
SIRT2	SIRT2__Oncology	-0.00663153	0.695367	0.860989	No	0.00410538	0.809696	0.925284	No	-0.0363131	0.0303733	0.144927	No	-0.00926896	0.581296	0.867102	No
SLAMF8	SLAMF8__Oncology	0.0305106	0.204195	0.428422	No	-0.0158429	0.512502	0.81555	No	-0.00380866	0.872702	0.947191	No	0.000777719	0.973951	0.994444	No
SLC16A1	SLC16A1__Neurology	-0.000710534	0.971563	0.990134	No	-0.00465779	0.816227	0.928626	No	-0.00961648	0.626886	0.801951	No	-0.0136923	0.489918	0.827997	No
SLITRK1	SLITRK1__Inflammation_II	-0.0303818	0.056237	0.198114	No	-0.0245172	0.125976	0.457733	No	-0.0324581	0.040454	0.169652	No	-0.0339436	0.0322084	0.281165	No
SLITRK2	SLITRK2__Oncology	-0.0250504	0.0508139	0.186586	No	-0.0273856	0.0338644	0.233849	No	-0.0320483	0.0113076	0.0857648	No	-0.0364312	0.00403256	0.111944	No
SLITRK6	SLITRK6__Cardiometabolic	0.00664682	0.764779	0.896548	No	-0.0290602	0.193654	0.558818	No	-0.0407405	0.0636464	0.231867	No	-0.034017	0.122128	0.506706	No
SLURP1	SLURP1__Cardiometabolic_II	0.0311747	0.0848641	0.247461	No	-0.000813556	0.964376	0.979654	No	0.0361834	0.0436326	0.17786	No	0.0248555	0.166517	0.563719	No
SMAD5	SMAD5__Oncology	-0.00248907	0.906036	0.965936	No	-0.0582971	0.00596483	0.0915291	No	-0.00332734	0.872808	0.947191	No	0.00339687	0.870397	0.969591	No
SMOC1	SMOC1__Oncology	0.00128019	0.930967	0.972888	No	0.0267178	0.0722861	0.340112	No	-0.0423715	0.00365684	0.0431403	Yes	-0.0133261	0.362019	0.743594	No
SMOC2	SMOC2__Inflammation	0.0631275	6.27722e-06	0.000435639	No	0.0948716	1.26105e-11	1.65311e-08	Yes	0.0367305	0.00833909	0.0688257	No	0.0396115	0.00451894	0.118345	No
SMPD1	SMPD1__Neurology	-0.0185775	0.233265	0.466765	No	-0.00805571	0.607511	0.854446	No	-0.0247821	0.109421	0.3049	No	-0.0138074	0.373517	0.74947	No
SMPDL3A	SMPDL3A__Inflammation	-0.00811104	0.732474	0.881	No	-0.0124019	0.603453	0.854316	No	-0.0244169	0.2977	0.525042	No	0.0206494	0.379502	0.753576	No
SMTN	SMTN__Neurology_II	0.0575336	0.00427358	0.0426744	No	0.0630409	0.00185662	0.0415643	No	0.0503502	0.0115919	0.0869703	No	0.015868	0.427361	0.791172	No
SNAP23	SNAP23__Cardiometabolic	0.0114026	0.605825	0.791749	No	0.0505558	0.0227642	0.192612	No	0.00841229	0.699697	0.84377	No	0.0231291	0.289596	0.680134	No
SNAP25	SNAP25__Neurology_II	-0.0341949	0.035558	0.151394	No	-0.0364502	0.0261633	0.209912	No	-0.0333061	0.0387587	0.166555	No	-0.0515335	0.00141251	0.0758126	No
SNAP29	SNAP29__Oncology	-0.00782674	0.561943	0.763505	No	0.0312445	0.021312	0.190846	No	-0.0209545	0.116649	0.314998	No	-0.000959024	0.942883	0.993637	No
SNCG	SNCG__Neurology	-0.0257909	0.191309	0.416251	No	0.019943	0.315273	0.673199	No	-0.0305946	0.117225	0.315937	No	-0.000423109	0.982756	0.994444	No
SNX9	SNX9__Cardiometabolic	0.042432	0.000686094	0.0138014	No	0.0454178	0.000300654	0.0107747	Yes	0.0137795	0.265258	0.497539	No	0.0377146	0.00230334	0.0912668	No
SOD1	SOD1__Cardiometabolic	-0.0263906	0.0932075	0.261887	No	0.0128311	0.417381	0.754329	No	-0.0249999	0.108803	0.30489	No	-0.0305267	0.0505512	0.344014	No
SOD2	SOD2__Neurology	-0.0266493	0.0679908	0.219468	No	0.0102971	0.483546	0.79627	No	-0.0273882	0.0588742	0.220262	No	-0.0184747	0.20355	0.589827	No
SOD3	SOD3__Inflammation_II	-0.0081275	0.710837	0.866237	No	0.0057607	0.793829	0.919651	No	-0.0245611	0.258442	0.487484	No	-0.0122041	0.575135	0.86498	No
SORCS2	SORCS2__Oncology	-0.0498395	0.0130611	0.0831597	No	-0.00360999	0.858364	0.938856	No	-0.0140658	0.477919	0.690991	No	0.0027908	0.888254	0.974983	No
SORD	SORD__Oncology	0.0217358	0.339062	0.573924	No	0.0334578	0.143625	0.491123	No	0.00315978	0.888384	0.954394	No	0.0114031	0.613064	0.877474	No
SORT1	SORT1__Cardiometabolic	0.00569509	0.709755	0.866237	No	0.0122313	0.426523	0.759557	No	-0.040316	0.007665	0.0660809	No	-0.00913571	0.546874	0.852536	No
SOST	SOST__Cardiometabolic	0.0199809	0.306788	0.541759	No	-0.00767308	0.696325	0.890782	No	0.0111195	0.565671	0.753505	No	0.0188515	0.330843	0.725147	No
SPACA5_SPACA5B	SPACA5_SPACA5B__Neurology_II	-0.0269658	0.112004	0.296683	No	-0.0148968	0.382791	0.738275	No	0.00456694	0.786082	0.89433	No	-0.00859914	0.609914	0.876695	No
SPARC	SPARC__Oncology	-0.00268602	0.902634	0.965936	No	-0.0221742	0.315514	0.673199	No	-0.000551802	0.979627	0.986514	No	0.0143059	0.508704	0.831366	No
SPARCL1	SPARCL1__Cardiometabolic	-0.0227142	0.0634309	0.21138	No	-0.0128037	0.298522	0.662	No	-0.0352732	0.00348867	0.0424761	No	-0.012971	0.284078	0.677742	No
SPART	SPART__Inflammation_II	-0.0048872	0.698638	0.863499	No	0.00336336	0.791114	0.918951	No	-0.0084965	0.494406	0.705526	No	0.00732458	0.556234	0.858095	No
SPESP1	SPESP1__Cardiometabolic_II	-0.01147	0.579824	0.773842	No	-0.0207035	0.320521	0.677269	No	0.00384212	0.850903	0.932165	No	-0.00309802	0.879728	0.97194	No
SPINK1	SPINK1__Neurology	0.0446491	0.0195758	0.107778	No	0.0169859	0.37779	0.731784	No	0.0643215	0.000697224	0.0154709	No	0.0361278	0.0576301	0.364048	No
SPINK2	SPINK2__Inflammation_II	-0.0376869	0.0389053	0.156071	No	-0.0297615	0.104996	0.422417	No	-0.0394472	0.0294274	0.141917	No	-0.00347026	0.848352	0.969506	No
SPINK6	SPINK6__Oncology	-0.0418778	0.0370356	0.154371	No	-0.00947726	0.639342	0.872573	No	-0.00896448	0.653804	0.818309	No	-0.0523361	0.00887896	0.146924	No
SPINT1	SPINT1__Neurology	-0.018192	0.164758	0.385639	No	-0.0130409	0.322351	0.677999	No	-0.0179087	0.165963	0.381386	No	-0.0396388	0.0021855	0.0912668	No
SPINT2	SPINT2__Inflammation	-0.0358029	0.091369	0.25829	No	-0.000609193	0.977235	0.983989	No	-0.0368319	0.0792633	0.258257	No	-0.0306465	0.145139	0.545941	No
SPOCK1	SPOCK1__Neurology	-0.0553768	0.000420443	0.0102381	Yes	-0.00508625	0.747933	0.911441	No	-0.0589438	0.000155162	0.00633425	Yes	-0.0247683	0.113301	0.494972	No
SPON1	SPON1__Inflammation	-0.00303878	0.807482	0.918676	No	0.021459	0.0870998	0.382578	No	-0.0186077	0.130919	0.335018	No	0.00601104	0.626417	0.882622	No
SPON2	SPON2__Cardiometabolic	-0.0265555	0.0585354	0.201932	No	-0.029208	0.0384775	0.250736	No	-0.0159306	0.247964	0.479533	No	-0.00345486	0.80257	0.954769	No
SPP1	SPP1__Cardiometabolic	-0.0408448	0.0447912	0.172335	No	-0.0237373	0.246618	0.607369	No	-0.0214948	0.285054	0.514549	No	-0.0215543	0.284486	0.677742	No
SPRY2	SPRY2__Inflammation	-0.0448832	0.00485443	0.0461503	Yes	-0.0111766	0.486511	0.79627	No	-0.0279482	0.0768769	0.256503	No	-0.0163826	0.301059	0.691491	No
SRPX	SRPX__Cardiometabolic_II	0.01544	0.389013	0.617086	No	0.0178919	0.321125	0.677388	No	-0.0235146	0.184415	0.406299	No	-0.0243155	0.170623	0.563719	No
SSC5D	SSC5D__Cardiometabolic	-0.00691975	0.626857	0.810128	No	-0.00299475	0.834363	0.931169	No	-0.0104296	0.45811	0.671599	No	-0.00258584	0.854291	0.969506	No
ST13	ST13__Inflammation_II	0.00273404	0.881488	0.957293	No	0.0119686	0.51639	0.816463	No	0.00677996	0.707677	0.848967	No	0.00591278	0.743925	0.923888	No
ST3GAL1	ST3GAL1__Oncology	-0.00121417	0.941342	0.977023	No	-0.00542363	0.74402	0.909067	No	-0.0117348	0.471335	0.683608	No	-0.00694209	0.670489	0.90111	No
ST6GAL1	ST6GAL1__Cardiometabolic	0.0103814	0.37041	0.602731	No	0.00997874	0.392128	0.742725	No	-0.0095846	0.401288	0.628654	No	-0.000865057	0.939719	0.993637	No
ST8SIA1	ST8SIA1__Inflammation_II	-0.00628988	0.71092	0.866237	No	-0.00535253	0.754038	0.911868	No	0.00435421	0.795392	0.899758	No	-0.0154232	0.358527	0.743594	No
STAB2	STAB2__Cardiometabolic_II	0.0223321	0.25714	0.493494	No	-0.00892308	0.652841	0.875501	No	0.0365873	0.0600947	0.222	No	0.00884542	0.650079	0.889862	No
STAMBP	STAMBP__Neurology	0.0225095	0.225141	0.456866	No	0.0322524	0.0840102	0.374939	No	0.0359247	0.0502081	0.196861	No	0.0165393	0.36847	0.747715	No
STC1	STC1__Neurology	-0.00197093	0.896052	0.962963	No	-0.0174497	0.250212	0.610629	No	-0.00137877	0.926142	0.96916	No	-0.0225068	0.13085	0.516418	No
STC2	STC2__Neurology	-0.0302636	0.00948631	0.0682228	No	-0.00730242	0.534292	0.820953	No	-0.00902602	0.433891	0.656751	No	-0.0214359	0.0634961	0.379882	No
STX1B	STX1B__Neurology_II	-0.0297465	0.038901	0.156071	No	-0.00629615	0.664258	0.878244	No	-0.00966938	0.502815	0.711879	No	-0.0321356	0.026074	0.253082	No
STX4	STX4__Oncology	0.0326835	0.148189	0.356025	No	0.0123404	0.58766	0.845256	No	-0.0245275	0.273561	0.50627	No	0.0307875	0.169916	0.563719	No
STX8	STX8__Inflammation	-0.0156964	0.271084	0.505732	No	-0.00833622	0.561353	0.835879	No	-0.0235413	0.0950461	0.286866	No	-0.00935044	0.508289	0.831366	No
SUMF2	SUMF2__Neurology	-0.0546108	0.00612907	0.0525133	No	-0.0278271	0.16549	0.51927	No	-0.00774416	0.695102	0.839288	No	-0.0245926	0.21408	0.605178	No
SUOX	SUOX__Neurology_II	-0.0188516	0.34476	0.580032	No	0.0195831	0.329289	0.682326	No	-0.0284555	0.150691	0.361448	No	-0.0310278	0.117568	0.504151	No
SUSD2	SUSD2__Neurology	0.0324273	0.0106646	0.073644	No	0.0203212	0.111974	0.435804	No	0.0288734	0.0212342	0.120298	No	0.0412098	0.00102172	0.0740872	No
SUSD4	SUSD4__Oncology_II	-0.0296345	0.0271823	0.129341	No	0.00844071	0.531988	0.820535	No	-0.0218299	0.103479	0.296754	No	-0.0226233	0.092285	0.43867	No
SUSD5	SUSD5__Inflammation_II	-0.0209844	0.220986	0.449749	No	-0.0334149	0.0525613	0.283872	No	-0.0370182	0.028701	0.140271	No	-0.0308829	0.0683827	0.392826	No
SV2A	SV2A__Neurology_II	-0.0416682	0.02721	0.129341	No	-0.0040388	0.83176	0.931169	No	-0.0197796	0.291257	0.518287	No	-0.0164352	0.381273	0.756009	No
SYT1	SYT1__Neurology_II	-0.0428239	0.0128004	0.0826367	No	0.0256365	0.138714	0.485142	No	-0.032487	0.0585542	0.219657	No	-0.0465979	0.0067489	0.128322	No
TACSTD2	TACSTD2__Oncology	0.0444937	0.0626256	0.209823	No	-0.0445325	0.0640932	0.323001	No	-0.0391489	0.0971235	0.288667	No	-0.000874641	0.970495	0.994444	No
TAFA5	TAFA5__Oncology	-0.0203538	0.197423	0.422225	No	-0.0413247	0.00926403	0.116895	No	-0.023171	0.13919	0.344393	No	-0.00597451	0.7035	0.911251	No
TALDO1	TALDO1__Cardiometabolic_II	-0.00368318	0.793468	0.912456	No	0.0313761	0.0265676	0.210142	No	0.001399	0.920333	0.966529	No	0.0018264	0.896265	0.976817	No
TAX1BP1	TAX1BP1__Neurology_II	-0.0139299	0.38638	0.615018	No	0.0171147	0.290125	0.650555	No	-0.0157198	0.325894	0.560272	No	-0.00924634	0.563982	0.8609	No
TBCA	TBCA__Inflammation_II	-0.00520323	0.667357	0.841319	No	0.0434027	0.000355014	0.0117595	Yes	0.00561989	0.638109	0.806956	No	0.00591568	0.620929	0.880079	No
TCN1	TCN1__Inflammation_II	-0.0116929	0.618247	0.801239	No	-0.0133164	0.57252	0.838844	No	-0.00294874	0.898665	0.959265	No	0.024868	0.28369	0.677742	No
TCN2	TCN2__Cardiometabolic	-0.00735382	0.637128	0.814304	No	-0.019012	0.224939	0.582491	No	0.0106107	0.491234	0.703125	No	-0.00565591	0.714121	0.915235	No
TCTN3	TCTN3__Cardiometabolic_II	0.00914214	0.484777	0.713542	No	-0.0118689	0.367286	0.720047	No	-0.00849682	0.513682	0.718839	No	-0.00892474	0.493421	0.829138	No
TDGF1	TDGF1__Neurology	0.0369409	0.109542	0.291832	No	0.000842683	0.97105	0.981436	No	0.00719992	0.75197	0.87415	No	0.0509547	0.0254974	0.250996	No
TEK	TEK__Oncology	-0.0421129	0.00125158	0.0199677	No	-0.0250628	0.0566118	0.296518	No	-0.0235954	0.067569	0.239249	No	-0.0203115	0.116334	0.504151	No
TF	TF__Inflammation_II	-0.041576	0.0942161	0.262068	No	0.0159649	0.523192	0.820535	No	-0.00872181	0.722606	0.856513	No	-0.0278486	0.257722	0.653963	No
TFF1	TFF1__Neurology	0.0383871	0.058439	0.201932	No	0.0145857	0.475036	0.795356	No	0.0329696	0.101387	0.294717	No	0.0340682	0.0911067	0.436575	No
TFF2	TFF2__Inflammation	0.0403096	0.0402926	0.16117	No	0.004125	0.834898	0.931169	No	0.0311001	0.109969	0.305273	No	0.0515421	0.00816537	0.143799	No
TFF3	TFF3__Cardiometabolic	0.0244338	0.0904397	0.257034	No	0.0124635	0.390843	0.742725	No	0.0162248	0.257451	0.487349	No	0.02167	0.130965	0.516418	No
TFPI	TFPI__Cardiometabolic	0.0406812	0.000844835	0.0154294	No	0.0401469	0.00106269	0.0263396	No	0.0227002	0.0601384	0.222	No	0.0153921	0.203294	0.589827	No
TFPI2	TFPI2__Oncology	-0.0262926	0.0770327	0.236107	No	-0.00594287	0.691399	0.887321	No	-0.0658729	7.41772e-06	0.000686386	Yes	-0.000322048	0.982606	0.994444	No
TFRC	TFRC__Cardiometabolic	0.0232458	0.291987	0.52294	No	-0.0100701	0.650081	0.875501	No	0.0107073	0.622995	0.799923	No	-0.00145561	0.946802	0.994444	No
TGFA	TGFA__Inflammation	-0.0480909	0.0067526	0.0553324	No	-0.00406076	0.820373	0.929848	No	-0.0784674	7.2212e-06	0.000686386	Yes	-0.00541825	0.757868	0.930903	No
TGFB1	TGFB1__Inflammation	0.048628	0.0112687	0.0753798	No	0.042355	0.0282993	0.210142	No	0.040972	0.0310955	0.146804	No	0.011548	0.544435	0.852536	No
TGFB2	TGFB2__Oncology_II	-0.0253655	0.306144	0.541309	No	0.0048106	0.847052	0.937566	No	0.0305965	0.21181	0.448159	No	0.0201671	0.411674	0.777419	No
TGFBI	TGFBI__Cardiometabolic	0.0156554	0.181504	0.40699	No	0.0121893	0.301203	0.66508	No	0.00613804	0.5979	0.781865	No	0.011243	0.33474	0.725645	No
TGFBR1	TGFBR1__Inflammation_II	0.00768559	0.698613	0.863499	No	0.0238005	0.233485	0.594624	No	0.040798	0.0369028	0.163023	No	0.00786312	0.68788	0.905364	No
TGFBR2	TGFBR2__Oncology	0.0226567	0.0434086	0.169721	No	0.00785131	0.486985	0.79627	No	0.0296943	0.00753555	0.0654267	No	0.0129677	0.244521	0.637984	No
TGFBR3	TGFBR3__Cardiometabolic	-0.00617796	0.503131	0.726686	No	-0.0140983	0.128708	0.464017	No	-0.00807925	0.374622	0.600433	No	0.00450044	0.621498	0.880079	No
TGM2	TGM2__Cardiometabolic	0.0546772	0.00215646	0.0274069	Yes	0.0206262	0.250323	0.610629	No	0.0218418	0.216661	0.452634	No	0.0514066	0.0036586	0.105795	No
TGOLN2	TGOLN2__Inflammation_II	-0.0188277	0.275561	0.508236	No	-0.0226214	0.192583	0.558048	No	0.0135796	0.430499	0.654464	No	-0.0260703	0.130705	0.516418	No
THBD	THBD__Cardiometabolic	0.00765162	0.713501	0.867198	No	-0.0131363	0.53069	0.820535	No	-0.013489	0.512621	0.718705	No	-0.0106024	0.607384	0.876695	No
THBS2	THBS2__Neurology	-0.00826473	0.605296	0.791749	No	-0.00433649	0.787536	0.918951	No	-0.0232188	0.141134	0.347053	No	0.00378147	0.811006	0.955333	No
THBS4	THBS4__Cardiometabolic	0.0485343	0.000961712	0.0164797	Yes	0.03517	0.0175077	0.165924	No	-0.0121132	0.403403	0.629835	No	0.00372898	0.797347	0.951605	No
THOP1	THOP1__Cardiometabolic	-0.0118965	0.402967	0.633741	No	0.0413341	0.00380864	0.0724164	No	-0.0144017	0.304616	0.533847	No	-0.000271364	0.984594	0.994444	No
THY1	THY1__Neurology	0.00439702	0.860506	0.945266	No	0.00252451	0.920134	0.961413	No	-0.000618705	0.980014	0.986514	No	-0.011727	0.635438	0.885913	No
TIE1	TIE1__Cardiometabolic	-0.0141339	0.359869	0.596773	No	-0.022276	0.151397	0.502606	No	0.0189684	0.213535	0.450437	No	-0.0143284	0.348236	0.731243	No
TIMD4	TIMD4__Cardiometabolic	0.0464895	0.0439188	0.170754	No	-0.011451	0.62203	0.860795	No	-0.0223901	0.326556	0.560272	No	0.0133583	0.559001	0.859823	No
TIMM10	TIMM10__Cardiometabolic_II	0.00964782	0.603533	0.791551	No	0.0222976	0.232802	0.594624	No	-0.0163831	0.372052	0.599283	No	0.0333761	0.0693389	0.392826	No
TIMP1	TIMP1__Cardiometabolic	0.0552442	2.45492e-05	0.00136297	Yes	0.0336089	0.0108728	0.127894	No	0.0218727	0.0912436	0.280812	No	0.00725123	0.576441	0.86498	No
TIMP2	TIMP2__Cardiometabolic_II	0.0140823	0.427475	0.659949	No	-0.0149659	0.401838	0.74908	No	0.00173907	0.921161	0.966529	No	-0.00376003	0.830851	0.961017	No
TIMP3	TIMP3__Inflammation	-0.0168787	0.249528	0.483047	No	-0.00816986	0.579696	0.84345	No	-0.029181	0.0436961	0.17786	No	-0.00676294	0.641069	0.88751	No
TIMP4	TIMP4__Neurology	-0.0426484	0.00885306	0.065712	No	-0.0135659	0.40835	0.754329	No	-0.0440075	0.0065463	0.0605221	No	-0.0232692	0.151626	0.553138	No
TINAGL1	TINAGL1__Cardiometabolic	0.0243307	0.0578456	0.201932	No	0.0433814	0.00075749	0.0210279	Yes	0.00206116	0.871205	0.946932	No	0.0178509	0.160823	0.562214	No
TLR1	TLR1__Inflammation_II	-0.0306297	0.202647	0.427607	No	-0.0246371	0.308693	0.667393	No	-0.0672915	0.00462284	0.0489809	Yes	-0.0121135	0.610781	0.876695	No
TLR3	TLR3__Inflammation	-0.0627266	0.00217143	0.0274069	Yes	-0.0202619	0.325669	0.679392	No	-0.0236826	0.243007	0.475592	No	-0.00503404	0.804397	0.954769	No
TMEM106A	TMEM106A__Oncology_II	-0.0117605	0.594884	0.78713	No	0.0173802	0.434697	0.762111	No	0.0209722	0.339307	0.573383	No	-0.000977619	0.964555	0.994444	No
TMEM132A	TMEM132A__Cardiometabolic_II	-0.00681713	0.769249	0.898752	No	-0.0160241	0.492973	0.802164	No	-0.0284141	0.215172	0.451145	No	-0.019958	0.384689	0.75845	No
TMEM25	TMEM25__Neurology_II	-0.0321256	0.0320833	0.140923	No	-0.041003	0.00652043	0.095267	No	-0.0139197	0.348529	0.581613	No	-0.0242206	0.103332	0.473347	No
TMPRSS5	TMPRSS5__Neurology	0.00358476	0.851497	0.941306	No	0.00606183	0.753018	0.911868	No	0.00964079	0.610496	0.790964	No	0.0213627	0.259898	0.655271	No
TMSB10	TMSB10__Neurology	0.0308191	0.0130561	0.0831597	No	0.063355	3.6298e-07	5.03817e-05	Yes	0.0129309	0.290964	0.518287	No	0.0160631	0.190395	0.580808	No
TNC	TNC__Cardiometabolic	0.0394922	0.0331046	0.144308	No	0.0243324	0.192042	0.557929	No	0.0387347	0.0344876	0.156434	No	0.0301257	0.100723	0.468674	No
TNFRSF10A	TNFRSF10A__Neurology	-0.00547953	0.70797	0.866237	No	-0.00643219	0.662069	0.877886	No	0.0253426	0.0801117	0.258593	No	0.0396468	0.00625237	0.124269	No
TNFRSF10B	TNFRSF10B__Neurology	-0.00609295	0.706714	0.866237	No	-0.0273357	0.0932255	0.399373	No	-0.000872913	0.956624	0.979921	No	0.0395453	0.0138384	0.186483	No
TNFRSF10C	TNFRSF10C__Cardiometabolic	-0.00825552	0.548047	0.753904	No	-0.00307012	0.82429	0.931169	No	0.0192968	0.155255	0.368365	No	-0.000549491	0.96778	0.994444	No
TNFRSF11A	TNFRSF11A__Inflammation	0.0143871	0.303009	0.537301	No	0.018458	0.18904	0.554885	No	0.0127964	0.3524	0.585338	No	-0.0146744	0.287103	0.67913	No
TNFRSF11B	TNFRSF11B__Inflammation	0.100176	8.73017e-13	6.05874e-10	Yes	0.0667751	2.41781e-06	0.00027966	No	0.0588125	2.45759e-05	0.00168628	Yes	0.0451175	0.00125594	0.0740872	No
TNFRSF12A	TNFRSF12A__Oncology	0.0288275	0.00805244	0.0620932	No	0.0235539	0.0315035	0.225013	No	0.00154291	0.88632	0.953596	No	0.0341334	0.00156911	0.080664	No
TNFRSF13B	TNFRSF13B__Inflammation	0.0290726	0.102724	0.278479	No	0.0350452	0.0505827	0.279716	No	0.0233676	0.183005	0.406041	No	0.0333755	0.0577021	0.364048	No
TNFRSF13C	TNFRSF13C__Inflammation	-0.0286073	0.137737	0.340176	No	0.0199742	0.303355	0.667285	No	-0.0141065	0.458261	0.671599	No	-0.0203954	0.284671	0.677742	No
TNFRSF14	TNFRSF14__Inflammation	-0.00306244	0.80278	0.916167	No	-0.00169272	0.890879	0.948995	No	0.00414091	0.733307	0.861108	No	-0.00330174	0.786307	0.946557	No
TNFRSF17	TNFRSF17__Inflammation_II	0.0105972	0.593494	0.786791	No	0.00415306	0.835235	0.931169	No	0.0465112	0.0178595	0.110665	No	0.0354539	0.0714208	0.399726	No
TNFRSF19	TNFRSF19__Oncology	0.00915098	0.491716	0.718423	No	0.00328404	0.806331	0.925284	No	0.00702996	0.591541	0.775315	No	0.00969913	0.459806	0.812426	No
TNFRSF1A	TNFRSF1A__Neurology	0.00292783	0.766952	0.897555	No	0.00303389	0.760185	0.91433	No	0.00406571	0.676292	0.831099	No	0.00652552	0.503573	0.831366	No
TNFRSF1B	TNFRSF1B__Neurology	-0.000395019	0.973498	0.990134	No	0.0161239	0.177601	0.535892	No	0.00808291	0.490568	0.703125	No	0.0139453	0.235107	0.627555	No
TNFRSF21	TNFRSF21__Neurology	-0.0127575	0.60892	0.793223	No	0.0110502	0.659638	0.877886	No	-0.0382871	0.119473	0.31829	No	-0.044858	0.0686416	0.392826	No
TNFRSF4	TNFRSF4__Inflammation	-0.0213741	0.267307	0.501382	No	-0.0537169	0.00554736	0.0895296	No	-0.00908822	0.633705	0.805745	No	-0.026051	0.172651	0.563719	No
TNFRSF6B	TNFRSF6B__Neurology	-0.00588439	0.720574	0.871216	No	0.00830347	0.615877	0.856388	No	0.045504	0.00501411	0.0511735	No	0.0207737	0.201483	0.589827	No
TNFRSF8	TNFRSF8__Neurology	-0.0462434	0.0114543	0.0760694	No	-0.0433082	0.0185888	0.173163	No	-0.0212293	0.241709	0.475201	No	-0.00187874	0.91763	0.984289	No
TNFRSF9	TNFRSF9__Neurology	0.0430051	0.0312995	0.140283	No	0.00818716	0.683893	0.883534	No	0.0997407	3.66663e-07	6.3616e-05	Yes	0.0262683	0.183007	0.57722	No
TNFSF10	TNFSF10__Inflammation	-0.0225663	0.308224	0.541898	No	0.00442948	0.842468	0.935476	No	-0.0439453	0.0442387	0.178822	No	-0.0218911	0.317401	0.712654	No
TNFSF12	TNFSF12__Inflammation	-0.0358536	0.017974	0.104142	No	-0.00835607	0.583969	0.844535	No	-0.0349359	0.0205963	0.118656	No	-0.0194385	0.198742	0.589431	No
TNFSF13	TNFSF13__Inflammation	0.0252563	0.0133025	0.0843097	No	0.0349519	0.000655279	0.0189485	Yes	0.00834628	0.406222	0.633524	No	0.0183264	0.0686657	0.392826	No
TNFSF13B	TNFSF13B__Cardiometabolic	0.0193655	0.242341	0.474702	No	0.00389063	0.815431	0.928481	No	0.0474227	0.00372692	0.0431403	Yes	0.0276572	0.0915297	0.436575	No
TNFSF14	TNFSF14__Neurology	-0.057605	0.00738481	0.0584062	No	-0.0656954	0.00238351	0.0501259	No	0.0211031	0.318685	0.552918	No	-0.00560443	0.791578	0.947935	No
TNFSF8	TNFSF8__Cardiometabolic_II	-0.0210606	0.089868	0.257034	No	-0.00888749	0.477098	0.795928	No	0.00343816	0.780047	0.892561	No	-0.0081744	0.507322	0.831366	No
TNFSF9	TNFSF9__Inflammation_II	-0.0524045	0.00704261	0.056179	No	-0.0537836	0.00600083	0.0915291	No	-0.0318447	0.0969669	0.288667	No	-0.0253595	0.18655	0.577971	No
TNN	TNN__Cardiometabolic_II	0.0077149	0.71647	0.868524	No	0.0543966	0.0108648	0.127894	No	-0.00582409	0.781572	0.892561	No	0.012666	0.547066	0.852536	No
TNR	TNR__Neurology	-0.0328446	0.041497	0.16363	No	0.00609285	0.707184	0.896201	No	-0.0452796	0.00443538	0.0488595	Yes	-0.00542048	0.734197	0.923221	No
TNXB	TNXB__Neurology	-0.0144662	0.452651	0.68199	No	-0.0136759	0.480444	0.796153	No	-0.00852742	0.654412	0.818309	No	-0.00245783	0.897542	0.976817	No
TOMM20	TOMM20__Cardiometabolic_II	0.00141018	0.89874	0.963283	No	-0.00694512	0.533325	0.820953	No	-0.010415	0.344635	0.578536	No	-0.0107295	0.331061	0.725147	No
TP53I3	TP53I3__Inflammation_II	-0.00213886	0.911004	0.966723	No	0.0403686	0.0356575	0.241365	No	0.0227864	0.22527	0.46391	No	0.0346993	0.0651222	0.384636	No
TPD52L2	TPD52L2__Inflammation_II	0.0288022	0.0834943	0.244975	No	0.0261205	0.118633	0.446241	No	0.0271939	0.0985425	0.290397	No	0.0223733	0.174639	0.563719	No
TPK1	TPK1__Cardiometabolic_II	0.00772849	0.609201	0.793223	No	0.0374272	0.013785	0.142788	No	0.0035747	0.811474	0.91053	No	-0.0132369	0.377855	0.752458	No
TPP1	TPP1__Inflammation	-0.049718	0.0303323	0.137137	No	-0.0286057	0.215762	0.575918	No	-0.067839	0.00284659	0.0376292	Yes	-0.0162226	0.477002	0.815599	No
TPSAB1	TPSAB1__Inflammation	0.00748438	0.751398	0.886101	No	-0.0276266	0.245107	0.605352	No	0.00938109	0.687359	0.834875	No	-0.00869885	0.709522	0.912491	No
TREH	TREH__Cardiometabolic_II	0.00269813	0.909395	0.966494	No	0.00573795	0.809957	0.925284	No	0.0430588	0.066579	0.236347	No	0.0517113	0.0277726	0.263121	No
TREM2	TREM2__Inflammation	0.0167809	0.210594	0.436928	No	0.00836046	0.535418	0.820953	No	0.0145965	0.270742	0.502504	No	0.0417696	0.00163702	0.0811494	No
TREML2	TREML2__Neurology	0.00550363	0.805352	0.917631	No	-0.0269366	0.230531	0.591455	No	0.0235659	0.285316	0.514549	No	-0.00954226	0.665932	0.900632	No
TRIAP1	TRIAP1__Oncology	0.0139416	0.29168	0.52294	No	-0.00223729	0.866504	0.939957	No	-0.00808797	0.534879	0.734335	No	0.0147238	0.259298	0.655271	No
TSPAN8	TSPAN8__Oncology_II	0.0234497	0.215241	0.440641	No	0.00300304	0.874706	0.941156	No	0.0224823	0.23099	0.465647	No	0.0216537	0.249718	0.640682	No
TTR	TTR__Inflammation_II	-0.0303249	0.228304	0.460601	No	-0.0187923	0.458	0.779049	No	-0.00862463	0.728832	0.859489	No	-0.00852297	0.732331	0.923221	No
TWF2	TWF2__Cardiometabolic_II	0.0145584	0.188346	0.416251	No	0.0245042	0.0277239	0.210142	No	0.0173018	0.116229	0.314998	No	0.00178901	0.871205	0.969627	No
TXLNA	TXLNA__Neurology	0.00654932	0.678441	0.847594	No	0.0135468	0.393965	0.74367	No	-0.00600595	0.701489	0.845196	No	0.0249427	0.111986	0.494972	No
TXN	TXN__Inflammation_II	-0.00234565	0.843431	0.935961	No	0.0156861	0.189093	0.554885	No	-0.00487582	0.678045	0.831099	No	0.0211231	0.0726132	0.400875	No
TXNDC15	TXNDC15__Oncology	-0.0121876	0.31155	0.54549	No	-0.00520886	0.667395	0.878884	No	-0.0135209	0.256924	0.487349	No	-0.0139627	0.242582	0.637232	No
TXNDC5	TXNDC5__Neurology	-0.0198878	0.10661	0.286466	No	0.00150877	0.90321	0.954759	No	-0.00359763	0.766799	0.884719	No	-0.00708145	0.56	0.859823	No
TXNRD1	TXNRD1__Neurology	-0.0203293	0.186411	0.415309	No	0.041697	0.00702247	0.0965068	No	-0.0365774	0.0161341	0.103199	No	-0.0192204	0.20731	0.595749	No
TYMP	TYMP__Cardiometabolic	0.0632022	0.00310687	0.0336901	No	0.044244	0.0396758	0.251822	No	0.07251	0.000591725	0.0146663	Yes	0.0408908	0.0533826	0.350334	No
TYRO3	TYRO3__Cardiometabolic	-0.0347165	0.0196453	0.107778	No	-0.00946992	0.527057	0.820535	No	-0.0366132	0.0128951	0.0908549	No	-0.0349636	0.0177612	0.20892	No
UBXN1	UBXN1__Inflammation_II	-0.0197251	0.313645	0.54549	No	0.0244045	0.21511	0.575547	No	-0.0228137	0.236943	0.469823	No	-0.00773514	0.688807	0.905364	No
ULBP2	ULBP2__Neurology	-0.0686268	0.000413031	0.0102381	Yes	-0.0183178	0.349647	0.700302	No	-0.0394951	0.0406917	0.170121	No	-0.0363481	0.0601523	0.372729	No
UMOD	UMOD__Cardiometabolic	0.00714911	0.75284	0.887047	No	-0.0114434	0.616377	0.856388	No	-0.0183532	0.411799	0.637921	No	-0.0249135	0.265968	0.659735	No
UNC5D	UNC5D__Inflammation_II	-0.0569783	0.00106111	0.0177449	Yes	-0.0245308	0.162043	0.513136	No	-0.0358165	0.037998	0.164952	No	-0.0251875	0.144876	0.545941	No
UROD	UROD__Inflammation_II	0.00814732	0.631456	0.812807	No	0.0211957	0.214565	0.575547	No	0.013287	0.427119	0.651474	No	-0.0152992	0.361235	0.743594	No
USP8	USP8__Cardiometabolic	-0.0166129	0.464274	0.692172	No	0.022702	0.320457	0.677269	No	0.0163952	0.464566	0.677329	No	0.0277524	0.216378	0.606734	No
VASN	VASN__Cardiometabolic	0.0084304	0.498887	0.722814	No	0.0103028	0.411404	0.754329	No	-0.0228414	0.0640601	0.232237	No	0.00131103	0.915534	0.984017	No
VCAM1	VCAM1__Cardiometabolic	0.0456199	8.96408e-05	0.00311054	Yes	0.0257239	0.0284041	0.210142	No	0.0288211	0.0122565	0.0899915	No	0.013205	0.252268	0.64484	No
VCAN	VCAN__Neurology	-0.0372342	0.0677658	0.219468	No	-0.0348318	0.0894909	0.389117	No	-0.0220399	0.274728	0.507576	No	-0.00585308	0.77224	0.939136	No
VEGFA	VEGFA__Inflammation	-0.0221734	0.0610959	0.206329	No	-0.0335788	0.00479568	0.0854594	No	-0.00169319	0.885668	0.953596	No	-0.0168845	0.152505	0.553138	No
VEGFB	VEGFB__Inflammation_II	-0.0070377	0.654587	0.8305	No	-0.00126901	0.936108	0.968917	No	0.0120995	0.435686	0.657654	No	-0.00848463	0.584877	0.867102	No
VEGFC	VEGFC__Oncology	-0.0479498	0.00167659	0.023687	No	-0.0515293	0.000789955	0.0214992	No	-0.0371483	0.0134407	0.0942004	No	-0.0325364	0.03074	0.27887	No
VEGFD	VEGFD__Inflammation	-0.00356029	0.844253	0.935961	No	-0.013176	0.469917	0.789642	No	-0.0208492	0.242817	0.475592	No	-0.00972608	0.586605	0.867102	No
VGF	VGF__Neurology_II	-0.0112097	0.501314	0.724816	No	-0.0369434	0.0274498	0.210142	No	-0.00724981	0.662168	0.822388	No	-0.0343132	0.0388527	0.30502	No
VIT	VIT__Cardiometabolic_II	0.0334888	0.0654618	0.214628	No	0.00269927	0.882743	0.946163	No	0.0172756	0.335932	0.571414	No	-0.00117495	0.947916	0.994444	No
VMO1	VMO1__Oncology	0.0268556	0.235199	0.467034	No	0.0219748	0.334598	0.687015	No	0.0226288	0.311541	0.545295	No	0.0202806	0.365138	0.745312	No
VNN1	VNN1__Inflammation_II	-0.0314245	0.171925	0.396398	No	-0.0417588	0.0710446	0.340034	No	0.00199647	0.930071	0.970431	No	-0.0202009	0.3753	0.7506	No
VNN2	VNN2__Oncology	0.0352924	0.114771	0.301709	No	-0.0151415	0.501608	0.810876	No	0.00676285	0.759724	0.87948	No	0.00898816	0.684821	0.905119	No
VSIG4	VSIG4__Neurology	0.0520907	0.00086203	0.0155389	No	0.0434704	0.00574073	0.0895296	No	0.0407343	0.0082751	0.0687775	No	-0.000265738	0.986296	0.994444	No
VSIR	VSIR__Cardiometabolic	-0.020791	0.121139	0.313906	No	0.000318529	0.981163	0.984711	No	-0.0179168	0.178737	0.401436	No	0.00640365	0.631433	0.883125	No
VSNL1	VSNL1__Neurology_II	-0.0152278	0.303103	0.537301	No	0.00534162	0.719604	0.897072	No	-0.0243623	0.0962699	0.287467	No	-0.0194458	0.185132	0.57722	No
VSTM2B	VSTM2B__Oncology_II	-0.0117354	0.569327	0.768961	No	-0.042671	0.0395487	0.251822	No	0.00341	0.867579	0.94447	No	-0.0266092	0.193886	0.583661	No
VTA1	VTA1__Neurology	-0.018951	0.3731	0.604981	No	0.00088426	0.96706	0.980345	No	0.00526298	0.803074	0.904249	No	0.0288812	0.171744	0.563719	No
VTI1A	VTI1A__Inflammation_II	-0.0319324	0.0126378	0.0819685	No	-0.0167204	0.194501	0.55929	No	-0.0170832	0.179644	0.40282	No	-0.016751	0.188767	0.580743	No
VWA1	VWA1__Oncology	0.00833136	0.413927	0.64554	No	0.00120887	0.906244	0.955586	No	-0.0163876	0.103247	0.296701	No	-0.00619522	0.53873	0.852536	No
VWC2	VWC2__Neurology	-0.0417241	0.00255412	0.0292985	Yes	-0.0101165	0.467772	0.789642	No	-0.0338767	0.0135545	0.0942004	No	-0.00949967	0.489969	0.827997	No
VWC2L	VWC2L__Neurology_II	-0.028197	0.100181	0.273722	No	0.00877224	0.61119	0.854897	No	-0.0254939	0.135758	0.341982	No	-0.00832118	0.626993	0.882622	No
VWF	VWF__Cardiometabolic	0.0771509	0.000169509	0.00500593	No	0.0712527	0.000558798	0.0168611	No	0.0631066	0.00180255	0.0277993	No	0.0662367	0.00107175	0.0740872	No
WFDC1	WFDC1__Oncology_II	-0.0573471	0.00915205	0.0668571	No	-0.0183996	0.406313	0.754329	No	-0.0278647	0.200522	0.433353	No	-0.0278158	0.202306	0.589827	No
WFDC12	WFDC12__Oncology	-0.00229308	0.925182	0.969698	No	0.00344774	0.888436	0.947847	No	-0.00992581	0.680807	0.831099	No	0.010393	0.667182	0.900632	No
WFDC2	WFDC2__Oncology	-0.0429756	0.00823554	0.0631543	No	-0.0315586	0.0539672	0.288102	No	-0.0502723	0.00191616	0.0289091	No	-0.00706737	0.663727	0.898878	No
WFIKKN1	WFIKKN1__Neurology	-0.0379501	0.0643063	0.213024	No	-0.0378866	0.0663889	0.325611	No	0.00156903	0.938218	0.974197	No	-0.0169907	0.402156	0.770984	No
WFIKKN2	WFIKKN2__Inflammation	-0.0322122	0.144528	0.35194	No	-0.0146201	0.510504	0.81555	No	-0.0363703	0.0955003	0.286914	No	-0.0115494	0.597362	0.875764	No
WIF1	WIF1__Oncology	-0.0684876	1.10168e-05	0.000701563	No	-0.0602288	0.000123728	0.00572448	No	-0.0650352	2.55129e-05	0.00168628	Yes	-0.0649217	2.71737e-05	0.00754341	Yes
WWP2	WWP2__Neurology	-0.0177799	0.336137	0.569668	No	0.0153192	0.410123	0.754329	No	-0.0255894	0.161512	0.376225	No	0.0469646	0.0102827	0.16405	No
XCL1	XCL1__Oncology	-0.0291446	0.0746305	0.23264	No	-0.0202457	0.218648	0.578064	No	0.00971103	0.545504	0.744385	No	0.0204776	0.203041	0.589827	No
XG	XG__Cardiometabolic	0.0400181	0.0278571	0.13107	No	-0.00284188	0.876726	0.942599	No	0.0490664	0.00633508	0.0592774	No	0.0238992	0.184705	0.57722	No
XPNPEP2	XPNPEP2__Oncology	0.019526	0.418998	0.650526	No	-0.0161603	0.506289	0.813344	No	-0.0333323	0.162362	0.376225	No	-0.0264758	0.268038	0.661987	No
YAP1	YAP1__Neurology_II	0.0575247	0.000597549	0.0125666	Yes	0.0237058	0.160332	0.510414	No	0.0179126	0.280767	0.512096	No	0.0385152	0.0204732	0.22553	No
YES1	YES1__Oncology	-0.0271754	0.203525	0.428019	No	-0.0521663	0.0152468	0.152248	No	-0.00836581	0.692638	0.837535	No	0.0193124	0.362154	0.743594	No
YWHAQ	YWHAQ__Inflammation_II	0.0442081	0.0794837	0.239313	No	0.0507405	0.0453902	0.264712	No	0.0050602	0.838183	0.924175	No	0.0527045	0.0326674	0.282953	No
ZP3	ZP3__Cardiometabolic_II	0.0302967	0.175481	0.400508	No	0.0503297	0.0251817	0.205602	No	0.000407009	0.985313	0.989016	No	0.0160875	0.467416	0.812836	No
