# Supplementary material for: Identification of distinct and shared biomarker panels in different manifestations of cerebral small-vessel disease through proteomic profiling
Source: Nat Aging. 2026 Feb 24;6(3):703–21. doi: 10.1038/s43587-026-01081-7 (PMC13004690; doi:10.1038/s43587-026-01081-7)
Supplement: Supplementary file 7 — Statistical Source data. [file 43587_2026_1081_MOESM7_ESM.xlsx]

## Sheet: Fig_3a
Disease	CellType	Enrichment	Significance	Regulation
WML	NeuronsExc	0.232858	0.997	Upreg
WML	NeuronInh	-0.37032	0.997	Upreg
WML	Oligodendrocytes	-1.54715	0.997	Upreg
WML	OPC	-2.82014	0.997	Upreg
WML	Astrocytes	-0.125751	0.997	Upreg
WML	AstrocytesV	0.132059	0.988	Upreg
WML	MicrogliaPVM	-0.52967	0.997	Upreg
WML	MicrogliaPVMV	0.0285806	0.988	Upreg
WML	Endothelial	-1.00385	1	Upreg
WML	EndothelialV	-0.959498	1	Upreg
WML	VLMC	4.30029	0	Upreg
WML	PFibroblasts	4.40578	0	Upreg
WML	MFibroblasts	1.2807	0.428	Upreg
WML	Pericytes	-1.09822	1	Upreg
WML	Tcells	-0.735871	0.997	Upreg
WML	SMC	5.69788	0	Upreg
WML	aSMC	6.35221	0	Upreg
WML	aaSMC	-0.884876	1	Upreg
Microbleeds	NeuronsExc	-0.114248	0.852	Upreg
Microbleeds	NeuronInh	-0.0454951	0.852	Upreg
Microbleeds	Oligodendrocytes	-1.54903	0.952	Upreg
Microbleeds	OPC	-0.778769	0.868571	Upreg
Microbleeds	Astrocytes	-0.443484	0.852	Upreg
Microbleeds	AstrocytesV	-0.517063	0.963	Upreg
Microbleeds	MicrogliaPVM	-0.368771	0.852	Upreg
Microbleeds	MicrogliaPVMV	-1.62953	0.963	Upreg
Microbleeds	Endothelial	-0.00197705	0.963	Upreg
Microbleeds	EndothelialV	-0.743821	0.97356	Upreg
Microbleeds	VLMC	2.89419	0.024	Upreg
Microbleeds	PFibroblasts	1.14012	0.5	Upreg
Microbleeds	MFibroblasts	1.91798	0.222	Upreg
Microbleeds	Pericytes	-0.0747366	0.953143	Upreg
Microbleeds	Tcells	0.0746457	0.852	Upreg
Microbleeds	SMC	3.24976	0.024	Upreg
Microbleeds	aSMC	3.61722	0.021	Upreg
Microbleeds	aaSMC	-0.569544	0.953143	Upreg
Infarcts	NeuronsExc	-0.653522	0.976	Upreg
Infarcts	NeuronInh	-0.270763	0.976	Upreg
Infarcts	Oligodendrocytes	-1.11838	0.976	Upreg
Infarcts	OPC	-0.542341	0.976	Upreg
Infarcts	Astrocytes	-1.91703	0.976	Upreg
Infarcts	AstrocytesV	-1.10305	1	Upreg
Infarcts	MicrogliaPVM	1.14555	0.508	Upreg
Infarcts	MicrogliaPVMV	1.45401	0.3	Upreg
Infarcts	Endothelial	-0.243978	1	Upreg
Infarcts	EndothelialV	-0.0375496	0.9999	Upreg
Infarcts	VLMC	1.96248	0.232	Upreg
Infarcts	PFibroblasts	1.85708	0.264	Upreg
Infarcts	MFibroblasts	-0.59256	1	Upreg
Infarcts	Pericytes	-1.96305	1	Upreg
Infarcts	Tcells	0.387732	0.976	Upreg
Infarcts	SMC	3.03068	0.084	Upreg
Infarcts	aSMC	3.45574	0.0336	Upreg
Infarcts	aaSMC	-1.90503	1	Upreg
LobarMB	NeuronsExc	-0.524263	0.881	Upreg
LobarMB	NeuronInh	-1.13951	0.881	Upreg
LobarMB	Oligodendrocytes	-1.16293	0.881	Upreg
LobarMB	OPC	-1.02863	0.881	Upreg
LobarMB	Astrocytes	0.241883	0.778	Upreg
LobarMB	AstrocytesV	0.658395	0.7152	Upreg
LobarMB	MicrogliaPVM	1.51395	0.536	Upreg
LobarMB	MicrogliaPVMV	-0.81619	0.836727	Upreg
LobarMB	Endothelial	0.677091	0.836727	Upreg
LobarMB	EndothelialV	-0.414069	0.693156	Upreg
LobarMB	VLMC	0.394717	0.778	Upreg
LobarMB	PFibroblasts	0.654561	0.7152	Upreg
LobarMB	MFibroblasts	0.473608	0.7152	Upreg
LobarMB	Pericytes	0.0117909	0.804	Upreg
LobarMB	Tcells	0.730614	0.778	Upreg
LobarMB	SMC	2.25472	0.288	Upreg
LobarMB	aSMC	2.58105	0.1988	Upreg
LobarMB	aaSMC	0.049348	0.7152	Upreg
DeepMB	NeuronsExc	0.938896	0.652	Upreg
DeepMB	NeuronInh	-0.119358	0.905	Upreg
DeepMB	Oligodendrocytes	-0.341677	0.905	Upreg
DeepMB	OPC	-1.30246	0.905	Upreg
DeepMB	Astrocytes	-1.04474	0.905	Upreg
DeepMB	AstrocytesV	-1.75754	0.99	Upreg
DeepMB	MicrogliaPVM	-1.17923	0.905	Upreg
DeepMB	MicrogliaPVMV	-0.573877	0.962667	Upreg
DeepMB	Endothelial	0.616905	0.962667	Upreg
DeepMB	EndothelialV	-0.650364	0.9953	Upreg
DeepMB	VLMC	2.30343	0.136	Upreg
DeepMB	PFibroblasts	0.98767	0.652	Upreg
DeepMB	MFibroblasts	1.37248	0.606	Upreg
DeepMB	Pericytes	-1.18304	0.99	Upreg
DeepMB	Tcells	-0.347812	0.725333	Upreg
DeepMB	SMC	4.56163	0	Upreg
DeepMB	aSMC	5.22043	0.0014	Upreg
DeepMB	aaSMC	-1.21964	0.962667	Upreg
SubcortINF	NeuronsExc	-0.0241465	0.8032	Upreg
SubcortINF	NeuronInh	1.14066	0.8032	Upreg
SubcortINF	Oligodendrocytes	-0.895535	0.918	Upreg
SubcortINF	OPC	0.138198	0.8032	Upreg
SubcortINF	Astrocytes	-1.11884	0.918	Upreg
SubcortINF	AstrocytesV	0.144003	0.9624	Upreg
SubcortINF	MicrogliaPVM	0.474012	0.8032	Upreg
SubcortINF	MicrogliaPVMV	1.74514	0.756	Upreg
SubcortINF	Endothelial	-1.31714	0.986	Upreg
SubcortINF	EndothelialV	-1.15964	0.9886	Upreg
SubcortINF	VLMC	0.742098	0.8032	Upreg
SubcortINF	PFibroblasts	0.857035	0.772	Upreg
SubcortINF	MFibroblasts	0.238345	0.9624	Upreg
SubcortINF	Pericytes	-1.5439	0.986	Upreg
SubcortINF	Tcells	-0.791372	0.918	Upreg
SubcortINF	SMC	0.929257	0.772	Upreg
SubcortINF	aSMC	0.958368	0.7938	Upreg
SubcortINF	aaSMC	-1.7088	0.986	Upreg
CortcerebINF	NeuronsExc	-0.637531	0.976	Upreg
CortcerebINF	NeuronInh	-1.31825	0.976	Upreg
CortcerebINF	Oligodendrocytes	-1.16989	0.976	Upreg
CortcerebINF	OPC	2.13666	0.18	Upreg
CortcerebINF	Astrocytes	-0.986256	0.976	Upreg
CortcerebINF	AstrocytesV	-0.613678	0.849	Upreg
CortcerebINF	MicrogliaPVM	-0.887787	0.976	Upreg
CortcerebINF	MicrogliaPVMV	-0.834014	0.849	Upreg
CortcerebINF	Endothelial	2.11258	0.849	Upreg
CortcerebINF	EndothelialV	-0.0213957	0.65905	Upreg
CortcerebINF	VLMC	0.933327	0.496	Upreg
CortcerebINF	PFibroblasts	-0.450882	0.849	Upreg
CortcerebINF	MFibroblasts	-0.599288	0.849	Upreg
CortcerebINF	Pericytes	0.575121	0.836	Upreg
CortcerebINF	Tcells	0.00871845	0.18	Upreg
CortcerebINF	SMC	4.73841	0.024	Upreg
CortcerebINF	aSMC	3.82857	0.1694	Upreg
CortcerebINF	aaSMC	0.688508	0.849	Upreg
WML	NeuronsExc	3.55327	0	Downreg
WML	NeuronInh	3.52188	0	Downreg
WML	Oligodendrocytes	0.825557	0.408	Downreg
WML	OPC	4.98827	0	Downreg
WML	Astrocytes	0.385378	0.5488	Downreg
WML	AstrocytesV	0.00543552	0.882857	Downreg
WML	MicrogliaPVM	-4.37324	1	Downreg
WML	MicrogliaPVMV	-4.31358	1	Downreg
WML	Endothelial	-0.497717	0.928	Downreg
WML	EndothelialV	0.106914	0.882857	Downreg
WML	VLMC	-3.83301	1	Downreg
WML	PFibroblasts	-4.05048	1	Downreg
WML	MFibroblasts	-0.828144	1	Downreg
WML	Pericytes	-0.0405545	0.882857	Downreg
WML	Tcells	-2.95773	1	Downreg
WML	SMC	-2.6027	1	Downreg
WML	aSMC	-0.886063	1	Downreg
WML	aaSMC	-2.68859	1	Downreg
Microbleeds	NeuronsExc	0.910251	0.616	Downreg
Microbleeds	NeuronInh	0.263065	0.674	Downreg
Microbleeds	Oligodendrocytes	0.703206	0.616	Downreg
Microbleeds	OPC	-0.375723	0.781333	Downreg
Microbleeds	Astrocytes	1.21992	0.616	Downreg
Microbleeds	AstrocytesV	0.814912	0.528	Downreg
Microbleeds	MicrogliaPVM	-1.18602	0.876	Downreg
Microbleeds	MicrogliaPVMV	-1.38667	0.995	Downreg
Microbleeds	Endothelial	-0.69724	0.837714	Downreg
Microbleeds	EndothelialV	-1.02765	0.995	Downreg
Microbleeds	VLMC	0.0546331	0.7024	Downreg
Microbleeds	PFibroblasts	-1.66924	0.995	Downreg
Microbleeds	MFibroblasts	-0.474268	0.9225	Downreg
Microbleeds	Pericytes	1.3908	0.408	Downreg
Microbleeds	Tcells	0.535108	0.528	Downreg
Microbleeds	SMC	-0.772032	0.995	Downreg
Microbleeds	aSMC	1.08269	0.43785	Downreg
Microbleeds	aaSMC	-0.909637	0.993183	Downreg
Infarcts	NeuronsExc	3.68174	0	Downreg
Infarcts	NeuronInh	3.38829	0.008	Downreg
Infarcts	Oligodendrocytes	0.757237	0.3504	Downreg
Infarcts	OPC	2.7906	0.0266667	Downreg
Infarcts	Astrocytes	1.0979	0.282	Downreg
Infarcts	AstrocytesV	2.30816	0.064	Downreg
Infarcts	MicrogliaPVM	-3.35044	1	Downreg
Infarcts	MicrogliaPVMV	-2.66147	1	Downreg
Infarcts	Endothelial	-1.69195	1	Downreg
Infarcts	EndothelialV	-1.48609	1	Downreg
Infarcts	VLMC	-3.1652	1	Downreg
Infarcts	PFibroblasts	-2.5035	1	Downreg
Infarcts	MFibroblasts	0.312455	0.734	Downreg
Infarcts	Pericytes	-1.78905	1	Downreg
Infarcts	Tcells	-2.30944	1	Downreg
Infarcts	SMC	-1.51064	1	Downreg
Infarcts	aSMC	-1.40795	0.9992	Downreg
Infarcts	aaSMC	-1.68833	0.9992	Downreg
LobarMB	NeuronsExc	0	1	Downreg
LobarMB	NeuronInh	0	1	Downreg
LobarMB	Oligodendrocytes	0	1	Downreg
LobarMB	OPC	0	1	Downreg
LobarMB	Astrocytes	0	1	Downreg
LobarMB	AstrocytesV	0	1	Downreg
LobarMB	MicrogliaPVM	0	1	Downreg
LobarMB	MicrogliaPVMV	0	1	Downreg
LobarMB	Endothelial	0	1	Downreg
LobarMB	EndothelialV	0	1	Downreg
LobarMB	VLMC	0	1	Downreg
LobarMB	PFibroblasts	0	1	Downreg
LobarMB	MFibroblasts	0	1	Downreg
LobarMB	Pericytes	0	1	Downreg
LobarMB	Tcells	0	1	Downreg
LobarMB	SMC	0	1	Downreg
LobarMB	aSMC	0	1	Downreg
LobarMB	aaSMC	0	1	Downreg
DeepMB	NeuronsExc	3.16333	0.008	Downreg
DeepMB	NeuronInh	2.29719	0.088	Downreg
DeepMB	Oligodendrocytes	-1.17795	0.98	Downreg
DeepMB	OPC	1.87118	0.104	Downreg
DeepMB	Astrocytes	-0.611495	0.98	Downreg
DeepMB	AstrocytesV	-0.426791	0.993	Downreg
DeepMB	MicrogliaPVM	-1.74293	0.98	Downreg
DeepMB	MicrogliaPVMV	-2.21924	0.993	Downreg
DeepMB	Endothelial	-0.118344	0.98	Downreg
DeepMB	EndothelialV	0.144653	0.9864	Downreg
DeepMB	VLMC	-1.87892	0.98	Downreg
DeepMB	PFibroblasts	-2.00913	0.993	Downreg
DeepMB	MFibroblasts	-0.830395	0.993	Downreg
DeepMB	Pericytes	0.290311	0.9864	Downreg
DeepMB	Tcells	-1.62979	0.993	Downreg
DeepMB	SMC	-0.592581	0.993	Downreg
DeepMB	aSMC	0.126257	0.9954	Downreg
DeepMB	aaSMC	-0.813317	0.9954	Downreg
SubcortINF	NeuronsExc	2.42291	0.0346667	Downreg
SubcortINF	NeuronInh	2.65268	0.0346667	Downreg
SubcortINF	Oligodendrocytes	0.0546375	0.7456	Downreg
SubcortINF	OPC	3.17912	0.024	Downreg
SubcortINF	Astrocytes	1.76534	0.098	Downreg
SubcortINF	AstrocytesV	3.23488	0.004	Downreg
SubcortINF	MicrogliaPVM	-2.64657	1	Downreg
SubcortINF	MicrogliaPVMV	-2.41682	0.999	Downreg
SubcortINF	Endothelial	-2.04273	1	Downreg
SubcortINF	EndothelialV	-2.49248	0.999	Downreg
SubcortINF	VLMC	-1.99271	1	Downreg
SubcortINF	PFibroblasts	-1.12849	0.999	Downreg
SubcortINF	MFibroblasts	0.884818	0.386	Downreg
SubcortINF	Pericytes	-1.95107	0.999	Downreg
SubcortINF	Tcells	-1.93057	0.999	Downreg
SubcortINF	SMC	-1.43764	0.999	Downreg
SubcortINF	aSMC	-1.31287	0.9996	Downreg
SubcortINF	aaSMC	-1.54435	0.9996	Downreg
CortcerebINF	NeuronsExc	0	1	Downreg
CortcerebINF	NeuronInh	0	1	Downreg
CortcerebINF	Oligodendrocytes	0	1	Downreg
CortcerebINF	OPC	0	1	Downreg
CortcerebINF	Astrocytes	0	1	Downreg
CortcerebINF	AstrocytesV	0	1	Downreg
CortcerebINF	MicrogliaPVM	0	1	Downreg
CortcerebINF	MicrogliaPVMV	0	1	Downreg
CortcerebINF	Endothelial	0	1	Downreg
CortcerebINF	EndothelialV	0	1	Downreg
CortcerebINF	VLMC	0	1	Downreg
CortcerebINF	PFibroblasts	0	1	Downreg
CortcerebINF	MFibroblasts	0	1	Downreg
CortcerebINF	Pericytes	0	1	Downreg
CortcerebINF	Tcells	0	1	Downreg
CortcerebINF	SMC	0	1	Downreg
CortcerebINF	aSMC	0	1	Downreg
CortcerebINF	aaSMC	0	1	Downreg

## Sheet: Fig_3b
Supplementary Table 4. Gene Ontology significant terms from enrichment analysis in DAP in WML, MB and infarcts
DAP category	GO	Gene set	Description	Gene set size	Enrichment ratio	p-value	p-value FDR
WML upregulated	Biological process	GO:0030198	extracellular matrix organization	123	2.22899	1.05011e-06	0.00266405
		GO:0042060	wound healing	105	1.92645	1.11156e-05	0.00798099
		GO:0006959	humoral immune response	83	1.91014	0.000135078	0.048493
	Cellular component	GO:0062023	collagen-containing extracellular matrix	189	1.61663	1.27715e-05	0.00162199
		GO:0031091	platelet alpha granule	39	2.37832	0.000169331	0.0107525
		GO:0072562	blood microparticle	45	2.18246	0.000403443	0.0170791
WML downregulated	Biological process	GO:0007409	axonogenesis	89	1.89768	3.17312e-07	0.00022783
		GO:0097485	neuron projection guidance	56	2.09806	1.34276e-06	0.00048205
		GO:0050808	synapse organization	91	1.81563	2.23717e-06	0.000484787
		GO:0010975	regulation of neuron projection development	78	1.88287	2.70076e-06	0.000484787
		GO:0050803	regulation of synapse structure or activity	44	2.08614	2.43462e-05	0.00349612
		GO:0034329	cell junction assembly	74	1.73657	0.000112391	0.0134494
		GO:0031346	positive regulation of cell projection organization	53	1.87044	0.000151863	0.0155768
		GO:0030900	forebrain development	51	1.87179	0.000199629	0.0179167
		GO:0051960	regulation of nervous system development	97	1.58976	0.000280923	0.0224114
		GO:0099177	regulation of trans-synaptic signaling	70	1.67844	0.000494416	0.0354991
	Cellular component	GO:0097060	synaptic membrane	44	2.35844	1.88619e-07	2.39546e-05
		GO:0098982	GABA-ergic synapse	15	2.9649	2.43527e-05	0.0015464
		GO:0099572	postsynaptic specialization	30	2.22367	0.000112256	0.00370416
		GO:0098984	neuron to neuron synapse	40	2.03837	0.000116667	0.00370416
		GO:1990351	transporter complex	17	2.61609	0.000191692	0.00486898
		GO:0098978	glutamatergic synapse	58	1.78916	0.000275514	0.00583171
		GO:0045178	basal part of cell	48	1.77585	0.0011583	0.0210149
Microbleeds upregulated	Biological process	GO:0032970	regulation of actin filament-based process	44	5.18043	2.73997e-05	0.019673
		GO:1902903	regulation of supramolecular fiber organization	42	4.8241	0.00013993	0.0312479
		GO:0043062	extracellular structure organization	95	3.19914	0.000174083	0.0312479
		GO:0045229	external encapsulating structure organization	95	3.19914	0.000174083	0.0312479
Lobar microbleeds upregulated	Biological process	GO:1902903	regulation of supramolecular fiber organization	42	6.95238	8.21369e-06	0.0046401
		GO:0051258	protein polymerization	23	9.52174	1.93876e-05	0.0046401
		GO:0051495	positive regulation of cytoskeleton organization	23	9.52174	1.93876e-05	0.0046401
		GO:0140694	non-membrane-bounded organelle assembly	13	11.2308	0.000282681	0.0405236
		GO:0010639	negative regulation of organelle organization	24	7.60417	0.000333898	0.0405236
		GO:0072593	reactive oxygen species metabolic process	37	5.91892	0.000338638	0.0405236
Deep microbleeds downregulated	Biological process	GO:0097485	neuron projection guidance	56	4.51422	1.25658e-05	0.00902224
		GO:0031346	positive regulation of cell projection organization	53	4.33613	4.8317e-05	0.0117509
		GO:0007409	axonogenesis	89	3.35685	5.40154e-05	0.0117509
		GO:0010975	regulation of neuron projection development	78	3.53561	6.54645e-05	0.0117509
Infarcts downregulated	Biological process	GO:0050808	synapse organization	91	3.46023	1.98562e-06	0.00142568
		GO:0007409	axonogenesis	89	3.32987	7.30439e-06	0.00262228
		GO:0097485	neuron projection guidance	56	3.96908	1.94335e-05	0.00465108
		GO:0031346	positive regulation of cell projection organization	53	3.84427	6.24662e-05	0.0112127
		GO:0034329	cell junction assembly	74	3.25393	8.03157e-05	0.0115333
		GO:0007422	peripheral nervous system development	16	6.9459	0.000103499	0.0123853
		GO:0010975	regulation of neuron projection development	78	3.08706	0.000142462	0.0137496
		GO:0031503	protein-containing complex localization	17	6.53731	0.000153199	0.0137496
		GO:0099072	regulation of postsynaptic membrane neurotransmitter receptor levels	12	7.71766	0.000233261	0.0186091
		GO:0050803	regulation of synapse structure or activity	44	3.78867	0.000354166	0.0247703
		GO:0051960	regulation of nervous system development	97	2.67333	0.000379489	0.0247703
Infarcts downregulated	Cellular component	GO:0098978	glutamatergic synapse	59	4.2575	9.8283e-07	0.000124819
		GO:0097060	synaptic membrane	46	3.9005	0.00010564	0.00670817
		GO:0098982	GABA-ergic synapse	15	5.98077	0.000870653	0.0368577
		GO:0098984	neuron to neuron synapse	42	3.41758	0.00146655	0.0465628
Microbleeds upregulated
Infarcts downregulated
