# Supplementary material for: Identification of distinct and shared biomarker panels in different manifestations of cerebral small-vessel disease through proteomic profiling
Source: Nat Aging. 2026 Feb 24;6(3):703–21. doi: 10.1038/s43587-026-01081-7 (PMC13004690; doi:10.1038/s43587-026-01081-7)
Supplement: Supplementary file 8 — Statistical Source data. [file 43587_2026_1081_MOESM8_ESM.xlsx]

## Sheet: Fig_4a
Olink protein	Olink with panel	Standardized beta	p-value	p-value FDR
A1BG	A1BG__Inflammation_II	0.00821873	0.00481462	0.0175399
ABCA2	ABCA2__Cardiometabolic_II	0.00559897	0.066191	0.136058
ABHD14B	ABHD14B__Neurology	0.00873241	0.00289714	0.0117925
ABL1	ABL1__Oncology	0.0106838	0.000293929	0.00188006
ACAN	ACAN__Cardiometabolic	0.0135257	3.21939e-06	5.19595e-05
ACE	ACE__Inflammation_II	-0.00269754	0.357944	0.490621
ACHE	ACHE__Inflammation_II	0.00442353	0.138722	0.239783
ACP5	ACP5__Cardiometabolic	0.00734196	0.0117803	0.0355457
ACP6	ACP6__Oncology	0.0073076	0.0135702	0.0396537
ACTA2	ACTA2__Cardiometabolic	0.0208207	8.73547e-13	2.42497e-10
ACVRL1	ACVRL1__Neurology	0.00602505	0.0405608	0.0921414
ACY1	ACY1__Cardiometabolic	0.00393391	0.178189	0.289554
ACY3	ACY3__Cardiometabolic_II	-0.00341037	0.264411	0.388705
ACYP1	ACYP1__Inflammation_II	0.00863406	0.0033413	0.0131753
ADA	ADA__Inflammation	-0.00283499	0.334003	0.464991
ADA2	ADA2__Cardiometabolic	0.0105222	0.000327335	0.00206519
ADAM12	ADAM12__Inflammation_II	-0.000990962	0.744285	0.820547
ADAM15	ADAM15__Cardiometabolic	0.00288925	0.329631	0.460753
ADAM22	ADAM22__Neurology	-0.00201871	0.491867	0.609178
ADAM23	ADAM23__Inflammation	-0.00134018	0.645146	0.745597
ADAM8	ADAM8__Neurology	0.0159424	4.54984e-08	2.17765e-06
ADAM9	ADAM9__Oncology_II	0.0033687	0.250701	0.373361
ADAMTS1	ADAMTS1__Inflammation_II	0.00108563	0.723403	0.801983
ADAMTS13	ADAMTS13__Cardiometabolic	0.00564199	0.0558439	0.118982
ADAMTS15	ADAMTS15__Oncology	0.00345809	0.24267	0.363743
ADAMTS4	ADAMTS4__Inflammation_II	0.00363035	0.231124	0.35324
ADAMTS8	ADAMTS8__Oncology	0.00189305	0.521759	0.64032
ADAMTSL2	ADAMTSL2__Cardiometabolic_II	0.000471978	0.872008	0.91479
ADAMTSL5	ADAMTSL5__Cardiometabolic_II	0.00343692	0.241442	0.362686
ADCYAP1R1	ADCYAP1R1__Oncology	0.00299964	0.31595	0.447032
ADGRB3	ADGRB3__Neurology	-0.00136038	0.642181	0.74375
ADGRD1	ADGRD1__Inflammation_II	0.00634903	0.0358261	0.0835741
ADGRE2	ADGRE2__Inflammation	0.00657895	0.0250645	0.0641874
ADGRE5	ADGRE5__Cardiometabolic	0.00522272	0.0747702	0.149111
ADGRF5	ADGRF5__Cardiometabolic_II	0.00615821	0.0370322	0.0857498
ADGRG1	ADGRG1__Oncology	0.0085262	0.00390365	0.0148446
ADGRG2	ADGRG2__Cardiometabolic	0.00481495	0.102374	0.187461
ADIPOQ	ADIPOQ__Inflammation_II	0.0107427	0.000273652	0.00176665
ADM	ADM__Oncology	0.00836995	0.00451156	0.016627
AFM	AFM__Inflammation_II	0.0037615	0.199625	0.313439
AGER	AGER__Inflammation	0.0109888	0.000180824	0.00126122
AGRN	AGRN__Inflammation	0.00295214	0.317267	0.447982
AGRP	AGRP__Inflammation	0.0105517	0.000326239	0.00206519
AGT	AGT__Inflammation_II	3.86746e-05	0.989513	0.994529
AHCY	AHCY__Cardiometabolic	0.00736451	0.0129238	0.0379242
AHNAK2	AHNAK2__Cardiometabolic_II	0.00301067	0.310684	0.44138
AHSG	AHSG__Inflammation_II	0.00265	0.365735	0.49668
ALCAM	ALCAM__Cardiometabolic	0.00151732	0.602806	0.709665
ALDH1A1	ALDH1A1__Neurology	0.00380466	0.196059	0.308887
AMBN	AMBN__Inflammation	0.00333763	0.264914	0.388705
AMBP	AMBP__Oncology	0.00868003	0.00327217	0.0129765
AMIGO2	AMIGO2__Oncology	-0.000795386	0.788498	0.853367
AMY1A_AMY1B_AMY1C	AMY1A_AMY1B_AMY1C__Inflammation_II	0.00386736	0.187247	0.299601
AMY2A	AMY2A__Cardiometabolic	0.00404789	0.16748	0.277733
AMY2B	AMY2B__Cardiometabolic	0.00347807	0.236026	0.356974
ANG	ANG__Cardiometabolic	0.013218	5.70918e-06	8.25452e-05
ANGPT1	ANGPT1__Inflammation	0.014684	5.10359e-07	1.27717e-05
ANGPT2	ANGPT2__Oncology	0.00699302	0.0171239	0.0475359
ANGPTL1	ANGPTL1__Cardiometabolic	0.01197	9.99297e-05	0.000762102
ANGPTL2	ANGPTL2__Inflammation	0.00478153	0.10734	0.195522
ANGPTL3	ANGPTL3__Cardiometabolic	0.00756079	0.0102296	0.0321965
ANGPTL4	ANGPTL4__Inflammation	0.0112205	0.000122865	0.000907112
ANGPTL7	ANGPTL7__Oncology	0.0104366	0.0032419	0.0129303
ANPEP	ANPEP__Cardiometabolic	0.00820632	0.00507131	0.0181182
ANXA2	ANXA2__Cardiometabolic_II	0.00867957	0.00382818	0.0146782
ANXA3	ANXA3__Neurology	0.00960027	0.000892359	0.00463893
ANXA4	ANXA4__Cardiometabolic	0.00559424	0.0582515	0.122877
AOC3	AOC3__Cardiometabolic	0.0120966	3.2889e-05	0.000308445
APCS	APCS__Inflammation_II	0.00603925	0.0384256	0.0881566
APEX1	APEX1__Oncology	0.00815347	0.0056604	0.01984
APLP1	APLP1__Cardiometabolic	0.00351172	0.232787	0.353897
APOA1	APOA1__Inflammation_II	0.00444589	0.129075	0.227067
APOA4	APOA4__Inflammation_II	0.00780896	0.0073939	0.0247892
APOC1	APOC1__Inflammation_II	0.00494293	0.0928177	0.174568
APOD	APOD__Inflammation_II	0.0068349	0.0203695	0.0542752
APOE	APOE__Inflammation_II	0.00185653	0.527577	0.645178
APOF	APOF__Inflammation_II	0.0104155	0.00035439	0.0022058
APOL1	APOL1__Inflammation_II	0.00296917	0.31158	0.442201
APOM	APOM__Cardiometabolic	0.00596851	0.0420858	0.0952938
APP	APP__Neurology	0.00536558	0.0691283	0.140278
AREG	AREG__Oncology	0.012416	2.99889e-05	0.00028906
ARL13B	ARL13B__Cardiometabolic_II	-0.00805868	0.00858441	0.0277743
ARSA	ARSA__Neurology	-0.00395762	0.179215	0.289919
ARSB	ARSB__Oncology	-0.00473948	0.108731	0.197537
ART3	ART3__Cardiometabolic	0.00378241	0.192385	0.305526
ASAH1	ASAH1__Cardiometabolic_II	0.000753007	0.799265	0.86132
ASAH2	ASAH2__Neurology	0.00499316	0.0898001	0.170977
ASGR2	ASGR2__Inflammation_II	0.00619046	0.0335787	0.0793991
ASRGL1	ASRGL1__Cardiometabolic_II	0.00404158	0.172149	0.282104
ATOX1	ATOX1__Oncology	0.00916171	0.00184406	0.0083373
ATP5IF1	ATP5IF1__Inflammation	0.0136098	3.138e-06	5.18517e-05
ATRAID	ATRAID__Oncology_II	0.0026578	0.365655	0.49668
ATRN	ATRN__Inflammation_II	0.00450346	0.123605	0.218515
ATXN3	ATXN3__Neurology_II	0.00889888	0.00250635	0.0105739
AXL	AXL__Cardiometabolic	-0.00131411	0.651504	0.750275
B2M	B2M__Inflammation_II	0.00800935	0.00605723	0.0210186
B4GALT1	B4GALT1__Inflammation	0.0037596	0.201592	0.315812
B4GAT1	B4GAT1__Neurology	0.000626031	0.831922	0.888236
BAMBI	BAMBI__Oncology	-0.000403611	0.892682	0.928812
BCAM	BCAM__Neurology	0.00672043	0.0215208	0.0568968
BCAN	BCAN__Neurology	0.00422981	0.149375	0.253773
BCAT1	BCAT1__Cardiometabolic_II	-0.000461161	0.87528	0.915516
BCHE	BCHE__Inflammation_II	-0.00272777	0.352582	0.484931
BCL2	BCL2__Oncology_II	0.0115804	6.89083e-05	0.000556074
BCL2L11	BCL2L11__Inflammation	-0.000436553	0.902893	0.933441
BGLAP	BGLAP__Cardiometabolic_II	0.0027427	0.352156	0.484913
BGN	BGN__Oncology	0.0093813	0.00171836	0.00788274
BLMH	BLMH__Cardiometabolic	0.00227439	0.437682	0.561534
BLVRB	BLVRB__Neurology	0.00858243	0.00310576	0.0125094
BMP4	BMP4__Neurology	-0.00110746	0.709016	0.793361
BMP6	BMP6__Cardiometabolic	0.00346208	0.332783	0.46417
BMPER	BMPER__Inflammation_II	-0.00230241	0.434659	0.559653
BNIP3L	BNIP3L__Inflammation_II	0.0028133	0.358069	0.490621
BOC	BOC__Cardiometabolic	0.00616022	0.0379351	0.08732
BPIFB1	BPIFB1__Cardiometabolic	0.00817852	0.00573531	0.0200519
BPIFB2	BPIFB2__Cardiometabolic_II	-0.000589376	0.840668	0.892224
BRSK2	BRSK2__Neurology_II	0.00423158	0.149239	0.253773
BSG	BSG__Inflammation	-0.000587983	0.840799	0.892224
BST1	BST1__Neurology	0.00511993	0.0824	0.161086
BST2	BST2__Neurology	0.00753941	0.010483	0.0326244
BTC	BTC__Oncology	-0.0016796	0.580441	0.691547
BTD	BTD__Inflammation_II	0.0041335	0.158062	0.264325
BTN2A1	BTN2A1__Inflammation	0.00504217	0.0858295	0.16546
BTN3A2	BTN3A2__Inflammation	0.00732827	0.0128417	0.0378981
C1QA	C1QA__Inflammation	0.00863738	0.00315711	0.0126649
C1QL2	C1QL2__Inflammation_II	-0.00209609	0.492519	0.609283
C1QTNF1	C1QTNF1__Cardiometabolic	0.00277674	0.339834	0.471219
C1QTNF5	C1QTNF5__Inflammation_II	0.0026298	0.377222	0.507349
C1QTNF9	C1QTNF9__Inflammation_II	0.00544612	0.0669539	0.136727
C1R	C1R__Inflammation_II	0.0114561	8.28587e-05	0.000646112
C1RL	C1RL__Inflammation_II	0.00592997	0.0424013	0.095722
C1S	C1S__Inflammation_II	0.0117447	5.32586e-05	0.000445319
C2	C2__Cardiometabolic	0.00416197	0.155482	0.260638
C3	C3__Inflammation_II	0.0099953	0.000631231	0.00343588
C4BPB	C4BPB__Oncology	0.0070717	0.0173811	0.0481536
C5	C5__Inflammation_II	0.00820053	0.00502565	0.0180248
C7	C7__Inflammation_II	0.012667	1.22329e-05	0.000145122
C8B	C8B__Inflammation_II	0.00626438	0.0322497	0.0767798
C9	C9__Inflammation_II	0.00716516	0.0148013	0.0423591
CA1	CA1__Cardiometabolic	0.0130779	8.76016e-06	0.000110537
CA11	CA11__Oncology	-0.00739911	0.0136928	0.0398439
CA12	CA12__Oncology	-0.00439376	0.14082	0.242805
CA14	CA14__Oncology	0.00210521	0.475985	0.595858
CA2	CA2__Neurology	0.00468749	0.10768	0.195884
CA3	CA3__Cardiometabolic	0.0124343	2.33902e-05	0.000238717
CA4	CA4__Cardiometabolic	0.000667757	0.820122	0.877967
CA9	CA9__Oncology	0.00417588	0.158959	0.265506
CACYBP	CACYBP__Inflammation_II	0.00210693	0.476907	0.596349
CALB1	CALB1__Oncology	0.00396209	0.191428	0.304907
CALB2	CALB2__Neurology	0.00757389	0.0109223	0.0336146
CALCA	CALCA__Neurology	0.00490751	0.0951068	0.17743
CALCB	CALCB__Neurology_II	0.00182014	0.537234	0.653533
CALY	CALY__Cardiometabolic_II	9.15752e-05	0.975985	0.984496
CANT1	CANT1__Cardiometabolic	0.00162314	0.57975	0.691317
CAPG	CAPG__Oncology	0.0126439	1.4451e-05	0.00016441
CAPS	CAPS__Neurology_II	0.00844316	0.00405136	0.0153278
CASP3	CASP3__Cardiometabolic	0.0143491	8.61021e-07	1.81075e-05
CASP8	CASP8__Oncology	0.00496382	0.0922867	0.174041
CAT	CAT__Inflammation_II	0.00661929	0.0272483	0.0682683
CBLIF	CBLIF__Cardiometabolic	0.00688706	0.0197237	0.0530553
CBLN4	CBLN4__Oncology	-0.0119295	4.65476e-05	0.000398815
CC2D1A	CC2D1A__Neurology	0.0104374	0.00036763	0.00227799
CCDC80	CCDC80__Cardiometabolic	0.0113399	0.000102676	0.000774531
CCER2	CCER2__Cardiometabolic_II	-0.0066952	0.0236116	0.0612577
CCL11	CCL11__Inflammation	0.0108792	0.000327028	0.00206519
CCL14	CCL14__Cardiometabolic	0.0110921	0.00014321	0.00101936
CCL15	CCL15__Cardiometabolic	0.0131394	6.34358e-06	8.85506e-05
CCL16	CCL16__Cardiometabolic	0.00910959	0.00190196	0.00851585
CCL17	CCL17__Inflammation	0.0128182	1.24665e-05	0.000145934
CCL18	CCL18__Cardiometabolic	0.00496631	0.0916101	0.173472
CCL19	CCL19__Neurology	-0.000611342	0.833761	0.889516
CCL2	CCL2__Neurology	0.0172605	2.47794e-09	1.8102e-07
CCL21	CCL21__Inflammation	0.0073151	0.0127554	0.0377495
CCL22	CCL22__Inflammation	0.00532734	0.0696805	0.141192
CCL23	CCL23__Inflammation	0.0140845	1.41018e-06	2.67924e-05
CCL24	CCL24__Inflammation	0.00407212	0.168887	0.279148
CCL25	CCL25__Inflammation	0.0151094	6.56145e-07	1.47279e-05
CCL3	CCL3__Inflammation	0.0146437	1.37609e-06	2.6528e-05
CCL4	CCL4__Inflammation	0.00540109	0.0662646	0.136058
CCL8	CCL8__Oncology	0.00289199	0.329385	0.460753
CCN1	CCN1__Oncology	0.0155595	1.09614e-07	3.90115e-06
CCN2	CCN2__Inflammation	0.0140853	1.42841e-06	2.67924e-05
CCN3	CCN3__Cardiometabolic	0.00324772	0.26702	0.390954
CCN4	CCN4__Oncology	0.00797438	0.00678581	0.0230426
CCN5	CCN5__Neurology	0.0166228	1.21697e-08	7.34418e-07
CD109	CD109__Neurology	0.0103518	0.00039882	0.0024157
CD14	CD14__Cardiometabolic	0.0120928	2.87202e-05	0.00028073
CD160	CD160__Inflammation	0.0074297	0.0111487	0.0340844
CD163	CD163__Cardiometabolic	0.0118683	4.14212e-05	0.000368543
CD164	CD164__Neurology	0.000704674	0.809784	0.870627
CD164L2	CD164L2__Neurology_II	0.00080352	0.785794	0.851804
CD177	CD177__Neurology	0.00186804	0.523053	0.640774
CD1C	CD1C__Oncology	0.00129993	0.666081	0.759537
CD200	CD200__Inflammation	-0.00279802	0.340495	0.471523
CD209	CD209__Cardiometabolic	0.00818533	0.00523747	0.0184977
CD22	CD22__Inflammation	0.00796295	0.00674304	0.0229959
CD244	CD244__Inflammation	0.00680148	0.0203728	0.0542752
CD248	CD248__Cardiometabolic_II	0.00548949	0.0607438	0.126976
CD27	CD27__Oncology	0.00106356	0.72242	0.801546
CD274	CD274__Neurology	0.00584785	0.0449336	0.10027
CD276	CD276__Inflammation	0.00601613	0.040408	0.0919449
CD28	CD28__Oncology	0.00407751	0.172144	0.282104
CD300A	CD300A__Inflammation_II	0.011664	6.84974e-05	0.000555991
CD300C	CD300C__Neurology	0.0130472	7.30667e-06	9.84627e-05
CD300E	CD300E__Oncology	0.00608271	0.0394831	0.0901925
CD300LF	CD300LF__Oncology	0.00479439	0.105171	0.192075
CD300LG	CD300LG__Neurology	0.00378615	0.198456	0.312309
CD302	CD302__Oncology	0.00286135	0.333079	0.46417
CD33	CD33__Oncology	0.00223628	0.451055	0.57124
CD38	CD38__Oncology	0.00387548	0.191775	0.304907
CD4	CD4__Inflammation	0.00828755	0.00507779	0.0181182
CD40	CD40__Inflammation	0.00654934	0.0257974	0.0655802
CD46	CD46__Cardiometabolic	0.00361341	0.212144	0.328633
CD48	CD48__Inflammation	0.00762456	0.00989573	0.0312876
CD5	CD5__Oncology	0.00103855	0.727712	0.806117
CD55	CD55__Cardiometabolic	0.00407736	0.170947	0.281663
CD58	CD58__Inflammation	0.00624273	0.0326051	0.0773604
CD59	CD59__Cardiometabolic	0.00248146	0.417555	0.544194
CD5L	CD5L__Inflammation_II	0.00684495	0.0195997	0.0528241
CD6	CD6__Inflammation	-0.00335849	0.255834	0.379377
CD69	CD69__Cardiometabolic	0.00933004	0.00154169	0.00727846
CD74	CD74__Neurology	0.00543654	0.0638148	0.131808
CD79B	CD79B__Inflammation	0.00829421	0.00430361	0.0159717
CD80	CD80__Cardiometabolic_II	0.0070115	0.017533	0.0482853
CD83	CD83__Inflammation	0.0064361	0.028309	0.0702913
CD84	CD84__Inflammation	0.00632291	0.0310005	0.0747025
CD86	CD86__Oncology_II	0.00907791	0.00197421	0.00872677
CD8A	CD8A__Neurology	-0.00125379	0.671584	0.762907
CD93	CD93__Cardiometabolic	0.00946348	0.00114339	0.00566794
CD99	CD99__Neurology	0.0118398	4.62727e-05	0.000398815
CD99L2	CD99L2__Neurology	0.00140368	0.630551	0.736704
CDA	CDA__Cardiometabolic_II	0.00875741	0.00284744	0.0116586
CDCP1	CDCP1__Neurology	0.00089833	0.760029	0.830646
CDH1	CDH1__Cardiometabolic	0.00621586	0.0341135	0.0801177
CDH15	CDH15__Neurology	0.00238147	0.420116	0.546022
CDH2	CDH2__Cardiometabolic	-0.0014112	0.631702	0.737428
CDH22	CDH22__Oncology_II	0.000956313	0.749472	0.822995
CDH3	CDH3__Neurology	0.00292634	0.321424	0.452471
CDH5	CDH5__Cardiometabolic	0.00573304	0.0516552	0.111648
CDH6	CDH6__Cardiometabolic	0.00156085	0.597099	0.70594
CDHR5	CDHR5__Cardiometabolic	0.00555002	0.060154	0.126249
CDNF	CDNF__Oncology	0.00887021	0.00272441	0.0112306
CDON	CDON__Inflammation	0.00205374	0.48691	0.606037
CEACAM1	CEACAM1__Oncology	0.0090868	0.00210323	0.00920908
CEACAM16	CEACAM16__Oncology_II	0.00145946	0.618804	0.72481
CEACAM21	CEACAM21__Inflammation	0.00170965	0.564408	0.678267
CEACAM6	CEACAM6__Cardiometabolic_II	0.00877595	0.00298313	0.012107
CELA2A	CELA2A__Cardiometabolic_II	0.00921744	0.0017208	0.00788274
CELA3A	CELA3A__Cardiometabolic	0.00454894	0.125174	0.220764
CELSR2	CELSR2__Inflammation_II	0.00132212	0.653895	0.75133
CEND1	CEND1__Neurology_II	0.00643977	0.0319848	0.0765428
CEP170	CEP170__Cardiometabolic_II	0.00745208	0.0116769	0.0354094
CES1	CES1__Cardiometabolic	0.0090375	0.0020802	0.00913709
CETN3	CETN3__Oncology_II	0.00406179	0.17844	0.289554
CFB	CFB__Inflammation_II	0.0065338	0.0254872	0.0650298
CFC1	CFC1__Oncology	0.00443188	0.13846	0.239737
CFD	CFD__Inflammation_II	0.0136736	2.32564e-06	3.93591e-05
CFH	CFH__Inflammation_II	0.00998016	0.000600171	0.00333097
CFHR2	CFHR2__Inflammation_II	0.00455604	0.123293	0.218414
CFHR4	CFHR4__Inflammation_II	0.0107323	0.000247158	0.00164605
CFHR5	CFHR5__Inflammation_II	0.00854117	0.00350214	0.0136544
CFI	CFI__Inflammation_II	0.0070511	0.019058	0.0518676
CFP	CFP__Inflammation_II	0.00673525	0.0217212	0.0573175
CGA	CGA__Neurology	0.003413	0.337353	0.468555
CGREF1	CGREF1__Cardiometabolic	0.0021932	0.457415	0.57665
CHAD	CHAD__Inflammation_II	-0.00391369	0.187358	0.299601
CHCHD10	CHCHD10__Neurology_II	0.00402409	0.171394	0.281866
CHCHD6	CHCHD6__Oncology_II	0.00402199	0.173527	0.284028
CHGA	CHGA__Cardiometabolic_II	-0.000566177	0.848809	0.897978
CHGB	CHGB__Neurology	-0.00462426	0.11691	0.208843
CHI3L1	CHI3L1__Cardiometabolic	0.0177498	1.73974e-09	1.34153e-07
CHIT1	CHIT1__Cardiometabolic	0.0126746	1.414e-05	0.000162201
CHL1	CHL1__Cardiometabolic	-0.00155675	0.59238	0.701556
CHRDL1	CHRDL1__Inflammation	0.00117073	0.691799	0.78003
CHRDL2	CHRDL2__Cardiometabolic	0.00405145	0.167816	0.277957
CIAPIN1	CIAPIN1__Oncology	0.0143286	9.86159e-07	2.01292e-05
CILP	CILP__Cardiometabolic_II	0.00729184	0.0128849	0.0378981
CKAP4	CKAP4__Inflammation	0.00639682	0.0288014	0.0712015
CKB	CKB__Cardiometabolic_II	0.00714113	0.0152354	0.0432807
CKMT1A_CKMT1B	CKMT1A_CKMT1B__Inflammation	-0.00114654	0.696303	0.783491
CLEC11A	CLEC11A__Neurology	0.00563968	0.0541454	0.116157
CLEC14A	CLEC14A__Neurology	0.00473729	0.106575	0.194384
CLEC1A	CLEC1A__Cardiometabolic	0.00385874	0.193528	0.306459
CLEC3B	CLEC3B__Inflammation_II	0.00714071	0.013661	0.039835
CLEC4A	CLEC4A__Inflammation	0.00609151	0.0390913	0.0895359
CLEC4M	CLEC4M__Cardiometabolic_II	0.00858349	0.00332727	0.0131574
CLEC5A	CLEC5A__Cardiometabolic	0.0159895	4.41362e-08	2.17765e-06
CLEC7A	CLEC7A__Inflammation	0.0119673	4.41745e-05	0.000383214
CLGN	CLGN__Neurology_II	0.00350804	0.239421	0.361103
CLMP	CLMP__Oncology	0.0034344	0.242015	0.363153
CLPS	CLPS__Neurology	0.0049041	0.0948351	0.177189
CLSTN1	CLSTN1__Neurology	0.00444158	0.220631	0.339131
CLSTN2	CLSTN2__Inflammation	0.0020912	0.476086	0.595858
CLSTN3	CLSTN3__Neurology_II	-0.00355684	0.228509	0.350078
CLU	CLU__Inflammation_II	0.00531849	0.0709645	0.142959
CLUL1	CLUL1__Cardiometabolic	0.00535022	0.067462	0.1375
CNDP1	CNDP1__Cardiometabolic	0.00320583	0.271862	0.397205
CNP	CNP__Cardiometabolic_II	0.00944717	0.00146779	0.00702513
CNPY2	CNPY2__Cardiometabolic	0.00395852	0.184318	0.295419
CNPY4	CNPY4__Oncology	0.00290612	0.326578	0.457407
CNTN1	CNTN1__Cardiometabolic	0.00368784	0.211036	0.32765
CNTN2	CNTN2__Oncology	-0.00114354	0.698937	0.785525
CNTN3	CNTN3__Neurology	-0.00368216	0.208719	0.324778
CNTN4	CNTN4__Neurology	-0.0015104	0.606501	0.712806
CNTN5	CNTN5__Neurology	-0.00405629	0.166042	0.276008
CNTNAP2	CNTNAP2__Inflammation	-0.00260383	0.374177	0.503742
CNTNAP4	CNTNAP4__Neurology_II	-0.000660628	0.824704	0.881887
COCH	COCH__Cardiometabolic_II	0.0107548	0.00022703	0.00153716
COL15A1	COL15A1__Cardiometabolic_II	0.00779293	0.00785091	0.0261171
COL18A1	COL18A1__Cardiometabolic	0.0101245	0.000561115	0.00315315
COL1A1	COL1A1__Cardiometabolic	0.00738638	0.0120226	0.0361983
COL28A1	COL28A1__Neurology_II	0.00701422	0.0193784	0.0526079
COL2A1	COL2A1__Cardiometabolic_II	0.00354184	0.232159	0.353868
COL3A1	COL3A1__Cardiometabolic_II	0.00560957	0.0578263	0.122334
COL4A1	COL4A1__Cardiometabolic	0.00977746	0.000853683	0.00450537
COL5A1	COL5A1__Inflammation_II	0.00741348	0.0122765	0.036803
COL6A3	COL6A3__Cardiometabolic	0.0119092	4.32303e-05	0.000378705
COLEC12	COLEC12__Inflammation	0.00504599	0.0841953	0.163903
COMP	COMP__Cardiometabolic	0.0217328	4.28338e-14	1.98178e-11
COMT	COMT__Cardiometabolic	0.00883439	0.00267778	0.011128
COQ7	COQ7__Cardiometabolic_II	0.000975581	0.740842	0.8174
CPA1	CPA1__Cardiometabolic	0.0103652	0.000400295	0.0024157
CPA2	CPA2__Neurology	0.0110881	0.000124391	0.000913519
CPA4	CPA4__Inflammation_II	0.013224	2.73145e-05	0.000270803
CPB1	CPB1__Cardiometabolic	0.0106798	0.000253223	0.00166575
CPB2	CPB2__Inflammation_II	0.00775965	0.00798468	0.0262003
CPE	CPE__Oncology	0.00202533	0.490176	0.609099
CPLX2	CPLX2__Oncology_II	0.00208704	0.487275	0.606037
CPM	CPM__Neurology	0.00183916	0.531692	0.649066
CPPED1	CPPED1__Neurology	0.00863047	0.00338244	0.0132998
CPQ	CPQ__Cardiometabolic_II	-0.00130239	0.659681	0.7561
CPVL	CPVL__Oncology	-0.00133902	0.652154	0.750275
CPXM1	CPXM1__Oncology	0.00916477	0.00215293	0.00939706
CPXM2	CPXM2__Cardiometabolic_II	0.0102102	0.000504086	0.00289121
CR1	CR1__Inflammation_II	0.00685032	0.0194816	0.0526079
CR2	CR2__Cardiometabolic	0.000163005	0.955758	0.967609
CREG1	CREG1__Oncology	-0.000443784	0.881389	0.919135
CRELD1	CRELD1__Inflammation_II	0.00123563	0.675361	0.76585
CRELD2	CRELD2__Inflammation	-0.00240237	0.415771	0.542888
CRH	CRH__Oncology	-0.00857779	0.0040935	0.0153978
CRHBP	CRHBP__Inflammation	0.00324977	0.273926	0.39938
CRHR1	CRHR1__Cardiometabolic	0.0024741	0.407071	0.53616
CRIM1	CRIM1__Inflammation	0.00149506	0.609807	0.716085
CRIP2	CRIP2__Neurology	0.0134508	3.39475e-06	5.35445e-05
CRISP2	CRISP2__Oncology	0.0094049	0.00152127	0.00723125
CRISP3	CRISP3__Inflammation_II	0.00443258	0.131919	0.230899
CRKL	CRKL__Inflammation	0.0147071	4.75575e-07	1.2224e-05
CRLF1	CRLF1__Inflammation	0.00504413	0.0863485	0.166
CRTAC1	CRTAC1__Cardiometabolic	0.000751021	0.798876	0.86132
CRYBB1	CRYBB1__Cardiometabolic_II	0.00950349	0.00120126	0.00587093
CRYGD	CRYGD__Neurology_II	-0.000997017	0.736183	0.814092
CRYM	CRYM__Neurology_II	-0.00164512	0.581689	0.691846
CRYZL1	CRYZL1__Cardiometabolic_II	0.00958782	0.00112022	0.00559306
CSF1	CSF1__Inflammation	0.00576752	0.0485879	0.107048
CSF1R	CSF1R__Inflammation_II	0.00240746	0.431115	0.556639
CSF2RA	CSF2RA__Neurology	0.00396361	0.178436	0.289554
CSPG4	CSPG4__Cardiometabolic_II	0.00389165	0.182971	0.29428
CSPG5	CSPG5__Neurology_II	-0.00446096	0.138522	0.239737
CST1	CST1__Inflammation_II	0.0074172	0.0126792	0.037604
CST3	CST3__Cardiometabolic	0.00177263	0.554234	0.669518
CST5	CST5__Neurology	0.00716915	0.0149483	0.0426917
CST6	CST6__Cardiometabolic	0.0111967	0.000151258	0.00106572
CST7	CST7__Inflammation	0.0110067	0.000193717	0.00133771
CSTB	CSTB__Cardiometabolic	0.0158581	4.27073e-08	2.17765e-06
CTBS	CTBS__Inflammation_II	0.00416863	0.17653	0.287925
CTHRC1	CTHRC1__Cardiometabolic_II	0.00835485	0.00414118	0.015535
CTRB1	CTRB1__Neurology	0.0037144	0.210285	0.326849
CTRC	CTRC__Inflammation	0.000205643	0.944838	0.958651
CTRL	CTRL__Neurology_II	0.0012829	0.667338	0.759856
CTSB	CTSB__Cardiometabolic	0.00448053	0.126984	0.223672
CTSC	CTSC__Inflammation	0.00472968	0.111976	0.202109
CTSD	CTSD__Cardiometabolic	0.00684479	0.0215052	0.0568968
CTSE	CTSE__Inflammation_II	0.00918833	0.00182907	0.00832375
CTSF	CTSF__Oncology	0.00331746	0.266789	0.390954
CTSH	CTSH__Cardiometabolic	0.00533705	0.077784	0.154455
CTSL	CTSL__Cardiometabolic	0.00512551	0.0855974	0.165401
CTSO	CTSO__Inflammation	0.0012508	0.671666	0.762907
CTSS	CTSS__Neurology	0.0073368	0.0298916	0.0729165
CTSV	CTSV__Oncology	-0.00297496	0.318149	0.448772
CTSZ	CTSZ__Cardiometabolic	0.00516745	0.0917688	0.173512
CX3CL1	CX3CL1__Neurology	0.00482981	0.101797	0.187145
CXADR	CXADR__Inflammation	-0.00256314	0.3832	0.513399
CXCL1	CXCL1__Inflammation	0.0121063	3.92396e-05	0.000353666
CXCL10	CXCL10__Inflammation	0.00507251	0.0855978	0.165401
CXCL11	CXCL11__Neurology	0.000838002	0.77474	0.842082
CXCL13	CXCL13__Neurology	0.00614945	0.035155	0.0823807
CXCL16	CXCL16__Cardiometabolic	0.0112579	0.000130021	0.00093994
CXCL17	CXCL17__Inflammation	0.015755	7.27717e-08	2.98429e-06
CXCL3	CXCL3__Inflammation	0.00355584	0.232257	0.353868
CXCL8	CXCL8__Cardiometabolic	0.00952868	0.00132772	0.00639888
CXCL8	CXCL8__Inflammation	0.0113468	0.000202333	0.00138344
CXCL8	CXCL8__Neurology	0.00851956	0.00372729	0.0144108
CXCL8	CXCL8__Oncology	0.00809045	0.00608921	0.0210769
CXCL9	CXCL9__Inflammation	0.0212347	1.9845e-13	6.88621e-11
CYB5R2	CYB5R2__Oncology_II	0.00758078	0.0105648	0.0328052
CYTL1	CYTL1__Cardiometabolic_II	0.00626634	0.0339148	0.0797859
DAG1	DAG1__Inflammation	0.00598241	0.0428727	0.0964463
DBH	DBH__Inflammation_II	-0.00121478	0.678651	0.768809
DBI	DBI__Neurology	0.0101735	0.000468634	0.0027216
DBNL	DBNL__Inflammation	0.0119725	4.21673e-05	0.000372791
DCBLD2	DCBLD2__Oncology	0.00251838	0.394205	0.523094
DCC	DCC__Neurology_II	-0.00526904	0.0758947	0.151136
DCN	DCN__Cardiometabolic	0.00038822	0.8968	0.930338
DCTD	DCTD__Inflammation_II	0.0121777	3.71912e-05	0.000338163
DCTPP1	DCTPP1__Cardiometabolic	0.0153032	1.81311e-07	5.47087e-06
DDAH1	DDAH1__Oncology	0.00584101	0.0478165	0.105684
DDC	DDC__Cardiometabolic	0.0158885	5.78022e-08	2.67431e-06
DDR1	DDR1__Neurology	0.000444067	0.879671	0.918459
DDT	DDT__Cardiometabolic_II	0.0123672	2.08456e-05	0.00021965
DFFA	DFFA__Inflammation	0.0100723	0.000549493	0.00310039
DIPK1C	DIPK1C__Neurology_II	-0.000215748	0.942194	0.956668
DIPK2B	DIPK2B__Inflammation_II	0.00173765	0.558382	0.673278
DKK1	DKK1__Neurology	0.00653016	0.0251634	0.064322
DKK3	DKK3__Cardiometabolic	0.0013667	0.642475	0.74375
DKK4	DKK4__Neurology	0.00715944	0.0145233	0.0416494
DKKL1	DKKL1__Oncology	-0.00197007	0.511263	0.629107
DLG4	DLG4__Neurology_II	0.00240178	0.414074	0.541967
DLK1	DLK1__Cardiometabolic	0.00589546	0.0440137	0.0983752
DLL1	DLL1__Oncology	0.00236078	0.42428	0.548438
DMD	DMD__Cardiometabolic_II	0.00886176	0.00266931	0.0111261
DMP1	DMP1__Cardiometabolic_II	-0.00165381	0.578737	0.691006
DNAJA2	DNAJA2__Inflammation	0.00527267	0.071989	0.144603
DNAJA4	DNAJA4__Neurology_II	0.0049946	0.0914777	0.173458
DNAJB14	DNAJB14__Oncology_II	0.00465939	0.112659	0.202553
DNAJB2	DNAJB2__Inflammation_II	0.00663115	0.0243697	0.0628721
DNAJB6	DNAJB6__Inflammation_II	0.00659238	0.0611662	0.127284
DNAJC6	DNAJC6__Cardiometabolic_II	0.00460363	0.118419	0.211267
DNER	DNER__Inflammation	0.00460927	0.111848	0.202109
DNM1	DNM1__Oncology_II	0.00277693	0.347186	0.47902
DNMBP	DNMBP__Neurology	0.00954477	0.00108007	0.00545142
DNPEP	DNPEP__Neurology_II	0.0144667	7.74007e-07	1.6528e-05
DNPH1	DNPH1__Inflammation	0.013018	8.3278e-06	0.000109047
DOC2B	DOC2B__Neurology_II	0.000780623	0.792316	0.856491
DPP10	DPP10__Inflammation	-0.00138267	0.638393	0.741871
DPP4	DPP4__Cardiometabolic	0.00265741	0.364167	0.496526
DPP6	DPP6__Oncology	-0.00136656	0.644983	0.745597
DPP7	DPP7__Cardiometabolic	-0.00128314	0.670212	0.762503
DPT	DPT__Cardiometabolic	0.0115182	7.35462e-05	0.000583326
DRAXIN	DRAXIN__Neurology	0.000349961	0.904576	0.933441
DSC2	DSC2__Neurology	0.00954314	0.00105772	0.00539751
DSCAM	DSCAM__Neurology_II	-0.0016279	0.578712	0.691006
DSG2	DSG2__Neurology	0.00509803	0.0823179	0.161086
DSG3	DSG3__Oncology	-0.00442158	0.138103	0.239737
DTD1	DTD1__Inflammation_II	0.00444664	0.130986	0.229556
DTNB	DTNB__Oncology_II	0.00974229	0.000950921	0.00490661
DTX3	DTX3__Oncology	0.00894993	0.00226128	0.00981074
DUT	DUT__Oncology_II	0.00393992	0.180007	0.290628
EBI3_IL27	EBI3_IL27__Oncology	0.00917903	0.00953188	0.0302752
ECE1	ECE1__Neurology	0.00202473	0.501567	0.618822
ECHDC3	ECHDC3__Cardiometabolic_II	0.00667738	0.0229288	0.0599344
ECM1	ECM1__Inflammation_II	0.00321438	0.28856	0.417209
EDA2R	EDA2R__Oncology	0.0128178	1.09194e-05	0.000131793
EDAR	EDAR__Inflammation	0.00668844	0.0231567	0.060303
EDIL3	EDIL3__Cardiometabolic	-0.00504809	0.0899878	0.1711
EDN1	EDN1__Cardiometabolic_II	0.00683488	0.0199375	0.0533205
EDNRB	EDNRB__Inflammation_II	0.000922305	0.762568	0.832111
EFCAB14	EFCAB14__Oncology_II	0.00423835	0.14719	0.250982
EFEMP1	EFEMP1__Cardiometabolic	0.0120703	3.1443e-05	0.000297738
EFHD1	EFHD1__Neurology_II	0.0134287	4.00824e-06	6.1816e-05
EFNA1	EFNA1__Neurology	0.00419565	0.235765	0.356974
EFNA4	EFNA4__Neurology	0.00660316	0.0241873	0.0625176
EFNB2	EFNB2__Neurology_II	-0.00138473	0.642104	0.74375
EGF	EGF__Inflammation	0.00504696	0.0877594	0.168264
EGFL7	EGFL7__Oncology	0.00210343	0.483805	0.60443
EGFLAM	EGFLAM__Oncology_II	0.00174045	0.552495	0.668
EGFR	EGFR__Cardiometabolic	0.00274842	0.34825	0.480011
EGLN1	EGLN1__Inflammation	0.00989147	0.000763061	0.00410515
EHBP1	EHBP1__Cardiometabolic_II	0.00302144	0.30235	0.433087
EIF4EBP1	EIF4EBP1__Cardiometabolic	0.0133335	5.66258e-06	8.25452e-05
ELAVL4	ELAVL4__Neurology_II	0.0082613	0.0058312	0.020336
ELN	ELN__Cardiometabolic_II	0.0131999	5.96676e-06	8.45088e-05
ENDOU	ENDOU__Oncology_II	0.0105397	0.000279065	0.00179325
ENG	ENG__Cardiometabolic	0.008414	0.0040528	0.0153278
ENO1	ENO1__Neurology	0.0123369	2.22882e-05	0.000230932
ENO2	ENO2__Neurology	0.00442827	0.130677	0.229303
ENPP2	ENPP2__Cardiometabolic	0.000701998	0.811152	0.871424
ENPP5	ENPP5__Inflammation	-0.0031567	0.282177	0.40926
ENPP6	ENPP6__Cardiometabolic_II	-0.00204758	0.491527	0.609178
ENPP7	ENPP7__Inflammation	0.00673791	0.0212323	0.0563489
ENTPD2	ENTPD2__Oncology	-0.00198512	0.510727	0.629005
ENTPD5	ENTPD5__Cardiometabolic	0.00216495	0.470645	0.590114
ENTPD6	ENTPD6__Cardiometabolic	0.00307962	0.29911	0.428889
EPCAM	EPCAM__Inflammation	0.00436668	0.13827	0.239737
EPHA1	EPHA1__Inflammation	0.00241328	0.414107	0.541967
EPHA10	EPHA10__Neurology	-0.000605841	0.838432	0.892224
EPHA2	EPHA2__Oncology	0.00335074	0.268937	0.393345
EPHA4	EPHA4__Inflammation_II	-0.000275897	0.92487	0.943912
EPHB4	EPHB4__Cardiometabolic	0.00626491	0.0315022	0.0755182
EPHB6	EPHB6__Neurology	-0.000240578	0.934394	0.95222
EPS8L2	EPS8L2__Oncology	0.00891455	0.00227946	0.00985636
ERBB2	ERBB2__Oncology	0.00723004	0.0141826	0.0409262
ERBB3	ERBB3__Inflammation	0.00517976	0.0780119	0.154686
ERBB4	ERBB4__Oncology	0.000393564	0.894011	0.928812
ERMAP	ERMAP__Inflammation_II	0.00330625	0.281854	0.409219
ERP44	ERP44__Oncology	0.00242378	0.412253	0.540838
ESAM	ESAM__Cardiometabolic	0.00215931	0.459229	0.578412
ESM1	ESM1__Inflammation	0.00927703	0.00154855	0.00728605
EZR	EZR__Neurology	0.0154309	1.0642e-07	3.88713e-06
F10	F10__Inflammation_II	0.00401601	0.171068	0.281663
F11	F11__Inflammation_II	0.00636119	0.0302818	0.0736098
F11R	F11R__Neurology	0.0118383	8.07341e-05	0.000633101
F12	F12__Inflammation_II	0.00225954	0.441434	0.56329
F13B	F13B__Inflammation_II	0.0054917	0.0699337	0.141292
F2	F2__Inflammation_II	0.00432892	0.13942	0.24069
F2R	F2R__Inflammation	0.00638782	0.0303937	0.0737526
F3	F3__Oncology	0.0028464	0.332355	0.464093
F7	F7__Cardiometabolic	0.00237993	0.416235	0.542983
F9	F9__Cardiometabolic	0.00732537	0.0128875	0.0378981
FABP1	FABP1__Inflammation	0.0121053	3.44884e-05	0.000320177
FABP2	FABP2__Cardiometabolic	0.010281	0.000477356	0.00276071
FABP3	FABP3__Cardiometabolic_II	0.014922	3.19443e-07	8.69385e-06
FABP4	FABP4__Cardiometabolic	0.0103371	0.000422693	0.00251802
FABP5	FABP5__Neurology	0.0122173	2.68023e-05	0.000267637
FAM171B	FAM171B__Oncology_II	-0.00262758	0.373074	0.502744
FAM20A	FAM20A__Cardiometabolic_II	0.00510343	0.0812176	0.159448
FAM3B	FAM3B__Oncology	-0.000999852	0.737258	0.814092
FAM3C	FAM3C__Cardiometabolic	0.00628389	0.0331417	0.0784995
FAM3D	FAM3D__Oncology_II	0.00765732	0.00900893	0.0289454
FAP	FAP__Cardiometabolic	0.0129209	1.01853e-05	0.000125108
FAS	FAS__Cardiometabolic	0.00999567	0.000604758	0.00333097
FASLG	FASLG__Inflammation	0.0061556	0.0376058	0.0867056
FBLN2	FBLN2__Cardiometabolic_II	0.00693743	0.0176886	0.0486173
FCAR	FCAR__Inflammation	0.008978	0.00242548	0.0103293
FCER2	FCER2__Neurology	0.00236621	0.420562	0.546062
FCGR2A	FCGR2A__Cardiometabolic	0.00956804	0.00100161	0.00514903
FCGR3B	FCGR3B__Cardiometabolic	0.00955033	0.00105766	0.00539751
FCN2	FCN2__Cardiometabolic	0.00298917	0.310404	0.44138
FCRL1	FCRL1__Cardiometabolic	-0.000471758	0.873758	0.915303
FCRL6	FCRL6__Inflammation	0.00269886	0.36554	0.49668
FETUB	FETUB__Cardiometabolic	0.00277307	0.346484	0.478527
FGA	FGA__Inflammation_II	0.00362334	0.239608	0.361103
FGF12	FGF12__Inflammation_II	-0.00324178	0.287764	0.416493
FGF19	FGF19__Inflammation	0.00205987	0.486095	0.606037
FGF23	FGF23__Oncology	-0.00282948	0.340733	0.471523
FGF5	FGF5__Inflammation	-4.74012e-05	0.98739	0.993835
FGFBP2	FGFBP2__Cardiometabolic_II	0.00653418	0.0279101	0.0696748
FGFBP3	FGFBP3__Neurology_II	7.43509e-05	0.979853	0.98768
FGFR2	FGFR2__Oncology	0.00419475	0.154706	0.259652
FGFR4	FGFR4__Inflammation_II	0.00560759	0.0579061	0.122334
FGL1	FGL1__Inflammation_II	0.00541347	0.0654781	0.134842
FIS1	FIS1__Inflammation	0.00656935	0.024828	0.0636991
FKBP4	FKBP4__Neurology	0.00690441	0.018086	0.0494161
FKBP5	FKBP5__Neurology	0.0131221	6.37972e-06	8.85506e-05
FLRT2	FLRT2__Neurology	0.00381798	0.191594	0.304907
FLT1	FLT1__Oncology	0.00602315	0.0507347	0.110388
FLT3	FLT3__Oncology	0.00139827	0.641895	0.74375
FLT3LG	FLT3LG__Inflammation	0.0115045	7.7091e-05	0.000607967
FLT4	FLT4__Oncology	-0.00272244	0.367368	0.49747
FN1	FN1__Inflammation_II	0.00729587	0.0125689	0.037437
FOLR1	FOLR1__Oncology	0.00380419	0.200831	0.314976
FOLR2	FOLR2__Neurology	0.00887122	0.00234953	0.0100964
FOLR3	FOLR3__Oncology	0.00648346	0.0288492	0.0712015
FRZB	FRZB__Neurology	0.00422543	0.152996	0.257747
FSHB	FSHB__Cardiometabolic_II	0.00382993	0.195769	0.308781
FST	FST__Inflammation	0.0132652	5.7783e-06	8.26833e-05
FSTL1	FSTL1__Cardiometabolic_II	0.00557758	0.0588088	0.123864
FSTL3	FSTL3__Inflammation	0.0122823	3.09093e-05	0.000295876
FUCA1	FUCA1__Cardiometabolic	0.00148334	0.611215	0.717132
FUOM	FUOM__Inflammation_II	0.0052248	0.0776954	0.154455
FURIN	FURIN__Oncology	-0.00311197	0.296689	0.425857
FUT1	FUT1__Oncology_II	-0.00060708	0.84052	0.892224
FUT3_FUT5	FUT3_FUT5__Neurology	0.00511569	0.0788963	0.156217
FUT8	FUT8__Neurology	0.00134132	0.646594	0.746649
FXN	FXN__Oncology	0.0104218	0.000399906	0.0024157
FYB1	FYB1__Neurology	0.00108757	0.715922	0.797375
GABARAP	GABARAP__Oncology_II	0.00852665	0.00388097	0.0147988
GAD1	GAD1__Oncology_II	-0.00340509	0.25775	0.381811
GAL	GAL__Inflammation	0.00504478	0.0879499	0.168264
GALNT10	GALNT10__Oncology	0.00513184	0.0819663	0.160691
GALNT2	GALNT2__Oncology	0.00536385	0.0669843	0.136727
GALNT5	GALNT5__Cardiometabolic_II	-0.00244651	0.407142	0.53616
GALNT7	GALNT7__Oncology	0.00169057	0.567307	0.680572
GAPDH	GAPDH__Inflammation_II	0.000565073	0.860061	0.907116
GAS6	GAS6__Cardiometabolic	0.00639338	0.0288807	0.0712015
GBP1	GBP1__Neurology_II	0.00370857	0.206831	0.322202
GC	GC__Inflammation_II	-1.52457e-05	0.995871	0.997308
GCHFR	GCHFR__Inflammation_II	0.00741293	0.0169383	0.0471149
GCNT1	GCNT1__Oncology	0.00642962	0.0321589	0.0766951
GDF15	GDF15__Cardiometabolic	0.0195057	1.4035e-11	2.78294e-09
GFAP	GFAP__Oncology	0.0142207	1.52293e-06	2.75607e-05
GFER	GFER__Oncology	0.00344109	0.250489	0.373361
GFRA1	GFRA1__Oncology	0.00526491	0.0737367	0.147686
GFRA2	GFRA2__Oncology	-0.00374168	0.205017	0.320094
GFRA3	GFRA3__Neurology	0.00731561	0.012607	0.0374701
GGACT	GGACT__Cardiometabolic_II	0.0129021	1.00738e-05	0.000124843
GGCT	GGCT__Cardiometabolic_II	0.00416355	0.178781	0.289554
GGH	GGH__Cardiometabolic	-0.00032909	0.910245	0.93656
GGT1	GGT1__Neurology	0.00477985	0.102121	0.187461
GGT5	GGT5__Neurology	0.00702278	0.0160249	0.0452085
GH1	GH1__Cardiometabolic	0.00780869	0.00829529	0.0269645
GHR	GHR__Inflammation_II	-0.00239873	0.420138	0.546022
GHRL	GHRL__Cardiometabolic	0.0108911	0.000198895	0.00136666
GIMAP7	GIMAP7__Inflammation_II	0.00480061	0.102294	0.187461
GLA	GLA__Inflammation_II	0.000787321	0.805429	0.867289
GLB1	GLB1__Neurology	-0.00224921	0.445072	0.566478
GLO1	GLO1__Cardiometabolic	0.0150477	2.93158e-07	8.14038e-06
GLOD4	GLOD4__Inflammation	0.0140262	1.3724e-06	2.6528e-05
GLRX	GLRX__Cardiometabolic	0.00781099	0.0079431	0.0261877
GM2A	GM2A__Cardiometabolic_II	0.00602415	0.0499557	0.109367
GMPR2	GMPR2__Inflammation_II	0.00959737	0.00247826	0.0105016
GNAS	GNAS__Neurology_II	0.00361275	0.21703	0.335068
GNLY	GNLY__Neurology	0.00566621	0.0543465	0.116409
GNPDA1	GNPDA1__Cardiometabolic_II	0.0086461	0.00385976	0.0147585
GNPDA2	GNPDA2__Inflammation_II	0.00532556	0.0723167	0.145051
GOLM2	GOLM2__Neurology	0.00257055	0.38186	0.512098
GOT1	GOT1__Cardiometabolic_II	0.00569285	0.0506833	0.110388
GP1BA	GP1BA__Cardiometabolic	0.00687644	0.0194611	0.0526079
GPC1	GPC1__Oncology	0.000511467	0.861961	0.908429
GPC5	GPC5__Neurology	0.0011176	0.702078	0.78778
GPHA2	GPHA2__Oncology_II	0.00325406	0.264924	0.388705
GPI	GPI__Inflammation_II	0.0126959	2.55786e-05	0.000257269
GPIHBP1	GPIHBP1__Oncology_II	0.00756255	0.0103915	0.0324122
GPNMB	GPNMB__Cardiometabolic	0.0126036	2.22946e-05	0.000230932
GPR158	GPR158__Neurology_II	-0.00157807	0.588073	0.697646
GPR37	GPR37__Cardiometabolic	0.00424319	0.153014	0.257747
GRHPR	GRHPR__Cardiometabolic_II	0.00756237	0.0102895	0.0322673
GRIK2	GRIK2__Neurology_II	-0.00251805	0.390835	0.519616
GRN	GRN__Neurology	0.0068423	0.019763	0.0530581
GRP	GRP__Cardiometabolic_II	-0.00341812	0.248987	0.371606
GRPEL1	GRPEL1__Oncology	0.00623502	0.0371786	0.0858634
GSN	GSN__Inflammation_II	0.00740456	0.0164886	0.0462347
GSR	GSR__Inflammation_II	0.00816512	0.0050098	0.0180145
GSTA1	GSTA1__Cardiometabolic	0.00367432	0.212956	0.329524
GSTP1	GSTP1__Neurology	0.00707548	0.0183928	0.0501557
GSTT2B	GSTT2B__Neurology_II	0.00240278	0.415583	0.542888
GUCA2A	GUCA2A__Neurology	0.0133172	4.74258e-06	7.15511e-05
GUSB	GUSB__Cardiometabolic	0.00155612	0.599075	0.707071
GZMA	GZMA__Inflammation	-0.00106991	0.716948	0.797375
GZMB	GZMB__Inflammation	0.0117689	0.0011946	0.00585902
HARS1	HARS1__Neurology	0.0129443	1.05881e-05	0.000128914
HAVCR1	HAVCR1__Oncology	-0.00255234	0.39076	0.519616
HAVCR2	HAVCR2__Neurology	0.00994644	0.000684809	0.0036985
HBEGF	HBEGF__Oncology	0.00388796	0.191612	0.304907
HCG22	HCG22__Cardiometabolic_II	-0.00387208	0.205698	0.320796
HEG1	HEG1__Inflammation_II	0.00158309	0.591803	0.701471
HEPH	HEPH__Cardiometabolic_II	0.00309577	0.289425	0.417591
HGF	HGF__Inflammation	0.00878342	0.00272673	0.0112306
HGFAC	HGFAC__Inflammation_II	0.00648498	0.0265095	0.0669588
HIP1R	HIP1R__Neurology_II	0.00573126	0.050169	0.109661
HLA-A	HLA-A__Neurology_II	0.00268495	0.359099	0.491548
HLA-DRA	HLA-DRA__Inflammation	0.00885508	0.0028587	0.0116702
HMCN2	HMCN2__Inflammation_II	0.0084451	0.00423602	0.0158054
HMOX1	HMOX1__Cardiometabolic	0.00961236	0.0010779	0.00545142
HMOX2	HMOX2__Neurology	0.00459344	0.123741	0.218515
HNMT	HNMT__Neurology	0.00623869	0.0429765	0.0965232
HRC	HRC__Cardiometabolic_II	0.00223909	0.449831	0.57124
HRG	HRG__Inflammation_II	0.00571876	0.0507401	0.110388
HS6ST1	HS6ST1__Oncology	0.000366017	0.901051	0.933328
HS6ST2	HS6ST2__Inflammation_II	-0.000955421	0.753862	0.825857
HSPA1A	HSPA1A__Inflammation	0.0123667	2.41216e-05	0.000244385
HSPA2	HSPA2__Oncology_II	0.00493197	0.0933781	0.175384
HSPB1	HSPB1__Cardiometabolic	0.019025	1.34167e-10	1.69294e-08
HSPB6	HSPB6__Oncology	0.0142766	1.04851e-06	2.07904e-05
HSPG2	HSPG2__Cardiometabolic	0.0132298	5.1192e-06	7.64027e-05
HTRA2	HTRA2__Oncology	0.00248287	0.403274	0.532335
HYAL1	HYAL1__Cardiometabolic	0.00647646	0.0265809	0.0669588
HYOU1	HYOU1__Cardiometabolic	0.0028202	0.337295	0.468555
ICAM1	ICAM1__Cardiometabolic	0.0117622	4.94186e-05	0.000420816
ICAM2	ICAM2__Cardiometabolic	0.00595614	0.0418484	0.094911
ICAM3	ICAM3__Cardiometabolic	0.00776345	0.00864132	0.0278934
ICAM5	ICAM5__Cardiometabolic	-0.000299859	0.918907	0.939899
ICOSLG	ICOSLG__Oncology	-0.000105083	0.971708	0.980895
IDS	IDS__Inflammation	-0.00122056	0.679399	0.768809
IDUA	IDUA__Oncology	0.00093602	0.750048	0.822995
IFI30	IFI30__Oncology_II	0.00394769	0.180072	0.290628
IFNAR1	IFNAR1__Oncology_II	-0.00203461	0.491273	0.609178
IFNGR1	IFNGR1__Inflammation	0.00377226	0.199158	0.31306
IFNGR2	IFNGR2__Neurology	-0.000238577	0.935069	0.95222
IFNLR1	IFNLR1__Inflammation	0.0026979	0.360308	0.492717
IFNW1	IFNW1__Cardiometabolic_II	-0.00321806	0.294217	0.423185
IGDCC4	IGDCC4__Cardiometabolic_II	0.00681878	0.0194521	0.0526079
IGF1R	IGF1R__Oncology	0.00350291	0.235003	0.356486
IGF2R	IGF2R__Neurology	0.00658437	0.0244618	0.0629146
IGFBP1	IGFBP1__Cardiometabolic	0.0119869	4.33819e-05	0.000378705
IGFBP2	IGFBP2__Cardiometabolic	0.0101636	0.00053248	0.00302903
IGFBP3	IGFBP3__Cardiometabolic	0.00777641	0.00790795	0.0261339
IGFBP4	IGFBP4__Neurology	0.00882718	0.00251619	0.0105833
IGFBP6	IGFBP6__Cardiometabolic	0.0066716	0.0227078	0.0594687
IGFBP7	IGFBP7__Cardiometabolic	0.00500188	0.0893255	0.170307
IGFBPL1	IGFBPL1__Cardiometabolic	0.00540209	0.0681688	0.13855
IGLC2	IGLC2__Inflammation_II	0.00974469	0.000871056	0.00454521
IGLON5	IGLON5__Oncology_II	-0.000411062	0.892012	0.928812
IGSF21	IGSF21__Cardiometabolic_II	-0.0025074	0.39837	0.527253
IGSF3	IGSF3__Oncology	-0.00267961	0.363806	0.496522
IGSF8	IGSF8__Cardiometabolic	0.00752947	0.0117096	0.0354094
IL10RB	IL10RB__Inflammation	0.00644651	0.0281868	0.0701134
IL12A_IL12B	IL12A_IL12B__Oncology	0.00176477	0.559771	0.673278
IL12B	IL12B__Inflammation	0.00190092	0.52271	0.640774
IL13RA1	IL13RA1__Oncology	0.00751869	0.0112783	0.034405
IL15	IL15__Inflammation	0.0145216	6.25269e-07	1.44645e-05
IL17D	IL17D__Inflammation	0.00595745	0.0472334	0.104561
IL17RA	IL17RA__Neurology	0.00699198	0.0175152	0.0482853
IL17RB	IL17RB__Inflammation	0.00110274	0.712643	0.795775
IL18	IL18__Inflammation	0.00999512	0.000652493	0.00353774
IL18BP	IL18BP__Cardiometabolic	0.0075309	0.00965215	0.0305872
IL18R1	IL18R1__Inflammation	-0.00417451	0.157271	0.263319
IL19	IL19__Cardiometabolic	-0.00392204	0.182729	0.294232
IL1R1	IL1R1__Neurology	0.0101402	0.000515438	0.00294415
IL1R2	IL1R2__Inflammation	0.00491245	0.0960817	0.178529
IL1RAP	IL1RAP__Neurology	0.00925331	0.00163528	0.00761666
IL1RL2	IL1RL2__Inflammation	-0.00267227	0.365856	0.49668
IL1RN	IL1RN__Inflammation	0.0116798	6.32831e-05	0.000522839
IL22	IL22__Oncology_II	-0.00446856	0.133823	0.233892
IL2RA	IL2RA__Cardiometabolic	0.00874015	0.00418529	0.0156582
IL34	IL34__Neurology	-0.0024005	0.424332	0.548438
IL4R	IL4R__Inflammation	0.0089375	0.00241484	0.0103293
IL5RA	IL5RA__Inflammation	0.00253798	0.389947	0.519616
IL6	IL6__Cardiometabolic	0.00880298	0.00310932	0.0125094
IL6	IL6__Inflammation	0.0104695	0.000391383	0.00240371
IL6	IL6__Neurology	0.00802142	0.00653219	0.0223869
IL6	IL6__Oncology	0.00592605	0.0462521	0.102717
IL6R	IL6R__Cardiometabolic	0.00355022	0.224711	0.34464
IL6ST	IL6ST__Cardiometabolic	0.00172158	0.559603	0.673278
IL7R	IL7R__Neurology	-0.000342944	0.908374	0.936023
IMMT	IMMT__Oncology_II	0.0053525	0.0681771	0.13855
IMPA1	IMPA1__Neurology	0.00299802	0.307464	0.439054
INHBB	INHBB__Inflammation_II	0.00266056	0.367093	0.49747
INPP1	INPP1__Oncology	0.00689603	0.0198364	0.0531523
ISLR2	ISLR2__Neurology	-0.00135544	0.648012	0.747665
ISM1	ISM1__Inflammation	0.000295704	0.920508	0.940843
ISM2	ISM2__Cardiometabolic_II	0.00138661	0.636883	0.7414
ITGA5	ITGA5__Neurology	0.00616996	0.0370676	0.0857498
ITGAM	ITGAM__Neurology	0.0146982	5.17581e-07	1.27717e-05
ITGB1	ITGB1__Cardiometabolic	0.00559546	0.0548863	0.117274
ITGB2	ITGB2__Cardiometabolic	0.0177405	9.74151e-10	8.45076e-08
ITGB5	ITGB5__Oncology	0.00228267	0.441542	0.56329
ITGBL1	ITGBL1__Cardiometabolic_II	0.0126682	1.32297e-05	0.000153024
ITIH1	ITIH1__Inflammation_II	0.00589793	0.0439998	0.0983752
ITIH4	ITIH4__Inflammation_II	0.00585259	0.0458545	0.101997
ITIH5	ITIH5__Oncology_II	0.00121605	0.679631	0.768809
ITM2A	ITM2A__Inflammation	0.00180671	0.537104	0.653533
JAM2	JAM2__Neurology	-0.000912021	0.75547	0.826966
JAM3	JAM3__Inflammation_II	0.00255411	0.388065	0.518916
KAZALD1	KAZALD1__Oncology	0.00296295	0.319488	0.450202
KCNC4	KCNC4__Neurology_II	-0.00243011	0.421254	0.546395
KDR	KDR__Oncology	0.00985972	0.000809997	0.00432414
KHK	KHK__Cardiometabolic_II	0.00545394	0.0667755	0.136718
KIAA0319	KIAA0319__Neurology_II	0.000768988	0.793376	0.85697
KIRREL2	KIRREL2__Neurology	-0.00631894	0.0324739	0.0771811
KIT	KIT__Cardiometabolic	0.00153998	0.597682	0.706028
KITLG	KITLG__Cardiometabolic	0.00860221	0.00325146	0.0129313
KLK1	KLK1__Oncology	-0.00139756	0.637241	0.7414
KLK10	KLK10__Oncology	0.00427465	0.149768	0.25382
KLK11	KLK11__Oncology	-0.000173253	0.953646	0.966176
KLK13	KLK13__Oncology	-0.00260532	0.408359	0.537254
KLK15	KLK15__Oncology_II	-0.0034489	0.245667	0.367442
KLK4	KLK4__Oncology	0.0131997	7.67626e-06	0.000102449
KLK6	KLK6__Oncology	-0.00506511	0.0880114	0.168264
KLK7	KLK7__Inflammation_II	-0.000224795	0.939501	0.954632
KLK8	KLK8__Oncology	0.00230058	0.43879	0.561845
KLKB1	KLKB1__Inflammation_II	0.00398202	0.174511	0.284967
KLRB1	KLRB1__Inflammation	0.00140459	0.633631	0.739058
KLRD1	KLRD1__Inflammation	0.0077319	0.00842395	0.0273188
KRT18	KRT18__Oncology	0.00462169	0.120729	0.214836
KYAT1	KYAT1__Cardiometabolic	0.00374064	0.204687	0.319939
L1CAM	L1CAM__Oncology	-0.00253659	0.39052	0.519616
L3HYPDH	L3HYPDH__Cardiometabolic_II	0.00658931	0.0237884	0.0616014
LACTB2	LACTB2__Cardiometabolic	0.0168785	6.87387e-09	4.5433e-07
LAIR1	LAIR1__Inflammation	0.0111423	0.00013128	0.000944129
LAIR2	LAIR2__Neurology	0.00347914	0.233659	0.354834
LAMA4	LAMA4__Inflammation	0.0089473	0.00248164	0.0105016
LAMB1	LAMB1__Cardiometabolic_II	0.0064898	0.0293041	0.0718019
LAMP1	LAMP1__Cardiometabolic_II	0.000955908	0.745873	0.820993
LAMP2	LAMP2__Neurology	0.00178738	0.542193	0.657835
LAYN	LAYN__Neurology	0.00422256	0.149583	0.253815
LBR	LBR__Neurology	0.0123818	1.57778e-05	0.000176609
LCAT	LCAT__Inflammation_II	0.00110965	0.705072	0.790501
LCN2	LCN2__Cardiometabolic	0.0125437	1.82215e-05	0.000196058
LCP1	LCP1__Cardiometabolic_II	0.00621971	0.0338299	0.0797213
LDLR	LDLR__Cardiometabolic	0.00361758	0.216755	0.335029
LECT2	LECT2__Cardiometabolic_II	0.00921501	0.00162519	0.00759518
LEFTY2	LEFTY2__Oncology	0.00750353	0.010663	0.0329625
LEG1	LEG1__Inflammation_II	-0.00108731	0.717564	0.797421
LEPR	LEPR__Cardiometabolic	0.00807019	0.00635056	0.0218182
LGALS1	LGALS1__Cardiometabolic	0.00973256	0.000915181	0.00473982
LGALS3	LGALS3__Cardiometabolic	0.0117889	5.03012e-05	0.00042572
LGALS3BP	LGALS3BP__Inflammation_II	0.00812772	0.00538431	0.0189201
LGALS4	LGALS4__Inflammation	0.0108404	0.000218245	0.00148492
LGALS7_LGALS7B	LGALS7_LGALS7B__Oncology	0.00965457	0.0012166	0.00592504
LGALS8	LGALS8__Neurology	0.00545348	0.0631145	0.130556
LGALS9	LGALS9__Inflammation	0.0147631	3.82608e-07	1.002e-05
LGMN	LGMN__Inflammation	-0.000247761	0.934367	0.95222
LHPP	LHPP__Inflammation	0.0090834	0.00193024	0.00858715
LIF	LIF__Neurology	0.00870052	0.00381703	0.014676
LIFR	LIFR__Inflammation	0.00258794	0.378603	0.508221
LILRA2	LILRA2__Neurology	0.0121789	3.15328e-05	0.000297738
LILRA3	LILRA3__Cardiometabolic_II	0.00473517	0.109029	0.19782
LILRA5	LILRA5__Cardiometabolic	0.0155639	1.26205e-07	4.27251e-06
LILRA6	LILRA6__Cardiometabolic_II	0.00941436	0.00148725	0.0070938
LILRB1	LILRB1__Cardiometabolic	0.0106032	0.000266982	0.00173977
LILRB2	LILRB2__Cardiometabolic	0.0139298	1.77709e-06	3.12228e-05
LILRB4	LILRB4__Inflammation	0.0105652	0.00037555	0.00231673
LILRB5	LILRB5__Cardiometabolic	0.0034409	0.240732	0.362012
LIPF	LIPF__Cardiometabolic_II	2.55305e-05	0.993062	0.995213
LMOD1	LMOD1__Cardiometabolic_II	0.0161911	3.11802e-08	1.66454e-06
LMOD1	LMOD1__Inflammation_II	0.016323	7.28529e-08	2.98429e-06
LMOD1	LMOD1__Neurology_II	0.0145638	5.31484e-07	1.27717e-05
LMOD1	LMOD1__Oncology_II	0.0149405	2.93241e-07	8.14038e-06
LPA	LPA__Inflammation_II	0.00697631	0.0168755	0.0470345
LPL	LPL__Cardiometabolic	0.00235621	0.424368	0.548438
LPO	LPO__Neurology	-0.0038597	0.18968	0.302964
LRFN2	LRFN2__Neurology_II	-0.00431231	0.146164	0.249539
LRG1	LRG1__Inflammation_II	0.0102989	0.000413919	0.00247638
LRIG1	LRIG1__Oncology	0.000952196	0.746748	0.821304
LRP1	LRP1__Oncology	0.00430652	0.14482	0.247854
LRP11	LRP11__Cardiometabolic	0.000922804	0.753244	0.825832
LRPAP1	LRPAP1__Neurology	0.00632204	0.0304905	0.0738583
LRRC25	LRRC25__Oncology	0.00314152	0.290488	0.418689
LRRN1	LRRN1__Inflammation	-0.000998416	0.737241	0.814092
LRTM2	LRTM2__Neurology_II	-0.00510469	0.0803959	0.158059
LTA	LTA__Inflammation	0.00450033	0.236097	0.356974
LTBP2	LTBP2__Cardiometabolic	0.0188269	7.69449e-11	1.068e-08
LTBP3	LTBP3__Oncology	0.00156	0.600316	0.707334
LTBR	LTBR__Inflammation	0.00978851	0.000791447	0.00424143
LUZP2	LUZP2__Oncology_II	-0.000962493	0.74535	0.820993
LY6D	LY6D__Inflammation	0.0178518	8.43187e-10	8.02772e-08
LY75	LY75__Inflammation	0.00290835	0.32634	0.457407
LY9	LY9__Inflammation	0.00347972	0.238078	0.359579
LYPD3	LYPD3__Oncology	0.00194906	0.514973	0.633111
LYVE1	LYVE1__Inflammation_II	0.0050584	0.0837261	0.163219
LYZL2	LYZL2__Oncology_II	0.00674008	0.0258728	0.0656104
M6PR	M6PR__Cardiometabolic_II	-0.000902002	0.763702	0.832693
MAG	MAG__Neurology_II	0.00109736	0.712141	0.795775
MAMDC2	MAMDC2__Cardiometabolic_II	0.00979241	0.000828377	0.00439387
MAN1A2	MAN1A2__Cardiometabolic_II	-0.00313506	0.289278	0.417591
MAN2B2	MAN2B2__Cardiometabolic_II	0.0010719	0.716807	0.797375
MANEAL	MANEAL__Oncology_II	-0.0011044	0.715589	0.797375
MANF	MANF__Inflammation	0.00645166	0.0277557	0.0694142
MANSC1	MANSC1__Oncology	0.00140594	0.634779	0.739776
MAP1LC3A	MAP1LC3A__Neurology_II	0.00521707	0.0844698	0.164207
MAP2K1	MAP2K1__Oncology_II	0.0125639	1.98078e-05	0.000211486
MAPT	MAPT__Neurology	0.00938137	0.00164734	0.00763661
MARCO	MARCO__Cardiometabolic	0.0102255	0.000545744	0.00309181
MARS1	MARS1__Inflammation_II	0.00771738	0.00904197	0.0289844
MATN2	MATN2__Inflammation	0.0084219	0.00466248	0.0170752
MATN3	MATN3__Neurology	0.00601082	0.039508	0.0901925
MB	MB__Cardiometabolic	0.010333	0.000451363	0.00265463
MBL2	MBL2__Inflammation_II	0.0112911	0.000116267	0.000867629
MCAM	MCAM__Cardiometabolic	0.00372595	0.202853	0.31743
MCFD2	MCFD2__Cardiometabolic	0.0067712	0.0217648	0.0573236
MDGA1	MDGA1__Neurology	0.00431783	0.142487	0.245375
MDH1	MDH1__Inflammation_II	0.00521319	0.0846189	0.164267
MDK	MDK__Oncology	-0.000589226	0.84345	0.894354
MEGF10	MEGF10__Inflammation	0.00358864	0.223722	0.343502
MEGF11	MEGF11__Cardiometabolic_II	-0.00169924	0.578991	0.691006
MEGF9	MEGF9__Cardiometabolic	-0.00126339	0.665342	0.759453
MELTF	MELTF__Cardiometabolic_II	-0.00224598	0.444938	0.566478
MENT	MENT__Inflammation_II	0.00271331	0.362107	0.494689
MEPE	MEPE__Inflammation	0.00123956	0.672873	0.763653
MERTK	MERTK__Inflammation	0.00237688	0.421606	0.546395
MESD	MESD__Neurology	0.00576663	0.0493449	0.108371
MET	MET__Cardiometabolic	0.000469573	0.872468	0.91479
METAP2	METAP2__Oncology	0.00636409	0.0311483	0.0749286
MFAP3	MFAP3__Cardiometabolic	0.00033618	0.909501	0.936489
MFAP4	MFAP4__Inflammation_II	0.00440023	0.138286	0.239737
MFAP5	MFAP5__Cardiometabolic	0.0033728	0.253741	0.376677
MFGE8	MFGE8__Neurology	-0.00640652	0.0293312	0.0718019
MIA	MIA__Oncology	0.00511883	0.0878482	0.168264
MICB_MICA	MICB_MICA__Inflammation	0.0058246	0.0517216	0.111648
MIF	MIF__Neurology	0.0127464	1.1301e-05	0.000135222
MILR1	MILR1__Inflammation	0.00848702	0.00425859	0.015847
MITD1	MITD1__Neurology	0.00111711	0.706817	0.791818
MME	MME__Oncology	5.01127e-05	0.986599	0.993758
MMP1	MMP1__Inflammation	0.00975185	0.000865808	0.00453487
MMP10	MMP10__Inflammation	0.0157334	9.38046e-08	3.61669e-06
MMP12	MMP12__Oncology	0.022164	2.16055e-14	1.49942e-11
MMP3	MMP3__Neurology	0.00746091	0.0110526	0.0338652
MMP7	MMP7__Cardiometabolic	0.00794989	0.0265596	0.0669588
MMP8	MMP8__Neurology	0.0150847	2.47265e-07	7.15009e-06
MOCS2	MOCS2__Inflammation_II	0.00369404	0.211766	0.328414
MOG	MOG__Oncology	-0.00390217	0.183683	0.295
MRC1	MRC1__Inflammation_II	0.00641264	0.0280136	0.0698078
MSLN	MSLN__Oncology	-0.00831681	0.00477606	0.0174452
MSMB	MSMB__Cardiometabolic	0.00857	0.0033931	0.013304
MSR1	MSR1__Neurology	0.0143767	1.66535e-06	2.96348e-05
MSRA	MSRA__Oncology	0.00562246	0.0604351	0.126522
MST1	MST1__Inflammation_II	0.00600142	0.0424128	0.095722
MSTN	MSTN__Cardiometabolic	0.00228474	0.445673	0.566478
MXRA8	MXRA8__Inflammation_II	0.00843766	0.00406509	0.0153325
MYBPC1	MYBPC1__Cardiometabolic_II	0.00725079	0.0142667	0.0410316
MYDGF	MYDGF__Cardiometabolic_II	0.0022454	0.44562	0.566478
MYH9	MYH9__Cardiometabolic_II	0.00909374	0.00199132	0.00877446
MYL3	MYL3__Cardiometabolic_II	0.0108402	0.000249595	0.0016497
MYOC	MYOC__Neurology	0.00933844	0.0015313	0.00725407
MYOM3	MYOM3__Inflammation_II	0.00321726	0.276637	0.402487
MZB1	MZB1__Inflammation	0.00870246	0.00303688	0.0122892
NAAA	NAAA__Neurology	0.00382474	0.193402	0.306459
NADK	NADK__Cardiometabolic	0.0120369	3.99446e-05	0.000357698
NAGPA	NAGPA__Inflammation_II	0.00267905	0.366069	0.49668
NBL1	NBL1__Oncology	-0.0017865	0.547985	0.663124
NCAM1	NCAM1__Cardiometabolic	0.00333146	0.25337	0.376529
NCAM2	NCAM2__Neurology	0.00650993	0.0256772	0.0653944
NCAN	NCAN__Neurology	0.00162166	0.581163	0.691813
NCR3LG1	NCR3LG1__Oncology_II	-0.000608187	0.836424	0.891671
NCS1	NCS1__Oncology	0.00329437	0.26119	0.386082
NDRG1	NDRG1__Neurology	0.00701872	0.0178004	0.0487317
NDST1	NDST1__Oncology_II	-0.00484972	0.100527	0.185546
NECTIN1	NECTIN1__Inflammation_II	-0.00593552	0.0519946	0.112063
NECTIN2	NECTIN2__Cardiometabolic	0.0065472	0.02681	0.0672915
NECTIN4	NECTIN4__Oncology	0.00598548	0.0428546	0.0964463
NEFL	NEFL__Neurology	0.0230541	2.7767e-15	3.85406e-12
NELL1	NELL1__Oncology	-0.00484429	0.101226	0.18659
NELL2	NELL2__Inflammation	0.0076459	0.0093124	0.0297141
NEO1	NEO1__Neurology_II	0.000351222	0.904379	0.933441
NFASC	NFASC__Inflammation	0.00220789	0.453689	0.573515
NGFR	NGFR__Cardiometabolic_II	0.00486992	0.095502	0.177738
NHLRC3	NHLRC3__Inflammation_II	0.00160708	0.611804	0.717216
NID1	NID1__Cardiometabolic	0.00748551	0.0106899	0.0329724
NID2	NID2__Neurology	0.00456282	0.122195	0.216889
NIT1	NIT1__Cardiometabolic_II	0.0147221	6.60169e-07	1.47279e-05
NIT2	NIT2__Cardiometabolic_II	0.00757088	0.0139706	0.0403983
NLGN1	NLGN1__Neurology_II	-0.000458577	0.878983	0.918459
NME3	NME3__Inflammation	0.00706875	0.0152607	0.0432807
NOMO1	NOMO1__Neurology	0.00138072	0.638714	0.741871
NOS1	NOS1__Neurology	0.00797679	0.00735891	0.0247316
NOTCH1	NOTCH1__Cardiometabolic	0.00292739	0.315823	0.447032
NOTCH2	NOTCH2__Cardiometabolic_II	0.00178697	0.54273	0.657912
NOTCH3	NOTCH3__Cardiometabolic	0.00410437	0.159891	0.266741
NPC2	NPC2__Cardiometabolic_II	-0.00424935	0.161971	0.269795
NPDC1	NPDC1__Cardiometabolic	0.00513849	0.0850805	0.164933
NPPC	NPPC__Inflammation	-3.13842e-05	0.991528	0.9951
NPTN	NPTN__Oncology	0.000313291	0.916144	0.937876
NPTX1	NPTX1__Neurology	-0.00481873	0.101478	0.186805
NPTX2	NPTX2__Cardiometabolic_II	-0.0100556	0.000592699	0.0033172
NPTXR	NPTXR__Cardiometabolic	0.0147109	5.33688e-07	1.27717e-05
NPY	NPY__Oncology	-0.00619629	0.0352962	0.0824766
NRCAM	NRCAM__Cardiometabolic	0.00623427	0.0337462	0.0796594
NRGN	NRGN__Inflammation_II	0.00119426	0.68333	0.771735
NRP1	NRP1__Cardiometabolic	0.00507863	0.0801738	0.157846
NRP2	NRP2__Neurology	0.00360655	0.217263	0.335068
NRXN3	NRXN3__Neurology_II	-0.00646675	0.0298259	0.0728844
NSFL1C	NSFL1C__Neurology	0.0129728	8.60543e-06	0.000110225
NT5C	NT5C__Cardiometabolic_II	0.0103402	0.000442679	0.00261463
NT5C1A	NT5C1A__Neurology_II	0.0112892	0.00012515	0.000914255
NT5E	NT5E__Oncology	0.00200467	0.499754	0.617134
NTRK2	NTRK2__Cardiometabolic	0.00156953	0.593223	0.701955
NTRK3	NTRK3__Neurology	-0.00125997	0.66651	0.759537
NUCB2	NUCB2__Oncology	0.00307751	0.296621	0.425857
NUDC	NUDC__Inflammation	0.0127968	1.25117e-05	0.000145934
NUDT5	NUDT5__Neurology	0.00818993	0.00499539	0.0180094
NXPH1	NXPH1__Neurology	-0.00039722	0.894015	0.928812
NXPH3	NXPH3__Inflammation_II	0.000498262	0.871453	0.91479
OBP2B	OBP2B__Neurology	-0.00174352	0.554791	0.669609
OCLN	OCLN__Neurology_II	0.00252338	0.385432	0.515892
OGFR	OGFR__Oncology	0.0130148	9.54936e-06	0.00011941
OGN	OGN__Neurology	0.00334662	0.253267	0.376529
OLFM4	OLFM4__Inflammation_II	0.0100634	0.000612137	0.00334959
OLR1	OLR1__Cardiometabolic	0.0103594	0.000425618	0.0025246
OMD	OMD__Inflammation	0.00573679	0.0549196	0.117274
OMG	OMG__Oncology	0.000861946	0.771623	0.839352
OMP	OMP__Neurology_II	0.0129817	1.61213e-05	0.000179011
ORM1	ORM1__Inflammation_II	0.00650926	0.0268014	0.0672915
OSCAR	OSCAR__Inflammation	0.0119117	5.28486e-05	0.000444569
OSMR	OSMR__Cardiometabolic	0.00727891	0.0123796	0.0370321
OXCT1	OXCT1__Cardiometabolic_II	0.000437333	0.883232	0.920365
OXT	OXT__Neurology	0.00488474	0.095528	0.177738
P4HB	P4HB__Oncology	0.00516375	0.0800097	0.157746
PADI2	PADI2__Inflammation	0.00870086	0.00345945	0.013526
PAG1	PAG1__Cardiometabolic	0.00297707	0.313732	0.4448
PALM	PALM__Oncology_II	-0.000366567	0.900772	0.933328
PALM2	PALM2__Neurology_II	0.014503	6.16875e-07	1.44645e-05
PAM	PAM__Cardiometabolic	-0.00229942	0.434594	0.559653
PAMR1	PAMR1__Neurology	0.00635968	0.0302633	0.0736098
PAPPA	PAPPA__Inflammation	0.00163645	0.584345	0.693815
PARK7	PARK7__Neurology	0.00786161	0.00709709	0.0239678
PAXX	PAXX__Inflammation_II	0.00396674	0.178104	0.289554
PBXIP1	PBXIP1__Oncology_II	0.00515454	0.0792804	0.156754
PCBD1	PCBD1__Inflammation_II	0.0166381	2.87178e-08	1.59441e-06
PCDH1	PCDH1__Inflammation	-0.00031239	0.915509	0.937876
PCDH12	PCDH12__Neurology_II	0.00559775	0.056915	0.120792
PCDH17	PCDH17__Cardiometabolic	-0.000191404	0.948328	0.961489
PCDH7	PCDH7__Oncology_II	-0.00220254	0.451477	0.57124
PCDH9	PCDH9__Oncology_II	-0.000136871	0.962715	0.973232
PCDHB15	PCDHB15__Oncology_II	0.00130101	0.658063	0.755279
PCOLCE	PCOLCE__Cardiometabolic	0.00964578	0.00187193	0.00840855
PCSK9	PCSK9__Cardiometabolic	-0.000788907	0.788811	0.853367
PDCD1LG2	PDCD1LG2__Oncology	0.00437033	0.144315	0.247339
PDCD5	PDCD5__Neurology	0.0121224	2.98956e-05	0.00028906
PDCD6	PDCD6__Cardiometabolic	0.00886234	0.0028115	0.0115454
PDGFA	PDGFA__Cardiometabolic	0.0151429	1.78083e-07	5.47087e-06
PDGFRA	PDGFRA__Cardiometabolic	-0.0124965	2.08889e-05	0.00021965
PDGFRB	PDGFRB__Cardiometabolic	0.00598787	0.0397255	0.0905401
PDIA3	PDIA3__Inflammation_II	0.00127895	0.665157	0.759453
PDIA4	PDIA4__Cardiometabolic_II	0.0030247	0.305204	0.436276
PDLIM7	PDLIM7__Inflammation	0.0193667	2.22294e-11	3.8568e-09
PEAR1	PEAR1__Cardiometabolic	0.00613763	0.0362151	0.0841985
PEBP1	PEBP1__Neurology	0.00791219	0.00666495	0.0227856
PECAM1	PECAM1__Neurology	0.00521834	0.0745738	0.148933
PENK	PENK__Inflammation_II	0.00279494	0.369461	0.498499
PEPD	PEPD__Inflammation_II	0.0095627	0.00106615	0.00542059
PGA4	PGA4__Inflammation_II	0.00571824	0.0511123	0.11085
PGF	PGF__Inflammation	0.0203136	1.95377e-12	4.51972e-10
PGLYRP1	PGLYRP1__Cardiometabolic	0.0106355	0.00259686	0.0108895
PGLYRP2	PGLYRP2__Inflammation_II	0.00631178	0.0308535	0.0744778
PHOSPHO1	PHOSPHO1__Neurology	0.0115912	7.20943e-05	0.000575097
PHYKPL	PHYKPL__Inflammation_II	0.00806703	0.00678992	0.0230426
PI16	PI16__Inflammation_II	0.00939862	0.00122563	0.00594815
PI3	PI3__Cardiometabolic	0.0118252	6.61186e-05	0.000539839
PIGR	PIGR__Neurology	0.00745041	0.0109777	0.0337103
PIK3IP1	PIK3IP1__Neurology	0.00327607	0.26459	0.388705
PILRA	PILRA__Neurology	0.0120596	3.55138e-05	0.000326445
PILRB	PILRB__Cardiometabolic	0.0127089	1.57138e-05	0.000176609
PKD1	PKD1__Cardiometabolic_II	0.00435069	0.137823	0.239737
PLA2G15	PLA2G15__Oncology	0.00232479	0.432647	0.558099
PLA2G1B	PLA2G1B__Cardiometabolic	0.009106	0.00193527	0.00858715
PLA2G7	PLA2G7__Neurology	0.00573545	0.050932	0.110632
PLAT	PLAT__Cardiometabolic	0.00290413	0.323165	0.454001
PLAU	PLAU__Neurology	0.00493959	0.0918813	0.173512
PLAUR	PLAUR__Inflammation	0.00823004	0.0052701	0.0185657
PLG	PLG__Inflammation_II	0.00639585	0.0286961	0.0711253
PLIN3	PLIN3__Cardiometabolic	0.00697462	0.0177756	0.0487317
PLPBP	PLPBP__Cardiometabolic	0.0155861	9.24737e-08	3.61669e-06
PLSCR3	PLSCR3__Neurology_II	0.00803758	0.00622981	0.0214565
PLTP	PLTP__Cardiometabolic	0.0082524	0.00489983	0.0177108
PLXDC1	PLXDC1__Oncology	-0.00261307	0.398479	0.527253
PLXDC2	PLXDC2__Neurology_II	-0.00129653	0.663166	0.758841
PLXNA4	PLXNA4__Inflammation	-0.00290655	0.322753	0.453882
PLXNB2	PLXNB2__Cardiometabolic	0.0070449	0.0159316	0.0450368
PLXNB3	PLXNB3__Cardiometabolic	0.00333829	0.259147	0.383471
PMCH	PMCH__Cardiometabolic_II	-0.00572371	0.0618677	0.128168
PNLIP	PNLIP__Inflammation_II	0.00559689	0.0561894	0.119435
PNLIPRP2	PNLIPRP2__Inflammation	0.00229327	0.438234	0.561652
PODXL	PODXL__Oncology	0.00164479	0.578009	0.691006
PODXL2	PODXL2__Oncology	-0.000578703	0.844486	0.894768
POLR2F	POLR2F__Oncology	0.00932003	0.00165056	0.00763661
POMC	POMC__Cardiometabolic_II	-0.00460722	0.118719	0.211529
PON1	PON1__Inflammation_II	0.00381226	0.193635	0.306459
PON3	PON3__Inflammation	0.00333396	0.264278	0.388705
POSTN	POSTN__Cardiometabolic_II	0.0124958	1.77587e-05	0.000192705
PPBP	PPBP__Inflammation_II	0.0117738	6.20146e-05	0.000515427
PPCDC	PPCDC__Neurology	0.013646	2.35361e-06	3.93591e-05
PPIB	PPIB__Cardiometabolic	0.00782625	0.00786524	0.0261171
PPP1R2	PPP1R2__Cardiometabolic	0.0155841	1.01915e-07	3.8232e-06
PPP3R1	PPP3R1__Neurology	0.00379584	0.194732	0.307845
PRAP1	PRAP1__Cardiometabolic_II	-2.65229e-06	0.999282	0.999282
PRCP	PRCP__Cardiometabolic	-0.00395851	0.178671	0.289554
PRDX1	PRDX1__Neurology	0.0104029	0.000393911	0.00240858
PRELP	PRELP__Inflammation	0.0110382	0.000166311	0.00116586
PRG2	PRG2__Cardiometabolic_II	0.0103959	0.000409928	0.00246312
PRG3	PRG3__Cardiometabolic_II	0.00637444	0.0305952	0.0739829
PRKAR1A	PRKAR1A__Cardiometabolic	0.0116622	7.19065e-05	0.000575097
PRKAR2A	PRKAR2A__Neurology_II	0.00116424	0.690119	0.778768
PRL	PRL__Neurology	0.00110851	0.709338	0.793361
PRND	PRND__Neurology_II	0.000876154	0.766658	0.83526
PROC	PROC__Cardiometabolic	0.00399624	0.174386	0.284967
PROS1	PROS1__Inflammation_II	0.00736338	0.0116991	0.0354094
PRRT3	PRRT3__Cardiometabolic_II	-0.00153163	0.625662	0.731608
PRSS2	PRSS2__Cardiometabolic	0.00946262	0.0011942	0.00585902
PRSS22	PRSS22__Inflammation_II	0.000334713	0.913018	0.937329
PRSS27	PRSS27__Cardiometabolic	0.00489097	0.0984801	0.182011
PRSS53	PRSS53__Neurology_II	-0.000800254	0.786139	0.851804
PRSS8	PRSS8__Inflammation	0.010803	0.00023025	0.00155139
PRTG	PRTG__Oncology	0.00264183	0.368488	0.498499
PRTN3	PRTN3__Cardiometabolic	0.010021	0.000612966	0.00334959
PSAP	PSAP__Cardiometabolic_II	-0.00479647	0.103106	0.188552
PSME1	PSME1__Neurology	0.00341947	0.245399	0.367437
PSME2	PSME2__Neurology	0.0114725	9.53809e-05	0.000731429
PSMG3	PSMG3__Inflammation	0.00427712	0.153309	0.257931
PTGDS	PTGDS__Cardiometabolic	-0.00403581	0.16943	0.27963
PTGR1	PTGR1__Cardiometabolic_II	0.00132627	0.652436	0.750275
PTH1R	PTH1R__Inflammation	0.00361797	0.218348	0.336367
PTN	PTN__Cardiometabolic	0.000771814	0.797093	0.860315
PTP4A3	PTP4A3__Inflammation_II	-0.00190474	0.53399	0.651299
PTPRB	PTPRB__Cardiometabolic_II	0.000444893	0.88008	0.918459
PTPRC	PTPRC__Cardiometabolic_II	0.00951692	0.00113942	0.00566794
PTPRF	PTPRF__Cardiometabolic	0.00427153	0.142963	0.245584
PTPRK	PTPRK__Oncology_II	-0.00072364	0.806663	0.867944
PTPRN2	PTPRN2__Neurology	-0.00547786	0.0609863	0.127222
PTPRR	PTPRR__Neurology_II	-0.0037248	0.231336	0.35324
PTPRS	PTPRS__Cardiometabolic	0.00199616	0.493891	0.610437
PTPRZ1	PTPRZ1__Cardiometabolic_II	0.000384946	0.916253	0.937876
PTS	PTS__Neurology	0.000693259	0.817829	0.876562
PVALB	PVALB__Oncology	0.00667327	0.0230247	0.0600718
PVR	PVR__Neurology	-0.000804394	0.784029	0.850847
PYDC1	PYDC1__Cardiometabolic_II	0.00790644	0.00715684	0.0241109
PZP	PZP__Inflammation_II	0.00178177	0.543774	0.658602
QDPR	QDPR__Cardiometabolic	0.0075177	0.0103622	0.0323935
QPCT	QPCT__Cardiometabolic	0.000518817	0.858845	0.906522
QSOX1	QSOX1__Inflammation_II	0.00520308	0.0856795	0.165401
RARRES2	RARRES2__Cardiometabolic	0.00910186	0.00180697	0.00825025
RBFOX3	RBFOX3__Neurology_II	0.0058521	0.0450171	0.100295
RBKS	RBKS__Neurology	0.00703874	0.0164106	0.0461092
RBP1	RBP1__Neurology_II	0.00470043	0.112443	0.202426
REG1A	REG1A__Cardiometabolic	0.0133369	4.26416e-06	6.50402e-05
REG1B	REG1B__Cardiometabolic	0.0114582	8.82163e-05	0.000680246
REG3A	REG3A__Cardiometabolic	0.013542	3.18786e-06	5.19595e-05
REG4	REG4__Inflammation	0.0125529	1.64605e-05	0.000181327
RELT	RELT__Neurology	0.00574587	0.0492109	0.108248
REN	REN__Cardiometabolic	0.00911749	0.00183544	0.00832545
RET	RET__Oncology	-0.0022344	0.450905	0.57124
RETN	RETN__Cardiometabolic	0.00838736	0.00451043	0.016627
RGMA	RGMA__Neurology	0.00129582	0.658421	0.755279
RGMB	RGMB__Neurology	0.000828666	0.777605	0.844535
RHOC	RHOC__Neurology	0.0122093	2.8472e-05	0.000280277
RIDA	RIDA__Inflammation_II	0.00152806	0.603928	0.710383
RLN2	RLN2__Inflammation_II	0.00170049	0.5672	0.680572
RNASE1	RNASE1__Inflammation_II	0.00249702	0.392286	0.521046
RNASE10	RNASE10__Cardiometabolic_II	-0.000547744	0.853444	0.901508
RNASE3	RNASE3__Cardiometabolic	0.0120673	3.46013e-05	0.000320177
RNASE4	RNASE4__Inflammation_II	0.00962781	0.00140343	0.00674033
RNASE6	RNASE6__Inflammation_II	0.01139	0.000148928	0.00105466
RNASET2	RNASET2__Cardiometabolic	0.00697538	0.017428	0.0481873
RNF149	RNF149__Cardiometabolic_II	0.00437197	0.138047	0.239737
RNF5	RNF5__Cardiometabolic_II	0.00221039	0.457039	0.57665
ROBO1	ROBO1__Inflammation	0.000672878	0.820406	0.877967
ROBO2	ROBO2__Neurology	-0.00180637	0.536684	0.653533
ROR1	ROR1__Cardiometabolic	0.00196841	0.505213	0.622767
RSPO1	RSPO1__Neurology	0.000589789	0.839796	0.892224
RSPO3	RSPO3__Oncology	0.00323658	0.27265	0.397937
RTBDN	RTBDN__Oncology	0.000498743	0.866813	0.91285
RTN4R	RTN4R__Oncology	-0.00902942	0.00234139	0.0100927
RWDD1	RWDD1__Neurology	0.0137543	2.29424e-06	3.93136e-05
S100A11	S100A11__Cardiometabolic	0.0156704	7.31021e-08	2.98429e-06
S100A13	S100A13__Inflammation_II	0.01459	1.52894e-06	2.75607e-05
S100A4	S100A4__Oncology	0.0179674	8.67549e-10	8.02772e-08
SAA4	SAA4__Inflammation_II	0.00328379	0.262301	0.387312
SBSN	SBSN__Cardiometabolic_II	0.00921421	0.00166362	0.00767145
SCAMP3	SCAMP3__Oncology	0.00238762	0.418501	0.544915
SCARA5	SCARA5__Neurology	0.00502574	0.0861857	0.165916
SCARB2	SCARB2__Neurology	0.00547332	0.0610444	0.127222
SCARF1	SCARF1__Cardiometabolic	0.0027964	0.337576	0.468555
SCARF2	SCARF2__Neurology	0.0108919	0.000185536	0.00128762
SCG2	SCG2__Oncology	-0.000355789	0.903356	0.933441
SCG3	SCG3__Inflammation	0.00798804	0.00773295	0.0258635
SCGB1A1	SCGB1A1__Inflammation	0.0143011	9.24946e-07	1.91616e-05
SCGB3A2	SCGB3A2__Inflammation	0.0101189	0.000600388	0.00333097
SCLY	SCLY__Oncology	0.00979395	0.000829391	0.00439387
SCN2A	SCN2A__Neurology_II	-0.00195835	0.515718	0.633466
SCN2B	SCN2B__Neurology_II	0.000492474	0.868415	0.913844
SCN4B	SCN4B__Cardiometabolic_II	0.00086186	0.770092	0.838344
SCPEP1	SCPEP1__Cardiometabolic_II	0.00260978	0.377655	0.507439
SCRG1	SCRG1__Cardiometabolic_II	0.00539382	0.0667831	0.136718
SCRN1	SCRN1__Inflammation	0.00824266	0.00510858	0.0181348
SDC1	SDC1__Cardiometabolic	-0.00122106	0.680939	0.76966
SDC4	SDC4__Cardiometabolic	0.0184612	2.48154e-10	2.64952e-08
SDK2	SDK2__Inflammation_II	-0.000559759	0.849469	0.897991
SEL1L	SEL1L__Cardiometabolic_II	0.000597799	0.839606	0.892224
SELE	SELE__Cardiometabolic	0.00243762	0.408821	0.537352
SELENOP	SELENOP__Inflammation_II	0.00495602	0.0903846	0.171619
SELL	SELL__Inflammation_II	0.00704855	0.0161244	0.045397
SELP	SELP__Cardiometabolic	0.0132254	5.27512e-06	7.78923e-05
SELPLG	SELPLG__Inflammation	0.00455776	0.121853	0.216559
SEMA3F	SEMA3F__Cardiometabolic	0.00487902	0.0975725	0.180604
SEMA3G	SEMA3G__Inflammation_II	0.00488949	0.0971364	0.180248
SEMA4C	SEMA4C__Oncology	-0.000479181	0.87261	0.91479
SEMA4D	SEMA4D__Neurology	-0.000285726	0.922428	0.942112
SEMA6C	SEMA6C__Inflammation_II	-0.00260111	0.396151	0.525175
SEMA7A	SEMA7A__Cardiometabolic	-0.00302582	0.304418	0.4356
SEPTIN8	SEPTIN8__Neurology_II	0.00864838	0.00319359	0.0127744
SERPINA1	SERPINA1__Inflammation_II	0.010223	0.000466104	0.00271829
SERPINA11	SERPINA11__Cardiometabolic	0.00885286	0.00260973	0.0109106
SERPINA12	SERPINA12__Cardiometabolic	0.00353108	0.240544	0.362012
SERPINA3	SERPINA3__Inflammation_II	0.016881	5.54342e-09	3.84713e-07
SERPINA4	SERPINA4__Inflammation_II	0.00611453	0.0365116	0.0847459
SERPINA5	SERPINA5__Inflammation_II	0.00825371	0.00460117	0.0168953
SERPINA6	SERPINA6__Inflammation_II	0.00462419	0.11495	0.206138
SERPINA7	SERPINA7__Inflammation_II	0.00560126	0.0558907	0.118982
SERPINA9	SERPINA9__Oncology	0.010156	0.00117905	0.00582391
SERPINB1	SERPINB1__Neurology	0.00823404	0.0048667	0.0176832
SERPINB6	SERPINB6__Neurology	0.00459512	0.116575	0.208677
SERPINB8	SERPINB8__Inflammation	0.00630145	0.0313304	0.0752364
SERPINB9	SERPINB9__Neurology	0.0064215	0.0290294	0.0713146
SERPINC1	SERPINC1__Inflammation_II	0.00573966	0.0499279	0.109367
SERPIND1	SERPIND1__Inflammation_II	0.00318391	0.276562	0.402487
SERPINE1	SERPINE1__Cardiometabolic	0.0226841	2.54998e-11	3.93264e-09
SERPINE2	SERPINE2__Cardiometabolic_II	-0.00395607	0.182057	0.29349
SERPINF1	SERPINF1__Inflammation_II	0.00457453	0.116667	0.208677
SERPINF2	SERPINF2__Inflammation_II	0.00153846	0.600132	0.707334
SERPING1	SERPING1__Inflammation_II	0.0104706	0.000352219	0.00220216
SERPINI1	SERPINI1__Inflammation_II	0.000902405	0.761599	0.831707
SERPINI2	SERPINI2__Oncology_II	0.00350717	0.229225	0.350788
SEZ6	SEZ6__Neurology_II	0.00204481	0.491995	0.609178
SEZ6L	SEZ6L__Oncology	-0.000650874	0.82651	0.883137
SEZ6L2	SEZ6L2__Oncology	0.0017223	0.559006	0.673278
SFRP1	SFRP1__Neurology	0.00627939	0.0320547	0.0765782
SFRP4	SFRP4__Inflammation_II	0.00352428	0.232746	0.353897
SFTPD	SFTPD__Cardiometabolic	0.00533013	0.0708617	0.142959
SGSH	SGSH__Cardiometabolic_II	-0.00612423	0.0466586	0.103454
SHBG	SHBG__Inflammation_II	0.0079661	0.00615337	0.021246
SHISA5	SHISA5__Cardiometabolic_II	0.00432817	0.142836	0.245584
SHMT1	SHMT1__Inflammation	0.0106903	0.000273591	0.00176665
SIAE	SIAE__Oncology	-0.00316036	0.290997	0.418987
SIGLEC1	SIGLEC1__Inflammation	0.0100631	0.000602403	0.00333097
SIGLEC10	SIGLEC10__Inflammation	0.00824652	0.00488598	0.0177069
SIGLEC5	SIGLEC5__Neurology	0.00640522	0.02896	0.0712703
SIGLEC6	SIGLEC6__Oncology	-0.00115593	0.695176	0.783202
SIGLEC7	SIGLEC7__Cardiometabolic	0.013585	3.35941e-06	5.35445e-05
SIGLEC8	SIGLEC8__Cardiometabolic_II	0.0111977	0.000133196	0.000952971
SIGLEC9	SIGLEC9__Oncology	0.0134572	3.65664e-06	5.70272e-05
SIRPA	SIRPA__Cardiometabolic	0.00106546	0.722431	0.801546
SIRPB1	SIRPB1__Inflammation	0.00264787	0.369224	0.498499
SIRT2	SIRT2__Oncology	0.00546399	0.0646225	0.133278
SLAMF8	SLAMF8__Oncology	0.00442746	0.145499	0.24871
SLC16A1	SLC16A1__Neurology	0.00521773	0.0799697	0.157746
SLITRK1	SLITRK1__Inflammation_II	-0.00452941	0.133965	0.233892
SLITRK2	SLITRK2__Oncology	0.000224686	0.938804	0.954623
SLITRK6	SLITRK6__Cardiometabolic	-0.000149716	0.959747	0.97094
SLURP1	SLURP1__Cardiometabolic_II	0.0153796	1.35686e-07	4.48411e-06
SMAD5	SMAD5__Oncology	0.00223386	0.451275	0.57124
SMOC1	SMOC1__Oncology	0.0074383	0.0114399	0.0348214
SMOC2	SMOC2__Inflammation	0.0177484	1.07336e-09	8.76366e-08
SMPD1	SMPD1__Neurology	0.00463323	0.114383	0.205386
SMPDL3A	SMPDL3A__Inflammation	-0.00303259	0.308128	0.43924
SMTN	SMTN__Neurology_II	0.0117661	6.49627e-05	0.000533539
SNAP23	SNAP23__Cardiometabolic	0.00984328	0.00086464	0.00453487
SNAP25	SNAP25__Neurology_II	0.00208659	0.485275	0.605721
SNAP29	SNAP29__Oncology	0.00574836	0.0522617	0.112464
SNCG	SNCG__Neurology	0.00299403	0.31043	0.44138
SNX9	SNX9__Cardiometabolic	0.0164	1.74277e-08	1.0079e-06
SOD1	SOD1__Cardiometabolic	0.00662963	0.022009	0.0577476
SOD2	SOD2__Neurology	0.00577994	0.0481906	0.106341
SOD3	SOD3__Inflammation_II	0.00616895	0.0351958	0.0823807
SORCS2	SORCS2__Oncology	0.00306072	0.308227	0.43924
SORD	SORD__Oncology	0.00756173	0.0102986	0.0322673
SORT1	SORT1__Cardiometabolic	0.005521	0.0616278	0.127862
SOST	SOST__Cardiometabolic	0.0152182	1.6728e-07	5.27693e-06
SPACA5_SPACA5B	SPACA5_SPACA5B__Neurology_II	0.00183768	0.529008	0.646359
SPARC	SPARC__Oncology	0.00130519	0.660794	0.756751
SPARCL1	SPARCL1__Cardiometabolic	0.00165841	0.571235	0.684693
SPART	SPART__Inflammation_II	0.00814384	0.00680684	0.0230437
SPESP1	SPESP1__Cardiometabolic_II	0.00263226	0.369564	0.498499
SPINK1	SPINK1__Neurology	0.0120148	3.72759e-05	0.000338163
SPINK2	SPINK2__Inflammation_II	-0.00320269	0.278528	0.404814
SPINK6	SPINK6__Oncology	-0.00890363	0.00270578	0.0112108
SPINT1	SPINT1__Neurology	0.00328686	0.264294	0.388705
SPINT2	SPINT2__Inflammation	0.00241394	0.410225	0.538688
SPOCK1	SPOCK1__Neurology	0.0024599	0.403061	0.532335
SPON1	SPON1__Inflammation	0.00665471	0.0233849	0.0607833
SPON2	SPON2__Cardiometabolic	0.00722274	0.0142783	0.0410316
SPP1	SPP1__Cardiometabolic	-0.00491435	0.0948486	0.177189
SPRY2	SPRY2__Inflammation	-2.88813e-05	0.992233	0.9951
SRPX	SRPX__Cardiometabolic_II	0.00490664	0.0948499	0.177189
SSC5D	SSC5D__Cardiometabolic	0.00715647	0.0138303	0.0400762
ST13	ST13__Inflammation_II	0.00678832	0.0218815	0.0575218
ST3GAL1	ST3GAL1__Oncology	-0.00213559	0.470477	0.590114
ST6GAL1	ST6GAL1__Cardiometabolic	0.00842975	0.0036647	0.0142084
ST8SIA1	ST8SIA1__Inflammation_II	0.0013219	0.665341	0.759453
STAB2	STAB2__Cardiometabolic_II	0.00552774	0.060214	0.126249
STAMBP	STAMBP__Neurology	0.00570244	0.0515665	0.111648
STC1	STC1__Neurology	0.00186159	0.524793	0.642339
STC2	STC2__Neurology	0.00451296	0.123369	0.218414
STX1B	STX1B__Neurology_II	0.0024169	0.414285	0.541967
STX4	STX4__Oncology	0.000356763	0.905195	0.933441
STX8	STX8__Inflammation	0.00467264	0.110685	0.200562
SUMF2	SUMF2__Neurology	-0.00276261	0.352868	0.484931
SUOX	SUOX__Neurology_II	-0.00252694	0.390179	0.519616
SUSD2	SUSD2__Neurology	0.0143932	6.79098e-07	1.47279e-05
SUSD4	SUSD4__Oncology_II	0.000328377	0.911424	0.936751
SUSD5	SUSD5__Inflammation_II	0.00227911	0.439248	0.561914
SV2A	SV2A__Neurology_II	0.0011525	0.696562	0.783491
SYT1	SYT1__Neurology_II	0.000314414	0.914839	0.937876
TACSTD2	TACSTD2__Oncology	0.00218018	0.46305	0.582168
TAFA5	TAFA5__Oncology	-1.01915e-05	0.997263	0.997982
TALDO1	TALDO1__Cardiometabolic_II	0.00909192	0.00186828	0.00840855
TAX1BP1	TAX1BP1__Neurology_II	0.00382518	0.194958	0.307852
TBCA	TBCA__Inflammation_II	0.011402	0.000101598	0.000770593
TCN1	TCN1__Inflammation_II	0.0044456	0.16211	0.269795
TCN2	TCN2__Cardiometabolic	0.00557208	0.0615705	0.127862
TCTN3	TCTN3__Cardiometabolic_II	0.00442915	0.129979	0.228368
TDGF1	TDGF1__Neurology	0.00182936	0.539029	0.655143
TEK	TEK__Oncology	0.00218196	0.46102	0.580141
TF	TF__Inflammation_II	0.0052566	0.0699036	0.141292
TFF1	TFF1__Neurology	0.0142399	1.04333e-06	2.07904e-05
TFF2	TFF2__Inflammation	0.0123556	2.33506e-05	0.000238717
TFF3	TFF3__Cardiometabolic	0.010605	0.000257526	0.00168607
TFPI	TFPI__Cardiometabolic	0.0139915	1.49752e-06	2.75607e-05
TFPI2	TFPI2__Oncology	-0.000698636	0.814348	0.873504
TFRC	TFRC__Cardiometabolic	0.00420258	0.15123	0.255621
TGFA	TGFA__Inflammation	0.00277344	0.346175	0.478527
TGFB1	TGFB1__Inflammation	0.00828466	0.00451612	0.016627
TGFB2	TGFB2__Oncology_II	0.00165078	0.577607	0.691006
TGFBI	TGFBI__Cardiometabolic	0.0106793	0.000233588	0.00156628
TGFBR1	TGFBR1__Inflammation_II	0.00613483	0.0437834	0.0981767
TGFBR2	TGFBR2__Oncology	0.01306	8.62732e-06	0.000110225
TGFBR3	TGFBR3__Cardiometabolic	0.00549402	0.0600781	0.126249
TGM2	TGM2__Cardiometabolic	0.0145636	6.79041e-07	1.47279e-05
TGOLN2	TGOLN2__Inflammation_II	0.000124711	0.965911	0.975753
THBD	THBD__Cardiometabolic	0.00229262	0.437738	0.561534
THBS2	THBS2__Neurology	0.00735919	0.0121135	0.036393
THBS4	THBS4__Cardiometabolic	0.00844445	0.00361567	0.0140576
THOP1	THOP1__Cardiometabolic	0.00907298	0.00193644	0.00858715
THY1	THY1__Neurology	-0.00203374	0.486719	0.606037
TIE1	TIE1__Cardiometabolic	0.00553049	0.0572594	0.121337
TIMD4	TIMD4__Cardiometabolic	0.00212914	0.465871	0.585185
TIMM10	TIMM10__Cardiometabolic_II	0.00226808	0.43967	0.561936
TIMP1	TIMP1__Cardiometabolic	0.0138103	2.13782e-06	3.70911e-05
TIMP2	TIMP2__Cardiometabolic_II	0.00710229	0.0165631	0.0462568
TIMP3	TIMP3__Inflammation	0.000462392	0.874533	0.915424
TIMP4	TIMP4__Neurology	0.000904958	0.759515	0.830646
TINAGL1	TINAGL1__Cardiometabolic	0.00707744	0.015265	0.0432807
TLR1	TLR1__Inflammation_II	0.00514336	0.09251	0.174225
TLR3	TLR3__Inflammation	0.00314773	0.285344	0.413421
TMEM106A	TMEM106A__Oncology_II	0.00222141	0.456053	0.575979
TMEM132A	TMEM132A__Cardiometabolic_II	-0.00572803	0.0534668	0.114879
TMEM25	TMEM25__Neurology_II	0.00069602	0.812985	0.872717
TMPRSS5	TMPRSS5__Neurology	0.00423026	0.148966	0.253699
TMSB10	TMSB10__Neurology	0.0130515	7.26187e-06	9.84627e-05
TNC	TNC__Cardiometabolic	0.0165804	1.16975e-08	7.34418e-07
TNFRSF10A	TNFRSF10A__Neurology	0.011183	0.00011425	0.000857185
TNFRSF10B	TNFRSF10B__Neurology	0.00775256	0.00779099	0.0259949
TNFRSF10C	TNFRSF10C__Cardiometabolic	0.0155991	6.96309e-08	2.98429e-06
TNFRSF11A	TNFRSF11A__Inflammation	0.00717517	0.0137825	0.040021
TNFRSF11B	TNFRSF11B__Inflammation	0.0155126	1.1863e-07	4.11647e-06
TNFRSF12A	TNFRSF12A__Oncology	0.011623	8.53717e-05	0.000661988
TNFRSF13B	TNFRSF13B__Inflammation	0.00896529	0.00226184	0.00981074
TNFRSF13C	TNFRSF13C__Inflammation	0.000571857	0.84805	0.89786
TNFRSF14	TNFRSF14__Inflammation	0.00700751	0.01656	0.0462568
TNFRSF17	TNFRSF17__Inflammation_II	0.00784127	0.0080376	0.0263118
TNFRSF19	TNFRSF19__Oncology	0.00769761	0.00899365	0.0289454
TNFRSF1A	TNFRSF1A__Neurology	0.00952811	0.00110038	0.00551382
TNFRSF1B	TNFRSF1B__Neurology	0.0150527	2.12337e-07	6.27071e-06
TNFRSF21	TNFRSF21__Neurology	-0.00179861	0.541079	0.657059
TNFRSF4	TNFRSF4__Inflammation	-4.35471e-05	0.988118	0.993846
TNFRSF6B	TNFRSF6B__Neurology	0.0101365	0.000502856	0.00289121
TNFRSF8	TNFRSF8__Neurology	0.00822736	0.00510081	0.0181348
TNFRSF9	TNFRSF9__Neurology	0.0077799	0.0081657	0.0266682
TNFSF10	TNFSF10__Inflammation	0.00245288	0.40347	0.532335
TNFSF12	TNFSF12__Inflammation	3.05301e-05	0.991677	0.9951
TNFSF13	TNFSF13__Inflammation	0.01072	0.000247856	0.00164605
TNFSF13B	TNFSF13B__Cardiometabolic	0.0125198	1.77711e-05	0.000192705
TNFSF14	TNFSF14__Neurology	0.000364516	0.901772	0.933378
TNFSF8	TNFSF8__Cardiometabolic_II	0.00730293	0.0124668	0.0372128
TNFSF9	TNFSF9__Inflammation_II	-0.00280571	0.356858	0.48993
TNN	TNN__Cardiometabolic_II	0.00290675	0.323886	0.454554
TNR	TNR__Neurology	0.00107794	0.714288	0.796971
TNXB	TNXB__Neurology	0.00513856	0.0829988	0.162029
TOMM20	TOMM20__Cardiometabolic_II	0.00292367	0.316781	0.447751
TP53I3	TP53I3__Inflammation_II	0.0121085	0.000125825	0.000914373
TPD52L2	TPD52L2__Inflammation_II	0.00943839	0.0012861	0.00621988
TPK1	TPK1__Cardiometabolic_II	0.00775783	0.00790539	0.0261339
TPP1	TPP1__Inflammation	0.000327224	0.91178	0.936751
TPSAB1	TPSAB1__Inflammation	0.00776158	0.00822879	0.0268112
TREH	TREH__Cardiometabolic_II	0.00529655	0.0710767	0.142977
TREM2	TREM2__Inflammation	0.00955714	0.00109122	0.00548775
TREML2	TREML2__Neurology	0.00362992	0.219933	0.338434
TRIAP1	TRIAP1__Oncology	0.00492058	0.0946913	0.177189
TSPAN8	TSPAN8__Oncology_II	0.0186677	1.63131e-10	1.88688e-08
TTR	TTR__Inflammation_II	0.000939489	0.750064	0.822995
TWF2	TWF2__Cardiometabolic_II	0.00749622	0.0100157	0.0315949
TXLNA	TXLNA__Neurology	0.00604696	0.038184	0.0877474
TXN	TXN__Inflammation_II	0.00867432	0.00381588	0.014676
TXNDC15	TXNDC15__Oncology	0.00231363	0.435353	0.559979
TXNDC5	TXNDC5__Neurology	0.00723334	0.0131133	0.0383992
TXNRD1	TXNRD1__Neurology	0.00777459	0.0079654	0.026199
TYMP	TYMP__Cardiometabolic	0.00527015	0.0741438	0.148288
TYRO3	TYRO3__Cardiometabolic	0.00230599	0.435719	0.559979
UBXN1	UBXN1__Inflammation_II	0.0103636	0.000462177	0.00270676
ULBP2	ULBP2__Neurology	-0.00810446	0.00586567	0.0204049
UMOD	UMOD__Cardiometabolic	-0.00148775	0.619556	0.725079
UNC5D	UNC5D__Inflammation_II	-0.00424342	0.16705	0.277351
UROD	UROD__Inflammation_II	0.00756707	0.0106302	0.0329347
USP8	USP8__Cardiometabolic	0.00425504	0.154046	0.258858
VASN	VASN__Cardiometabolic	0.00758019	0.0091626	0.0293034
VCAM1	VCAM1__Cardiometabolic	0.0111642	0.000120808	0.000896691
VCAN	VCAN__Neurology	0.0043014	0.144341	0.247339
VEGFA	VEGFA__Inflammation	0.00479297	0.111832	0.202109
VEGFB	VEGFB__Inflammation_II	0.00633524	0.0360075	0.0838563
VEGFC	VEGFC__Oncology	-0.0016353	0.583837	0.693806
VEGFD	VEGFD__Inflammation	0.00658829	0.0244768	0.0629146
VGF	VGF__Neurology_II	-0.00423421	0.150709	0.255102
VIT	VIT__Cardiometabolic_II	0.00486794	0.0975886	0.180604
VMO1	VMO1__Oncology	0.0106193	0.000343579	0.00215786
VNN1	VNN1__Inflammation_II	0.000380355	0.896824	0.930338
VNN2	VNN2__Oncology	0.00772811	0.00945408	0.0300969
VSIG4	VSIG4__Neurology	0.0148282	3.44653e-07	9.19958e-06
VSIR	VSIR__Cardiometabolic	0.00655952	0.0259038	0.0656104
VSNL1	VSNL1__Neurology_II	0.00390557	0.183844	0.295
VSTM2B	VSTM2B__Oncology_II	-0.00432135	0.151384	0.255621
VTA1	VTA1__Neurology	0.00503033	0.0892058	0.170307
VTI1A	VTI1A__Inflammation_II	0.00340454	0.246752	0.368667
VWA1	VWA1__Oncology	0.00816541	0.00519576	0.0183972
VWC2	VWC2__Neurology	0.00113578	0.700327	0.786452
VWC2L	VWC2L__Neurology_II	-0.000233789	0.936571	0.95305
VWF	VWF__Cardiometabolic	0.0154079	1.53446e-07	4.95311e-06
WFDC1	WFDC1__Oncology_II	-0.00687302	0.0206985	0.0550373
WFDC12	WFDC12__Oncology	0.00471778	0.112344	0.202426
WFDC2	WFDC2__Oncology	-0.00405509	0.168937	0.279148
WFIKKN1	WFIKKN1__Neurology	0.000997364	0.734224	0.812682
WFIKKN2	WFIKKN2__Inflammation	0.00725091	0.0152792	0.0432807
WIF1	WIF1__Oncology	-0.00887644	0.00242605	0.0103293
WWP2	WWP2__Neurology	0.00928183	0.00160261	0.00751495
XCL1	XCL1__Oncology	0.00401215	0.171665	0.281978
XG	XG__Cardiometabolic	0.0131172	6.85704e-06	9.42334e-05
XPNPEP2	XPNPEP2__Oncology	0.000488999	0.869163	0.913938
YAP1	YAP1__Neurology_II	0.0130309	8.65602e-06	0.000110225
YES1	YES1__Oncology	0.00255705	0.389543	0.519616
YWHAQ	YWHAQ__Inflammation_II	0.0158436	7.91818e-06	0.000104671
ZP3	ZP3__Cardiometabolic_II	0.00133877	0.651796	0.750275

## Sheet: Fig_4b
Disease	CellType	Value	Significance	Regulation
WML all	aaSMC	0.436687	0.769067	Upreg
WML all	aSMC	4.07299	0	Upreg
WML all	Endothelial	-0.732716	0.9999	Upreg
WML all	EndothelialV	-0.279637	1	Upreg
WML all	MFibroblasts	-0.449586	1	Upreg
WML all	MicrogliaPVM	5.26107	0	Upreg
WML all	MicrogliaPVMV	4.74967	0	Upreg
WML all	Pericytes	-0.0101603	1	Upreg
WML all	PFibroblasts	3.02297	0.0048	Upreg
WML all	SMC	3.65534	0.0018	Upreg
WML all	Tcells	2.00938	0.0792	Upreg
WML all	VLMC	4.76368	0	Upreg
WML long	aaSMC	-0.717672	0.9992	Upreg
WML long	aSMC	1.18527	0.577733	Upreg
WML long	Endothelial	0.464069	0.6366	Upreg
WML long	EndothelialV	0.329233	0.9994	Upreg
WML long	MFibroblasts	-1.38324	0.9994	Upreg
WML long	MicrogliaPVM	4.15335	0.0012	Upreg
WML long	MicrogliaPVMV	3.6572	0.0016	Upreg
WML long	Pericytes	0.753308	0.8772	Upreg
WML long	PFibroblasts	0.123641	0.9994	Upreg
WML long	SMC	-0.865113	0.9994	Upreg
WML long	Tcells	1.78177	0.2592	Upreg
WML long	VLMC	2.03552	0.092	Upreg
WML shared	aaSMC	-0.846125	1	Upreg
WML shared	aSMC	6.14552	0	Upreg
WML shared	Endothelial	-1.26867	1	Upreg
WML shared	EndothelialV	-1.11482	1	Upreg
WML shared	MFibroblasts	1.08528	0.4287	Upreg
WML shared	MicrogliaPVM	2.07978	0.0968	Upreg
WML shared	MicrogliaPVMV	1.63483	0.2076	Upreg
WML shared	Pericytes	-1.0009	1	Upreg
WML shared	PFibroblasts	4.14738	0	Upreg
WML shared	SMC	5.72801	0	Upreg
WML shared	Tcells	-0.0988419	1	Upreg
WML shared	VLMC	4.09388	0	Upreg
