# Supplementary material for: Identification of distinct and shared biomarker panels in different manifestations of cerebral small-vessel disease through proteomic profiling
Source: Nat Aging. 2026 Feb 24;6(3):703–21. doi: 10.1038/s43587-026-01081-7 (PMC13004690; doi:10.1038/s43587-026-01081-7)
Supplement: Supplementary file 9 — Statistical Source data. [file 43587_2026_1081_MOESM9_ESM.xlsx]

## Sheet: Fig_5a
Path a (WML ➝ Protein): β = -0.181 p = 6.34e-16
Path b (Protein ➝ Exec. Decline): β = 0.324 p = 1.42e-15
Indirect effect (a × b): β = -0.059 p < 2.2x10e-16
Direct effect (WML ➝ Exec. Decline, controlling for protein): β = -0.12 p < 2.2x10e-16

## Sheet: Fig_5b_mediation
Protein	Biomarker	Percent_Mediated	Percent_Mediated_p	Percent_Mediated_p_adjusted	Category
ACE__Inflammation_II_o2csf__NPX	ACE	8.94826	0.002	0.00914286	Downregulated
ADA__Inflammation_o2csf__NPX	ADA	5.77792	0.006	0.0209109	Downregulated
ADAM23__Inflammation_o2csf__NPX	ADAM23	11.6572	0.002	0.00914286	Downregulated
ADGRB3__Neurology_o2csf__NPX	ADGRB3	7.46109	0.004	0.0154725	Downregulated
AMIGO2__Oncology_o2csf__NPX	AMIGO2	5.55193	0.008	0.0263178	Downregulated
B4GAT1__Neurology_o2csf__NPX	B4GAT1	9.43047	0	0	Downregulated
BSG__Inflammation_o2csf__NPX	BSG	10.6086	0	0	Downregulated
C1QL2__Inflammation_II_o2csf__NPX	C1QL2	3.96392	0.018	0.0469333	Downregulated
CA11__Oncology_o2csf__NPX	CA11	6.75187	0.012	0.0352	Downregulated
CA14__Oncology_o2csf__NPX	CA14	5.51616	0.002	0.00914286	Downregulated
CA4__Cardiometabolic_o2csf__NPX	CA4	5.10376	0.016	0.0436589	Downregulated
CALY__Cardiometabolic_II_o2csf__NPX	CALY	8.73337	0	0	Downregulated
CANT1__Cardiometabolic_o2csf__NPX	CANT1	12.2636	0	0	Downregulated
CBLN4__Oncology_o2csf__NPX	CBLN4	20.9321	0	0	Downregulated
CCL3__Inflammation_o2csf__NPX	CCL3	6.02777	0.004	0.0294286	Upregulated
CD200__Inflammation_o2csf__NPX	CD200	15.7742	0	0	Downregulated
CD274__Neurology_o2csf__NPX	CD274	7.51561	0.004	0.0154725	Downregulated
CD99L2__Neurology_o2csf__NPX	CD99L2	7.24254	0.004	0.0154725	Downregulated
CDH6__Cardiometabolic_o2csf__NPX	CDH6	5.72516	0	0	Downregulated
CDON__Inflammation_o2csf__NPX	CDON	5.68327	0.004	0.0154725	Downregulated
CELSR2__Inflammation_II_o2csf__NPX	CELSR2	3.8182	0.002	0.00914286	Downregulated
CGREF1__Cardiometabolic_o2csf__NPX	CGREF1	4.55225	0.012	0.0352	Downregulated
CHL1__Cardiometabolic_o2csf__NPX	CHL1	9.26281	0	0	Downregulated
CIAPIN1__Oncology_o2csf__NPX	CIAPIN1	11.4665	0	0	Upregulated
CLSTN2__Inflammation_o2csf__NPX	CLSTN2	6.33942	0	0	Downregulated
CNTN3__Neurology_o2csf__NPX	CNTN3	8.08755	0.004	0.0154725	Downregulated
CNTN4__Neurology_o2csf__NPX	CNTN4	7.71138	0.002	0.00914286	Downregulated
CNTN5__Neurology_o2csf__NPX	CNTN5	13.4816	0	0	Downregulated
CNTNAP2__Inflammation_o2csf__NPX	CNTNAP2	7.89088	0.016	0.0436589	Downregulated
CRELD1__Inflammation_II_o2csf__NPX	CRELD1	5.98497	0.006	0.0209109	Downregulated
CRH__Oncology_o2csf__NPX	CRH	9.01161	0.002	0.00914286	Downregulated
CRKL__Inflammation_o2csf__NPX	CRKL	13.5229	0.002	0.0171667	Upregulated
CRTAC1__Cardiometabolic_o2csf__NPX	CRTAC1	6.05479	0.004	0.0154725	Downregulated
CSPG5__Neurology_II_o2csf__NPX	CSPG5	6.7009	0.01	0.0308772	Downregulated
CSTB__Cardiometabolic_o2csf__NPX	CSTB	21.8575	0	0	Upregulated
CXADR__Inflammation_o2csf__NPX	CXADR	6.96815	0	0	Downregulated
DBNL__Inflammation_o2csf__NPX	DBNL	6.72872	0.002	0.0171667	Upregulated
DCBLD2__Oncology_o2csf__NPX	DCBLD2	8.79098	0	0	Downregulated
DCC__Neurology_II_o2csf__NPX	DCC	11.3026	0	0	Downregulated
DDT__Cardiometabolic_II_o2csf__NPX	DDT	10.0248	0	0	Upregulated
DLL1__Oncology_o2csf__NPX	DLL1	6.49887	0.004	0.0154725	Downregulated
DNPH1__Inflammation_o2csf__NPX	DNPH1	6.1928	0.002	0.0171667	Upregulated
EIF4EBP1__Cardiometabolic_o2csf__NPX	EIF4EBP1	7.55944	0	0	Upregulated
EPHA10__Neurology_o2csf__NPX	EPHA10	12.0908	0	0	Downregulated
EPHA4__Inflammation_II_o2csf__NPX	EPHA4	6.58702	0	0	Downregulated
EPHB6__Neurology_o2csf__NPX	EPHB6	10.1962	0	0	Downregulated
ESAM__Cardiometabolic_o2csf__NPX	ESAM	5.2162	0	0	Downregulated
EZR__Neurology_o2csf__NPX	EZR	5.2719	0.004	0.0294286	Upregulated
F11R__Neurology_o2csf__NPX	F11R	6.221	0.002	0.0171667	Upregulated
FABP3__Cardiometabolic_II_o2csf__NPX	FABP3	18.6345	0	0	Upregulated
FGF12__Inflammation_II_o2csf__NPX	FGF12	7.02312	0.01	0.0308772	Downregulated
FGFBP2__Cardiometabolic_II_o2csf__NPX	FGFBP2	4.11261	0.004	0.0294286	Upregulated
FGFR2__Oncology_o2csf__NPX	FGFR2	5.7835	0.002	0.00914286	Downregulated
FKBP5__Neurology_o2csf__NPX	FKBP5	4.85747	0	0	Upregulated
GAD1__Oncology_II_o2csf__NPX	GAD1	10.4297	0	0	Downregulated
GALNT2__Oncology_o2csf__NPX	GALNT2	4.88608	0	0	Downregulated
GFAP__Oncology_o2csf__NPX	GFAP	6.52752	0.002	0.0171667	Upregulated
GFRA2__Oncology_o2csf__NPX	GFRA2	11.1775	0	0	Downregulated
GH1__Cardiometabolic_o2csf__NPX	GH1	6.37037	0.002	0.0171667	Upregulated
GLB1__Neurology_o2csf__NPX	GLB1	3.64453	0.018	0.0469333	Downregulated
GLOD4__Inflammation_o2csf__NPX	GLOD4	10.7286	0.002	0.0171667	Upregulated
GOLM2__Neurology_o2csf__NPX	GOLM2	4.33998	0.01	0.0308772	Downregulated
GPC1__Oncology_o2csf__NPX	GPC1	8.96703	0	0	Downregulated
HEG1__Inflammation_II_o2csf__NPX	HEG1	4.39752	0.002	0.00914286	Downregulated
HEPH__Cardiometabolic_II_o2csf__NPX	HEPH	6.18177	0	0	Downregulated
HS6ST2__Inflammation_II_o2csf__NPX	HS6ST2	6.00159	0	0	Downregulated
HSPA1A__Inflammation_o2csf__NPX	HSPA1A	8.58947	0	0	Upregulated
ICAM5__Cardiometabolic_o2csf__NPX	ICAM5	6.43137	0.012	0.0352	Downregulated
ICOSLG__Oncology_o2csf__NPX	ICOSLG	5.01277	0	0	Downregulated
IFNGR1__Inflammation_o2csf__NPX	IFNGR1	4.16689	0.018	0.0469333	Downregulated
IFNLR1__Inflammation_o2csf__NPX	IFNLR1	10.1651	0	0	Downregulated
IGSF3__Oncology_o2csf__NPX	IGSF3	12.2837	0	0	Downregulated
ISLR2__Neurology_o2csf__NPX	ISLR2	6.90639	0.002	0.00914286	Downregulated
ITM2A__Inflammation_o2csf__NPX	ITM2A	5.20771	0.004	0.0154725	Downregulated
JAM2__Neurology_o2csf__NPX	JAM2	10.4887	0	0	Downregulated
JAM3__Inflammation_II_o2csf__NPX	JAM3	5.09569	0.002	0.00914286	Downregulated
KCNC4__Neurology_II_o2csf__NPX	KCNC4	4.43395	0.016	0.0436589	Downregulated
KIRREL2__Neurology_o2csf__NPX	KIRREL2	6.45322	0.002	0.00914286	Downregulated
KLK7__Inflammation_II_o2csf__NPX	KLK7	5.82408	0.004	0.0154725	Downregulated
L1CAM__Oncology_o2csf__NPX	L1CAM	6.54915	0.01	0.0308772	Downregulated
LACTB2__Cardiometabolic_o2csf__NPX	LACTB2	12.8582	0	0	Upregulated
LAYN__Neurology_o2csf__NPX	LAYN	3.43574	0.008	0.0263178	Downregulated
LCN2__Cardiometabolic_o2csf__NPX	LCN2	6.77771	0.006	0.0421364	Upregulated
LRP11__Cardiometabolic_o2csf__NPX	LRP11	10.0885	0	0	Downregulated
LRTM2__Neurology_II_o2csf__NPX	LRTM2	12.8794	0.006	0.0209109	Downregulated
LY6D__Inflammation_o2csf__NPX	LY6D	7.87656	0	0	Upregulated
MAMDC2__Cardiometabolic_II_o2csf__NPX	MAMDC2	4.7798	0.002	0.0171667	Upregulated
MAN1A2__Cardiometabolic_II_o2csf__NPX	MAN1A2	8.71248	0	0	Downregulated
MANSC1__Oncology_o2csf__NPX	MANSC1	11.5773	0	0	Downregulated
MEGF11__Cardiometabolic_II_o2csf__NPX	MEGF11	4.45895	0.016	0.0436589	Downregulated
MEGF9__Cardiometabolic_o2csf__NPX	MEGF9	7.55903	0.006	0.0209109	Downregulated
MELTF__Cardiometabolic_II_o2csf__NPX	MELTF	7.31164	0.018	0.0469333	Downregulated
MET__Cardiometabolic_o2csf__NPX	MET	10.4376	0	0	Downregulated
MFGE8__Neurology_o2csf__NPX	MFGE8	11.167	0	0	Downregulated
MMP10__Inflammation_o2csf__NPX	MMP10	16.1244	0	0	Upregulated
NADK__Cardiometabolic_o2csf__NPX	NADK	7.32262	0.004	0.0294286	Upregulated
NCR3LG1__Oncology_II_o2csf__NPX	NCR3LG1	11.7528	0.002	0.00914286	Downregulated
NEFL__Neurology_o2csf__NPX	NEFL	36.6372	0	0	Upregulated
NELL1__Oncology_o2csf__NPX	NELL1	10.299	0	0	Downregulated
NELL2__Inflammation_o2csf__NPX	NELL2	6.51314	0	0	Upregulated
NHLRC3__Inflammation_II_o2csf__NPX	NHLRC3	8.18279	0.008	0.0263178	Downregulated
NIT1__Cardiometabolic_II_o2csf__NPX	NIT1	6.19459	0.006	0.0421364	Upregulated
NPTX1__Neurology_o2csf__NPX	NPTX1	21.9578	0	0	Downregulated
NPTX2__Cardiometabolic_II_o2csf__NPX	NPTX2	32.7943	0	0	Downregulated
NPTXR__Cardiometabolic_o2csf__NPX	NPTXR	8.27509	0	0	Upregulated
NPY__Oncology_o2csf__NPX	NPY	13.5422	0	0	Downregulated
NRXN3__Neurology_II_o2csf__NPX	NRXN3	6.28312	0.004	0.0154725	Downregulated
NSFL1C__Neurology_o2csf__NPX	NSFL1C	11.8301	0	0	Upregulated
NTRK3__Neurology_o2csf__NPX	NTRK3	14.8811	0	0	Downregulated
PALM__Oncology_II_o2csf__NPX	PALM	4.99028	0.006	0.0209109	Downregulated
PAM__Cardiometabolic_o2csf__NPX	PAM	17.2565	0	0	Downregulated
PCBD1__Inflammation_II_o2csf__NPX	PCBD1	10.2098	0	0	Upregulated
PCDH1__Inflammation_o2csf__NPX	PCDH1	6.43797	0	0	Downregulated
PCDH17__Cardiometabolic_o2csf__NPX	PCDH17	8.33968	0.004	0.0154725	Downregulated
PCDH7__Oncology_II_o2csf__NPX	PCDH7	8.54193	0.002	0.00914286	Downregulated
PDCD5__Neurology_o2csf__NPX	PDCD5	7.75948	0.002	0.0171667	Upregulated
PDGFRA__Cardiometabolic_o2csf__NPX	PDGFRA	7.50298	0	0	Downregulated
PI3__Cardiometabolic_o2csf__NPX	PI3	6.85826	0.002	0.0171667	Upregulated
PIK3IP1__Neurology_o2csf__NPX	PIK3IP1	4.06657	0.014	0.040065	Downregulated
PLA2G15__Oncology_o2csf__NPX	PLA2G15	6.14186	0.01	0.0308772	Downregulated
PLPBP__Cardiometabolic_o2csf__NPX	PLPBP	6.42146	0.002	0.0171667	Upregulated
PLXNA4__Inflammation_o2csf__NPX	PLXNA4	11.5996	0	0	Downregulated
PRSS27__Cardiometabolic_o2csf__NPX	PRSS27	6.71835	0.002	0.00914286	Downregulated
PTPRN2__Neurology_o2csf__NPX	PTPRN2	14.2761	0	0	Downregulated
PTPRS__Cardiometabolic_o2csf__NPX	PTPRS	5.32126	0.002	0.00914286	Downregulated
PVR__Neurology_o2csf__NPX	PVR	8.61952	0.008	0.0263178	Downregulated
QPCT__Cardiometabolic_o2csf__NPX	QPCT	10.2077	0	0	Downregulated
RELT__Neurology_o2csf__NPX	RELT	4.91208	0.006	0.0209109	Downregulated
RGMA__Neurology_o2csf__NPX	RGMA	9.46834	0	0	Downregulated
RGMB__Neurology_o2csf__NPX	RGMB	14.815	0	0	Downregulated
ROBO1__Inflammation_o2csf__NPX	ROBO1	5.5304	0.01	0.0308772	Downregulated
ROBO2__Neurology_o2csf__NPX	ROBO2	17.249	0	0	Downregulated
ROR1__Cardiometabolic_o2csf__NPX	ROR1	4.54725	0.012	0.0352	Downregulated
RTBDN__Oncology_o2csf__NPX	RTBDN	5.53871	0.014	0.040065	Downregulated
RTN4R__Oncology_o2csf__NPX	RTN4R	14.4813	0.002	0.00914286	Downregulated
RWDD1__Neurology_o2csf__NPX	RWDD1	8.94707	0.002	0.0171667	Upregulated
SCARF1__Cardiometabolic_o2csf__NPX	SCARF1	4.06006	0.012	0.0352	Downregulated
SCG2__Oncology_o2csf__NPX	SCG2	6.96731	0	0	Downregulated
SDC4__Cardiometabolic_o2csf__NPX	SDC4	9.35672	0.004	0.0294286	Upregulated
SDK2__Inflammation_II_o2csf__NPX	SDK2	3.25379	0.016	0.0436589	Downregulated
SEL1L__Cardiometabolic_II_o2csf__NPX	SEL1L	4.89871	0.008	0.0263178	Downregulated
SEMA4D__Neurology_o2csf__NPX	SEMA4D	11.0115	0.002	0.00914286	Downregulated
SEMA7A__Cardiometabolic_o2csf__NPX	SEMA7A	8.47533	0.004	0.0154725	Downregulated
SERPINA3__Inflammation_II_o2csf__NPX	SERPINA3	8.68052	0	0	Upregulated
SEZ6L__Oncology_o2csf__NPX	SEZ6L	6.19178	0.002	0.00914286	Downregulated
SEZ6L2__Oncology_o2csf__NPX	SEZ6L2	6.87883	0	0	Downregulated
SLITRK1__Inflammation_II_o2csf__NPX	SLITRK1	13.5122	0	0	Downregulated
SLITRK2__Oncology_o2csf__NPX	SLITRK2	11.0322	0	0	Downregulated
SMOC2__Inflammation_o2csf__NPX	SMOC2	19.3757	0	0	Upregulated
SNX9__Cardiometabolic_o2csf__NPX	SNX9	11.519	0	0	Upregulated
SPART__Inflammation_II_o2csf__NPX	SPART	5.99218	0.002	0.0171667	Upregulated
SUMF2__Neurology_o2csf__NPX	SUMF2	4.90262	0.01	0.0308772	Downregulated
SUSD5__Inflammation_II_o2csf__NPX	SUSD5	4.55128	0	0	Downregulated
TBCA__Inflammation_II_o2csf__NPX	TBCA	9.88208	0	0	Upregulated
TEK__Oncology_o2csf__NPX	TEK	8.42282	0	0	Downregulated
TFF1__Neurology_o2csf__NPX	TFF1	5.91087	0.004	0.0294286	Upregulated
TFPI__Cardiometabolic_o2csf__NPX	TFPI	11.2469	0	0	Upregulated
TFPI2__Oncology_o2csf__NPX	TFPI2	6.99686	0.006	0.0209109	Downregulated
TGOLN2__Inflammation_II_o2csf__NPX	TGOLN2	4.08344	0.006	0.0209109	Downregulated
TMSB10__Neurology_o2csf__NPX	TMSB10	18.3054	0	0	Upregulated
TNFRSF4__Inflammation_o2csf__NPX	TNFRSF4	6.12428	0.004	0.0154725	Downregulated
TNFRSF8__Neurology_o2csf__NPX	TNFRSF8	3.78295	0.018	0.0469333	Downregulated
TNFSF12__Inflammation_o2csf__NPX	TNFSF12	7.28732	0.016	0.0436589	Downregulated
TNFSF9__Inflammation_II_o2csf__NPX	TNFSF9	5.27391	0.002	0.00914286	Downregulated
TXNDC15__Oncology_o2csf__NPX	TXNDC15	3.90141	0.014	0.040065	Downregulated
ULBP2__Neurology_o2csf__NPX	ULBP2	11.0631	0.004	0.0154725	Downregulated
UNC5D__Inflammation_II_o2csf__NPX	UNC5D	12.245	0	0	Downregulated
VEGFA__Inflammation_o2csf__NPX	VEGFA	6.69666	0	0	Downregulated
VEGFC__Oncology_o2csf__NPX	VEGFC	6.977	0	0	Downregulated
VSIG4__Neurology_o2csf__NPX	VSIG4	9.01092	0.002	0.0171667	Upregulated
VSTM2B__Oncology_II_o2csf__NPX	VSTM2B	5.46121	0.012	0.0352	Downregulated
WFDC1__Oncology_II_o2csf__NPX	WFDC1	4.24345	0.008	0.0263178	Downregulated
WFDC2__Oncology_o2csf__NPX	WFDC2	9.18932	0.002	0.00914286	Downregulated
WIF1__Oncology_o2csf__NPX	WIF1	21.4754	0	0	Downregulated
YWHAQ__Inflammation_II_o2csf__NPX	YWHAQ	13.4309	0	0	Upregulated

## Sheet: Fig_5b_execfunc_mediat
Protein	Biomarker	Standardized beta	P	FDR
ACE__Inflammation_II_o2csf__NPX	ACE	0.183184	5.71034e-06	0.000100328
ADA__Inflammation_o2csf__NPX	ADA	0.122075	0.000473121	0.00345627
ADAM23__Inflammation_o2csf__NPX	ADAM23	0.223707	1.60678e-06	3.65609e-05
ADGRB3__Neurology_o2csf__NPX	ADGRB3	0.180601	0.000104592	0.00103274
AMIGO2__Oncology_o2csf__NPX	AMIGO2	0.180149	5.70602e-06	0.000100328
B4GAT1__Neurology_o2csf__NPX	B4GAT1	0.189234	4.25252e-05	0.000500211
BSG__Inflammation_o2csf__NPX	BSG	0.214302	1.7726e-06	3.84432e-05
C1QL2__Inflammation_II_o2csf__NPX	C1QL2	0.102806	0.00379964	0.0189029
CA11__Oncology_o2csf__NPX	CA11	0.112858	0.000639754	0.0044622
CA14__Oncology_o2csf__NPX	CA14	0.151859	0.000192727	0.00168242
CA4__Cardiometabolic_o2csf__NPX	CA4	0.122008	0.00223732	0.0127277
CALY__Cardiometabolic_II_o2csf__NPX	CALY	0.174117	2.43959e-05	0.000313533
CANT1__Cardiometabolic_o2csf__NPX	CANT1	0.268068	2.66869e-07	7.71695e-06
CBLN4__Oncology_o2csf__NPX	CBLN4	0.246601	4.15982e-13	4.12416e-11
CCL3__Inflammation_o2csf__NPX	CCL3	-0.172651	7.05669e-05	0.000742021
CD200__Inflammation_o2csf__NPX	CD200	0.220522	7.11159e-08	2.36403e-06
CD274__Neurology_o2csf__NPX	CD274	0.165485	0.000106934	0.00103793
CD99L2__Neurology_o2csf__NPX	CD99L2	0.141691	0.000140682	0.00131937
CDH6__Cardiometabolic_o2csf__NPX	CDH6	0.196396	1.85271e-05	0.000259753
CDON__Inflammation_o2csf__NPX	CDON	0.17946	0.000636283	0.00446041
CELSR2__Inflammation_II_o2csf__NPX	CELSR2	0.123952	0.00486526	0.0227373
CGREF1__Cardiometabolic_o2csf__NPX	CGREF1	0.132152	0.00258327	0.0143547
CHL1__Cardiometabolic_o2csf__NPX	CHL1	0.221152	3.1375e-06	6.04841e-05
CIAPIN1__Oncology_o2csf__NPX	CIAPIN1	-0.250509	1.5661e-08	6.0382e-07
CLSTN2__Inflammation_o2csf__NPX	CLSTN2	0.172176	0.000171681	0.00152752
CNTN3__Neurology_o2csf__NPX	CNTN3	0.16794	9.43911e-05	0.000942552
CNTN4__Neurology_o2csf__NPX	CNTN4	0.178821	7.39004e-05	0.000771231
CNTN5__Neurology_o2csf__NPX	CNTN5	0.23037	7.15339e-08	2.36403e-06
CNTNAP2__Inflammation_o2csf__NPX	CNTNAP2	0.139628	0.000330437	0.00256227
CRELD1__Inflammation_II_o2csf__NPX	CRELD1	0.207115	5.47292e-06	9.86548e-05
CRH__Oncology_o2csf__NPX	CRH	0.152304	4.78952e-05	0.000544906
CRKL__Inflammation_o2csf__NPX	CRKL	-0.445534	5.67497e-14	7.87686e-12
CRTAC1__Cardiometabolic_o2csf__NPX	CRTAC1	0.173648	6.794e-05	0.000721523
CSPG5__Neurology_II_o2csf__NPX	CSPG5	0.118579	0.00105976	0.00680997
CSTB__Cardiometabolic_o2csf__NPX	CSTB	-0.36976	9.83061e-11	6.82245e-09
CXADR__Inflammation_o2csf__NPX	CXADR	0.168398	7.76127e-05	0.000803929
DBNL__Inflammation_o2csf__NPX	DBNL	-0.16671	8.28586e-05	0.000845645
DCBLD2__Oncology_o2csf__NPX	DCBLD2	0.245835	2.32665e-05	0.000304659
DCC__Neurology_II_o2csf__NPX	DCC	0.178235	1.72087e-06	3.79138e-05
DDT__Cardiometabolic_II_o2csf__NPX	DDT	-0.267507	6.87096e-09	2.88997e-07
DLL1__Oncology_o2csf__NPX	DLL1	0.266228	1.65658e-06	3.70861e-05
DNPH1__Inflammation_o2csf__NPX	DNPH1	-0.212735	2.60134e-06	5.08543e-05
EIF4EBP1__Cardiometabolic_o2csf__NPX	EIF4EBP1	-0.170542	5.88235e-05	0.000653176
EPHA10__Neurology_o2csf__NPX	EPHA10	0.228988	3.37345e-08	1.2006e-06
EPHA4__Inflammation_II_o2csf__NPX	EPHA4	0.143914	2.29551e-05	0.000303445
EPHB6__Neurology_o2csf__NPX	EPHB6	0.276489	2.41626e-07	7.13567e-06
ESAM__Cardiometabolic_o2csf__NPX	ESAM	0.18268	0.000339789	0.00262015
EZR__Neurology_o2csf__NPX	EZR	-0.141824	0.000378039	0.00288307
F11R__Neurology_o2csf__NPX	F11R	-0.249065	3.41519e-05	0.000408646
FABP3__Cardiometabolic_II_o2csf__NPX	FABP3	-0.573169	1.30327e-24	1.29282e-21
FGF12__Inflammation_II_o2csf__NPX	FGF12	0.14552	0.000227997	0.00192963
FGFBP2__Cardiometabolic_II_o2csf__NPX	FGFBP2	-0.123424	0.000538336	0.00383185
FGFR2__Oncology_o2csf__NPX	FGFR2	0.171664	2.07918e-05	0.00028859
FKBP5__Neurology_o2csf__NPX	FKBP5	-0.125901	0.000202931	0.00176043
GAD1__Oncology_II_o2csf__NPX	GAD1	0.171095	5.97319e-06	0.000102355
GALNT2__Oncology_o2csf__NPX	GALNT2	0.255387	0.000235592	0.00198183
GFAP__Oncology_o2csf__NPX	GFAP	-0.168871	0.000123243	0.00117165
GFRA2__Oncology_o2csf__NPX	GFRA2	0.211431	1.17518e-07	3.70717e-06
GH1__Cardiometabolic_o2csf__NPX	GH1	-0.127657	2.31446e-06	4.65576e-05
GLB1__Neurology_o2csf__NPX	GLB1	0.0886255	0.00540237	0.0245049
GLOD4__Inflammation_o2csf__NPX	GLOD4	-0.405567	4.40343e-14	6.79107e-12
GOLM2__Neurology_o2csf__NPX	GOLM2	0.163149	0.00341467	0.0174249
GPC1__Oncology_o2csf__NPX	GPC1	0.199103	1.62352e-05	0.000234734
HEG1__Inflammation_II_o2csf__NPX	HEG1	0.155865	0.000596216	0.00420075
HEPH__Cardiometabolic_II_o2csf__NPX	HEPH	0.201572	0.000251821	0.00209298
HS6ST2__Inflammation_II_o2csf__NPX	HS6ST2	0.183304	2.5665e-05	0.000326817
HSPA1A__Inflammation_o2csf__NPX	HSPA1A	-0.267985	8.16568e-07	2.06072e-05
ICAM5__Cardiometabolic_o2csf__NPX	ICAM5	0.12433	0.00071696	0.00489538
ICOSLG__Oncology_o2csf__NPX	ICOSLG	0.163344	0.000177297	0.00156744
IFNGR1__Inflammation_o2csf__NPX	IFNGR1	0.153839	0.00259585	0.0143547
IFNLR1__Inflammation_o2csf__NPX	IFNLR1	0.176905	4.56121e-07	1.24137e-05
IGSF3__Oncology_o2csf__NPX	IGSF3	0.228786	2.15451e-06	4.46338e-05
ISLR2__Neurology_o2csf__NPX	ISLR2	0.204831	2.43162e-05	0.000313533
ITM2A__Inflammation_o2csf__NPX	ITM2A	0.155574	0.000450583	0.00332664
JAM2__Neurology_o2csf__NPX	JAM2	0.227077	3.67532e-06	6.8937e-05
JAM3__Inflammation_II_o2csf__NPX	JAM3	0.145288	0.000301796	0.00242134
KCNC4__Neurology_II_o2csf__NPX	KCNC4	0.0936599	0.00277188	0.0151471
KIRREL2__Neurology_o2csf__NPX	KIRREL2	0.144849	6.49561e-05	0.000698907
KLK7__Inflammation_II_o2csf__NPX	KLK7	0.105445	0.00103444	0.00670935
L1CAM__Oncology_o2csf__NPX	L1CAM	0.152335	0.000498976	0.00362606
LACTB2__Cardiometabolic_o2csf__NPX	LACTB2	-0.246979	6.57367e-09	2.85133e-07
LAYN__Neurology_o2csf__NPX	LAYN	0.110057	0.00437239	0.0212943
LCN2__Cardiometabolic_o2csf__NPX	LCN2	-0.122258	0.000712969	0.00489538
LRP11__Cardiometabolic_o2csf__NPX	LRP11	0.249558	3.61312e-05	0.000428634
LRTM2__Neurology_II_o2csf__NPX	LRTM2	0.19473	1.93991e-06	4.07969e-05
LY6D__Inflammation_o2csf__NPX	LY6D	-0.156657	2.25181e-05	0.000301102
MAMDC2__Cardiometabolic_II_o2csf__NPX	MAMDC2	-0.165325	0.000536602	0.00383185
MAN1A2__Cardiometabolic_II_o2csf__NPX	MAN1A2	0.207665	2.2561e-05	0.000301102
MANSC1__Oncology_o2csf__NPX	MANSC1	0.307668	1.45043e-07	4.47376e-06
MEGF11__Cardiometabolic_II_o2csf__NPX	MEGF11	0.124005	0.00275912	0.015137
MEGF9__Cardiometabolic_o2csf__NPX	MEGF9	0.174862	0.000300431	0.00242134
MELTF__Cardiometabolic_II_o2csf__NPX	MELTF	0.128562	0.000803339	0.00541279
MET__Cardiometabolic_o2csf__NPX	MET	0.266782	2.55715e-06	5.07046e-05
MFGE8__Neurology_o2csf__NPX	MFGE8	0.154023	6.56119e-06	0.000109722
MMP10__Inflammation_o2csf__NPX	MMP10	-0.309592	1.79733e-15	3.56384e-13
NADK__Cardiometabolic_o2csf__NPX	NADK	-0.170152	8.99037e-06	0.000141803
NCR3LG1__Oncology_II_o2csf__NPX	NCR3LG1	0.27576	4.82091e-09	2.30738e-07
NEFL__Neurology_o2csf__NPX	NEFL	-0.463539	1.86286e-24	1.29282e-21
NELL1__Oncology_o2csf__NPX	NELL1	0.205209	3.18391e-07	8.83855e-06
NELL2__Inflammation_o2csf__NPX	NELL2	-0.132837	0.000129006	0.0012181
NHLRC3__Inflammation_II_o2csf__NPX	NHLRC3	0.142671	0.00104217	0.00672805
NIT1__Cardiometabolic_II_o2csf__NPX	NIT1	-0.10981	0.00018852	0.00165611
NPTX1__Neurology_o2csf__NPX	NPTX1	0.293405	4.13182e-11	3.37351e-09
NPTX2__Cardiometabolic_II_o2csf__NPX	NPTX2	0.376425	7.0618e-20	3.26726e-17
NPTXR__Cardiometabolic_o2csf__NPX	NPTXR	-0.174911	7.19594e-10	3.99518e-08
NPY__Oncology_o2csf__NPX	NPY	0.269096	7.55348e-14	8.73686e-12
NRXN3__Neurology_II_o2csf__NPX	NRXN3	0.12008	0.000246599	0.00206192
NSFL1C__Neurology_o2csf__NPX	NSFL1C	-0.272015	6.04199e-09	2.70525e-07
NTRK3__Neurology_o2csf__NPX	NTRK3	0.259155	2.91099e-07	8.24583e-06
PALM__Oncology_II_o2csf__NPX	PALM	0.144255	0.00124786	0.00776697
PAM__Cardiometabolic_o2csf__NPX	PAM	0.321436	8.73631e-12	7.57875e-10
PCBD1__Inflammation_II_o2csf__NPX	PCBD1	-0.215666	5.41028e-06	9.86548e-05
PCDH1__Inflammation_o2csf__NPX	PCDH1	0.184415	0.000315971	0.00249186
PCDH17__Cardiometabolic_o2csf__NPX	PCDH17	0.184046	8.23944e-05	0.000845645
PCDH7__Oncology_II_o2csf__NPX	PCDH7	0.187081	0.000106051	0.00103661
PDCD5__Neurology_o2csf__NPX	PDCD5	-0.282546	1.04515e-06	2.59048e-05
PDGFRA__Cardiometabolic_o2csf__NPX	PDGFRA	0.177242	3.25405e-05	0.000392749
PI3__Cardiometabolic_o2csf__NPX	PI3	-0.12455	0.000329204	0.00256227
PIK3IP1__Neurology_o2csf__NPX	PIK3IP1	0.184282	0.000469644	0.00344903
PLA2G15__Oncology_o2csf__NPX	PLA2G15	0.152672	0.000966632	0.00629899
PLPBP__Cardiometabolic_o2csf__NPX	PLPBP	-0.18768	7.45819e-06	0.000123238
PLXNA4__Inflammation_o2csf__NPX	PLXNA4	0.199853	8.57452e-06	0.000140017
PRSS27__Cardiometabolic_o2csf__NPX	PRSS27	0.195583	0.000225555	0.00192068
PTPRN2__Neurology_o2csf__NPX	PTPRN2	0.257466	1.88188e-10	1.08835e-08
PTPRS__Cardiometabolic_o2csf__NPX	PTPRS	0.208361	5.44425e-05	0.000614359
PVR__Neurology_o2csf__NPX	PVR	0.193677	0.000143647	0.00133814
QPCT__Cardiometabolic_o2csf__NPX	QPCT	0.22233	1.25382e-06	3.00052e-05
RELT__Neurology_o2csf__NPX	RELT	0.262349	0.00010947	0.00104789
RGMA__Neurology_o2csf__NPX	RGMA	0.260445	1.3702e-06	3.22346e-05
RGMB__Neurology_o2csf__NPX	RGMB	0.314601	2.00981e-09	1.03319e-07
ROBO1__Inflammation_o2csf__NPX	ROBO1	0.183764	0.000309583	0.00245674
ROBO2__Neurology_o2csf__NPX	ROBO2	0.334172	1.63492e-10	1.03149e-08
ROR1__Cardiometabolic_o2csf__NPX	ROR1	0.181318	0.00208103	0.0120353
RTBDN__Oncology_o2csf__NPX	RTBDN	0.161742	0.00121371	0.00762276
RTN4R__Oncology_o2csf__NPX	RTN4R	0.153648	5.25448e-07	1.40254e-05
RWDD1__Neurology_o2csf__NPX	RWDD1	-0.234048	8.9689e-06	0.000141803
SCARF1__Cardiometabolic_o2csf__NPX	SCARF1	0.174084	0.000391905	0.00297169
SCG2__Oncology_o2csf__NPX	SCG2	0.181426	3.2451e-05	0.000392749
SDC4__Cardiometabolic_o2csf__NPX	SDC4	-0.301652	4.95717e-12	4.58703e-10
SDK2__Inflammation_II_o2csf__NPX	SDK2	0.114692	0.00515521	0.0235376
SEL1L__Cardiometabolic_II_o2csf__NPX	SEL1L	0.144227	0.00141484	0.00860536
SEMA4D__Neurology_o2csf__NPX	SEMA4D	0.191327	2.12619e-05	0.000292194
SEMA7A__Cardiometabolic_o2csf__NPX	SEMA7A	0.136197	0.000104911	0.00103274
SERPINA3__Inflammation_II_o2csf__NPX	SERPINA3	-0.196376	5.08376e-06	9.40835e-05
SEZ6L__Oncology_o2csf__NPX	SEZ6L	0.140753	0.000271684	0.00223134
SEZ6L2__Oncology_o2csf__NPX	SEZ6L2	0.192676	9.00601e-05	0.000911347
SLITRK1__Inflammation_II_o2csf__NPX	SLITRK1	0.254289	7.60479e-09	3.10454e-07
SLITRK2__Oncology_o2csf__NPX	SLITRK2	0.258388	1.09721e-06	2.6718e-05
SMOC2__Inflammation_o2csf__NPX	SMOC2	-0.298571	8.0099e-10	4.27605e-08
SNX9__Cardiometabolic_o2csf__NPX	SNX9	-0.286695	6.70892e-08	2.32799e-06
SPART__Inflammation_II_o2csf__NPX	SPART	-0.2352	5.97763e-05	0.000658488
SUMF2__Neurology_o2csf__NPX	SUMF2	0.103241	0.00181709	0.0107324
SUSD5__Inflammation_II_o2csf__NPX	SUSD5	0.137109	0.00128498	0.00792691
TBCA__Inflammation_II_o2csf__NPX	TBCA	-0.341464	4.5954e-09	2.278e-07
TEK__Oncology_o2csf__NPX	TEK	0.225749	1.20724e-05	0.000182136
TFF1__Neurology_o2csf__NPX	TFF1	-0.111852	0.000807753	0.00541624
TFPI__Cardiometabolic_o2csf__NPX	TFPI	-0.314195	5.37377e-09	2.48626e-07
TFPI2__Oncology_o2csf__NPX	TFPI2	0.165972	0.000267332	0.00220867
TGOLN2__Inflammation_II_o2csf__NPX	TGOLN2	0.127187	0.000795286	0.00538467
TMSB10__Neurology_o2csf__NPX	TMSB10	-0.441298	6.41903e-17	1.78192e-14
TNFRSF4__Inflammation_o2csf__NPX	TNFRSF4	0.144359	2.21619e-05	0.000301102
TNFRSF8__Neurology_o2csf__NPX	TNFRSF8	0.104794	0.00390218	0.0192748
TNFSF12__Inflammation_o2csf__NPX	TNFSF12	0.14816	0.000716461	0.00489538
TNFSF9__Inflammation_II_o2csf__NPX	TNFSF9	0.121859	0.000719494	0.00489538
TXNDC15__Oncology_o2csf__NPX	TXNDC15	0.164568	0.00312965	0.0162088
ULBP2__Neurology_o2csf__NPX	ULBP2	0.15878	1.90123e-06	4.05986e-05
UNC5D__Inflammation_II_o2csf__NPX	UNC5D	0.204159	1.93985e-07	5.85328e-06
VEGFA__Inflammation_o2csf__NPX	VEGFA	0.252371	2.75151e-05	0.00034719
VEGFC__Oncology_o2csf__NPX	VEGFC	0.180211	4.37034e-05	0.00050975
VSIG4__Neurology_o2csf__NPX	VSIG4	-0.177875	3.06039e-05	0.000375913
VSTM2B__Oncology_II_o2csf__NPX	VSTM2B	0.143645	9.28722e-06	0.000144839
WFDC1__Oncology_II_o2csf__NPX	WFDC1	0.0917444	0.00283941	0.0152856
WFDC2__Oncology_o2csf__NPX	WFDC2	0.182091	5.92784e-06	0.000102355
WIF1__Oncology_o2csf__NPX	WIF1	0.311146	2.19606e-13	2.34472e-11
YWHAQ__Inflammation_II_o2csf__NPX	YWHAQ	-0.205696	3.19199e-06	6.06916e-05

## Sheet: Fig_5c
Condition	CellType	Value	Significance	Regulation
Mediating	NeuronsExc	0.00227611	0.75968	Upreg
Mediating	NeuronInh	-0.697518	0.1808	Upreg
Mediating	Oligodendrocytes	-1.92913	0.1808	Upreg
Mediating	OPC	-2.43414	0.480533	Upreg
Mediating	Astrocytes	2.16729	0.75968	Upreg
Mediating	AstrocytesV	0.191851	0.992667	Upreg
Mediating	MicrogliaPVM	0.90331	0.9992	Upreg
Mediating	MicrogliaPVMV	0.517899	0.9992	Upreg
Mediating	Endothelial	1.80971	0.85164	Upreg
Mediating	EndothelialV	-0.611076	0.8436	Upreg
Mediating	VLMC	0.215873	0.8396	Upreg
Mediating	PFibroblasts	0.0791634	0.8396	Upreg
Mediating	MFibroblasts	-0.258545	0.8396	Upreg
Mediating	Pericytes	0.882215	0.8396	Upreg
Mediating	Tcells	0.547906	0.8396	Upreg
Mediating	SMC	2.08293	0.4464	Upreg
Mediating	aSMC	1.94509	0.6244	Upreg
Mediating	aaSMC	0.809105	0.666167	Upreg
Mediating	NeuronsExc	2.23148	0.0469333	Downreg
Mediating	NeuronInh	3.25269	0.0064	Downreg
Mediating	Oligodendrocytes	-0.560983	1	Downreg
Mediating	OPC	3.74183	0.0032	Downreg
Mediating	Astrocytes	-1.50455	1	Downreg
Mediating	AstrocytesV	0	1	Downreg
Mediating	MicrogliaPVM	-3.97006	1	Downreg
Mediating	MicrogliaPVMV	0	1	Downreg
Mediating	Endothelial	1.25645	1	Downreg
Mediating	EndothelialV	0	1	Downreg
Mediating	VLMC	-1.92263	1	Downreg
Mediating	PFibroblasts	0	1	Downreg
Mediating	MFibroblasts	0	1	Downreg
Mediating	Pericytes	0	1	Downreg
Mediating	Tcells	0	0.2154	Downreg
Mediating	SMC	0	1	Downreg
Mediating	aSMC	0	1	Downreg
Mediating	aaSMC	0	1	Downreg
Non-mediating	NeuronsExc	-2.07521	1	Upreg
Non-mediating	NeuronInh	-2.0887	1	Upreg
Non-mediating	Oligodendrocytes	-2.49755	1	Upreg
Non-mediating	OPC	-3.72777	1	Upreg
Non-mediating	Astrocytes	-1.26034	1	Upreg
Non-mediating	AstrocytesV	-1.28313	1	Upreg
Non-mediating	MicrogliaPVM	4.14128	0.0004	Upreg
Non-mediating	MicrogliaPVMV	6.40425	1	Upreg
Non-mediating	Endothelial	-0.789008	1	Upreg
Non-mediating	EndothelialV	-0.522858	1	Upreg
Non-mediating	VLMC	6.95231	0	Upreg
Non-mediating	PFibroblasts	6.99236	0	Upreg
Non-mediating	MFibroblasts	1.5434	0.2064	Upreg
Non-mediating	Pericytes	-3.87655	1	Upreg
Non-mediating	Tcells	0.321608	0.86256	Upreg
Non-mediating	SMC	6.96793	0	Upreg
Non-mediating	aSMC	7.90151	0	Upreg
Non-mediating	aaSMC	-3.53136	1	Upreg
Non-mediating	NeuronsExc	-1.3569	0.9183	Downreg
Non-mediating	NeuronInh	0.311741	0.61936	Downreg
Non-mediating	Oligodendrocytes	1.22486	0.4612	Downreg
Non-mediating	OPC	3.05149	0.02	Downreg
Non-mediating	Astrocytes	0.264881	0.61936	Downreg
Non-mediating	AstrocytesV	0	1	Downreg
Non-mediating	MicrogliaPVM	-0.451474	0.800571	Downreg
Non-mediating	MicrogliaPVMV	0	1	Downreg
Non-mediating	Endothelial	0.729322	1	Downreg
Non-mediating	EndothelialV	0	0.800571	Downreg
Non-mediating	VLMC	-0.544444	1	Downreg
Non-mediating	PFibroblasts	0	1	Downreg
Non-mediating	MFibroblasts	0	1	Downreg
Non-mediating	Pericytes	0	1	Downreg
Non-mediating	Tcells	0	0.6112	Downreg
Non-mediating	SMC	0	1	Downreg
Non-mediating	aSMC	0	1	Downreg
Non-mediating	aaSMC	0	1	Downreg
