# Supplementary material for: Identification of distinct and shared biomarker panels in different manifestations of cerebral small-vessel disease through proteomic profiling
Source: Nat Aging. 2026 Feb 24;6(3):703–21. doi: 10.1038/s43587-026-01081-7 (PMC13004690; doi:10.1038/s43587-026-01081-7)
Supplement: Supplementary file 10 — Statistical Source data. [file 43587_2026_1081_MOESM10_ESM.xlsx]

## Sheet: Fig_6a
Olink proteins BF1	Olink panel name BF1	Standardized beta	p-value	p-value FDR	DAP in BioFINDER-2 cohort
ABHD14B	ABHD14B__NEURO_EXPLORATORY_v3911_o1csf__NPX	-0.0241785	0.672619	0.809371	No
ADA	ADA__INFLAMMATION_v3004_o1csf__NPX	-0.057716	0.17534	0.329447	Yes
ADAM_22	ADAM_22__NEUROLOGY_v8001_o1csf__NPX	-0.152405	0.000679914	0.00436461	Yes
ADAM_23	ADAM_23__NEUROLOGY_v8001_o1csf__NPX	-0.110265	0.000176644	0.00135201	Yes
ADAM15	ADAM15__NEURO_EXPLORATORY_v3911_o1csf__NPX	-0.0458968	0.33485	0.497277	Yes
ADGRB3	ADGRB3__NEURO_EXPLORATORY_v3911_o1csf__NPX	-0.118659	0.00748245	0.033089	Yes
ALCAM	ALCAM__CARDIOVASCULAR_III_v6101_o1csf__NPX	-0.058766	0.0283945	0.0911371	Yes
APP	APP__Biogen_Alz_Single_v100010101_o1csf__NPX	-0.163686	0.000252398	0.00186027	No
AXL	AXL__CARDIOVASCULAR_III_v6101_o1csf__NPX	-0.0548159	0.0690463	0.180792	Yes
BCAN	BCAN__NEUROLOGY_v8001_o1csf__NPX	-0.074447	0.168044	0.321545	No
BLM_hydrolase	BLM_hydrolase__CARDIOVASCULAR_III_v6101_o1csf__NPX	-0.0507627	0.219325	0.386245	Yes
BMP.4	BMP.4__NEUROLOGY_v8001_o1csf__NPX	0.0440863	0.275623	0.442331	No
BST2	BST2__NEURO_EXPLORATORY_v3911_o1csf__NPX	-0.0566284	0.238711	0.416531	Yes
CASP.3	CASP.3__CARDIOVASCULAR_III_v6101_o1csf__NPX	0.0867259	0.0791699	0.19675	Yes
CCL15	CCL15__CARDIOVASCULAR_III_v6101_o1csf__NPX	0.120783	0.008082	0.0349634	Yes
CCL16	CCL16__CARDIOVASCULAR_III_v6101_o1csf__NPX	0.0969349	0.0560658	0.150772	Yes
CCL19	CCL19__INFLAMMATION_v3004_o1csf__NPX	-0.0240125	0.595305	0.749783	No
CCL23	CCL23__INFLAMMATION_v3004_o1csf__NPX	0.17894	2.82054e-05	0.000350804	Yes
CCL24	CCL24__CARDIOVASCULAR_III_v6101_o1csf__NPX	-0.0479659	0.398845	0.571008	No
CCL3	CCL3__INFLAMMATION_v3004_o1csf__NPX	0.195774	4.09281e-06	6.78724e-05	Yes
CCL4	CCL4__INFLAMMATION_v3004_o1csf__NPX	0.0653147	0.214068	0.385424	No
CD163	CD163__CARDIOVASCULAR_III_v6101_o1csf__NPX	0.0493225	0.146102	0.302858	Yes
CD200	CD200__NEUROLOGY_v8001_o1csf__NPX	-0.218468	5.71147e-11	2.27317e-09	Yes
CD244	CD244__INFLAMMATION_v3004_o1csf__NPX	-0.00365767	0.934218	0.956626	No
CD302	CD302__NEURO_EXPLORATORY_v3911_o1csf__NPX	-0.0966378	0.0450301	0.131779	Yes
CD33	CD33__NEURO_EXPLORATORY_v3911_o1csf__NPX	0.0282782	0.612114	0.764291	No
CD38	CD38__NEUROLOGY_v8001_o1csf__NPX	0.0307236	0.461094	0.624581	No
CD40	CD40__INFLAMMATION_v3004_o1csf__NPX	0.0338471	0.327083	0.489395	No
CD5	CD5__INFLAMMATION_v3004_o1csf__NPX	0.0018375	0.96802	0.972909	No
CD93	CD93__CARDIOVASCULAR_III_v6101_o1csf__NPX	0.0553554	0.108153	0.247384	Yes
CDCP1	CDCP1__INFLAMMATION_v3004_o1csf__NPX	-0.115025	0.00943295	0.0391074	Yes
CDH15	CDH15__NEURO_EXPLORATORY_v3911_o1csf__NPX	-0.0875369	0.0810729	0.19675	Yes
CDH3	CDH3__NEUROLOGY_v8001_o1csf__NPX	0.0528841	0.35639	0.517676	No
CDH5	CDH5__CARDIOVASCULAR_III_v6101_o1csf__NPX	0.0605492	0.292793	0.448283	No
CDH6	CDH6__NEUROLOGY_v8001_o1csf__NPX	-0.0923902	0.000671899	0.00436461	Yes
CHI3L1	CHI3L1__CARDIOVASCULAR_III_v6101_o1csf__NPX	0.0732375	0.0805725	0.19675	No
CHIT1	CHIT1__CARDIOVASCULAR_III_v6101_o1csf__NPX	0.128798	0.0191721	0.069368	Yes
CLSTN1	CLSTN1__NEURO_EXPLORATORY_v3911_o1csf__NPX	-0.178254	0.000144453	0.00119776	No
CNTN1	CNTN1__CARDIOVASCULAR_III_v6101_o1csf__NPX	-0.0512877	0.0471654	0.136028	Yes
CNTN5	CNTN5__NEUROLOGY_v8001_o1csf__NPX	-0.16027	5.56804e-08	1.38505e-06	Yes
COL1A1	COL1A1__CARDIOVASCULAR_III_v6101_o1csf__NPX	0.208949	1.68061e-06	3.04037e-05	Yes
CPA1	CPA1__CARDIOVASCULAR_III_v6101_o1csf__NPX	-0.018699	0.719648	0.837485	No
CPA2	CPA2__NEUROLOGY_v8001_o1csf__NPX	0.0317078	0.49688	0.654829	Yes
CPB1	CPB1__CARDIOVASCULAR_III_v6101_o1csf__NPX	-0.0463453	0.285378	0.443674	No
CPM	CPM__NEUROLOGY_v8001_o1csf__NPX	-0.128927	0.00130187	0.00740209	Yes
CRIP2	CRIP2__NEURO_EXPLORATORY_v3911_o1csf__NPX	0.203044	6.03671e-05	0.000600652	Yes
CSF.1	CSF.1__INFLAMMATION_v3004_o1csf__NPX	-0.0110559	0.668445	0.809371	Yes
CST5	CST5__INFLAMMATION_v3004_o1csf__NPX	0.0620544	0.28254	0.443674	No
CSTB	CSTB__CARDIOVASCULAR_III_v6101_o1csf__NPX	0.158845	1.10569e-05	0.000157166	Yes
CTSC	CTSC__NEUROLOGY_v8001_o1csf__NPX	-0.00554051	0.91034	0.943529	No
CTSD	CTSD__CARDIOVASCULAR_III_v6101_o1csf__NPX	-0.0290274	0.568825	0.73504	No
CTSS	CTSS__NEUROLOGY_v8001_o1csf__NPX	-0.00198605	0.965484	0.972909	No
CTSZ	CTSZ__CARDIOVASCULAR_III_v6101_o1csf__NPX	-0.0411047	0.314524	0.477788	Yes
CX3CL1	CX3CL1__INFLAMMATION_v3004_o1csf__NPX	0.0575828	0.0859406	0.201202	No
CXCL1	CXCL1__INFLAMMATION_v3004_o1csf__NPX	0.173991	0.000516644	0.00354525	No
CXCL10	CXCL10__INFLAMMATION_v3004_o1csf__NPX	0.0995455	0.0521268	0.142099	No
CXCL11	CXCL11__INFLAMMATION_v3004_o1csf__NPX	0.0769235	0.155346	0.309138	No
CXCL16	CXCL16__CARDIOVASCULAR_III_v6101_o1csf__NPX	0.0469293	0.153047	0.307639	No
CXCL9	CXCL9__INFLAMMATION_v3004_o1csf__NPX	0.174731	0.000345185	0.00245328	Yes
DDR1	DDR1__NEUROLOGY_v8001_o1csf__NPX	-0.148287	7.2928e-05	0.000659667	Yes
Dkk.4	Dkk.4__NEUROLOGY_v8001_o1csf__NPX	0.0348758	0.280047	0.443674	No
DLK.1	DLK.1__CARDIOVASCULAR_III_v6101_o1csf__NPX	0.0948714	0.00891085	0.0377289	Yes
DNER	DNER__INFLAMMATION_v3004_o1csf__NPX	-0.0389262	0.446251	0.612441	No
DRAXIN	DRAXIN__NEUROLOGY_v8001_o1csf__NPX	-0.0362024	0.355819	0.517676	No
DSG3	DSG3__NEURO_EXPLORATORY_v3911_o1csf__NPX	0.0251472	0.65004	0.803465	No
EDA2R	EDA2R__NEUROLOGY_v8001_o1csf__NPX	0.0279853	0.461374	0.624581	No
EFNA4	EFNA4__NEUROLOGY_v8001_o1csf__NPX	-0.00484871	0.865114	0.913965	Yes
EGFR	EGFR__CARDIOVASCULAR_III_v6101_o1csf__NPX	-0.0966668	0.00103278	0.0060448	Yes
Ep.CAM	Ep.CAM__CARDIOVASCULAR_III_v6101_o1csf__NPX	0.0345729	0.515892	0.675411	No
EPHA10	EPHA10__NEURO_EXPLORATORY_v3911_o1csf__NPX	-0.147912	0.000898137	0.00541604	Yes
EPHB4	EPHB4__CARDIOVASCULAR_III_v6101_o1csf__NPX	-0.054542	0.283224	0.443674	No
EPHB6	EPHB6__NEUROLOGY_v8001_o1csf__NPX	-0.123806	4.04322e-05	0.000473295	Yes
EZR	EZR__NEUROLOGY_v8001_o1csf__NPX	0.0952077	0.0201571	0.0716295	Yes
FABP4	FABP4__CARDIOVASCULAR_III_v6101_o1csf__NPX	0.0801464	0.122137	0.273094	Yes
FAS	FAS__CARDIOVASCULAR_III_v6101_o1csf__NPX	0.074812	0.0373376	0.112579	Yes
FCAR	FCAR__NEURO_EXPLORATORY_v3911_o1csf__NPX	-0.0215857	0.688386	0.809371	No
FGF.19	FGF.19__INFLAMMATION_v3004_o1csf__NPX	0.0165597	0.691422	0.809371	Yes
FGF.23	FGF.23__INFLAMMATION_v3004_o1csf__NPX	0.143905	0.0119731	0.0476528	Yes
FGF.5	FGF.5__INFLAMMATION_v3004_o1csf__NPX	-0.104106	0.00446471	0.0227815	Yes
FGFR2	FGFR2__NEURO_EXPLORATORY_v3911_o1csf__NPX	-0.0188118	0.69047	0.809371	Yes
FKBP5	FKBP5__NEURO_EXPLORATORY_v3911_o1csf__NPX	0.160079	0.00160121	0.00861192	Yes
FLRT2	FLRT2__NEUROLOGY_v8001_o1csf__NPX	-0.0107912	0.767657	0.858981	No
FUT8	FUT8__NEURO_EXPLORATORY_v3911_o1csf__NPX	-0.073763	0.13697	0.289969	Yes
GGT5	GGT5__NEURO_EXPLORATORY_v3911_o1csf__NPX	0.0362942	0.429129	0.597179	Yes
GPNMB	GPNMB__NEURO_EXPLORATORY_v3911_o1csf__NPX	0.0409285	0.420081	0.588704	No
GRN	GRN__CARDIOVASCULAR_III_v6101_o1csf__NPX	0.0455841	0.175484	0.329447	No
GSTP1	GSTP1__NEURO_EXPLORATORY_v3911_o1csf__NPX	0.0847943	0.143888	0.301408	No
GZMA	GZMA__NEUROLOGY_v8001_o1csf__NPX	0.0480984	0.337906	0.498098	Yes
HGF	HGF__INFLAMMATION_v3004_o1csf__NPX	0.0480959	0.134154	0.289969	No
HMOX2	HMOX2__NEURO_EXPLORATORY_v3911_o1csf__NPX	0.0656844	0.160825	0.316873	No
ICAM.2	ICAM.2__CARDIOVASCULAR_III_v6101_o1csf__NPX	0.0466531	0.242998	0.416531	No
IFI30	IFI30__NEURO_EXPLORATORY_v3911_o1csf__NPX	-0.064809	0.249141	0.420161	No
IGFBP.2	IGFBP.2__CARDIOVASCULAR_III_v6101_o1csf__NPX	0.175239	2.4914e-05	0.000330526	Yes
IGFBP.7	IGFBP.7__CARDIOVASCULAR_III_v6101_o1csf__NPX	0.078696	0.150345	0.305292	No
IL.10RB	IL.10RB__INFLAMMATION_v3004_o1csf__NPX	0.000516372	0.98739	0.98739	No
IL.12B	IL.12B__INFLAMMATION_v3004_o1csf__NPX	-0.0256506	0.585054	0.743323	No
IL.17RA	IL.17RA__CARDIOVASCULAR_III_v6101_o1csf__NPX	0.0133164	0.764882	0.858981	No
IL.18BP	IL.18BP__CARDIOVASCULAR_III_v6101_o1csf__NPX	0.0154752	0.577795	0.741815	No
IL.18R1	IL.18R1__INFLAMMATION_v3004_o1csf__NPX	0.0639313	0.165966	0.321545	No
IL.5R.alpha	IL.5R.alpha__NEUROLOGY_v8001_o1csf__NPX	0.0590486	0.244283	0.416531	No
IL15	IL15__NEURO_EXPLORATORY_v3911_o1csf__NPX	0.00753876	0.876989	0.913965	Yes
IL18	IL18__INFLAMMATION_v3004_o1csf__NPX	0.0680698	0.113522	0.256715	Yes
IL2.RA	IL2.RA__CARDIOVASCULAR_III_v6101_o1csf__NPX	0.0373295	0.491559	0.652135	No
IL6	IL6__INFLAMMATION_v3004_o1csf__NPX	0.015809	0.782672	0.860507	Yes
IMPA1	IMPA1__NEURO_EXPLORATORY_v3911_o1csf__NPX	0.0169578	0.734638	0.840189	Yes
ISLR2	ISLR2__NEURO_EXPLORATORY_v3911_o1csf__NPX	-0.113306	0.00596876	0.0276229	Yes
ITGB2	ITGB2__CARDIOVASCULAR_III_v6101_o1csf__NPX	0.0423562	0.323876	0.488267	No
KIRREL2	KIRREL2__NEURO_EXPLORATORY_v3911_o1csf__NPX	-0.0537495	0.261877	0.437929	Yes
KLK6	KLK6__CARDIOVASCULAR_III_v6101_o1csf__NPX	0.0701841	0.0271655	0.0911371	No
LAP_TGF.beta.1	LAP_TGF.beta.1__INFLAMMATION_v3004_o1csf__NPX	0.134187	0.00250765	0.0131322	Yes
LAYN	LAYN__NEUROLOGY_v8001_o1csf__NPX	-0.0851602	0.0206134	0.0719662	Yes
LDL_receptor	LDL_receptor__CARDIOVASCULAR_III_v6101_o1csf__NPX	-0.0472591	0.216031	0.385424	No
LEPR	LEPR__NEURO_EXPLORATORY_v3911_o1csf__NPX	0.0393807	0.484455	0.647696	No
LIF	LIF__INFLAMMATION_v3004_o1csf__NPX	-0.0637471	0.0299625	0.0931647	No
LIF.R	LIF.R__INFLAMMATION_v3004_o1csf__NPX	0.0108526	0.849073	0.913327	Yes
LTBP3	LTBP3__NEURO_EXPLORATORY_v3911_o1csf__NPX	-0.00738608	0.877223	0.913965	No
LTBR	LTBR__CARDIOVASCULAR_III_v6101_o1csf__NPX	0.0228259	0.484958	0.647696	No
MANF	MANF__NEUROLOGY_v8001_o1csf__NPX	0.00541642	0.86546	0.913965	No
MAPT	MAPT__Biogen_Alz_Panel_v100010101_o1csf__NPX	0.0530435	0.271432	0.442331	No
MATN3	MATN3__NEUROLOGY_v8001_o1csf__NPX	-0.0319419	0.403574	0.573651	No
MB	MB__CARDIOVASCULAR_III_v6101_o1csf__NPX	0.117756	0.0237763	0.0815775	No
MDGA1	MDGA1__NEUROLOGY_v8001_o1csf__NPX	-0.184832	1.47883e-06	2.94286e-05	Yes
MEPE	MEPE__CARDIOVASCULAR_III_v6101_o1csf__NPX	0.00436834	0.937397	0.956626	No
MMP.1	MMP.1__INFLAMMATION_v3004_o1csf__NPX	0.0951813	0.0772496	0.19675	Yes
MMP.10	MMP.10__INFLAMMATION_v3004_o1csf__NPX	0.133072	0.00591193	0.0276229	Yes
MMP.3	MMP.3__CARDIOVASCULAR_III_v6101_o1csf__NPX	0.00822777	0.845786	0.913327	No
MSR1	MSR1__NEUROLOGY_v8001_o1csf__NPX	0.125957	0.00154564	0.00854397	Yes
NAAA	NAAA__NEUROLOGY_v8001_o1csf__NPX	-0.0563712	0.136093	0.289969	No
NBL1	NBL1__NEUROLOGY_v8001_o1csf__NPX	0.0549499	0.0801706	0.19675	No
NCAN	NCAN__NEUROLOGY_v8001_o1csf__NPX	0.0530706	0.27029	0.442331	Yes
NDRG1	NDRG1__NEURO_EXPLORATORY_v3911_o1csf__NPX	0.0156559	0.746544	0.848927	No
NEFL	NEFL__NEURO_EXPLORATORY_v3911_o1csf__NPX	0.348275	3.09638e-12	3.08089e-10	Yes
Notch_3	Notch_3__CARDIOVASCULAR_III_v6101_o1csf__NPX	-0.0519623	0.135283	0.289969	Yes
Nr.CAM	Nr.CAM__NEUROLOGY_v8001_o1csf__NPX	0.0558785	0.265847	0.440863	No
NRP2	NRP2__NEUROLOGY_v8001_o1csf__NPX	-0.0417938	0.244895	0.416531	No
NTRK2	NTRK2__NEUROLOGY_v8001_o1csf__NPX	-0.18167	5.32835e-11	2.27317e-09	Yes
NTRK3	NTRK3__NEUROLOGY_v8001_o1csf__NPX	-0.152118	3.60602e-10	1.196e-08	Yes
NXPH1	NXPH1__NEURO_EXPLORATORY_v3911_o1csf__NPX	-0.086376	0.0338558	0.103651	Yes
PCSK9	PCSK9__CARDIOVASCULAR_III_v6101_o1csf__NPX	0.0946504	0.0858497	0.201202	No
PDGF.R.alpha	PDGF.R.alpha__NEUROLOGY_v8001_o1csf__NPX	-0.0821969	0.0107704	0.0437412	Yes
PDGF_subunit_A	PDGF_subunit_A__CARDIOVASCULAR_III_v6101_o1csf__NPX	0.0775083	0.0509912	0.140934	No
PECAM.1	PECAM.1__CARDIOVASCULAR_III_v6101_o1csf__NPX	-0.00649134	0.868549	0.913965	No
PGLYRP1	PGLYRP1__CARDIOVASCULAR_III_v6101_o1csf__NPX	0.104167	0.0277167	0.0911371	Yes
PHOSPHO1	PHOSPHO1__NEURO_EXPLORATORY_v3911_o1csf__NPX	0.077979	0.105674	0.244524	Yes
PI3	PI3__CARDIOVASCULAR_III_v6101_o1csf__NPX	0.129152	0.0134534	0.0514853	Yes
PILRA	PILRA__Biogen_Alz_Panel_v100010101_o1csf__NPX	0.0856522	0.0800061	0.19675	No
PLXNB3	PLXNB3__NEUROLOGY_v8001_o1csf__NPX	-0.126318	8.62051e-06	0.00013196	Yes
PON3	PON3__CARDIOVASCULAR_III_v6101_o1csf__NPX	0.0748799	0.18665	0.34392	No
PPP3R1	PPP3R1__NEURO_EXPLORATORY_v3911_o1csf__NPX	-0.0353378	0.445243	0.612441	No
PRTG	PRTG__NEUROLOGY_v8001_o1csf__NPX	-0.0602377	0.0168215	0.0619905	Yes
PRTN3	PRTN3__CARDIOVASCULAR_III_v6101_o1csf__NPX	-0.0229075	0.687615	0.809371	No
PSME1	PSME1__NEURO_EXPLORATORY_v3911_o1csf__NPX	0.0769664	0.136378	0.289969	No
PTS	PTS__NEURO_EXPLORATORY_v3911_o1csf__NPX	-0.0201692	0.670275	0.809371	No
PVR	PVR__NEUROLOGY_v8001_o1csf__NPX	-0.151116	1.0443e-09	2.9688e-08	Yes
RARRES2	RARRES2__CARDIOVASCULAR_III_v6101_o1csf__NPX	0.12098	0.00508682	0.0246897	No
RBKS	RBKS__NEURO_EXPLORATORY_v3911_o1csf__NPX	0.003886	0.934741	0.956626	No
RETN	RETN__CARDIOVASCULAR_III_v6101_o1csf__NPX	0.0219934	0.68169	0.809371	Yes
RGMA	RGMA__NEUROLOGY_v8001_o1csf__NPX	-0.138536	5.35008e-05	0.000589402	Yes
RGMB	RGMB__NEUROLOGY_v8001_o1csf__NPX	-0.195739	4.13896e-13	8.23653e-11	Yes
ROBO2	ROBO2__NEUROLOGY_v8001_o1csf__NPX	-0.176481	1.38521e-11	9.18855e-10	Yes
RSPO1	RSPO1__NEUROLOGY_v8001_o1csf__NPX	-0.0513478	0.20903	0.381624	No
SCARA5	SCARA5__NEUROLOGY_v8001_o1csf__NPX	0.00211706	0.95142	0.965983	No
SCARB2	SCARB2__NEUROLOGY_v8001_o1csf__NPX	-0.0460846	0.0412611	0.122552	No
SCARF2	SCARF2__NEUROLOGY_v8001_o1csf__NPX	0.0646297	0.048677	0.136433	Yes
SCGB3A2	SCGB3A2__CARDIOVASCULAR_III_v6101_o1csf__NPX	0.0789538	0.148127	0.30389	Yes
SELP	SELP__CARDIOVASCULAR_III_v6101_o1csf__NPX	0.142691	0.00501148	0.0246897	Yes
SFRP1	SFRP1__NEURO_EXPLORATORY_v3911_o1csf__NPX	-0.0710704	0.179613	0.334046	Yes
Siglec.9	Siglec.9__NEUROLOGY_v8001_o1csf__NPX	0.034637	0.375901	0.54206	Yes
SIGLEC1	SIGLEC1__NEUROLOGY_v8001_o1csf__NPX	0.0586225	0.166519	0.321545	Yes
SIRT2	SIRT2__INFLAMMATION_v3004_o1csf__NPX	0.00681	0.846875	0.913327	Yes
SMOC1	SMOC1__NEURO_EXPLORATORY_v3911_o1csf__NPX	0.0236798	0.614505	0.764291	No
SMOC2	SMOC2__NEUROLOGY_v8001_o1csf__NPX	0.149222	0.00016698	0.00132916	Yes
SMPD1	SMPD1__NEUROLOGY_v8001_o1csf__NPX	-0.0994598	0.0137166	0.0515021	No
SNCG	SNCG__NEURO_EXPLORATORY_v3911_o1csf__NPX	-0.0100135	0.848656	0.913327	No
SPOCK1	SPOCK1__NEUROLOGY_v8001_o1csf__NPX	-0.15387	9.51359e-05	0.000823132	Yes
SPON1	SPON1__CARDIOVASCULAR_III_v6101_o1csf__NPX	0.0146048	0.732554	0.840189	No
STAMBP	STAMPB__INFLAMMATION_v3004_o1csf__NPX	0.105233	0.0293498	0.0927081	No
STAMBP	STAMBP__Biogen_Alz_Panel_v100010101_o1csf__NPX	0.135891	0.000804379	0.00500223	No
TFF3	TFF3__CARDIOVASCULAR_III_v6101_o1csf__NPX	0.0152369	0.660848	0.809371	Yes
TFPI	TFPI__CARDIOVASCULAR_III_v6101_o1csf__NPX	0.147158	6.9034e-05	0.000654179	Yes
TGF.alpha	TGF.alpha__INFLAMMATION_v3004_o1csf__NPX	0.00932842	0.773009	0.858981	Yes
THY_1	THY_1__NEUROLOGY_v8001_o1csf__NPX	0.0284425	0.556281	0.723529	No
TIMP4	TIMP4__CARDIOVASCULAR_III_v6101_o1csf__NPX	-0.10138	0.0131974	0.0514853	Yes
TMPRSS5	TMPRSS5__NEUROLOGY_v8001_o1csf__NPX	0.103669	0.0283879	0.0911371	No
TNFRSF10C	TNFRSF10C__CARDIOVASCULAR_III_v6101_o1csf__NPX	0.0454105	0.216922	0.385424	No
TNFRSF12A	TNFRSF12A__NEUROLOGY_v8001_o1csf__NPX	0.129045	8.79316e-07	1.94426e-05	Yes
TNFRSF13C	TNFRSF13C__NEURO_EXPLORATORY_v3911_o1csf__NPX	-0.0265633	0.586441	0.743323	Yes
TNFRSF14	TNFRSF14__CARDIOVASCULAR_III_v6101_o1csf__NPX	-0.00921729	0.732042	0.840189	Yes
TNFRSF21	TNFRSF21__NEUROLOGY_v8001_o1csf__NPX	-0.100469	0.0480419	0.136433	No
TNFRSF9	TNFRSF9__INFLAMMATION_v3004_o1csf__NPX	0.0431159	0.275459	0.442331	Yes
TNFSF13B	TNFSF13B__CARDIOVASCULAR_III_v6101_o1csf__NPX	0.0788367	0.0623294	0.165381	No
TNFSF14	TNFSF14__INFLAMMATION_v3004_o1csf__NPX	-0.0144077	0.773437	0.858981	Yes
VEGF.A	VEGF.A__Biogen_Alz_Panel_v100010101_o1csf__NPX	-0.00766069	0.87357	0.913965	Yes
VEGFA	VEGFA__INFLAMMATION_v3004_o1csf__NPX	-0.0224023	0.414451	0.584934	Yes
VWC2	VWC2__NEUROLOGY_v8001_o1csf__NPX	-0.130817	5.62746e-05	0.000589402	Yes
vWF	vWF__CARDIOVASCULAR_III_v6101_o1csf__NPX	0.097288	0.0850346	0.201202	Yes
WFIKKN1	WFIKKN1__NEUROLOGY_v8001_o1csf__NPX	0.047756	0.292848	0.448283	No
WIF.1	WIF.1__Biogen_Alz_Panel_v100010101_o1csf__NPX	-0.135205	0.00625907	0.0283081	Yes
WWP2	WWP2__NEURO_EXPLORATORY_v3911_o1csf__NPX	0.0153155	0.776968	0.858981	No

## Sheet: Fig_6b
Olink proteins	ADNI panel	Standardized beta	p-value	p-value FDR	DAP in BioFINDER-2 cohort
A1BG	A1BG	0.0902388	0.0191298	0.0661488	Yes
ABHD14B	ABHD14B	0.0207719	0.622158	0.774793	No
ABL1	ABL1	-0.0318548	0.437583	0.625058	No
ACAN	ACAN	0.129162	0.000617666	0.00395691	Yes
ACE	ACE	-0.164033	8.70043e-07	1.28925e-05	Yes
ACHE	ACHE	0.0230267	0.59904	0.756261	Yes
ACHE	ACHE.1	0.0564843	0.207075	0.388464	Yes
ACP5	ACP5	-0.0349872	0.296984	0.490941	No
ACP6	ACP6	-0.0509515	0.173155	0.346546	Yes
ACVRL1	ACVRL1	-0.00640727	0.878133	0.938714	No
ACVRL1	ACVRL1.1	0.0496115	0.140665	0.296489	No
ACY1	ACY1	-0.0140471	0.686506	0.827453	No
ACY3	ACY3	-0.0160763	0.688452	0.827835	Yes
ACYP1	ACYP1	-0.00695876	0.826581	0.905287	No
ADA2	ADA2	0.00737968	0.854028	0.922085	No
ADAM12	ADAM12	0.0270294	0.331838	0.531659	No
ADAM15	ADAM15_CD	0.0774194	0.0654454	0.167662	Yes
ADAM15	ADAM15_ECD	0.0019372	0.959264	0.983467	Yes
ADAM22	ADAM22	-0.15343	1.71909e-08	4.34811e-07	Yes
ADAM23	ADAM23	-0.148446	2.48594e-08	5.69824e-07	Yes
ADAM8	ADAM8	0.0545134	0.195846	0.375073	Yes
ADAM9	ADAM9	-0.126778	6.55339e-07	1.05646e-05	No
ADAMTS13	ADAMTS13	0.068362	0.0673223	0.170868	Yes
ADAMTS15	ADAMTS15	0.0210114	0.616045	0.771398	No
ADAMTS4	ADAMTS4	-0.00795255	0.847659	0.918374	No
ADAMTSL2	ADAMTSL2	-0.103607	8.85233e-06	9.61954e-05	Yes
ADGRB3	ADGRB3	-0.188235	2.3337e-12	2.85295e-10	Yes
ADGRD1	ADGRD1	-0.0107918	0.771903	0.875779	No
ADGRE2	ADGRE2	0.00872845	0.823412	0.904089	No
ADGRE5	ADGRE5	0.0288173	0.302482	0.49666	No
ADGRE5	ADGRE5.1	-0.0217301	0.551836	0.718717	No
ADGRF5	ADGRF5	-0.14589	0.000333404	0.00237429	No
ADGRG1	ADGRG1	0.0518564	0.0825827	0.199586	No
ADGRG2	ADGRG2	0.0436355	0.273584	0.466165	No
ADIPOQ	ADIPOQ	0.0579829	0.134877	0.289711	Yes
ADM	ADM	0.00887537	0.816479	0.901106	No
ADM	ADM.1	0.0667279	0.0426034	0.122815	No
AFM	AFM	0.0443623	0.254416	0.449132	No
AFM	AFM.1	0.0524174	0.178678	0.353262	No
AGER	AGER	-0.0388342	0.355649	0.559804	Yes
AGRN	AGRN	-0.00198808	0.945317	0.976464	Yes
AGRP	AGRP	0.0557786	0.165044	0.333039	No
AGT	AGT	-0.0494477	0.224048	0.411145	No
AHCY	AHCY	-0.000558523	0.989756	0.99638	No
AHSG	AHSG	0.0611158	0.145025	0.303498	No
AHSG	AHSG.1	0.0685829	0.0622527	0.16308	No
ALCAM	ALCAM	-0.107908	0.000319088	0.00228343	Yes
ALDH1A1	ALDH1A1	-0.0947591	0.0236542	0.0775125	No
AMBP	AMBP	0.0720161	0.0731828	0.18135	Yes
AMIGO2	AMIGO2	-0.0975061	0.00149809	0.0078287	Yes
AMIGO2	AMIGO2.1	-0.0721182	0.0117145	0.0435067	Yes
AMY2A	AMY2A	-0.0318893	0.283009	0.476664	No
AMY2B	AMY2B	-0.00230114	0.941325	0.973853	No
AMY2B	AMY2B.1	-0.0160275	0.580585	0.740781	No
ANG	ANG	0.0969147	0.0103706	0.0396188	Yes
ANGPT1	ANGPT1	0.215373	1.31124e-12	1.74871e-10	Yes
ANGPT2	ANGPT2	0.05664	0.0506594	0.140262	No
ANGPT2	ANGPT2.1	0.0613721	0.0356961	0.106652	No
ANGPTL1	ANGPTL1_Cterm	0.0640179	0.0104915	0.0399769	No
ANGPTL1	ANGPTL1_Nterm	0.0690768	0.0857561	0.204741	No
ANGPTL3	ANGPTL3	0.0503011	0.210449	0.393285	No
ANGPTL3	ANGPTL3.1	0.0460173	0.241887	0.43327	No
ANGPTL4	ANGPTL4	-0.0707591	0.0734556	0.181719	Yes
ANGPTL7	ANGPTL7	-0.0649314	0.114774	0.258242	No
ANPEP	ANPEP	0.0270813	0.524475	0.698189	No
ANXA2	ANXA2	0.144479	0.000716314	0.00441527	No
ANXA2	ANXA2.1	0.142358	0.000853205	0.00510878	No
ANXA4	ANXA4	0.0082466	0.813768	0.899813	No
AOC3	AOC3	0.102293	0.000707459	0.00437908	Yes
APCS	APCS	0.0492097	0.150911	0.312469	No
APEX1	APEX1	-0.023663	0.566906	0.727528	No
APLP1	APLP1	-0.120065	6.30963e-05	0.000550966	No
APOA1	APOA1	0.0776596	0.0360795	0.106927	No
APOA4	APOA4	0.0575446	0.123151	0.271673	Yes
APOC1	APOC1	0.0329644	0.46101	0.642262	No
APOD	APOD	-0.027211	0.522267	0.696514	No
APOD	APOD.1	0.00749606	0.83227	0.910131	No
APOE	APOE	0.00390638	0.923146	0.965257	No
APOE	APOE_E2	0.0109376	0.773378	0.876774	No
APOE	APOE_E3	-0.0226142	0.560243	0.722846	No
APOE	APOE_E4	-0.0347463	0.378179	0.580322	No
APOF	APOF	0.136922	0.000629764	0.00399941	Yes
APOL1	APOL1	0.0695849	0.0693288	0.174751	Yes
APOL1	APOL1.1	0.0565304	0.139995	0.295501	Yes
APOL1	APOL1.2	-0.187918	1.43403e-10	9.14664e-09	Yes
APOM	APOM	0.0389276	0.332861	0.532505	No
APOM	APOM.1	0.0971775	0.0119223	0.0441668	No
APP	APP	-0.082138	0.0272367	0.0862985	No
AREG	AREG	0.0470838	0.273972	0.466165	Yes
ARSA	ARSA	-0.100774	0.0106291	0.040396	Yes
ARSA	ARSA.1	0.0216574	0.586842	0.746012	Yes
ARSB	ARSB	-0.0341204	0.405428	0.603208	Yes
ART3	ART3	-0.0699021	0.00553184	0.0233868	No
ART3	ART3.1	-0.058427	0.0379756	0.11142	No
ASAH1	ASAH1	0.0318399	0.374379	0.575093	Yes
ASAH2	ASAH2	-0.0409862	0.316049	0.512313	No
ASGR2	ASGR2	-0.066393	0.0655646	0.167662	Yes
ASRGL1	ASRGL1	-0.103954	0.0129884	0.0476351	Yes
ATOX1	ATOX1	0.0527872	0.056659	0.151954	No
ATP5IF1	ATP5IF1	0.0369032	0.385784	0.585896	Yes
ATRN	ATRN	-0.0599992	0.048655	0.135956	Yes
ATXN3	ATXN3	0.0997739	0.00725614	0.0294869	Yes
B2M	B2M	0.0245264	0.555151	0.72113	No
B2M	B2M.1	-0.0420136	0.262215	0.456853	No
B4GALT1	B4GALT1	0.00326403	0.90363	0.949195	No
BAMBI	BAMBI_CD	0.0243558	0.555675	0.72113	Yes
BAMBI	BAMBI_ECD	-0.011138	0.709277	0.840986	Yes
BAMBI	BAMBI_ECD.1	-0.0369486	0.219841	0.406692	Yes
BCAM	BCAM	-0.00449612	0.880327	0.938714	No
BCAN	BCAN	0.0290608	0.415714	0.606667	No
BCHE	BCHE	-0.122598	3.82058e-05	0.000354734	Yes
BCHE	BCHE.1	-0.122708	2.05146e-05	0.000204728	Yes
BCL2	BCL2	0.0487999	0.110157	0.250506	No
BGLAP	BGLAP	-0.073053	0.0401442	0.116848	Yes
BGLAP	BGLAP.1	-0.0805028	0.0543165	0.148108	Yes
BGN	BGN	-0.00337176	0.928581	0.968868	Yes
BGN	BGN.1	-0.0436569	0.254218	0.449132	Yes
BLMH	BLMH	-0.044078	0.291057	0.483323	Yes
BLVRB	BLVRB	0.0355213	0.426874	0.615152	No
BMP4	BMP4	0.0024098	0.926613	0.967502	No
BMP4	BMP4.1	0.00452407	0.886933	0.942195	No
BMP6	BMP6	-0.0656777	0.0246806	0.0798743	No
BMP6	BMP6.1	-0.0731814	0.000618091	0.00395691	No
BMPER	BMPER	-0.099025	0.00138695	0.00748038	Yes
BMPER	BMPER.1	-0.128209	0.00108639	0.00615464	Yes
BNIP3L	BNIP3L	-0.0482641	0.236019	0.425879	No
BOC	BOC	-0.0284031	0.350871	0.555862	No
BPIFB1	BPIFB1	0.0759871	0.0607	0.159869	Yes
BPIFB1	BPIFB1.1	0.073154	0.0550907	0.149663	Yes
BRSK2	BRSK2	-0.125784	0.00023088	0.00171929	No
BSG	BSG	-0.137912	3.63362e-06	4.71728e-05	Yes
BST1	BST1	-0.0368348	0.327336	0.527115	No
BST2	BST2	-0.0353151	0.405183	0.603208	Yes
BTC	BTC	-0.0425111	0.308928	0.503553	No
BTC	BTC.1	-0.108861	0.000620374	0.00395691	No
BTD	BTD	-0.0492227	0.116901	0.261823	Yes
BTD	BTD.1	-0.055502	0.130579	0.283371	Yes
BTN2A1	BTN2A1	-0.0747852	0.0231597	0.0763491	Yes
BTN3A2	BTN3A2	0.0246706	0.486656	0.665353	No
C1QL2	C1QL2	-0.0928996	0.0171084	0.0598998	Yes
C1QL2	C1QL2.1	-0.139053	6.42926e-07	1.04797e-05	Yes
C1QTNF1	C1QTNF1	0.00359543	0.915676	0.959497	Yes
C1QTNF5	C1QTNF5	0.0846342	0.0170171	0.0597228	Yes
C1QTNF9	C1QTNF9	-0.0229346	0.577171	0.738839	No
C1QTNF9	C1QTNF9.1	0.02575	0.535235	0.708656	No
C1R	C1R	-0.0209399	0.62811	0.778899	Yes
C1RL	C1RL	0.0504818	0.108479	0.247111	Yes
C1S	C1S	0.0608091	0.0315461	0.0962124	Yes
C1S	C1S.1	0.0640413	0.0297024	0.0913488	Yes
C2	C2	0.0994151	0.00327738	0.0151669	Yes
C3	C3	-9.5811e-05	0.997966	0.998526	Yes
C4BPB	C4BPB	-0.00527835	0.895056	0.946682	No
C5	C5	0.06836	0.0625365	0.163269	Yes
C5	C5.C6	0.0671814	0.0792491	0.19312	Yes
C7	C7	0.0878579	0.0115913	0.0431584	Yes
C7	C7.1	0.0904014	0.00109059	0.00615464	Yes
C9	C9	0.106343	0.00240134	0.0116648	Yes
C9	C9.1	0.115205	0.00209871	0.0103664	Yes
CA1	CA1	-0.0290598	0.498203	0.674851	Yes
CA11	CA11	-0.135557	1.21134e-05	0.000126931	Yes
CA12	CA12	0.0339345	0.413153	0.606667	No
CA2	CA2	-0.0268629	0.51759	0.692796	No
CA3	CA3	0.0142577	0.738927	0.853879	Yes
CA4	CA4	-0.0481052	0.257758	0.453395	Yes
CA4	CA4.1	-0.17434	8.59625e-08	1.77616e-06	Yes
CA9	CA9	-0.0366515	0.386758	0.586103	Yes
CACYBP	CACYBP	-0.0377008	0.154686	0.317822	No
CALB1	CALB1	0.0288166	0.475689	0.654016	No
CALB2	CALB2	0.0223484	0.509537	0.685833	No
CALCB	CALCB	0.0272722	0.41557	0.606667	No
CALY	CALY	-0.068625	0.0280194	0.0876427	Yes
CANT1	CANT1	-0.0831254	0.00816158	0.0326241	Yes
CAPG	CAPG	0.207843	1.8893e-07	3.55334e-06	Yes
CAPS	CAPS	0.0851255	0.0339991	0.102416	Yes
CASP3	CASP3	0.104769	0.0166365	0.0586675	Yes
CASP8	CASP8	0.00699036	0.864666	0.931325	No
CBLIF	CBLIF	0.0448037	0.271302	0.464954	No
CBLN4	CBLN4	-0.223446	5.51251e-14	1.61737e-11	Yes
CCDC80	CCDC80	0.199397	1.63179e-11	1.49615e-09	Yes
CCL11	CCL11	0.0602144	0.151016	0.312469	No
CCL14	CCL14	0.137364	0.000139667	0.00111354	Yes
CCL15	CCL15	0.0990906	0.00800537	0.0321283	Yes
CCL15	CCL15.1	0.10752	0.00301719	0.0141413	Yes
CCL15	CCL15.2	0.120222	0.00341147	0.0157378	Yes
CCL16	CCL16	0.0527443	0.174249	0.346844	Yes
CCL17	CCL17	0.0463007	0.272337	0.466165	No
CCL18	CCL18	0.135467	0.000833275	0.00502931	No
CCL19	CCL19	-0.0558252	0.123339	0.27168	No
CCL2	CCL2	0.132679	0.00131533	0.00714661	Yes
CCL21	CCL21	-0.0820934	0.023724	0.0775125	Yes
CCL22	CCL22	0.0719618	0.0560662	0.151193	No
CCL23	CCL23	0.115936	0.001428	0.00762828	Yes
CCL24	CCL24	-0.017271	0.663143	0.807464	No
CCL25	CCL25	0.0530127	0.204549	0.386512	Yes
CCL25	CCL25.1	-0.00891877	0.825938	0.905287	Yes
CCL3	CCL3	0.061006	0.138942	0.294975	Yes
CCL8	CCL8	0.00964102	0.819217	0.901609	No
CCL8	CCL8.1	-0.00152276	0.971119	0.98959	No
CCN1	CCN1	0.00936912	0.817901	0.901473	Yes
CCN2	CCN2	-0.054905	0.191223	0.368626	Yes
CCN3	CCN3	-0.0163991	0.696354	0.83256	No
CCN4	CCN4	0.0972211	0.0203285	0.0688726	No
CCN5	CCN5	0.14241	9.33715e-07	1.36976e-05	Yes
CD109	CD109	-0.000875415	0.978122	0.98959	No
CD14	CD14	-0.0236096	0.416019	0.606667	Yes
CD163	CD163	0.0381463	0.204717	0.386512	Yes
CD164L2	CD164L2	-0.0139317	0.742317	0.855443	No
CD177	CD177	0.0127928	0.764038	0.870897	No
CD200	CD200	-0.225881	1.48469e-14	7.26012e-12	Yes
CD209	CD209	0.112687	0.00630333	0.0260478	Yes
CD209	CD209.1	0.042423	0.259005	0.453956	Yes
CD209	CD209.2	0.06619	0.0325605	0.0986906	Yes
CD22	CD22	0.0380397	0.164104	0.332056	No
CD244	CD244	-0.0545073	0.19644	0.37523	No
CD248	CD248	-0.0428973	0.0757199	0.185754	No
CD27	CD27	0.0684276	0.0281761	0.0877943	Yes
CD274	CD274	-0.105915	0.00434401	0.0193111	Yes
CD28	CD28	0.0406756	0.291246	0.483323	No
CD300A	CD300A	-0.0162905	0.636835	0.787721	No
CD300C	CD300C	0.0110882	0.791761	0.88653	No
CD300C	CD300C.1	-0.0132346	0.648662	0.79691	No
CD300E	CD300E	0.0221732	0.599027	0.756261	Yes
CD300E	CD300E.1	-0.00120169	0.97656	0.98959	Yes
CD300LF	CD300LF	-0.000358979	0.992984	0.997466	No
CD300LG	CD300LG	0.0660769	0.0823222	0.199285	No
CD300LG	CD300LG.1	0.0496944	0.240946	0.432642	No
CD33	CD33	-0.0504665	0.188905	0.36505	No
CD38	CD38	-0.00200222	0.962267	0.985099	No
CD38	CD38.1	0.0189052	0.643868	0.793077	No
CD4	CD4	0.0210411	0.490222	0.66774	Yes
CD46	CD46	-0.0905828	0.000464462	0.00311061	Yes
CD48	CD48	-0.0127751	0.715976	0.843723	Yes
CD5	CD5_CD	0.016671	0.695777	0.832549	No
CD5	CD5_ECD	0.00710152	0.826915	0.905287	No
CD55	CD55	-0.102031	0.00186171	0.00925804	Yes
CD58	CD58	0.0363361	0.288702	0.481353	No
CD59	CD59	-0.032007	0.396492	0.593526	No
CD59	CD59.1	-0.049432	0.12008	0.266905	No
CD5L	CD5L	0.048599	0.214986	0.39922	Yes
CD6	CD6	-0.0450777	0.283604	0.477118	No
CD69	CD69	-0.0134828	0.749613	0.86098	Yes
CD74	CD74	-0.0814554	0.0540084	0.147827	No
CD74	CD74.1	0.0197457	0.520393	0.695279	No
CD79B	CD79B	0.0111087	0.792257	0.88653	No
CD80	CD80	-0.019577	0.645198	0.794048	Yes
CD80	CD80.1	0.0106567	0.728273	0.849941	Yes
CD83	CD83	-0.108947	0.0010257	0.00594746	Yes
CD84	CD84	0.027093	0.418345	0.607635	No
CD84	CD84.1	-0.0821154	0.0519141	0.143424	No
CD86	CD86	-0.0218236	0.584908	0.744198	No
CD86	CD86.1	0.00612462	0.846082	0.918374	No
CD8A	CD8A	0.0337403	0.289351	0.481353	No
CD8A	CD8A.1	-0.00717669	0.853419	0.922085	No
CD93	CD93	0.0936288	0.024648	0.0798743	Yes
CD93	CD93.1	0.0761253	0.00594555	0.0247788	Yes
CD99L2	CD99L2	0.0221575	0.452316	0.638027	Yes
CDCP1	CDCP1	-0.0735666	0.0456768	0.129657	Yes
CDCP1	CDCP1.1	-0.0585656	0.13508	0.289711	Yes
CDCP1	CDCP1.2	-0.0452466	0.303905	0.497023	Yes
CDH1	CDH1	0.0226796	0.591649	0.749439	Yes
CDH1	CDH1.1	0.0322407	0.419603	0.607994	Yes
CDH2	CDH2	0.0147558	0.717436	0.844686	Yes
CDH6	CDH6	0.00339619	0.93673	0.971542	Yes
CDH6	CDH6.1	-0.00573966	0.871806	0.936266	Yes
CDHR5	CDHR5	0.0687642	0.110311	0.250506	No
CDNF	CDNF	0.0195495	0.63146	0.781732	No
CDNF	CDNF.1	0.0483126	0.112299	0.253841	No
CDON	CDON	-0.119313	1.81554e-05	0.000183682	Yes
CEACAM16	CEACAM16	0.0250568	0.541009	0.712214	No
CEACAM21	CEACAM21	0.0121656	0.767001	0.872241	No
CELA2A	CELA2A	0.0330761	0.442869	0.630085	No
CES1	CES1	0.0509681	0.23096	0.41933	No
CES1	CES1.1	0.0576691	0.186488	0.361976	No
CETN3	CETN3	0.0746631	0.0247215	0.0798743	No
CFB	CFB	0.0992203	0.00924434	0.035972	Yes
CFC1	CFC1	-0.113027	2.08425e-05	0.000206594	No
CFD	CFD	0.0485382	0.134314	0.289536	Yes
CFD	CFD.1	0.12986	4.33347e-05	0.000397325	Yes
CFH	CFH	0.0924043	0.0190819	0.0661488	Yes
CFHR2	CFHR2	0.0460259	0.25874	0.453956	No
CFHR4	CFHR4	0.0359657	0.396493	0.593526	Yes
CFHR5	CFHR5	0.037869	0.349421	0.554162	Yes
CFHR5	CFHR5.1	0.0240584	0.562937	0.725047	Yes
CFHR5	CFHR5.2	0.0673344	0.0672192	0.170868	Yes
CFI	CFI	0.099349	0.0076154	0.0308613	Yes
CFP	CFP	0.0924546	0.00961934	0.0371357	Yes
CGA	CGA	0.0166738	0.691267	0.828946	Yes
CGREF1	CGREF1	-0.0105404	0.739327	0.853879	Yes
CHAD	CHAD	-0.137958	0.000166255	0.00129732	Yes
CHCHD10	CHCHD10	-0.0351724	0.366032	0.567621	No
CHGA	CHGA	-0.07714	0.0417494	0.120801	No
CHGA	CHGA.1	-0.10491	0.00166646	0.00842999	No
CHGB	CHGB	-0.0831966	0.0278787	0.087389	No
CHI3L1	CHI3L1	0.0742503	0.0775184	0.189217	No
CHIT1	CHIT1	0.134321	0.00118963	0.00659094	Yes
CHL1	CHL1	-0.137658	2.11007e-05	0.000206836	Yes
CHL1	CHL1.1	-0.10447	0.00938802	0.0363383	Yes
CHRDL1	CHRDL1	0.0541304	0.0587418	0.15583	No
CHRDL2	CHRDL2	-0.0263807	0.336832	0.537685	No
CILP	CILP	0.0460963	0.25224	0.446364	No
CKAP4	CKAP4	-0.0145702	0.726746	0.849941	No
CKB	CKB	-0.000760968	0.983976	0.992146	No
CLEC11A	CLEC11A_alpha	0.00787696	0.808667	0.89646	No
CLEC11A	CLEC11A_beta	0.0126317	0.682757	0.824366	No
CLEC1A	CLEC1A	0.153718	0.000195578	0.00147893	No
CLEC3B	CLEC3B	0.0101106	0.733187	0.851612	No
CLEC4A	CLEC4A	-0.0399472	0.33109	0.53141	No
CLEC4M	CLEC4M	0.0647	0.0713081	0.17821	Yes
CLEC7A	CLEC7A	-0.0365746	0.385348	0.585896	No
CLMP	CLMP_CD	-0.0212264	0.572345	0.733301	Yes
CLMP	CLMP_ECD	-0.0843366	0.00390341	0.0177835	Yes
CLPS	CLPS	-0.0131615	0.75536	0.864363	No
CLSTN1	CLSTN1	-0.0810398	0.0284609	0.0882709	No
CLSTN2	CLSTN2	-0.0703701	0.0223327	0.0744593	Yes
CLSTN3	CLSTN3	0.0758869	0.0720966	0.179264	Yes
CLU	CLU	0.000827098	0.981595	0.991126	No
CLUL1	CLUL1	-0.0741221	0.0620418	0.162818	No
CNDP1	CNDP1	0.0269558	0.502385	0.679261	Yes
CNDP1	CNDP1.1	-0.0361515	0.251109	0.4449	Yes
CNP	CNP	0.0670113	0.112702	0.25436	Yes
CNPY4	CNPY4	-0.0117716	0.676186	0.818978	Yes
CNTN1	CNTN1	-0.0437252	0.302668	0.49666	Yes
CNTN2	CNTN2	0.0238917	0.518505	0.693388	No
CNTN3	CNTN3	-0.142596	2.22482e-08	5.18065e-07	Yes
CNTN4	CNTN4	-0.13128	2.41541e-07	4.48532e-06	Yes
CNTN5	CNTN5	-0.175687	1.23758e-08	3.42554e-07	Yes
CNTNAP2	CNTNAP2	-0.170812	1.07617e-08	3.03605e-07	Yes
COCH	COCH	-0.065367	0.106661	0.243726	No
COL15A1	COL15A1	0.110606	0.0012468	0.00685037	Yes
COL18A1	COL18A1	0.0147403	0.611706	0.766985	Yes
COL1A1	COL1A1_Cterm	0.0790724	0.0255553	0.0820343	Yes
COL1A1	COL1A1_Nterm	0.0742759	0.0801204	0.194597	Yes
COL28A1	COL28A1	0.123919	3.77346e-06	4.85584e-05	No
COL2A1	COL2A1	0.115034	0.00124106	0.00684451	Yes
COL3A1	COL3A1	0.0687658	0.0643889	0.165717	Yes
COL5A1	COL5A1	0.133619	0.000157967	0.0012459	Yes
COL6A3	COL6A3	0.126835	7.55834e-07	1.15354e-05	Yes
COLEC12	COLEC12	-0.0182258	0.583675	0.743273	No
COLEC12	COLEC12.1	-0.044864	0.274233	0.466165	No
COMP	COMP	0.104713	0.00314146	0.0146302	Yes
COMT	COMT	0.0828458	0.00720808	0.0293729	No
COQ7	COQ7	0.0088911	0.790023	0.886211	No
CPA1	CPA1	0.0660312	0.118089	0.263679	No
CPA1	CPA1.1	-0.00568814	0.890313	0.944389	No
CPA2	CPA2	0.00653631	0.875372	0.938714	Yes
CPB1	CPB1	-0.0376356	0.297175	0.490941	No
CPB1	CPB1.1	-0.0407941	0.255673	0.450807	No
CPB2	CPB2	0.0726055	0.0583839	0.155162	No
CPE	CPE	-0.0880449	0.00608646	0.0252942	Yes
CPE	CPE.1	0.0630764	0.134406	0.289536	Yes
CPLX2	CPLX2	-0.0892782	0.00254467	0.0122394	Yes
CPM	CPM	-0.149238	6.7641e-06	7.81334e-05	Yes
CPM	CPM.1	-0.125563	0.000178838	0.00138813	Yes
CPPED1	CPPED1	0.0275721	0.488818	0.666446	No
CPQ	CPQ	-0.0897018	0.0133692	0.0489093	Yes
CPVL	CPVL	-0.153672	5.86658e-05	0.000518451	No
CPXM1	CPXM1	0.0773886	0.0485954	0.135956	Yes
CR1	CR1	0.0843128	0.0179165	0.0624313	Yes
CR2	CR2	0.0697132	0.0766467	0.187601	No
CREG1	CREG1	-0.105682	0.00272544	0.0128975	Yes
CRELD1	CRELD1	0.0325161	0.281779	0.475685	Yes
CRH	CRH	-0.0545811	0.134987	0.289711	Yes
CRH	CRH.1	0.0775672	0.065602	0.167662	Yes
CRHBP	CRHBP	0.0596162	0.157668	0.322144	No
CRIM1	CRIM1	-0.0999512	0.000883357	0.00524649	Yes
CRIM1	CRIM1.1	-0.104448	0.000186993	0.00142874	Yes
CRIP2	CRIP2	0.193477	2.21433e-08	5.18065e-07	Yes
CRISP2	CRISP2	0.0289581	0.455388	0.638675	No
CRISP3	CRISP3	-0.0759173	0.0705672	0.176958	No
CRKL	CRKL	0.0610347	0.0247736	0.0798743	Yes
CRLF1	CRLF1	0.0637699	0.0388836	0.113738	Yes
CRTAC1	CRTAC1	-0.0723939	0.0406382	0.117819	Yes
CRYBB1	CRYBB1	0.2011	6.46564e-09	1.93573e-07	Yes
CRYGD	CRYGD	-0.140097	0.000585266	0.00378232	No
CRYZL1	CRYZL1	-0.12442	0.00116528	0.00654969	No
CSF1	CSF1	-0.0467029	0.151822	0.313437	Yes
CSF1	CSF1.1	-0.0301675	0.321664	0.519121	Yes
CSF1R	CSF1R	-0.00936181	0.775419	0.878409	No
CSF1R	CSF1R.1	0.00497146	0.88041	0.938714	No
CSF2RA	CSF2RA	-0.0302398	0.450919	0.636668	No
CSPG4	CSPG4	0.0615322	0.148234	0.309331	No
CST3	CST3	-0.0172768	0.66184	0.807464	No
CST5	CST5	0.00893671	0.834006	0.91101	No
CST6	CST6	0.0598732	0.0558237	0.150816	Yes
CST6	CST6.1	0.0700128	0.0222807	0.0744593	Yes
CST7	CST7	0.0240208	0.558151	0.721709	No
CST7	CST7.1	-0.00288432	0.919365	0.961989	No
CSTB	CSTB	0.189771	2.41451e-09	1.01203e-07	Yes
CTHRC1	CTHRC1	0.0791059	0.00158578	0.00816719	Yes
CTHRC1	CTHRC1.1	0.0766276	0.0591288	0.156574	Yes
CTRB1	CTRB1	-0.0463454	0.246288	0.438476	No
CTRC	CTRC	-0.00506428	0.902708	0.949195	No
CTRL	CTRL	0.0488011	0.161068	0.328176	Yes
CTSB	CTSB	-0.049308	0.195432	0.37477	No
CTSC	CTSC	0.0214633	0.564126	0.725891	No
CTSC	CTSC.1	0.0331425	0.415953	0.606667	No
CTSD	CTSD	-0.0228553	0.49407	0.671212	No
CTSE	CTSE	-0.0494751	0.23844	0.429719	No
CTSF	CTSF	-0.0617134	0.12581	0.275469	No
CTSF	CTSF.1	0.00315451	0.938322	0.972118	No
CTSH	CTSH	-0.0840588	0.0429269	0.123478	Yes
CTSH	CTSH.1	0.0143556	0.731583	0.850902	Yes
CTSO	CTSO	-0.124312	9.17005e-05	0.00077313	Yes
CTSS	CTSS	-0.0123768	0.737291	0.853879	No
CTSV	CTSV	-0.0702742	0.0848653	0.20376	Yes
CTSZ	CTSZ	-0.0319049	0.393112	0.590877	Yes
CX3CL1	CX3CL1	0.0885918	0.0285449	0.0883448	No
CXADR	CXADR	-0.0646632	0.119973	0.266905	Yes
CXCL11	CXCL11	0.0184503	0.663254	0.807464	No
CXCL11	CXCL11.1	-0.0295427	0.482723	0.662353	No
CXCL13	CXCL13	0.0982338	0.0175502	0.0613002	No
CXCL13	CXCL13.1	0.0320463	0.445071	0.631657	No
CXCL16	CXCL16	0.036653	0.22421	0.411145	No
CXCL17	CXCL17	0.054854	0.19299	0.371056	Yes
CXCL3	CXCL3	0.067815	0.0994051	0.231105	Yes
CXCL3	CXCL3.1	0.0778081	0.0462426	0.130457	Yes
CXCL8	CXCL8	0.139866	0.000455717	0.00306668	Yes
CXCL9	CXCL9	0.0232354	0.564582	0.725891	Yes
CXCL9	CXCL9.1	0.163488	4.65159e-05	0.000421227	Yes
CYB5R2	CYB5R2	0.0117828	0.781388	0.881088	No
DAG1	DAG1	0.0763583	0.0625795	0.163269	Yes
DBI	DBI	-0.0276221	0.459125	0.640243	No
DBNL	DBNL	0.118735	0.000111952	0.000927872	Yes
DCC	DCC	-0.185463	5.54963e-11	4.52295e-09	Yes
DCN	DCN	-0.0688046	0.0875295	0.207776	No
DCTD	DCTD	0.0149693	0.682334	0.824366	Yes
DCTPP1	DCTPP1	0.10042	0.00145613	0.00771172	Yes
DDAH1	DDAH1	-0.091634	0.00143518	0.00762828	Yes
DDC	DDC	-0.0337934	0.42367	0.611533	No
DDR1	DDR1	-0.128889	0.000189887	0.00144334	Yes
DDR1	DDR1.1	-0.0496745	0.209829	0.392627	Yes
DDT	DDT	0.0185503	0.661932	0.807464	Yes
DFFA	DFFA	0.114579	0.00564989	0.0238172	Yes
DIPK1C	DIPK1C	-0.084722	0.0108236	0.040818	Yes
DKK1	DKK1	0.0273966	0.503096	0.679597	Yes
DKK3	DKK3	-0.109962	0.000122466	0.000998101	No
DKK3	DKK3.1	-0.0703472	0.0697734	0.175571	No
DKK4	DKK4	-0.00983002	0.754916	0.864363	No
DKK4	DKK4.1	0.139901	0.000439197	0.00296913	No
DKKL1	DKKL1	0.0113863	0.779262	0.880045	No
DKKL1	DKKL1.1	0.0284172	0.464892	0.64522	No
DLG4	DLG4	0.0246	0.483289	0.662353	Yes
DLK1	DLK1	0.0821934	0.01076	0.0406827	Yes
DLK1	DLK1_CD	0.0322702	0.410983	0.606515	Yes
DLK1	DLK1_ECD	0.0913334	0.00478097	0.0211255	Yes
DLL1	DLL1	-0.073649	0.00505529	0.0219411	Yes
DLL1	DLL1.1	-0.08228	0.00252737	0.0121962	Yes
DNAJA2	DNAJA2	-0.00569757	0.893056	0.945936	No
DNAJA4	DNAJA4	0.0604819	0.149368	0.310813	No
DNAJB14	DNAJB14_CD	-0.0323718	0.20072	0.38142	No
DNAJB14	DNAJB14_LD	0.0193341	0.649696	0.79691	No
DNAJB2	DNAJB2	-0.0606368	0.089648	0.211437	No
DNAJB6	DNAJB6	-0.00249435	0.952093	0.980843	No
DNER	DNER_CD	-0.00165522	0.968068	0.988278	No
DNER	DNER_ECD	-0.103303	4.52611e-05	0.00041241	No
DNM1	DNM1	-0.142987	7.62736e-07	1.15354e-05	Yes
DNPEP	DNPEP	-0.019553	0.621827	0.774793	Yes
DNPH1	DNPH1	-0.0191819	0.550551	0.718557	Yes
DOC2B	DOC2B	-0.0680345	0.052623	0.144837	No
DPP10	DPP10	-0.0343522	0.410233	0.606054	Yes
DPP4	DPP4	0.0659372	0.117564	0.262905	No
DPP6	DPP6	0.0148221	0.72807	0.849941	Yes
DPP7	DPP7	-0.0931764	0.0236166	0.0775125	Yes
DPT	DPT	0.089886	0.0199321	0.0680249	Yes
DRAXIN	DRAXIN	-0.0435014	0.246285	0.438476	No
DSC2	DSC2	0.053622	0.036416	0.107706	No
DSCAM	DSCAM	-0.14641	4.41611e-08	9.5271e-07	Yes
DSG2	DSG2	-0.0432137	0.152651	0.314522	No
DSG2	DSG2.1	-0.0677046	0.0438686	0.125449	No
DSG3	DSG3	-0.0321557	0.282124	0.47572	No
DSG3	DSG3.1	-0.00619373	0.879872	0.938714	No
DTD1	DTD1	-0.0801829	0.00304354	0.0142194	Yes
DUT	DUT	-0.0388091	0.266084	0.459771	Yes
ECE1	ECE1_CD	-0.00959766	0.819254	0.901609	No
ECE1	ECE1_ECD	0.111039	0.00801565	0.0321283	No
ECM1	ECM1	-0.106994	8.1583e-05	0.000699896	Yes
EDA2R	EDA2R	0.0275084	0.390377	0.588574	No
EDAR	EDAR	-0.00227038	0.955994	0.983467	No
EDIL3	EDIL3	-0.0277417	0.508126	0.68513	No
EDN1	EDN1	0.0321346	0.4394	0.626609	Yes
EFCAB14	EFCAB14_Cterm	-0.0366476	0.371111	0.571633	No
EFCAB14	EFCAB14_Nterm	0.0487699	0.216063	0.400713	No
EFEMP1	EFEMP1	-0.028456	0.487546	0.665949	Yes
EFHD1	EFHD1	0.173529	1.43867e-08	3.83732e-07	Yes
EFNA1	EFNA1	-0.0961502	0.0049586	0.0216496	Yes
EFNA4	EFNA4	-0.0355427	0.232213	0.421083	Yes
EFNA4	EFNA4.1	0.00422104	0.872597	0.93643	Yes
EFNB2	EFNB2_CD	-0.0170908	0.658685	0.805243	Yes
EFNB2	EFNB2_ECD	-0.151328	1.38983e-09	6.57703e-08	Yes
EGF	EGF_CD	-0.064926	0.116344	0.260973	Yes
EGF	EGF_ECD	-0.0899042	0.00623847	0.0258527	Yes
EGFLAM	EGFLAM	-0.0269858	0.420907	0.608945	No
EGFR	EGFR	-0.154365	1.6371e-08	4.21339e-07	Yes
EGFR	EGFRvIII	0.0372005	0.380381	0.581901	Yes
EGLN1	EGLN1	-0.0732641	0.0299047	0.0917788	No
EHBP1	EHBP1	-0.0487351	0.22152	0.408766	No
EIF4EBP1	EIF4EBP1	-0.00597593	0.88701	0.942195	Yes
ENDOU	ENDOU	0.0152015	0.710069	0.840986	No
ENG	ENG	0.0173908	0.55713	0.721709	No
ENO1	ENO1	-0.0100252	0.790825	0.886279	No
ENO2	ENO2	-0.121171	0.000105687	0.000880925	Yes
ENO2	ENO2.1	-0.0149222	0.699016	0.835063	Yes
ENPP2	ENPP2	0.0438919	0.281435	0.475685	No
ENPP5	ENPP5	-0.176339	1.80492e-07	3.43872e-06	Yes
ENPP6	ENPP6	-0.139633	5.76452e-05	0.000512518	Yes
ENPP7	ENPP7	-0.0509826	0.211877	0.394446	No
ENTPD2	ENTPD2	-0.134091	0.00104385	0.00602884	Yes
ENTPD5	ENTPD5	-0.106268	0.0084293	0.0334211	No
ENTPD6	ENTPD6	-0.101709	0.000698281	0.00434059	Yes
EPHA1	EPHA1	0.0657267	0.0661682	0.168815	No
EPHA10	EPHA10	-0.13756	1.18739e-06	1.70775e-05	Yes
EPHA10	EPHA10.1	0.0996592	0.0107029	0.0405713	Yes
EPHA2	EPHA2	0.0233252	0.395092	0.592638	No
EPHA4	EPHA4	-0.110952	0.00651307	0.0267638	Yes
EPHA4	EPHA4.1	-0.163323	5.91143e-10	2.99037e-08	Yes
EPHB4	EPHB4	-0.0295309	0.273508	0.466165	No
EPHB6	EPHB6	-0.121777	6.33195e-06	7.3722e-05	Yes
EPHB6	EPHB6.1	-0.131657	2.87839e-06	3.83873e-05	Yes
EPS8L2	EPS8L2	0.11261	0.00160202	0.00817267	Yes
ERBB2	ERBB2	-0.0443835	0.177281	0.35149	Yes
ERBB3	ERBB3	-0.121754	8.61448e-06	9.44108e-05	Yes
ERBB4	ERBB4	-0.0218049	0.600962	0.757398	Yes
ERMAP	ERMAP	0.024664	0.555963	0.72113	No
ERP44	ERP44	0.144403	7.38811e-06	8.27356e-05	No
ESAM	ESAM	-0.0771312	0.00409073	0.0185219	Yes
ESAM	ESAM.1	-0.091861	0.000397253	0.00274892	Yes
ESAM	ESAM.2	-0.0952578	0.000836505	0.00502931	Yes
ESM1	ESM1	0.102473	0.00928355	0.036029	Yes
EZR	EZR	0.204527	8.93434e-11	6.89825e-09	Yes
F10	F10	0.049639	0.104123	0.239418	Yes
F10	F10a	0.046902	0.13375	0.288971	Yes
F11	F11	0.109996	0.00293245	0.0137882	Yes
F11R	F11R	0.00695148	0.870358	0.935634	Yes
F13B	F13B	0.05109	0.18632	0.361976	Yes
F2	F2	0.0492544	0.247202	0.439474	Yes
F3	F3	-0.00998741	0.805007	0.895334	Yes
F7	F7	0.0642313	0.0942548	0.220178	No
F9	F9	0.0608367	0.107242	0.244672	Yes
F9	F9ab	0.0734721	0.0426126	0.122815	Yes
FABP1	FABP1	0.0583034	0.137549	0.293291	Yes
FABP2	FABP2	0.0347371	0.410169	0.606054	Yes
FABP3	FABP3	0.0468241	0.177302	0.35149	Yes
FABP3	FABP3.1	0.0876523	0.0134134	0.048949	Yes
FABP4	FABP4	0.065911	0.105027	0.240366	Yes
FABP4	FABP4.1	0.00350978	0.934023	0.971542	Yes
FABP5	FABP5	0.0384533	0.36269	0.564825	Yes
FAM171B	FAM171B_CD	0.0246555	0.557558	0.721709	Yes
FAM171B	FAM171B_ECD	-0.139139	7.02682e-07	1.09663e-05	Yes
FAM171B	FAM171B_ECD.1	-0.148396	3.58886e-07	6.34321e-06	Yes
FAM20A	FAM20A	-0.0238801	0.546599	0.715948	No
FAM3B	FAM3B	-0.0345764	0.404103	0.602458	No
FAM3B	FAM3B.1	-0.0286634	0.488009	0.665962	No
FAM3C	FAM3C	-0.0239205	0.580624	0.740781	No
FAM3D	FAM3D	-0.0343306	0.415033	0.606667	No
FAM3D	FAM3D.1	0.0438889	0.299611	0.493853	No
FAP	FAP	0.114742	0.00389976	0.0177835	Yes
FAS	FAS	0.0944252	0.00095252	0.00561184	Yes
FAS	FAS.1	0.100256	0.0100656	0.0386549	Yes
FAS	FAS.2	0.0608589	0.13684	0.292205	Yes
FAS	FAS.3	0.0900589	0.0021683	0.0106741	Yes
FASLG	FASLG	-0.0381126	0.274175	0.466165	No
FCAR	FCAR	-0.0534849	0.18654	0.361976	No
FCER2	FCER2	-0.0945145	0.013797	0.049976	No
FCGR3B	FCGR3B	0.0612903	0.0858321	0.204741	Yes
FCN2	FCN2	0.0372176	0.35492	0.559257	No
FCN2	FCN2.1	0.0314758	0.44991	0.635856	No
FCRL1	FCRL1	0.0730429	0.0603466	0.159224	No
FCRL6	FCRL6	0.0388362	0.139476	0.295066	No
FETUB	FETUB	0.10406	0.00659478	0.0270239	Yes
FGF12	FGF12	-0.0118097	0.777065	0.879468	Yes
FGF19	FGF19	-0.0276063	0.46199	0.643016	Yes
FGF19	FGF19.1	-0.0226294	0.527744	0.701269	Yes
FGF23	FGF23	-0.0159498	0.705539	0.840119	Yes
FGF5	FGF5	-0.00633181	0.852454	0.922085	Yes
FGFBP3	FGFBP3	0.0549213	0.157619	0.322144	No
FGFR2	FGFR2	0.0209012	0.587824	0.746612	Yes
FGFR4	FGFR4	-0.0167776	0.623808	0.775341	No
FGL1	FGL1	-0.000302962	0.994066	0.997466	No
FIS1	FIS1	-0.0285111	0.250966	0.4449	No
FKBP4	FKBP4	0.136998	8.56154e-05	0.000725999	No
FKBP5	FKBP5	0.0881427	0.0282685	0.0878599	Yes
FLRT2	FLRT2	-0.034623	0.124257	0.272838	No
FLT1	FLT1	-0.0849514	0.0110552	0.041478	No
FLT1	FLT1.1	-0.110652	0.000731143	0.00446911	No
FLT3	FLT3	0.05643	0.0837048	0.201578	Yes
FLT3LG	FLT3LG	0.0898458	0.020262	0.0688726	Yes
FLT3LG	FLT3LG.1	0.0376319	0.360187	0.562268	Yes
FLT4	FLT4	0.0213395	0.536038	0.709079	No
FLT4	FLT4.1	0.0103352	0.710776	0.840986	No
FN1	FN1_2	0.0864978	1.6894e-05	0.000172108	Yes
FN1	FN1_3	0.128763	6.7071e-08	1.40562e-06	Yes
FN1	FN1_4	0.105056	6.86532e-06	7.8683e-05	Yes
FOLR1	FOLR1	0.000474341	0.990737	0.99638	No
FOLR2	FOLR2	0.0246774	0.419286	0.607994	No
FOLR3	FOLR3	0.0720714	0.0738971	0.182197	No
FOLR3	FOLR3.1	-0.029098	0.398906	0.596301	No
FRZB	FRZB	0.0319023	0.394075	0.591717	No
FRZB	FRZB.1	0.0195784	0.558377	0.721709	No
FSHB	FSHB	-0.0587236	0.16458	0.332561	No
FST	FST	0.00552569	0.846242	0.918374	Yes
FSTL1	FSTL1	0.0836403	0.0192706	0.0662059	Yes
FSTL3	FSTL3	0.148498	3.94775e-06	5.03595e-05	Yes
FUCA1	FUCA1	-0.0674782	0.0767286	0.187601	Yes
FURIN	FURIN	0.140564	0.000580399	0.00376746	Yes
FUT8	FUT8	-0.100811	0.00048024	0.00318784	Yes
FXN	FXN	0.0157742	0.671221	0.815658	No
FXN	FXN.1	-0.0139562	0.737932	0.853879	No
GABARAP	GABARAP	-0.0398053	0.149072	0.310637	No
GABARAP	GABARAP.1	0.010544	0.690946	0.828946	No
GAD1	GAD1	-0.159158	3.02598e-07	5.54889e-06	Yes
GAL	GAL	-0.0219775	0.604627	0.760853	No
GALNT10	GALNT10	-0.0137527	0.606971	0.762351	Yes
GALNT2	GALNT2	-0.0700631	0.0750563	0.184435	Yes
GAS6	GAS6	-0.0274071	0.227591	0.415269	Yes
GBP1	GBP1	0.0780493	0.0240291	0.0781613	No
GC	GC	0.0437343	0.268534	0.461287	No
GCHFR	GCHFR	-0.0311848	0.318473	0.515104	No
GCNT1	GCNT1	0.0306289	0.478838	0.65773	No
GDF15	GDF15	0.0983283	0.00072399	0.00444391	Yes
GFAP	GFAP	0.0818826	0.0223943	0.0744952	Yes
GFAP	GFAP.1	0.105288	0.00227907	0.0111447	Yes
GFER	GFER	-0.0082474	0.796756	0.889529	Yes
GFRA1	GFRA1	-0.0265409	0.40301	0.601439	No
GFRA2	GFRA2	-0.155424	6.80552e-09	1.99674e-07	Yes
GFRA3	GFRA3	-0.0260706	0.383271	0.583862	Yes
GGCT	GGCT	-0.0706838	0.0454279	0.129655	No
GGH	GGH	-0.174563	1.77745e-06	2.50723e-05	Yes
GGT5	GGT5	-0.0477471	0.137994	0.293813	Yes
GH1	GH1	0.0246441	0.53668	0.70928	Yes
GHR	GHR	-0.00122385	0.974721	0.98959	No
GHRL	GHRL	0.0203816	0.618756	0.771867	Yes
GHRL	GHRL.1	0.0154167	0.657239	0.804145	Yes
GHRL	GHRL.2	0.0417225	0.313213	0.508842	Yes
GIMAP7	GIMAP7	0.00271496	0.949015	0.978359	No
GLA	GLA	-0.0890968	0.0259254	0.0826796	Yes
GLO1	GLO1	-0.0462995	0.169853	0.340855	No
GLRX	GLRX	-0.0518404	0.200281	0.381079	No
GM2A	GM2A	-0.0412214	0.18912	0.36505	No
GMPR2	GMPR2	0.110651	0.0108912	0.0409676	Yes
GNAS	GNAS	-0.0149502	0.720608	0.847061	No
GNLY	GNLY	0.0453688	0.262215	0.456853	Yes
GNLY	GNLY.1	0.0371473	0.358297	0.562162	Yes
GOLM2	GOLM2	-0.0590748	0.0268477	0.0852502	Yes
GOLM2	GOLM2.1	-0.0691986	0.064088	0.165232	Yes
GP1BA	GP1BA	0.0703087	0.0901309	0.212234	Yes
GPC1	GPC1	-0.158719	3.55294e-06	4.65371e-05	Yes
GPC5	GPC5	-0.0772905	0.00527429	0.0226239	Yes
GPHA2	GPHA2	0.0630125	0.131087	0.283669	No
GPI	GPI	0.0922545	0.0113071	0.0423152	No
GPNMB	GPNMB	0.0193107	0.630912	0.781713	No
GPNMB	GPNMB.1	-0.000763488	0.984031	0.992146	No
GPNMB	GPNMB.2	0.0567581	0.0867246	0.206271	No
GPNMB	GPNMB.3	0.0724024	0.0534195	0.146753	No
GPR37	GPR37	0.0319005	0.317379	0.513902	No
GRHPR	GRHPR	-0.00459908	0.903314	0.949195	No
GRIK2	GRIK2	-0.0247458	0.510397	0.685833	Yes
GRN	GRN	0.00819153	0.808094	0.89646	No
GRP	GRP	-0.0247577	0.54846	0.717744	No
GRP	GRP.1	0.0693199	0.104931	0.240366	No
GRPEL1	GRPEL1	0.000949722	0.981667	0.991126	Yes
GSN	GSN	0.0423161	0.311819	0.507138	No
GSN	GSN.1	0.0798348	0.00130724	0.00712908	No
GSR	GSR	-0.00557639	0.836472	0.911667	No
GSTA1	GSTA1	-0.0448828	0.261757	0.456853	No
GSTA1	GSTA1.1	0.00656914	0.870579	0.935634	No
GSTP1	GSTP1	0.0892929	0.0134811	0.0489523	No
GSTP1	GSTP1.1	0.0588897	0.089143	0.210796	No
GSTT2B	GSTT2B	-0.0377347	0.354744	0.559257	No
GUSB	GUSB	-0.101877	0.00882186	0.0346034	Yes
GZMA	GZMA	-0.0321241	0.408215	0.605513	Yes
GZMA	GZMA.1	-0.0102282	0.802152	0.893513	Yes
GZMB	GZMB	0.0467632	0.264012	0.459052	No
GZMB	GZMB.1	-0.00622465	0.881262	0.938861	No
HARS1	HARS1	0.139011	0.000101892	0.00085415	Yes
HAVCR1	HAVCR1	0.0312322	0.458771	0.640243	No
HAVCR2	HAVCR2	-0.0462688	0.211287	0.394349	No
HAVCR2	HAVCR2.1	0.0548893	0.0957676	0.223002	No
HAVCR2	HAVCR2.2	-0.142579	2.89612e-08	6.52945e-07	No
HBEGF	HBEGF	0.00506174	0.903903	0.949195	No
HEPH	HEPH	0.0392773	0.360019	0.562268	Yes
HGF	HGF	0.00839939	0.78568	0.884568	No
HGFAC	HGFAC	0.0625801	0.111227	0.252034	No
HGFAC	HGFAC.1	0.0508011	0.222413	0.409899	No
HIP1R	HIP1R	0.0366285	0.385805	0.585896	No
HMOX1	HMOX1	0.100462	0.000428586	0.00291082	No
HMOX2	HMOX2	-0.0249688	0.343582	0.546676	No
HNMT	HNMT	0.11555	0.00162266	0.00823681	No
HRC	HRC	-0.0139032	0.728207	0.849941	Yes
HRG	HRG	0.119113	0.00148503	0.0078084	No
HS6ST1	HS6ST1	-0.0337516	0.145941	0.304979	Yes
HS6ST2	HS6ST2	-0.0394473	0.33197	0.531659	Yes
HSPA1A	HSPA1A	0.114416	0.00268297	0.012779	Yes
HSPA1A	HSPA1A.1	0.0958311	0.00667711	0.027285	Yes
HSPA1A	HSPA1A.2	0.0625278	0.0562694	0.151463	Yes
HSPA1A	HSPA1A.3	0.0938517	0.00487883	0.0213649	Yes
HSPA1A	HSPA1A.4	0.0851309	0.0358361	0.106853	Yes
HSPA1A	HSPA1A.5	0.135377	0.000302541	0.00217562	Yes
HSPA1A	HSPA1A.6	0.0544801	0.161373	0.328341	Yes
HSPA2	HSPA2	0.0712345	0.0374652	0.110364	No
HSPB1	HSPB1	0.157521	0.000147024	0.00116586	Yes
HSPB6	HSPB6	0.154035	2.75186e-09	1.12138e-07	Yes
HSPG2	HSPG2	0.121496	6.16825e-07	1.01672e-05	Yes
HTRA2	HTRA2	-0.100631	4.34237e-06	5.4916e-05	Yes
HYAL1	HYAL1	0.0284262	0.464778	0.64522	No
HYOU1	HYOU1	-0.134591	9.08064e-08	1.85018e-06	Yes
ICAM1	ICAM1	0.0273269	0.49609	0.673232	Yes
ICAM2	ICAM2	0.0144616	0.709881	0.840986	No
ICAM2	ICAM2.1	0.0260565	0.466477	0.646191	No
ICAM3	ICAM3	0.00130108	0.966221	0.98708	Yes
ICAM5	ICAM5	-0.186444	8.44036e-12	8.25467e-10	Yes
ICAM5	ICAM5.1	-0.196586	4.52442e-12	5.10563e-10	Yes
ICAM5	ICAM5.2	-0.18761	4.91902e-10	2.64952e-08	Yes
ICOSLG	ICOSLG	-0.0401445	0.261158	0.456853	Yes
ICOSLG	ICOSLG.1	-0.0626427	0.0867547	0.206271	Yes
IDS	IDS	-0.183971	1.23044e-07	2.40674e-06	Yes
IDUA	IDUA	-0.0343152	0.414008	0.606667	No
IFNAR1	IFNAR1	0.0284425	0.434069	0.622395	Yes
IFNAR1	IFNAR1.1	-0.122613	0.000640192	0.00404811	Yes
IFNGR1	IFNGR1	-0.126774	1.11378e-05	0.000117548	Yes
IFNGR2	IFNGR2	-0.0496415	0.225201	0.412447	Yes
IFNGR2	IFNGR2.1	-0.161925	6.96882e-07	1.09663e-05	Yes
IFNGR2	IFNGR2.2	-0.152874	2.46928e-06	3.32334e-05	Yes
IFNLR1	IFNLR1	-0.148346	2.11488e-05	0.000206836	Yes
IFNW1	IFNW1	-0.046679	0.264868	0.459771	No
IGDCC4	IGDCC4	0.00182559	0.943973	0.975905	No
IGF1R	IGF1R	-0.125427	2.3397e-06	3.23805e-05	Yes
IGF2R	IGF2R	-0.0174152	0.387063	0.586103	Yes
IGF2R	IGF2R.1	0.00860437	0.730417	0.850902	Yes
IGFBP1	IGFBP1	0.038065	0.321487	0.519121	No
IGFBP1	IGFBP1.1	0.0642232	0.103503	0.23874	No
IGFBP2	IGFBP2	0.0265237	0.528867	0.702125	Yes
IGFBP2	IGFBP2.1	0.117595	0.000978268	0.00574048	Yes
IGFBP2	IGFBP2.2	0.153023	7.9553e-05	0.000686495	Yes
IGFBP2	IGFBP2.3	0.134872	0.000675802	0.00421873	Yes
IGFBP3	IGFBP3	-0.00321724	0.932927	0.97133	No
IGFBP4	IGFBP4	0.0737953	0.0276022	0.0868937	Yes
IGFBP6	IGFBP6	-0.0627652	0.0910254	0.213997	No
IGFBP6	IGFBP6.1	0.0565712	0.168205	0.338951	No
IGFBP7	IGFBP7	-0.0047994	0.8972	0.948265	No
IGFBPL1	IGFBPL1	-0.0270101	0.458822	0.640243	No
IGLON5	IGLON5	-0.179189	1.36062e-10	9.07285e-09	Yes
IGSF3	IGSF3	-0.157008	3.30726e-09	1.21294e-07	Yes
IGSF8	IGSF8	-0.180915	9.83403e-13	1.44265e-10	No
IL10RB	IL10RB	0.0403363	0.340406	0.54221	No
IL12B	IL12B	-0.0261545	0.5228	0.696592	No
IL13RA1	IL13RA1	0.00328419	0.93915	0.972289	No
IL15	IL15	0.0137025	0.742246	0.855443	Yes
IL17D	IL17D	0.0242212	0.510177	0.685833	No
IL17RA	IL17RA	0.0127456	0.718012	0.844686	No
IL17RB	IL17RB	-0.119099	0.000990825	0.005791	Yes
IL17RB	IL17RB.1	0.0249738	0.472605	0.650997	Yes
IL18	IL18	0.0795292	0.0679203	0.172088	Yes
IL18BP	IL18BP	-0.0486413	0.0460933	0.130323	No
IL18R1	IL18R1	-0.00331712	0.937104	0.971542	No
IL18R1	IL18R1.1	0.00120029	0.97598	0.98959	No
IL19	IL19	0.031654	0.431209	0.620179	No
IL1R1	IL1R1	0.0840906	0.00483504	0.0213003	No
IL1R2	IL1R2	0.0830208	0.0203247	0.0688726	Yes
IL1R2	IL1R2.1	0.0377363	0.368135	0.570229	Yes
IL1RAP	IL1RAP	-0.0309804	0.39916	0.596301	No
IL1RAP	IL1RAP.1	-0.0047407	0.898968	0.949195	No
IL1RL2	IL1RL2	-0.170958	1.90957e-05	0.000191873	Yes
IL22	IL22	-0.0398764	0.337776	0.538607	Yes
IL22	IL22.1	-0.152111	0.000184707	0.00141866	Yes
IL2RA	IL2RA	-0.0161866	0.714126	0.842819	No
IL34	IL34	0.038927	0.357093	0.561474	No
IL4R	IL4R	-0.0142226	0.737571	0.853879	No
IL5RA	IL5RA	0.0230929	0.581213	0.740781	No
IL5RA	IL5RA.1	0.0056898	0.893062	0.945936	No
IL6	IL6	0.0211394	0.549351	0.717916	Yes
IL6	IL6.1	0.106247	0.00905524	0.0353299	Yes
IL6R	IL6R	-0.086437	0.0113821	0.0424874	Yes
IL6R	IL6R.1	-0.0519851	0.1135	0.255768	Yes
IL6R	IL6R.2	-0.0582554	0.0729128	0.180986	Yes
IL6ST	IL6ST	-0.147329	2.13739e-08	5.14024e-07	Yes
IL7R	IL7R	-0.00113211	0.977891	0.98959	No
IMPA1	IMPA1	0.0732813	0.082832	0.19986	Yes
INHBB	INHBB	0.0131107	0.671653	0.815658	No
INHBB	INHBB_betachain	0.0325269	0.192557	0.37071	No
ISLR2	ISLR2	-0.127432	5.99081e-07	9.98695e-06	Yes
ISLR2	ISLR2.1	-0.128345	3.2584e-07	5.82935e-06	Yes
ITGA5	ITGA5	0.0689238	0.0956568	0.223002	No
ITGAM	ITGAM	0.00955601	0.822538	0.903867	Yes
ITGB2	ITGB2	0.00520729	0.879687	0.938714	No
ITGB5	ITGB5	-0.00813213	0.8377	0.911811	Yes
ITIH1	ITIH1	0.0767267	0.0342276	0.102689	No
ITIH4	ITIH4	0.0694322	0.0550203	0.149663	Yes
ITIH5	ITIH5	-0.0503021	0.0924458	0.216297	No
ITM2A	ITM2A	0.029021	0.498106	0.674851	Yes
JAM2	JAM2	-0.101206	8.62375e-06	9.44108e-05	Yes
JAM3	JAM3	-0.086579	0.00514124	0.0222484	Yes
KAZALD1	KAZALD1	0.00851925	0.78929	0.886211	No
KDR	KDR	0.0696843	0.0258898	0.0826796	Yes
KHK	KHK	-0.00836352	0.816954	0.901106	Yes
KIRREL2	KIRREL2	-0.133051	8.99528e-06	9.63217e-05	Yes
KIRREL2	KIRREL2.1	-0.0212057	0.598498	0.756261	Yes
KIT	KIT	-0.10655	0.00107508	0.00613674	Yes
KITLG	KITLG	0.0483692	0.101248	0.234646	No
KLK10	KLK10	-0.0273517	0.437119	0.625003	No
KLK11	KLK11	0.012653	0.76577	0.871517	No
KLK11	KLK11.1	0.0280422	0.510518	0.685833	No
KLK13	KLK13	0.0770718	0.0685101	0.173283	No
KLK13	KLK13.1	0.0429912	0.307516	0.502368	No
KLK15	KLK15	-0.111742	0.00236428	0.0115229	Yes
KLK4	KLK4	0.0263603	0.531951	0.704943	Yes
KLK6	KLK6	-0.0219499	0.537157	0.70928	No
KLK8	KLK8	-0.00842354	0.834852	0.911193	No
KLK8	KLK8.1	-0.00704089	0.862323	0.930168	No
KLKB1	KLKB1	0.0785702	0.0342297	0.102689	Yes
KLRB1	KLRB1	0.0510287	0.195237	0.37477	No
KLRB1	KLRB1.1	0.0264113	0.446801	0.632681	No
KRT18	KRT18	-0.0101857	0.793643	0.887404	No
KYAT1	KYAT1	0.0148529	0.705247	0.840119	Yes
L1CAM	L1CAM	-0.0831711	0.00522279	0.0225348	Yes
L3HYPDH	L3HYPDH	0.0999524	0.00265397	0.012682	No
LACTB2	LACTB2	0.126457	4.06829e-05	0.000375358	Yes
LAIR1	LAIR1	0.0578379	0.159764	0.325972	No
LAIR2	LAIR2	0.00765067	0.854201	0.922085	No
LAMA4	LAMA4	-0.025021	0.552143	0.718717	Yes
LAMP1	LAMP1	-0.021697	0.592092	0.749439	Yes
LAYN	LAYN	-0.0846038	0.0142579	0.0513914	Yes
LCAT	LCAT	-0.0607118	0.163213	0.330709	Yes
LCN2	LCN2	0.106695	0.00189181	0.00937596	Yes
LCP1	LCP1	0.136401	2.79063e-05	0.000269333	Yes
LCP1	LCP1.1	0.111973	0.000484973	0.00320475	Yes
LDLR	LDLR	-0.0061298	0.883423	0.939798	No
LECT2	LECT2	-0.016053	0.701678	0.836879	Yes
LECT2	LECT2.1	0.030482	0.464252	0.64522	Yes
LEFTY2	LEFTY2	0.117556	0.000669657	0.00419823	Yes
LEFTY2	LEFTY2.1	0.0416465	0.302084	0.49666	Yes
LEPR	LEPR	0.0230729	0.551965	0.718717	No
LGALS1	LGALS1	-0.0480811	0.233225	0.421876	No
LGALS3	LGALS3	0.0384004	0.287034	0.479589	Yes
LGALS4	LGALS4	-0.0253271	0.417948	0.607635	Yes
LGALS8	LGALS8	-0.032484	0.432675	0.621071	Yes
LGALS9	LGALS9	0.111084	0.00634181	0.0261332	Yes
LGMN	LGMN	-0.0467044	0.261708	0.456853	No
LGMN	LGMN.1	0.0380206	0.360484	0.562268	No
LIF	LIF	-0.00693668	0.823972	0.904089	No
LIFR	LIFR	-0.121132	0.000117422	0.000967739	Yes
LILRA2	LILRA2	0.0167045	0.63992	0.790204	No
LILRA3	LILRA3	0.116341	0.00412128	0.0185458	No
LILRA5	LILRA5	0.128805	0.000412451	0.00282741	Yes
LILRA5	LILRA5.1	0.086409	0.0182445	0.0634236	Yes
LILRA6	LILRA6	0.0574895	0.173863	0.346844	Yes
LILRB1	LILRB1	-0.00190113	0.958607	0.983467	No
LILRB2	LILRB2	0.111239	0.00106527	0.00610452	Yes
LILRB2	LILRB2.1	0.00930899	0.809075	0.89646	Yes
LILRB4	LILRB4	-0.0426496	0.285747	0.479114	No
LILRB5	LILRB5	0.0137946	0.721948	0.847956	Yes
LMOD1	LMOD1	0.0319474	0.390203	0.588574	Yes
LPL	LPL	-0.00339049	0.903027	0.949195	Yes
LPO	LPO	-0.0748367	0.0489544	0.136533	Yes
LRFN2	LRFN2	-0.21219	1.89335e-11	1.63385e-09	Yes
LRIG1	LRIG1	-0.117309	0.000362455	0.00254412	Yes
LRP1	LRP1	0.0177951	0.656073	0.803388	Yes
LRP1	LRP1_CD	-0.0104228	0.751602	0.862079	Yes
LRP1	LRP1_ECD	-0.107766	0.00147212	0.00776834	Yes
LRP11	LRP11	-0.123869	4.90537e-07	8.46609e-06	Yes
LRP11	LRP11.1	-0.142045	5.25944e-07	8.8685e-06	Yes
LRP11	LRP11.2	-0.110763	4.91688e-06	5.96121e-05	Yes
LRPAP1	LRPAP1	0.0135047	0.761516	0.869373	No
LRRC25	LRRC25_CD	0.0291624	0.485951	0.665009	No
LRRC25	LRRC25_ECD	0.0313027	0.45299	0.638363	No
LRRN1	LRRN1_CD	0.0473494	0.243866	0.43522	Yes
LRRN1	LRRN1_ECD	-0.0348053	0.406558	0.604276	Yes
LRTM2	LRTM2	-0.202787	7.55429e-14	1.84702e-11	Yes
LTA	LTA	-0.0721583	0.0892325	0.210796	No
LY6D	LY6D	0.0409262	0.314899	0.511015	Yes
LY75	LY75	-0.0175817	0.605708	0.761417	Yes
LY9	LY9	0.0807458	0.0556743	0.150816	No
LYPD3	LYPD3	-0.0170569	0.6863	0.827453	No
LYZL2	LYZL2	-0.0704953	0.0911811	0.21402	Yes
MAG	MAG	-0.0475067	0.185942	0.361976	No
MAMDC2	MAMDC2	0.0535253	0.178006	0.352408	Yes
MAN1A2	MAN1A2	-0.091822	0.000350677	0.00247328	Yes
MAN2B2	MAN2B2	-0.0894028	0.0318504	0.0969389	Yes
MANF	MANF	-0.0318431	0.284412	0.47793	No
MANSC1	MANSC1	-0.104177	2.19018e-05	0.000212781	Yes
MAP1LC3A	MAP1LC3A	-0.0167358	0.567343	0.727528	No
MAP2K1	MAP2K1	0.0825964	0.0293936	0.0905892	Yes
MAPT	MAPT	0.0275394	0.505965	0.682844	No
MARCO	MARCO	0.10413	0.00769796	0.0311099	No
MARCO	MARCO.1	0.0124458	0.770595	0.874971	No
MARS1	MARS1	-0.00368674	0.931397	0.970426	No
MATN2	MATN2	0.102392	0.00137274	0.00743105	Yes
MATN3	MATN3	-0.00458175	0.880484	0.938714	No
MATN3	MATN3.1	-0.0127848	0.648369	0.79691	No
MB	MB	0.0743594	0.0598361	0.158161	No
MBL2	MBL2	0.032025	0.416574	0.606866	Yes
MCAM	MCAM	-0.104338	0.00536068	0.0229275	Yes
MDGA1	MDGA1	-0.113525	0.000893957	0.00528804	Yes
MDH1	MDH1	-0.038943	0.184657	0.360709	Yes
MDK	MDK	0.0108093	0.787754	0.886211	No
MEGF10	MEGF10	-0.00940735	0.813941	0.899813	Yes
MENT	MENT	0.00322757	0.93691	0.971542	No
MEPE	MEPE	-0.0397291	0.348187	0.552804	No
MERTK	MERTK	-0.0698578	0.0210793	0.0710881	Yes
MERTK	MERTK.1	-0.06047	0.0995687	0.231119	Yes
MESD	MESD	-0.0573214	0.00539853	0.0229555	No
MESD	MESD.1	-0.00419435	0.91653	0.959707	No
MET	MET	-0.110915	2.89211e-05	0.000276872	Yes
MET	MET.1	-0.119164	5.10378e-07	8.70611e-06	Yes
METAP2	METAP2	-0.000181956	0.995198	0.99775	No
MFAP3	MFAP3	0.0370508	0.381833	0.582766	No
MFAP5	MFAP5	0.084828	0.0164718	0.0582267	No
MFGE8	MFGE8	-0.192191	1.7815e-08	4.42958e-07	Yes
MIA	MIA	0.0747316	0.0568521	0.152194	No
MIF	MIF	-0.0580011	0.127807	0.27919	No
MIF	MIF.1	0.0597485	0.136066	0.291399	No
MILR1	MILR1	-0.0417383	0.204544	0.386512	No
MITD1	MITD1	-0.064163	0.128382	0.279847	No
MME	MME	0.00332375	0.936518	0.971542	No
MMP1	MMP1	0.027003	0.526882	0.700758	Yes
MMP10	MMP10	0.113913	0.0045543	0.0201848	Yes
MMP10	MMP10.1	0.0995635	0.016119	0.0572494	Yes
MMP12	MMP12	0.131856	0.00157138	0.00814562	Yes
MMP3	MMP3	-0.0562843	0.181223	0.357813	No
MMP7	MMP7	0.107144	0.00876432	0.0345625	Yes
MMP7	MMP7.1	0.116656	0.0028054	0.0132332	Yes
MMP8	MMP8	-0.0794785	0.0195019	0.066844	Yes
MMP8	MMP8.1	0.0753255	0.0818348	0.198433	Yes
MOG	MOG	-0.00881633	0.81616	0.901106	No
MRC1	MRC1	0.0562765	0.0856452	0.204741	Yes
MSLN	MSLN	0.0809076	0.043474	0.124801	No
MSMB	MSMB	0.118639	0.00168165	0.00847757	Yes
MSR1	MSR1_CD	-0.0382679	0.359944	0.562268	Yes
MSR1	MSR1_ECD	-0.0191725	0.538823	0.710321	Yes
MSR1	MSR1_ECD.1	-0.0522369	0.129858	0.282225	Yes
MSR1	MSR1_ECD.2	0.0113648	0.788607	0.886211	Yes
MSRA	MSRA	-0.0375099	0.26747	0.460539	No
MST1	MST1	0.00626698	0.878186	0.938714	Yes
MSTN	MSTN	0.0604918	0.162419	0.330012	No
MSTN	MSTN.1	-0.0446666	0.281093	0.475685	No
MXRA8	MXRA8_CD	0.00103772	0.980425	0.991126	No
MXRA8	MXRA8_ECD	0.033227	0.154527	0.317822	No
MYBPC1	MYBPC1	-0.00147549	0.975417	0.98959	No
MYDGF	MYDGF	-0.0442906	0.14284	0.29978	No
MYL3	MYL3	-7.73825e-05	0.998526	0.998526	No
MYOC	MYOC	0.0852509	0.0129422	0.0475846	No
MYOM3	MYOM3	0.0162552	0.700344	0.835968	No
MZB1	MZB1	0.122053	0.00270465	0.0128405	Yes
MZB1	MZB1.1	0.0389053	0.353938	0.55891	Yes
NAAA	NAAA	-0.0338875	0.415678	0.606667	No
NADK	NADK	0.0506341	0.232896	0.421801	Yes
NAGPA	NAGPA	-0.0853336	0.00117167	0.00656046	Yes
NBL1	NBL1	-0.0447702	0.0628226	0.163406	No
NCAM1	NCAM1	-0.0899843	0.00411718	0.0185458	Yes
NCAM1	NCAM1.120	-0.0914839	0.00591699	0.02473	Yes
NCAM2	NCAM2	-0.0426984	0.111328	0.252034	Yes
NCAN	NCAN	-0.129703	5.96337e-06	7.11241e-05	Yes
NCR3LG1	NCR3LG1	0.0477181	0.256813	0.452274	Yes
NDRG1	NDRG1	0.00120757	0.975786	0.98959	No
NDST1	NDST1	-0.0897368	0.000213969	0.0016097	No
NECTIN1	NECTIN1_CD	0.0339867	0.417518	0.607635	Yes
NECTIN1	NECTIN1_ECD	-0.142609	1.53338e-09	6.83932e-08	Yes
NECTIN1	NECTIN1_ECD.1	-0.0136226	0.748948	0.86098	Yes
NECTIN2	NECTIN2	-0.0213297	0.44325	0.630085	No
NECTIN4	NECTIN4	-0.0562376	0.182554	0.359472	Yes
NEFL	NEFL	0.184057	1.48996e-08	3.90317e-07	Yes
NELL1	NELL1	-0.0256653	0.454783	0.638675	Yes
NELL2	NELL2	0.105542	0.000797948	0.00483715	Yes
NEO1	NEO1	-0.144186	2.9357e-09	1.16397e-07	Yes
NFASC	NFASC	-0.14886	3.83186e-09	1.30576e-07	Yes
NHLRC3	NHLRC3	0.0755541	0.0736749	0.181955	Yes
NID2	NID2	-0.0171984	0.639089	0.789843	No
NID2	NID2.1	-0.0489814	0.141811	0.298475	No
NIT2	NIT2	0.0174972	0.664333	0.808107	No
NLGN1	NLGN1	-0.150569	6.26394e-10	3.06307e-08	No
NLGN1	NLGN1.1	-0.129957	1.06493e-08	3.03605e-07	No
NLGN1	NLGN1.2	-0.144579	4.4951e-10	2.53628e-08	No
NOTCH1	NOTCH1	-0.0807383	0.00169756	0.0085285	Yes
NOTCH2	NOTCH2	-0.00281802	0.946511	0.976464	No
NOTCH2	NOTCH2.1	0.00135759	0.974352	0.98959	No
NOTCH2	NOTCH2.2	-0.023196	0.457189	0.639977	No
NOTCH3	NOTCH3	-0.0589094	0.00823147	0.032814	Yes
NPPC	NPPC	-0.0535948	0.120752	0.267589	Yes
NPTN	NPTN	-0.194076	5.04228e-12	5.28358e-10	Yes
NPTX1	NPTX1	-0.203094	2.93759e-08	6.52945e-07	Yes
NPTX2	NPTX2	-0.232263	5.39648e-14	1.61737e-11	Yes
NPTXR	NPTXR	-0.257144	2.02945e-16	2.9772e-13	Yes
NPTXR	NPTXR.1	-0.281313	4.27342e-15	3.13456e-12	Yes
NPY	NPY	-0.0354767	0.389458	0.588399	Yes
NRCAM	NRCAM	-0.171442	3.07894e-06	4.06919e-05	No
NRGN	NRGN	-0.0459626	0.122188	0.270361	Yes
NRP1	NRP1	-0.0250368	0.286469	0.479191	No
NRP1	NRP1.1	-0.0153786	0.580218	0.740781	No
NRP2	NRP2	-0.014331	0.541953	0.712406	No
NRP2	NRP2.1	-0.00981429	0.643147	0.792855	No
NRXN3	NRXN3A	-0.10445	0.00129413	0.00708393	Yes
NRXN3	NRXN3B	-0.0934392	0.00580747	0.0244113	Yes
NSFL1C	NSFL1C	0.0218721	0.492564	0.670307	Yes
NT5C	NT5C	0.0773478	0.0523478	0.14435	Yes
NT5E	NT5E	-0.0956445	0.00485559	0.0213268	Yes
NT5E	NT5E.1	0.0817384	0.0506742	0.140262	Yes
NTRK2	NTRK2	-0.18871	6.91137e-13	1.12655e-10	Yes
NTRK3	NTRK3	-0.141646	4.0956e-08	8.96753e-07	Yes
NUCB2	NUCB2	0.00361114	0.925554	0.967086	Yes
NUDC	NUDC_Csdomain	0.149805	1.8166e-06	2.53805e-05	Yes
NUDC	NUDC_Nterm	0.083771	0.0461059	0.130323	Yes
NUDT5	NUDT5	-0.0899865	0.00972694	0.0374525	No
NXPH1	NXPH1	-0.0907842	0.0224724	0.0745861	Yes
NXPH1	NXPH1.1	0.0116904	0.712927	0.842081	Yes
NXPH3	NXPH3	0.041584	0.2674	0.460539	No
OBP2B	OBP2B	-0.0107651	0.797613	0.889809	Yes
OCLN	OCLN	-0.0490693	0.199417	0.379928	No
OGFR	OGFR	0.0343183	0.360664	0.562268	Yes
OGN	OGN	0.0477436	0.239831	0.431167	No
OLR1	OLR1	-0.0678015	0.0229029	0.0756725	Yes
OLR1	OLR1.1	-0.0783869	0.00879028	0.034572	Yes
OMD	OMD	-0.0243575	0.439523	0.626609	No
OMD	OMD.1	-0.041522	0.213634	0.397214	No
OMG	OMG	-0.0892134	0.032314	0.0981463	No
OMP	OMP	0.0766558	0.0635603	0.16445	Yes
OSCAR	OSCAR	0.0373782	0.370184	0.571041	No
OSCAR	OSCAR.1	0.0247869	0.546551	0.715948	No
OSMR	OSMR	0.0171026	0.641599	0.791611	No
OXCT1	OXCT1	-0.0633026	0.0880136	0.208588	No
OXT	OXT	0.0403311	0.335696	0.536455	Yes
OXT	OXT.1	0.0825464	0.0288246	0.0890224	Yes
P4HB	P4HB	0.0455287	0.196332	0.37523	Yes
P4HB	P4HB.1	0.0269497	0.520915	0.695343	Yes
PADI2	PADI2	0.00859918	0.802072	0.893513	No
PALM	PALM	-0.13211	0.000165858	0.00129732	Yes
PAM	PAM	0.0168479	0.544712	0.715274	Yes
PAPPA	PAPPA	0.073305	0.064549	0.165838	No
PARK7	PARK7	-0.0367345	0.242364	0.433595	No
PARK7	PARK7.1	-0.0148209	0.727547	0.849941	No
PCBD1	PCBD1	0.105465	0.00370935	0.0170584	Yes
PCDH1	PCDH1	-0.126232	0.000249569	0.00183978	Yes
PCDH17	PCDH17	-0.159693	3.12982e-09	1.17729e-07	Yes
PCDH9	PCDH9	-0.157622	4.13062e-10	2.42385e-08	Yes
PCOLCE	PCOLCE	0.0345601	0.23878	0.429803	No
PCSK9	PCSK9	-0.00744584	0.810777	0.897668	No
PCSK9	PCSK9.1	-0.0168859	0.590107	0.748217	No
PDCD1LG2	PDCD1LG2	0.0504303	0.229387	0.417507	No
PDCD5	PDCD5	0.0894071	0.00119059	0.00659094	Yes
PDCD6	PDCD6	-0.004618	0.91234	0.956686	No
PDGFA	PDGFA	-0.0384324	0.311655	0.507138	No
PDGFRA	PDGFRA	-0.12539	1.28348e-05	0.000133537	Yes
PDGFRB	PDGFRB	0.0365506	0.381721	0.582766	No
PDIA3	PDIA3	-0.0108333	0.716043	0.843723	No
PDIA3	PDIA3.1	-0.0630658	0.00227216	0.0111447	No
PDIA4	PDIA4	-0.00927415	0.758391	0.866479	Yes
PDIA4	PDIA4.1	-0.04268	0.288855	0.481353	Yes
PDIA4	PDIA4.2	-0.0275498	0.454982	0.638675	Yes
PEAR1	PEAR1_CD	-0.0711839	0.0838193	0.201578	No
PEAR1	PEAR1_ECD	0.0503674	0.0468408	0.131639	No
PEBP1	PEBP1	0.0343361	0.285834	0.479114	No
PECAM1	PECAM1	0.00917455	0.757572	0.866218	No
PENK	PENK	0.0836411	0.0256316	0.0820994	No
PGA4	PGA4	0.0084401	0.79016	0.886211	Yes
PGF	PGF	0.126914	0.000488809	0.00321562	Yes
PGLYRP1	PGLYRP1	0.0205704	0.617869	0.771417	Yes
PGLYRP1	PGLYRP1.1	0.0461655	0.281607	0.475685	Yes
PGLYRP2	PGLYRP2	0.121467	0.00101922	0.00593332	No
PHOSPHO1	PHOSPHO1	-0.00219348	0.959333	0.983467	Yes
PI3	PI3	0.123068	0.000221992	0.00166154	Yes
PIGR	PIGR	-0.0766558	0.055745	0.150816	No
PIK3IP1	PIK3IP1	0.0150091	0.723592	0.848528	Yes
PILRA	PILRA	-0.04631	0.265239	0.459771	No
PILRA	PILRA_deltaTM	-0.0103975	0.804476	0.895334	No
PILRA	PILRA_M14	-0.0139783	0.73901	0.853879	No
PLA2G1B	PLA2G1B	-0.0088521	0.83258	0.910131	No
PLA2G7	PLA2G7	0.0332224	0.364472	0.566788	No
PLAT	PLAT	0.0430218	0.299429	0.493853	Yes
PLAU	PLAU	-0.0339284	0.423946	0.611533	No
PLAUR	PLAUR	-0.0481395	0.0688161	0.173758	No
PLG	PLG_angiostatin	0.076521	0.0402556	0.116941	Yes
PLG	PLG_plasmin	0.00796381	0.846567	0.918374	Yes
PLG	PLG_plasminogen	0.0817699	0.0276637	0.0869008	Yes
PLIN3	PLIN3	0.0166812	0.691361	0.828946	Yes
PLPBP	PLPBP	0.105371	0.0054799	0.0232341	Yes
PLSCR3	PLSCR3	0.0059778	0.887603	0.942195	Yes
PLTP	PLTP	0.0380369	0.387443	0.586103	Yes
PLTP	PLTP.1	0.0662576	0.0706868	0.176958	Yes
PLXDC1	PLXDC1	-0.079496	0.0169917	0.0597228	Yes
PLXDC2	PLXDC2_CD	-0.0363132	0.387539	0.586103	No
PLXDC2	PLXDC2_ECD	-0.0207348	0.407512	0.605081	No
PLXNA4	PLXNA4	-0.190509	5.17097e-13	9.48226e-11	Yes
PLXNB2	PLXNB2	-0.0503461	0.0639012	0.165041	Yes
PLXNB3	PLXNB3	-0.110294	0.00185978	0.00925804	Yes
PNLIP	PNLIP	0.074861	0.0797517	0.194023	No
PNLIPRP2	PNLIPRP2	0.0169437	0.687006	0.827453	No
PNLIPRP2	PNLIPRP2.1	0.0582083	0.170079	0.340855	No
PODXL2	PODXL2	0.0184257	0.662946	0.807464	Yes
POLR2F	POLR2F	-0.0320029	0.4224	0.610503	Yes
POMC	POMC	-0.0566678	0.173427	0.346618	Yes
POMC	POMC_ACTH	-0.0102098	0.807265	0.89646	Yes
POMC	POMC_lipo	-0.0427119	0.151911	0.313437	Yes
PON1	PON1	-0.0517658	0.204544	0.386512	No
POSTN	POSTN	0.166165	7.00294e-07	1.09663e-05	Yes
POSTN	POSTN.1	0.187901	4.59467e-09	1.49786e-07	Yes
PPCDC	PPCDC	0.0616866	0.144358	0.302533	Yes
PPIB	PPIB	-0.000251371	0.994053	0.997466	No
PPP1R2	PPP1R2	-0.14186	1.15475e-07	2.28922e-06	Yes
PPP3R1	PPP3R1	-0.0306401	0.330687	0.531345	No
PRCP	PRCP	-0.142243	0.000514563	0.00335495	Yes
PRDX1	PRDX1	-0.0342128	0.323933	0.522208	No
PRG2	PRG2	0.0267514	0.516666	0.692191	No
PRG3	PRG3	0.0164079	0.67662	0.818978	No
PRKAR1A	PRKAR1A	-0.0490512	0.10382	0.239096	Yes
PRKAR2A	PRKAR2A	-0.00469179	0.907759	0.952562	No
PRL	PRL	0.0776017	0.0540118	0.147827	No
PRL	PRL.1	0.090935	0.0261539	0.0832274	No
PRND	PRND	-0.0500183	0.206821	0.388464	No
PROC	PROC	-0.0309067	0.353339	0.558565	No
PROC	PROC_activated	-0.0147281	0.72798	0.849941	No
PROS1	PROS1	0.0657043	0.0541812	0.148015	Yes
PRSS2	PRSS2	0.0287465	0.474047	0.652371	No
PRSS22	PRSS22	-0.140613	3.0713e-05	0.000290684	Yes
PRSS27	PRSS27	-0.167162	3.12595e-09	1.17729e-07	Yes
PRSS27	PRSS27.1	-0.0452823	0.206656	0.388464	Yes
PRSS8	PRSS8	-0.0266796	0.456354	0.639419	Yes
PRSS8	PRSS8.1	0.0401072	0.102546	0.236905	Yes
PRTG	PRTG	-0.0379643	0.150223	0.312148	Yes
PRTN3	PRTN3	0.0967297	0.0213361	0.0717892	No
PRTN3	PRTN3.1	0.0274927	0.530971	0.70428	No
PSAP	PSAP	-0.0337647	0.382155	0.582766	No
PSME1	PSME1	0.0879323	0.0275505	0.0868937	No
PSME2	PSME2	0.0772738	0.0632834	0.164023	Yes
PSMG3	PSMG3	0.0377094	0.365272	0.567041	No
PTGDS	PTGDS	-0.0621229	0.131103	0.283669	No
PTGR1	PTGR1	0.00055763	0.987871	0.995335	No
PTGR1	PTGR1.1	0.0409179	0.247447	0.439474	No
PTH1R	PTH1R	-0.0538957	0.187465	0.362813	Yes
PTN	PTN	-0.0381195	0.278877	0.47351	No
PTP4A3	PTP4A3	0.0119706	0.768478	0.873244	Yes
PTPRR	PTPRR	-0.177157	3.91638e-09	1.30576e-07	No
PTPRS	PTPRS	-0.0771499	0.0199391	0.0680249	Yes
PTS	PTS	0.022971	0.483558	0.662353	No
PVR	PVR	-0.0255962	0.470101	0.648766	Yes
PYDC1	PYDC1	-0.0382315	0.357953	0.562162	No
PZP	PZP	0.0207472	0.561115	0.723335	Yes
QDPR	QDPR	-0.0162956	0.674644	0.818122	Yes
QPCT	QPCT	-0.179106	1.5385e-09	6.83932e-08	Yes
QSOX1	QSOX1	0.00793596	0.763482	0.870897	No
RARRES2	RARRES2	0.0208056	0.624184	0.775341	No
RBKS	RBKS	0.0521991	0.217445	0.402768	No
RBP1	RBP1	0.0212221	0.55904	0.721929	No
RBP1	RBP1.1	0.0162732	0.624143	0.775341	No
REG1A	REG1A	0.0661934	0.0629445	0.163433	Yes
REG1B	REG1B	0.0397973	0.267466	0.460539	Yes
REG1B	REG1B.1	-0.00495945	0.883255	0.939798	Yes
REG1B	REG1B.2	-0.0514123	0.223915	0.411145	Yes
REG3A	REG3A	0.0708768	0.0578366	0.154101	Yes
REG3A	REG3A.1	0.0752028	0.0498916	0.138677	Yes
REG4	REG4	0.115222	0.0041602	0.0186067	Yes
RELT	RELT	-0.0826951	0.0037524	0.0172024	Yes
RELT	RELT.1	-0.109335	1.66989e-05	0.00017131	Yes
REN	REN	-0.0502142	0.187183	0.362745	No
RET	RET	-0.118653	0.000133048	0.00107195	Yes
RETN	RETN	0.116799	0.00319972	0.0148544	Yes
RGMA	RGMA	-0.121125	4.62315e-06	5.6518e-05	Yes
RGMB	RGMB	-0.141519	4.61884e-06	5.6518e-05	Yes
RHOC	RHOC	0.00191898	0.963676	0.985852	Yes
RNASE1	RNASE1	0.00115651	0.965327	0.986854	No
RNASE10	RNASE10	0.0597729	0.142065	0.298581	No
RNASE3	RNASE3	0.0499049	0.20878	0.391163	Yes
RNASE3	RNASE3.1	0.0464949	0.226317	0.413957	Yes
RNASE4	RNASE4	0.089425	0.0050508	0.0219411	No
RNASE6	RNASE6	-0.00205962	0.957823	0.983467	No
RNASET2	RNASET2	-0.0228531	0.54957	0.717916	Yes
RNF149	RNF149	0.0444376	0.292241	0.484427	Yes
ROBO1	ROBO1	-0.14651	4.79248e-09	1.52839e-07	Yes
ROBO2	ROBO2	-0.154241	1.02028e-10	7.48377e-09	Yes
ROBO2	ROBO2.1	-0.13681	8.32032e-07	1.2455e-05	Yes
ROR1	ROR1	-0.108089	2.90649e-05	0.000276872	Yes
ROR1	ROR1.1	-0.093915	0.000290168	0.00210731	Yes
RSPO1	RSPO1	0.0828365	0.027586	0.0868937	No
RSPO1	RSPO1.1	-0.0364929	0.347046	0.55159	No
RSPO3	RSPO3	-0.139758	1.49432e-06	2.12832e-05	Yes
RSPO3	RSPO3.1	-0.15106	1.01911e-06	1.48023e-05	Yes
RTN4R	RTN4R	-0.226707	1.98244e-13	4.15462e-11	Yes
RWDD1	RWDD1	0.110359	0.00118383	0.00659094	Yes
S100A11	S100A11	0.0622077	0.138647	0.294776	Yes
S100A13	S100A13	-0.08304	0.0378209	0.111189	No
S100A4	S100A4	0.0967624	0.0160849	0.0572494	Yes
S100A4	S100A4.1	-0.0736355	0.0355935	0.106562	Yes
SAA4	SAA4	0.106133	0.00783102	0.0315607	No
SBSN	SBSN	0.00719056	0.864452	0.931325	Yes
SCARA5	SCARA5	0.0651485	0.0853066	0.204485	No
SCARB2	SCARB2	-0.0176361	0.674797	0.818122	No
SCARF1	SCARF1	-0.0660298	0.0237851	0.0775394	Yes
SCARF2	SCARF2_CD	-0.00211715	0.95844	0.983467	Yes
SCARF2	SCARF2_ECD	0.0841945	0.000382186	0.00266984	Yes
SCG3	SCG3	-0.0310252	0.414818	0.606667	No
SCLY	SCLY	0.0555501	0.0704877	0.176958	No
SCN2B	SCN2B	-0.131287	2.42713e-06	3.31276e-05	Yes
SCN4B	SCN4B	-0.0138093	0.744175	0.856325	Yes
SCPEP1	SCPEP1	-0.0170276	0.649613	0.79691	No
SELE	SELE	0.073489	0.0618835	0.162694	Yes
SELL	SELL	0.0232766	0.515111	0.690738	No
SELP	SELP	0.0581599	0.123711	0.27209	Yes
SELPLG	SELPLG	0.0157837	0.681662	0.824366	Yes
SEMA3G	SEMA3G	-0.0977997	0.00050713	0.00332125	No
SEMA4C	SEMA4C	-0.0407137	0.201053	0.381558	Yes
SEMA4D	SEMA4D	-0.101989	0.000340521	0.00241326	Yes
SEMA6C	SEMA6C	-0.0264864	0.468575	0.647268	No
SEMA6C	SEMA6C_C	0.0112904	0.778894	0.880045	No
SEMA7A	SEMA7A	-0.195135	6.30414e-09	1.9267e-07	Yes
SERPINA1	SERPINA1	0.0823991	0.0253605	0.0815873	Yes
SERPINA11	SERPINA11	0.0300387	0.358939	0.562268	No
SERPINA12	SERPINA12	0.0345645	0.416024	0.606667	Yes
SERPINA3	SERPINA3	-0.00170657	0.960313	0.983784	Yes
SERPINA3	SERPINA3_complex	0.114656	0.00143458	0.00762828	Yes
SERPINA4	SERPINA4	0.0851792	0.0143908	0.0517434	Yes
SERPINA4	SERPINA4.1	0.0778921	0.0281875	0.0877943	Yes
SERPINA6	SERPINA6	-0.0260961	0.54511	0.715274	Yes
SERPINA7	SERPINA7	0.0672657	0.101759	0.235457	Yes
SERPINA9	SERPINA9	0.0599246	0.150548	0.312381	Yes
SERPINB1	SERPINB1	-0.0735916	0.0204596	0.0691571	No
SERPINB8	SERPINB8	0.0519491	0.16269	0.330105	No
SERPINB9	SERPINB9	0.0742749	0.0222827	0.0744593	No
SERPINC1	SERPINC1	0.00127144	0.974202	0.98959	Yes
SERPIND1	SERPIND1	0.060766	0.0473962	0.132945	No
SERPINE1	SERPINE1	0.179051	4.53772e-06	5.64138e-05	Yes
SERPINE2	SERPINE2	-0.0144397	0.688101	0.827835	Yes
SERPINE2	SERPINE2.1	-0.0559117	0.182167	0.359192	Yes
SERPINF1	SERPINF1	-0.0159871	0.653429	0.800819	No
SERPINF1	SERPINF1.1	-0.0303106	0.415612	0.606667	No
SERPINF2	SERPINF2	0.0514622	0.169008	0.340102	No
SERPING1	SERPING1	0.00334878	0.935795	0.971542	Yes
SERPING1	SERPING1.1	0.0756757	0.010293	0.0394251	Yes
SERPINI2	SERPINI2	0.0320046	0.445217	0.631657	No
SEZ6L	SEZ6L	-0.131969	8.23161e-06	9.14831e-05	Yes
SEZ6L2	SEZ6L2	-0.0363501	0.392429	0.590526	Yes
SFRP1	SFRP1	-0.038808	0.243631	0.43522	Yes
SFRP1	SFRP1.1	-0.0652982	0.0920479	0.21571	Yes
SFRP4	SFRP4	0.0611281	0.122538	0.270728	No
SFRP4	SFRP4.1	0.0552887	0.155838	0.319739	No
SFTPD	SFTPD	0.0466453	0.264104	0.459052	No
SGSH	SGSH	-0.127641	0.00149957	0.0078287	No
SHBG	SHBG	0.0969464	0.00898555	0.0351515	Yes
SHBG	SHBG.1	0.0929815	0.0120316	0.0444592	Yes
SHMT1	SHMT1	-0.0142483	0.731248	0.850902	No
SIAE	SIAE	-0.178937	6.94795e-06	7.90127e-05	Yes
SIGLEC1	SIGLEC1	-0.0373214	0.369774	0.571041	Yes
SIGLEC5	SIGLEC5	0.029328	0.442618	0.630085	No
SIGLEC5	SIGLEC5.1	0.0223686	0.566779	0.727528	No
SIGLEC5	SIGLEC5.2	0.0515351	0.184125	0.360148	No
SIGLEC7	SIGLEC7	0.0483894	0.183123	0.359857	Yes
SIGLEC8	SIGLEC8	-0.00670226	0.869859	0.935634	Yes
SIGLEC9	SIGLEC9	0.0116496	0.780523	0.88079	Yes
SIRPA	SIRPA	-0.130374	0.00263182	0.0126172	No
SIRPA	SIRPA.1	0.053003	0.205906	0.38776	No
SIRPB1	SIRPB1	-0.0209237	0.616808	0.771398	Yes
SIRT2	SIRT2	0.00328364	0.930159	0.969825	Yes
SIRT2	SIRT2.1	0.0341115	0.330622	0.531345	Yes
SLAMF8	SLAMF8	-0.0128769	0.739796	0.853879	No
SLITRK1	SLITRK1	-0.146744	1.90978e-09	8.24014e-08	Yes
SLITRK1	SLITRK1.1	-0.165803	3.47437e-09	1.21355e-07	Yes
SLITRK2	SLITRK2	-0.137182	5.91522e-06	7.11241e-05	Yes
SLITRK6	SLITRK6	-0.0389845	0.303839	0.497023	Yes
SMAD5	SMAD5	0.0157594	0.711921	0.84157	No
SMOC1	SMOC1	0.0485152	0.185509	0.361891	No
SMOC1	SMOC1.1	0.0525879	0.120578	0.267589	No
SMOC2	SMOC2	0.150675	8.96077e-06	9.63217e-05	Yes
SMPD1	SMPD1	-0.082113	0.0157889	0.0563559	No
SMPDL3A	SMPDL3A	-0.0633517	0.115667	0.259852	No
SMPDL3A	SMPDL3A.1	-0.0215458	0.609466	0.764831	No
SMTN	SMTN	0.153366	8.42272e-05	0.000718379	Yes
SNAP23	SNAP23	0.0848795	0.0360573	0.106927	No
SNAP25	SNAP25	0.120546	0.00432805	0.0192986	Yes
SNAP29	SNAP29	0.0504708	0.220852	0.408048	No
SNCG	SNCG	0.0262314	0.270627	0.464338	No
SOD1	SOD1	-0.0303848	0.467315	0.646191	Yes
SOD2	SOD2	-0.130581	1.40487e-05	0.000145137	Yes
SOD3	SOD3	0.010278	0.808036	0.89646	No
SOD3	SOD3.1	-0.0110742	0.783274	0.882537	No
SORCS2	SORCS2	-0.0495783	0.241708	0.43327	No
SORD	SORD	-0.0608803	0.13922	0.295066	No
SORT1	SORT1	0.0308242	0.466789	0.646191	Yes
SOST	SOST	0.11818	0.00414913	0.0186067	No
SOST	SOST.1	-0.00115777	0.977898	0.98959	No
SPARC	SPARC	0.0390645	0.289403	0.481353	No
SPARC	SPARC.1	-0.0143246	0.729426	0.85061	No
SPARCL1	SPARCL1	-0.0354454	0.230594	0.419184	Yes
SPARCL1	SPARCL1.1	-0.0212127	0.599544	0.756261	Yes
SPART	SPART	0.0699168	0.0306628	0.0938889	Yes
SPINK1	SPINK1	0.0287925	0.494144	0.671212	Yes
SPINK2	SPINK2	-0.0576942	0.129056	0.280898	Yes
SPINK6	SPINK6	-0.0441897	0.279877	0.474659	Yes
SPINT1	SPINT1	0.0511725	0.197207	0.376206	Yes
SPINT2	SPINT2	-0.0280075	0.446197	0.632436	Yes
SPOCK1	SPOCK1	-0.0426951	0.156855	0.321378	Yes
SPOCK1	SPOCK1.1	-0.0836404	0.0152322	0.0546347	Yes
SPON1	SPON1	-0.00869533	0.74425	0.856325	No
SPON2	SPON2	0.0132355	0.693619	0.830644	Yes
SPP1	SPP1	0.000413778	0.990947	0.99638	No
ST13	ST13	0.0574422	0.0435571	0.124801	No
ST3GAL1	ST3GAL1	0.0186377	0.511719	0.686818	No
ST6GAL1	ST6GAL1	0.00915964	0.76487	0.871168	No
ST8SIA1	ST8SIA1	-0.060423	0.0499124	0.138677	Yes
ST8SIA1	ST8SIA1.1	-0.0162638	0.60474	0.760853	Yes
STAB2	STAB2	-0.0329248	0.223155	0.41075	Yes
STAMBP	STAMBP	-0.0591774	0.127891	0.27919	No
STC1	STC1	-0.0112694	0.723024	0.848528	No
STC2	STC2	-0.0328732	0.409256	0.606054	Yes
STX1B	STX1B	-0.0605489	0.136283	0.291438	Yes
STX4	STX4	0.133805	0.00027623	0.00202615	No
STX8	STX8	-0.0862101	0.000466486	0.00311061	No
SUMF2	SUMF2	0.0749455	0.0578799	0.154101	Yes
SUOX	SUOX	-0.110509	0.00013372	0.00107195	Yes
SV2A	SV2A	-0.0888674	0.00406449	0.0184601	Yes
SYT1	SYT1	-0.0959783	0.000787269	0.00479221	Yes
TACSTD2	TACSTD2	0.00860116	0.821377	0.903269	No
TACSTD2	TACSTD2.1	-0.0311305	0.453462	0.638415	No
TAFA5	TAFA5	-0.0937645	0.00018355	0.0014172	Yes
TAX1BP1	TAX1BP1	-0.0815709	0.00538331	0.0229555	No
TBCA	TBCA	-0.094196	0.0192185	0.066182	Yes
TCN1	TCN1	0.0333255	0.296413	0.490788	No
TCN1	TCN1.1	0.0335591	0.434446	0.622395	No
TCN2	TCN2_apo	0.0468281	0.265692	0.459771	No
TCN2	TCN2_holo	0.0311257	0.411372	0.606515	No
TDGF1	TDGF1	0.00466152	0.90104	0.949195	No
TEK	TEK	-0.0505065	0.183986	0.360148	Yes
TF	TF	0.049655	0.228141	0.415756	No
TFF1	TFF1	0.00755344	0.835416	0.911193	Yes
TFF2	TFF2	0.0346181	0.409894	0.606054	Yes
TFF2	TFF2.1	0.104157	0.00585708	0.0245495	Yes
TFF3	TFF3	0.0406474	0.139588	0.295066	Yes
TFF3	TFF3.1	0.0516025	0.0626588	0.163269	Yes
TFPI	TFPI	0.125968	0.000415581	0.00283561	Yes
TFPI2	TFPI2	-0.128746	5.48809e-05	0.000490916	Yes
TFRC	TFRC_CD	0.0346878	0.235158	0.424848	No
TFRC	TFRC_ECD	-0.00158826	0.953754	0.981864	No
TGFB1	TGFB1	0.0866499	0.0010908	0.00615464	Yes
TGFB1	TGFB1.1	0.0759562	0.0716038	0.178644	Yes
TGFB1	TGFB1.2	0.0148936	0.625857	0.776762	Yes
TGFB2	TGFB2	-0.0010545	0.974132	0.98959	No
TGFBI	TGFBI	0.10515	0.00160445	0.00817267	Yes
TGFBR1	TGFBR1	-0.00010038	0.998051	0.998526	Yes
TGFBR2	TGFBR2	-0.0157508	0.710854	0.840986	Yes
TGFBR3	TGFBR3	-0.0478095	0.124423	0.272838	No
TGM2	TGM2	0.0885483	0.032781	0.0991541	Yes
THBS2	THBS2	-0.00522865	0.901584	0.949195	No
THBS2	THBS2.1	0.0690036	0.0564785	0.151747	No
THBS4	THBS4	0.000152831	0.99571	0.99775	No
THOP1	THOP1	-0.00819353	0.841867	0.915507	No
THY1	THY1	-0.13963	0.000879086	0.00524235	No
TIE1	TIE1	-0.0874455	0.000405481	0.00279268	No
TIMD4	TIMD4	0.0830859	0.0370236	0.109283	No
TIMM10	TIMM10	0.0587978	0.183529	0.359942	No
TIMP1	TIMP1	0.170836	5.59039e-09	1.74492e-07	Yes
TIMP1	TIMP1.1	0.158305	7.39049e-07	1.14125e-05	Yes
TIMP1	TIMP1.2	0.126319	0.001781	0.00891716	Yes
TIMP2	TIMP2	0.112204	0.0052608	0.0226239	No
TIMP3	TIMP3	-0.0968243	0.000391032	0.00271869	Yes
TIMP4	TIMP4	-0.0936845	0.0138591	0.0500772	Yes
TINAGL1	TINAGL1	-0.0161095	0.691636	0.828946	No
TLR1	TLR1_CD	0.0463787	0.266036	0.459771	Yes
TLR1	TLR1_ECD	0.0202432	0.617245	0.771398	Yes
TLR3	TLR3	-0.150303	0.000296572	0.00214321	Yes
TMEM106A	TMEM106A	-0.0863925	0.0389205	0.113738	Yes
TMEM132A	TMEM132A	-0.132099	6.20181e-06	7.31794e-05	No
TMEM25	TMEM25	-0.117745	0.00242256	0.011729	Yes
TMPRSS5	TMPRSS5	-0.0125343	0.731996	0.850902	No
TNC	TNC	0.0213392	0.419835	0.607994	Yes
TNC	TNC.1	0.0105321	0.795519	0.888824	Yes
TNC	TNC.2	0.144943	0.000131394	0.00106495	Yes
TNC	TNC.3	0.120251	0.000288688	0.00210699	Yes
TNC	TNC.4	0.108393	0.00831237	0.0330467	Yes
TNC	TNC.5	0.0416291	0.21179	0.394446	Yes
TNC	TNC.6	0.10408	0.00150904	0.0078502	Yes
TNC	TNC.7	0.147704	0.000236574	0.0017528	Yes
TNFRSF10A	TNFRSF10A	0.0398423	0.353305	0.558565	No
TNFRSF10B	TNFRSF10B	-0.0320373	0.392476	0.590526	No
TNFRSF10B	TNFRSF10B_D	-0.0439117	0.30303	0.496699	No
TNFRSF10B	TNFRSF10B_ECD	-0.0457452	0.272939	0.466165	No
TNFRSF11A	TNFRSF11A	-0.0681062	0.0154351	0.0552276	No
TNFRSF11B	TNFRSF11B	0.194315	1.13153e-10	7.90458e-09	Yes
TNFRSF12A	TNFRSF12A	-0.0375647	0.380062	0.581901	Yes
TNFRSF13B	TNFRSF13B	0.0852525	0.0215126	0.0722174	Yes
TNFRSF13C	TNFRSF13C	-0.0194556	0.617329	0.771398	Yes
TNFRSF14	TNFRSF14	-0.0390336	0.22659	0.413957	Yes
TNFRSF14	TNFRSF14.1	0.00802028	0.847781	0.918374	Yes
TNFRSF14	TNFRSF14.2	-0.141453	6.23547e-06	7.31794e-05	Yes
TNFRSF17	TNFRSF17	0.087188	0.0191638	0.0661488	Yes
TNFRSF19	TNFRSF19	-0.0116288	0.708362	0.840986	No
TNFRSF1A	TNFRSF1A	0.0295145	0.18324	0.359857	No
TNFRSF1B	TNFRSF1B	0.0561778	0.0307203	0.0938889	Yes
TNFRSF1B	TNFRSF1B.1	0.0480604	0.0720524	0.179264	Yes
TNFRSF21	TNFRSF21	-0.115119	3.36141e-05	0.000316102	No
TNFRSF21	TNFRSF21.1	-0.142282	1.33839e-07	2.58345e-06	No
TNFRSF4	TNFRSF4	-0.131448	0.00141729	0.00761599	Yes
TNFRSF6B	TNFRSF6B	0.102268	0.0134703	0.0489523	No
TNFRSF8	TNFRSF8	0.144365	5.21411e-05	0.00046927	Yes
TNFRSF9	TNFRSF9	-0.105622	0.0126552	0.0466461	Yes
TNFRSF9	TNFRSF9.1	0.0572181	0.176804	0.351451	Yes
TNFSF10	TNFSF10	0.0309071	0.467354	0.646191	Yes
TNFSF12	TNFSF12	-0.181456	1.9138e-10	1.16981e-08	Yes
TNFSF13B	TNFSF13B	0.0259386	0.500629	0.677511	No
TNFSF14	TNFSF14	-0.020542	0.538914	0.710321	Yes
TNFSF14	TNFSF14.1	0.0468626	0.258608	0.453956	Yes
TNFSF8	TNFSF8	-0.0717375	0.0161563	0.0572494	Yes
TNFSF9	TNFSF9	0.037901	0.371347	0.571633	Yes
TNR	TNR	-0.060322	0.0226027	0.074849	Yes
TNXB	TNXB	0.0710299	0.0399449	0.116499	No
TOMM20	TOMM20	-0.00557543	0.894382	0.946651	Yes
TP53I3	TP53I3	0.020352	0.590009	0.748217	Yes
TPD52L2	TPD52L2	0.141445	0.000121737	0.0009977	Yes
TPK1	TPK1	0.0155403	0.706376	0.840263	No
TPP1	TPP1	-0.159762	5.92902e-05	0.000520831	Yes
TPSAB1	TPSAB1	-0.00784992	0.848259	0.918374	No
TREM2	TREM2	0.0261158	0.432648	0.621071	No
TREM2	TREM2.1	0.030668	0.380397	0.581901	No
TREM2	TREM2.2	0.0361806	0.286097	0.479114	No
TREML2	TREML2	0.0815334	0.0360401	0.106927	No
TRIAP1	TRIAP1	0.0469303	0.268508	0.461287	No
TWF2	TWF2	0.0459183	0.0335015	0.101125	Yes
TXLNA	TXLNA	0.0304902	0.430497	0.619763	No
TXLNA	TXLNA.1	-0.0134602	0.73615	0.853879	No
TXN	TXN	-0.0302967	0.470848	0.649186	No
TXNDC5	TXNDC5	0.0200957	0.368491	0.570229	No
TXNRD1	TXNRD1	-0.0541183	0.057271	0.153036	No
TYMP	TYMP	0.121739	0.0015888	0.00816719	Yes
TYRO3	TYRO3	-0.164944	5.05703e-10	2.64952e-08	Yes
TYRO3	TYRO3.1	-0.14975	1.84938e-08	4.52174e-07	Yes
ULBP2	ULBP2	-0.144569	3.41554e-05	0.000319146	Yes
ULBP2	ULBP2.1	-0.0678463	0.104861	0.240366	Yes
UMOD	UMOD	0.0266203	0.454853	0.638675	No
UNC5D	UNC5D	-0.152892	4.96205e-08	1.05498e-06	Yes
UNC5D	UNC5D.1	-0.153104	1.15261e-07	2.28922e-06	Yes
UNC5D	UNC5D.2	-0.145102	3.21607e-07	5.82467e-06	Yes
UROD	UROD	-0.0729892	0.0455552	0.129657	No
USP8	USP8	0.0453695	0.174087	0.346844	No
VASN	VASN	-0.0306223	0.308496	0.503408	No
VCAM1	VCAM1	-0.0120375	0.706806	0.840263	Yes
VCAM1	VCAM1.1	0.0298627	0.373498	0.574341	Yes
VCAN	VCAN	-0.00138817	0.973761	0.98959	Yes
VEGFA	VEGFA	0.0434182	0.301451	0.496328	Yes
VEGFA	VEGFA.1	0.00519084	0.901266	0.949195	Yes
VEGFA	VEGFA165	0.0250702	0.555005	0.72113	Yes
VEGFB	VEGFB	0.175126	9.49402e-06	0.000100926	No
VEGFC	VEGFC	-0.130083	0.00159224	0.00816719	Yes
VEGFD	VEGFD	0.0335388	0.37001	0.571041	No
VEGFD	VEGFD.1	0.0291206	0.44785	0.633555	No
VIT	VIT	0.0340809	0.364722	0.566788	No
VIT	VIT.1	0.0562843	0.118321	0.263794	No
VNN2	VNN2	0.090233	0.0236862	0.0775125	No
VNN2	VNN2.1	-0.00811315	0.777553	0.879468	No
VSIG4	VSIG4	0.103342	0.00105951	0.00609528	Yes
VSIR	VSIR_CD	0.0124774	0.750056	0.86098	Yes
VSIR	VSIR_ECD	-0.0595791	0.0666213	0.169676	Yes
VSNL1	VSNL1	-0.0552971	0.0740449	0.182255	Yes
VSNL1	VSNL1.1	-0.0430839	0.169568	0.340763	Yes
VTA1	VTA1	0.0334925	0.436351	0.624514	No
VTI1A	VTI1A	-0.0973643	0.000654883	0.00412323	Yes
VWA1	VWA1	0.0338876	0.205395	0.387294	No
VWC2	VWC2	-0.140212	3.81687e-07	6.66589e-06	Yes
VWC2	VWC2.1	-0.126304	4.50203e-06	5.64138e-05	Yes
VWF	VWF	0.116928	7.27495e-06	8.2095e-05	Yes
WFDC1	WFDC1	-0.0072955	0.837847	0.911811	Yes
WFDC2	WFDC2	-0.0829528	0.00862844	0.0341184	Yes
WFIKKN1	WFIKKN1	-0.0124736	0.754968	0.864363	No
WFIKKN2	WFIKKN2	-0.075952	0.0466334	0.131308	No
WFIKKN2	WFIKKN2.1	-0.0745918	0.0456936	0.129657	No
WIF1	WIF1	-0.182332	3.44081e-09	1.21355e-07	Yes
WIF1	WIF1.1	-0.179426	1.34033e-08	3.64122e-07	Yes
WWP2	WWP2	-0.023252	0.5812	0.740781	No
XCL1	XCL1	0.0220697	0.541321	0.712214	Yes
XCL1	XCL1.1	-0.00616484	0.880008	0.938714	Yes
XG	XG	0.00217673	0.9459	0.976464	Yes
YAP1	YAP1	0.169569	2.43884e-06	3.31276e-05	Yes
YES1	YES1	0.031373	0.458463	0.640243	No
YWHAQ	YWHAQ	0.12687	7.16006e-05	0.000621527	Yes

## Sheet: Fig_6c
Gene_symbol_BF1	Gene_symbol_BF2	Standardized_BF1	Standardized_BF2		The p-value of the correlation is p < 2.2 x 10e-16
ABHD14B	ABHD14B	-0.0241785	0.0359862
ADA	ADA	-0.057716	-0.109868
ADAM15	ADAM15	-0.0458968	-0.0559123
ADAM_22	ADAM22	-0.152405	-0.0845386
ADAM_23	ADAM23	-0.110265	-0.102802
ADGRB3	ADGRB3	-0.118659	-0.102982
ALCAM	ALCAM	-0.058766	-0.0828814
APP	APP	-0.163686	-0.042143
AXL	AXL	-0.0548159	-0.0798823
BCAN	BCAN	-0.074447	-0.029753
BLM_hydrolase	BLMH	-0.0507627	-0.0600867
BMP.4	BMP4	0.0440863	-0.00625459
BST2	BST2	-0.0566284	-0.0758051
CASP.3	CASP3	0.0867259	0.0769195
CCL15	CCL15	0.120783	0.0855131
CCL16	CCL16	0.0969349	0.0684306
CCL19	CCL19	-0.0240125	-0.0446846
CCL23	CCL23	0.17894	0.0689678
CCL24	CCL24	-0.0479659	-0.0110604
CCL3	CCL3	0.195774	0.0718174
CCL4	CCL4	0.0653147	0.0111914
CD163	CD163	0.0493225	0.0562302
CD200	CD200	-0.218468	-0.176634
CD244	CD244	-0.00365767	-0.0220668
CD302	CD302	-0.0966378	-0.047591
CD33	CD33	0.0282782	-0.00144612
CD38	CD38	0.0307236	-0.0116935
CD40	CD40	0.0338471	0.000916038
CD5	CD5	0.0018375	-0.0087319
CD93	CD93	0.0553554	0.0512212
CDCP1	CDCP1	-0.115025	-0.131304
CDH15	CDH15	-0.0875369	-0.0590082
CDH3	CDH3	0.0528841	0.0036776
CDH5	CDH5	0.0605492	0.0233619
CDH6	CDH6	-0.0923902	-0.0628562
CHI3L1	CHI3L1	0.0732375	0.0174801
CHIT1	CHIT1	0.128798	0.130737
CLSTN1	CLSTN1	-0.178254	0.0013607
CNTN1	CNTN1	-0.0512877	-0.0680121
CNTN5	CNTN5	-0.16027	-0.115905
COL1A1	COL1A1	0.208949	0.0761428
CPA1	CPA1	-0.018699	0.0322522
CPA2	CPA2	0.0317078	0.0678757
CPB1	CPB1	-0.0463453	-0.0388163
CPM	CPM	-0.128927	-0.0911207
CRIP2	CRIP2	0.203044	0.140246
CSF.1	CSF1	-0.0110559	-0.0341816
CST5	CST5	0.0620544	-0.0200643
CSTB	CSTB	0.158845	0.133807
CTSC	CTSC	-0.00554051	-0.0104114
CTSD	CTSD	-0.0290274	-0.0512312
CTSS	CTSS	-0.00198605	-0.0154465
CTSZ	CTSZ	-0.0411047	-0.0759137
CX3CL1	CX3CL1	0.0575828	0.0236794
CXCL1	CXCL1	0.173991	0.0420031
CXCL10	CXCL10	0.0995455	0.00446273
CXCL11	CXCL11	0.0769235	-0.0330554
CXCL16	CXCL16	0.0469293	0.0272728
CXCL9	CXCL9	0.174731	0.15557
DDR1	DDR1	-0.148287	-0.146235
Dkk.4	DKK4	0.0348758	0.0221693
DLK.1	DLK1	0.0948714	0.0760964
DNER	DNER	-0.0389262	-0.0430043
DRAXIN	DRAXIN	-0.0362024	-0.0304685
DSG3	DSG3	0.0251472	-0.0497948
EDA2R	EDA2R	0.0279853	0.015353
EFNA4	EFNA4	-0.00484871	-0.028114
EGFR	EGFR	-0.0966668	-0.0931469
Ep.CAM	EPCAM	0.0345729	-0.017239
EPHA10	EPHA10	-0.147912	-0.117976
EPHB4	EPHB4	-0.054542	0.00343842
EPHB6	EPHB6	-0.123806	-0.0852176
EZR	EZR	0.0952077	0.0693938
FABP4	FABP4	0.0801464	0.0819559
FAS	FAS	0.074812	0.0498386
FCAR	FCAR	-0.0215857	-0.0446227
FGF.19	FGF19	0.0165597	-0.0400975
FGF.23	FGF23	0.143905	0.0845332
FGF.5	FGF5	-0.104106	-0.083126
FGFR2	FGFR2	-0.0188118	-0.0667608
FKBP5	FKBP5	0.160079	0.107525
FLRT2	FLRT2	-0.0107912	-0.0101606
FUT8	FUT8	-0.073763	-0.0693671
GGT5	GGT5	0.0362942	0.0600585
GPNMB	GPNMB	0.0409285	-0.00117693
GRN	GRN	0.0455841	0.0209139
GSTP1	GSTP1	0.0847943	0.0299668
GZMA	GZMA	0.0480984	-0.0789824
HGF	HGF	0.0480959	-0.0218538
HMOX2	HMOX2	0.0656844	0.00216903
ICAM.2	ICAM2	0.0466531	-0.0129719
IFI30	IFI30	-0.064809	-0.0296071
IGFBP.2	IGFBP2	0.175239	0.0666432
IGFBP.7	IGFBP7	0.078696	0.0383415
IL.10RB	IL10RB	0.000516372	0.0225931
IL.12B	IL12B	-0.0256506	0.00942902
IL15	IL15	0.00753876	0.051043
IL.17RA	IL17RA	0.0133164	-0.0179539
IL18	IL18	0.0680698	0.0996988
IL.18BP	IL18BP	0.0154752	-0.0155957
IL.18R1	IL18R1	0.0639313	-0.0263024
IL2.RA	IL2RA	0.0373295	0.0545547
IL.5R.alpha	IL5RA	0.0590486	0.00861265
IL6	IL6	0.015809	0.0899529
IMPA1	IMPA1	0.0169578	-0.0449142
ISLR2	ISLR2	-0.113306	-0.080123
ITGB2	ITGB2	0.0423562	0.0193045
KIRREL2	KIRREL2	-0.0537495	-0.111725
KLK6	KLK6	0.0701841	0.00749059
LAYN	LAYN	-0.0851602	-0.0706014
LDL_receptor	LDLR	-0.0472591	-0.0253979
LEPR	LEPR	0.0393807	-0.00276545
LIF	LIF	0.0108526	0.00333143
LIF.R	LIFR	-0.0637471	-0.0782192
LTBP3	LTBP3	-0.00738608	-0.0327825
LTBR	LTBR	0.0228259	-0.00687357
MANF	MANF	0.00541642	-0.020168
MAPT	MAPT	0.0530435	0.0296069
MATN3	MATN3	-0.0319419	-0.00766056
MB	MB	0.117756	0.0500068
MDGA1	MDGA1	-0.184832	-0.111005
MEPE	MEPE	0.00436834	-0.0283749
MMP.1	MMP1	0.0951813	0.141961
MMP.10	MMP10	0.133072	0.094236
MMP.3	MMP3	0.00822777	-0.0115576
MSR1	MSR1	0.125957	0.0997944
NAAA	NAAA	-0.0563712	-0.0386708
NBL1	NBL1	0.0549499	0.0261662
NCAN	NCAN	0.0530706	0.0839859
NDRG1	NDRG1	0.0156559	0.0163108
NEFL	NEFL	0.348275	0.164785
Notch_3	NOTCH3	-0.0519623	-0.0428961
Nr.CAM	NRCAM	0.0558785	-0.00368147
NRP2	NRP2	-0.0417938	-0.0127208
NTRK2	NTRK2	-0.18167	-0.122612
NTRK3	NTRK3	-0.152118	-0.125112
NXPH1	NXPH1	-0.086376	-0.0853781
PCSK9	PCSK9	0.0946504	-0.013889
PDGF_subunit_A	PDGFA	0.0775083	0.0266199
PDGF.R.alpha	PDGFRA	-0.0821969	-0.094144
PECAM.1	PECAM1	-0.00649134	-0.0129503
PGLYRP1	PGLYRP1	0.104167	0.105805
PHOSPHO1	PHOSPHO1	0.077979	0.06355
PI3	PI3	0.129152	0.134818
PILRA	PILRA	0.0856522	0.0215166
PLXNB3	PLXNB3	-0.126318	-0.0897109
PON3	PON3	0.0748799	0.0119231
PPP3R1	PPP3R1	-0.0353378	-0.031976
PRTG	PRTG	-0.0602377	-0.0532292
PRTN3	PRTN3	-0.0229075	0.0401543
PSME1	PSME1	0.0769664	0.00101044
PTS	PTS	-0.0201692	-0.0507024
PVR	PVR	-0.151116	-0.108464
RARRES2	RARRES2	0.12098	0.0114065
RBKS	RBKS	0.003886	-0.0391799
RETN	RETN	0.0219934	0.106359
RGMA	RGMA	-0.138536	-0.0833437
RGMB	RGMB	-0.195739	-0.100902
ROBO2	ROBO2	-0.176481	-0.125571
RSPO1	RSPO1	-0.0513478	-0.0280743
SCARA5	SCARA5	0.00211706	0.0035833
SCARB2	SCARB2	-0.0460846	-0.0165147
SCARF2	SCARF2	0.0646297	0.0593407
SCGB3A2	SCGB3A2	0.0789538	0.0966063
SELP	SELP	0.142691	0.133307
SFRP1	SFRP1	-0.0710704	-0.0543411
SIGLEC1	SIGLEC1	0.0586225	0.0594662
Siglec.9	SIGLEC9	0.034637	0.0603012
SIRT2	SIRT2	0.00681	-0.0451883
SMOC1	SMOC1	0.0236798	0.000171016
SMOC2	SMOC2	0.149222	0.15813
SMPD1	SMPD1	-0.0994598	-0.0393364
SNCG	SNCG	-0.0100135	-0.00775741
SPOCK1	SPOCK1	-0.15387	-0.121919
SPON1	SPON1	0.0146048	-0.00812309
STAMBP	STAMBP	0.135891	0.0447142
STAMBP	STAMBP	0.105233	0.0447142
TFF3	TFF3	0.0152369	0.0479151
TFPI	TFPI	0.147158	0.0788526
TGF.alpha	TGFA	0.00932842	-0.135042
LAP_TGF.beta.1	TGFB1	0.134187	0.0927082
THY_1	THY1	0.0284425	0.051014
TIMP4	TIMP4	-0.10138	-0.0923714
TMPRSS5	TMPRSS5	0.103669	-0.0126842
TNFRSF10C	TNFRSF10C	0.0454105	0.0159289
TNFRSF12A	TNFRSF12A	0.129045	0.0542067
TNFRSF13C	TNFRSF13C	-0.0265633	-0.0637502
TNFRSF14	TNFRSF14	-0.00921729	-0.0456802
TNFRSF21	TNFRSF21	-0.100469	0.00106467
TNFRSF9	TNFRSF9	0.0431159	0.0679277
TNFSF13B	TNFSF13B	0.0788367	0.0399592
TNFSF14	TNFSF14	-0.0144077	-0.0847009
VEGF.A	VEGFA	-0.00766069	-0.0662626
VEGFA	VEGFA	-0.0224023	-0.0662626
VWC2	VWC2	-0.130817	-0.0845434
vWF	VWF	0.097288	0.149706
WFIKKN1	WFIKKN1	0.047756	-0.0339375
WIF.1	WIF1	-0.135205	-0.164699
WWP2	WWP2	0.0153155	0.0215234

## Sheet: Fig_6d
Biomarker_ADNI	Biomarker_Olink	Standardized_ADNI	Standardized_Olink		The p-value of the correlation is p < 2.2 x 10e-16
A1BG	A1BG	0.0902388	0.0685218
ABHD14B	ABHD14B	0.0207719	0.0359862
ABL1	ABL1	-0.0318548	0.0115068
ACAN	ACAN	0.129162	0.105787
ACE	ACE	-0.164033	-0.0960441
ACHE	ACHE	0.0230267	-0.0991103
ACHE.1	ACHE	0.0564843	-0.0991103
ACP5	ACP5	-0.0349872	-0.0372543
ACP6	ACP6	-0.0509515	-0.0546574
ACVRL1	ACVRL1	-0.00640727	-0.0152175
ACVRL1.1	ACVRL1	0.0496115	-0.0152175
ACY1	ACY1	-0.0140471	-0.00272272
ACY3	ACY3	-0.0160763	-0.0886795
ACYP1	ACYP1	-0.00695876	7.74766e-05
ADA2	ADA2	0.00737968	0.0138014
ADAM12	ADAM12	0.0270294	0.0210684
ADAM15_CD	ADAM15	0.0774194	-0.0559123
ADAM15_ECD	ADAM15	0.0019372	-0.0559123
ADAM22	ADAM22	-0.15343	-0.0845386
ADAM23	ADAM23	-0.148446	-0.102802
ADAM8	ADAM8	0.0545134	0.173665
ADAM9	ADAM9	-0.126778	-0.0100517
ADAMTS13	ADAMTS13	0.068362	0.0546971
ADAMTS15	ADAMTS15	0.0210114	0.0186327
ADAMTS4	ADAMTS4	-0.00795255	0.0365413
ADAMTSL2	ADAMTSL2	-0.103607	-0.0495569
ADGRB3	ADGRB3	-0.188235	-0.102982
ADGRD1	ADGRD1	-0.0107918	0.00853264
ADGRE2	ADGRE2	0.00872845	-0.00643537
ADGRE5	ADGRE5	0.0288173	0.0015634
ADGRE5.1	ADGRE5	-0.0217301	0.0015634
ADGRF5	ADGRF5	-0.14589	0.0215727
ADGRG1	ADGRG1	0.0518564	0.000914976
ADGRG2	ADGRG2	0.0436355	0.0344427
ADIPOQ	ADIPOQ	0.0579829	0.0945875
ADM	ADM	0.00887537	0.000268954
ADM.1	ADM	0.0667279	0.000268954
AFM	AFM	0.0443623	0.0480487
AFM.1	AFM	0.0524174	0.0480487
AGER	AGER	-0.0388342	0.107554
AGRN	AGRN	-0.00198808	-0.0807513
AGRP	AGRP	0.0557786	0.0284274
AGT	AGT	-0.0494477	-0.0126561
AHCY	AHCY	-0.000558523	-0.0271664
AHSG	AHSG	0.0611158	0.0278277
AHSG.1	AHSG	0.0685829	0.0278277
ALCAM	ALCAM	-0.107908	-0.0828814
ALDH1A1	ALDH1A1	-0.0947591	-0.0391903
AMBP	AMBP	0.0720161	0.105274
AMIGO2	AMIGO2	-0.0975061	-0.0841479
AMIGO2.1	AMIGO2	-0.0721182	-0.0841479
AMY2A	AMY2A	-0.0318893	-0.0216372
AMY2B	AMY2B	-0.00230114	-0.0219046
AMY2B.1	AMY2B	-0.0160275	-0.0219046
ANG	ANG	0.0969147	0.0614257
ANGPT1	ANGPT1	0.215373	0.111549
ANGPT2	ANGPT2	0.05664	0.0310441
ANGPT2.1	ANGPT2	0.0613721	0.0310441
ANGPTL1_Cterm	ANGPTL1	0.0640179	0.0282094
ANGPTL1_Nterm	ANGPTL1	0.0690768	0.0282094
ANGPTL3	ANGPTL3	0.0503011	0.0106467
ANGPTL3.1	ANGPTL3	0.0460173	0.0106467
ANGPTL4	ANGPTL4	-0.0707591	0.0433401
ANGPTL7	ANGPTL7	-0.0649314	0.0488103
ANPEP	ANPEP	0.0270813	0.021986
ANXA2	ANXA2	0.144479	0.0345043
ANXA2.1	ANXA2	0.142358	0.0345043
ANXA4	ANXA4	0.0082466	0.00230443
AOC3	AOC3	0.102293	0.129934
APCS	APCS	0.0492097	0.0195319
APEX1	APEX1	-0.023663	-0.000990269
APLP1	APLP1	-0.120065	0.0504716
APOA1	APOA1	0.0776596	0.0209193
APOA4	APOA4	0.0575446	0.0466087
APOC1	APOC1	0.0329644	0.0175528
APOD	APOD	-0.027211	0.0320143
APOD.1	APOD	0.00749606	0.0320143
APOE	APOE	0.00390638	-0.00226003
APOE_E2	APOE	0.0109376	-0.00226003
APOE_E3	APOE	-0.0226142	-0.00226003
APOE_E4	APOE	-0.0347463	-0.00226003
APOF	APOF	0.136922	0.0544923
APOL1	APOL1	0.0695849	0.0637236
APOL1.1	APOL1	0.0565304	0.0637236
APOL1.2	APOL1	-0.187918	0.0637236
APOM	APOM	0.0389276	0.0319959
APOM.1	APOM	0.0971775	0.0319959
APP	APP	-0.082138	-0.042143
AREG	AREG	0.0470838	0.0929404
ARSA	ARSA	-0.100774	-0.143254
ARSA.1	ARSA	0.0216574	-0.143254
ARSB	ARSB	-0.0341204	-0.159345
ART3	ART3	-0.0699021	-0.0295217
ART3.1	ART3	-0.058427	-0.0295217
ASAH1	ASAH1	0.0318399	-0.0602194
ASAH2	ASAH2	-0.0409862	-0.0455909
ASGR2	ASGR2	-0.066393	0.069306
ASRGL1	ASRGL1	-0.103954	-0.0789259
ATOX1	ATOX1	0.0527872	0.0218779
ATP5IF1	ATP5IF1	0.0369032	0.0493997
ATRN	ATRN	-0.0599992	-0.0425192
ATXN3	ATXN3	0.0997739	0.0669747
B2M	B2M	0.0245264	0.0079721
B2M.1	B2M	-0.0420136	0.0079721
B4GALT1	B4GALT1	0.00326403	-0.0116448
BAMBI_CD	BAMBI	0.0243558	-0.0540718
BAMBI_ECD	BAMBI	-0.011138	-0.0540718
BAMBI_ECD.1	BAMBI	-0.0369486	-0.0540718
BCAM	BCAM	-0.00449612	0.00189191
BCAN	BCAN	0.0290608	-0.029753
BCHE	BCHE	-0.122598	-0.0878865
BCHE.1	BCHE	-0.122708	-0.0878865
BCL2	BCL2	0.0487999	0.0185369
BGLAP	BGLAP	-0.073053	0.0596267
BGLAP.1	BGLAP	-0.0805028	0.0596267
BGN	BGN	-0.00337176	0.0567191
BGN.1	BGN	-0.0436569	0.0567191
BLMH	BLMH	-0.044078	-0.0600867
BLVRB	BLVRB	0.0355213	0.0552385
BMP4	BMP4	0.0024098	-0.00625459
BMP4.1	BMP4	0.00452407	-0.00625459
BMP6	BMP6	-0.0656777	-0.0193085
BMP6.1	BMP6	-0.0731814	-0.0193085
BMPER	BMPER	-0.099025	-0.134121
BMPER.1	BMPER	-0.128209	-0.134121
BNIP3L	BNIP3L	-0.0482641	-0.0178178
BOC	BOC	-0.0284031	-0.0154857
BPIFB1	BPIFB1	0.0759871	0.0822913
BPIFB1.1	BPIFB1	0.073154	0.0822913
BRSK2	BRSK2	-0.125784	-0.025376
BSG	BSG	-0.137912	-0.107658
BST1	BST1	-0.0368348	-0.010088
BST2	BST2	-0.0353151	-0.0758051
BTC	BTC	-0.0425111	-0.0574431
BTC.1	BTC	-0.108861	-0.0574431
BTD	BTD	-0.0492227	-0.0466383
BTD.1	BTD	-0.055502	-0.0466383
BTN2A1	BTN2A1	-0.0747852	-0.0799432
BTN3A2	BTN3A2	0.0246706	-0.028748
C1QL2	C1QL2	-0.0928996	-0.104759
C1QL2.1	C1QL2	-0.139053	-0.104759
C1QTNF1	C1QTNF1	0.00359543	-0.0765601
C1QTNF5	C1QTNF5	0.0846342	-0.0695823
C1QTNF9	C1QTNF9	-0.0229346	0.0195502
C1QTNF9.1	C1QTNF9	0.02575	0.0195502
C1R	C1R	-0.0209399	0.053129
C1RL	C1RL	0.0504818	0.0497201
C1S	C1S	0.0608091	0.0603317
C1S.1	C1S	0.0640413	0.0603317
C2	C2	0.0994151	0.0455893
C3	C3	-9.5811e-05	0.0649887
C4BPB	C4BPB	-0.00527835	0.00351167
C5	C5	0.06836	0.070059
C5a	C5	0.0671814	0.070059
C7	C7	0.0878579	0.0753659
C7.1	C7	0.0904014	0.0753659
C9	C9	0.106343	0.0757152
C9.1	C9	0.115205	0.0757152
CA1	CA1	-0.0290598	0.0815492
CA11	CA11	-0.135557	-0.174783
CA12	CA12	0.0339345	-0.0510291
CA2	CA2	-0.0268629	-0.0151319
CA3	CA3	0.0142577	0.0624093
CA4	CA4	-0.0481052	-0.103116
CA4.1	CA4	-0.17434	-0.103116
CA9	CA9	-0.0366515	-0.0709448
CACYBP	CACYBP	-0.0377008	-0.0147981
CALB1	CALB1	0.0288166	-0.0124168
CALB2	CALB2	0.0223484	0.0220736
CALCB	CALCB	0.0272722	-0.0208913
CALY	CALY	-0.068625	-0.102911
CANT1	CANT1	-0.0831254	-0.114841
CAPG	CAPG	0.207843	0.143327
CAPS	CAPS	0.0851255	0.062787
CASP3	CASP3	0.104769	0.0769195
CASP8	CASP8	0.00699036	0.0510579
CBLIF	CBLIF	0.0448037	0.0411188
CBLN4	CBLN4	-0.223446	-0.18339
CCDC80	CCDC80	0.199397	0.108711
CCL11	CCL11	0.0602144	0.0362023
CCL14	CCL14	0.137364	0.0904617
CCL15	CCL15	0.0990906	0.0855131
CCL15.1	CCL15	0.10752	0.0855131
CCL15.2	CCL15	0.120222	0.0855131
CCL16	CCL16	0.0527443	0.0684306
CCL17	CCL17	0.0463007	0.0370768
CCL18	CCL18	0.135467	0.0290123
CCL19	CCL19	-0.0558252	-0.0446846
CCL2	CCL2	0.132679	0.0938383
CCL21	CCL21	-0.0820934	0.0630956
CCL22	CCL22	0.0719618	0.0280229
CCL23	CCL23	0.115936	0.0689678
CCL24	CCL24	-0.017271	-0.0110604
CCL25	CCL25	0.0530127	0.0795633
CCL25.1	CCL25	-0.00891877	0.0795633
CCL3	CCL3	0.061006	0.0718174
CCL8	CCL8	0.00964102	0.00867829
CCL8.1	CCL8	-0.00152276	0.00867829
CCN1	CCN1	0.00936912	0.109758
CCN2	CCN2	-0.054905	0.127736
CCN3	CCN3	-0.0163991	-0.019455
CCN4	CCN4	0.0972211	0.0325326
CCN5	CCN5	0.14241	0.115106
CD109	CD109	-0.000875415	0.0388989
CD14	CD14	-0.0236096	0.0328131
CD163	CD163	0.0381463	0.0562302
CD164L2	CD164L2	-0.0139317	-0.0166215
CD177	CD177	0.0127928	0.00952614
CD200	CD200	-0.225881	-0.176634
CD209	CD209	0.112687	0.0354164
CD209.1	CD209	0.042423	0.0354164
CD209.2	CD209	0.06619	0.0354164
CD22	CD22	0.0380397	0.0363689
CD244	CD244	-0.0545073	-0.0220668
CD248	CD248	-0.0428973	-0.0293938
CD27	CD27	0.0684276	0.0521727
CD274	CD274	-0.105915	-0.0864333
CD28	CD28	0.0406756	0.0529531
CD300A	CD300A	-0.0162905	0.014329
CD300C	CD300C	0.0110882	0.0275198
CD300C.1	CD300C	-0.0132346	0.0275198
CD300E	CD300E	0.0221732	0.0790917
CD300E.1	CD300E	-0.00120169	0.0790917
CD300LF	CD300LF	-0.000358979	0.000397035
CD300LG	CD300LG	0.0660769	0.00739928
CD300LG.1	CD300LG	0.0496944	0.00739928
CD33	CD33	-0.0504665	-0.00144612
CD38	CD38	-0.00200222	-0.0116935
CD38.1	CD38	0.0189052	-0.0116935
CD4	CD4	0.0210411	0.0743927
CD46	CD46	-0.0905828	-0.0641581
CD48	CD48	-0.0127751	0.0485707
CD5_CD	CD5	0.016671	-0.0087319
CD5_ECD	CD5	0.00710152	-0.0087319
CD55	CD55	-0.102031	-0.0584079
CD58	CD58	0.0363361	-0.00852984
CD59	CD59	-0.032007	-0.00171919
CD59.1	CD59	-0.049432	-0.00171919
CD5L	CD5L	0.048599	0.0656513
CD6	CD6	-0.0450777	-0.0249354
CD69	CD69	-0.0134828	-0.0441381
CD74	CD74	-0.0814554	-0.00204534
CD74.1	CD74	0.0197457	-0.00204534
CD79B	CD79B	0.0111087	0.0442459
CD80	CD80	-0.019577	0.102793
CD80.1	CD80	0.0106567	0.102793
CD83	CD83	-0.108947	-0.0640803
CD84	CD84	0.027093	0.00834414
CD84.1	CD84	-0.0821154	0.00834414
CD86	CD86	-0.0218236	0.00252992
CD86.1	CD86	0.00612462	0.00252992
CD8A	CD8A	0.0337403	-0.0354439
CD8A.1	CD8A	-0.00717669	-0.0354439
CD93	CD93	0.0936288	0.0512212
CD93.1	CD93	0.0761253	0.0512212
CD99L2	CD99L2	0.0221575	-0.0829111
CDCP1	CDCP1	-0.0735666	-0.131304
CDCP1.1	CDCP1	-0.0585656	-0.131304
CDCP1.2	CDCP1	-0.0452466	-0.131304
CDH1	CDH1	0.0226796	0.0590957
CDH1.1	CDH1	0.0322407	0.0590957
CDH2	CDH2	0.0147558	-0.135161
CDH6	CDH6	0.00339619	-0.0628562
CDH6.1	CDH6	-0.00573966	-0.0628562
CDHR5	CDHR5	0.0687642	0.00467709
CDNF	CDNF	0.0195495	0.00850289
CDNF.1	CDNF	0.0483126	0.00850289
CDON	CDON	-0.119313	-0.0913066
CEACAM16	CEACAM16	0.0250568	-0.0356744
CEACAM21	CEACAM21	0.0121656	0.00988894
CELA2A	CELA2A	0.0330761	-0.026883
CES1	CES1	0.0509681	0.0258423
CES1.1	CES1	0.0576691	0.0258423
CETN3	CETN3	0.0746631	0.0309738
CFB	CFB	0.0992203	0.0587824
CFC1	CFC1	-0.113027	-0.00395322
CFD	CFD	0.0485382	0.0978017
CFD.1	CFD	0.12986	0.0978017
CFH	CFH	0.0924043	0.0743299
CFHR2	CFHR2	0.0460259	0.0350477
CFHR4	CFHR4	0.0359657	0.0653728
CFHR5	CFHR5	0.037869	0.0602531
CFHR5.1	CFHR5	0.0240584	0.0602531
CFHR5.2	CFHR5	0.0673344	0.0602531
CFI	CFI	0.099349	0.0480378
CFP	CFP	0.0924546	0.0750477
CGA	CGA	0.0166738	0.101999
CGREF1	CGREF1	-0.0105404	-0.106706
CHAD	CHAD	-0.137958	-0.135013
CHCHD10	CHCHD10	-0.0351724	-0.0190059
CHGA	CHGA	-0.07714	-0.0355208
CHGA.1	CHGA	-0.10491	-0.0355208
CHGB	CHGB	-0.0831966	-0.0428003
CHI3L1	CHI3L1	0.0742503	0.0174801
CHIT1	CHIT1	0.134321	0.130737
CHL1	CHL1	-0.137658	-0.105375
CHL1.1	CHL1	-0.10447	-0.105375
CHRDL1	CHRDL1	0.0541304	-0.0199667
CHRDL2	CHRDL2	-0.0263807	-0.0222444
CILP	CILP	0.0460963	0.0252538
CKAP4	CKAP4	-0.0145702	-0.0192391
CKB	CKB	-0.000760968	0.0203121
CLEC11A_alpha	CLEC11A	0.00787696	0.0180401
CLEC11A_beta	CLEC11A	0.0126317	0.0180401
CLEC1A	CLEC1A	0.153718	0.0160173
CLEC3B	CLEC3B	0.0101106	0.00674292
CLEC4A	CLEC4A	-0.0399472	-0.00315409
CLEC4M	CLEC4M	0.0647	0.0587136
CLEC7A	CLEC7A	-0.0365746	-0.00396732
CLMP_CD	CLMP	-0.0212264	-0.0510827
CLMP_ECD	CLMP	-0.0843366	-0.0510827
CLPS	CLPS	-0.0131615	0.018145
CLSTN1	CLSTN1	-0.0810398	0.0013607
CLSTN2	CLSTN2	-0.0703701	-0.0926976
CLSTN3	CLSTN3	0.0758869	-0.124072
CLU	CLU	0.000827098	-0.00246459
CLUL1	CLUL1	-0.0741221	-0.0183644
CNDP1	CNDP1	0.0269558	-0.108987
CNDP1.1	CNDP1	-0.0361515	-0.108987
CNP	CNP	0.0670113	0.0661401
CNPY4	CNPY4	-0.0117716	-0.0507408
CNTN1	CNTN1	-0.0437252	-0.0680121
CNTN2	CNTN2	0.0238917	0.0228883
CNTN3	CNTN3	-0.142596	-0.101091
CNTN4	CNTN4	-0.13128	-0.0993658
CNTN5	CNTN5	-0.175687	-0.115905
CNTNAP2	CNTNAP2	-0.170812	-0.145946
COCH	COCH	-0.065367	0.0292196
COL15A1	COL15A1	0.110606	0.0617663
COL18A1	COL18A1	0.0147403	0.0338915
COL1A1_Cterm	COL1A1	0.0790724	0.0761428
COL1A1_Nterm	COL1A1	0.0742759	0.0761428
COL28A1	COL28A1	0.123919	0.0141263
COL2A1	COL2A1	0.115034	-0.0438841
COL3A1	COL3A1	0.0687658	0.0735693
COL5A1	COL5A1	0.133619	0.0460966
COL6A3	COL6A3	0.126835	0.0809898
COLEC12	COLEC12	-0.0182258	-0.0336812
COLEC12.1	COLEC12	-0.044864	-0.0336812
COMP	COMP	0.104713	0.170884
COMT	COMT	0.0828458	0.0345371
COQ7	COQ7	0.0088911	0.0517287
CPA1	CPA1	0.0660312	0.0322522
CPA1.1	CPA1	-0.00568814	0.0322522
CPA2	CPA2	0.00653631	0.0678757
CPB1	CPB1	-0.0376356	-0.0388163
CPB1.1	CPB1	-0.0407941	-0.0388163
CPB2	CPB2	0.0726055	0.0450966
CPE	CPE	-0.0880449	-0.0561497
CPE.1	CPE	0.0630764	-0.0561497
CPLX2	CPLX2	-0.0892782	-0.0857971
CPM	CPM	-0.149238	-0.0911207
CPM.1	CPM	-0.125563	-0.0911207
CPPED1	CPPED1	0.0275721	0.027853
CPQ	CPQ	-0.0897018	-0.114175
CPVL	CPVL	-0.153672	-0.0336
CPXM1	CPXM1	0.0773886	0.0676229
CR1	CR1	0.0843128	0.0726786
CR2	CR2	0.0697132	0.0107024
CREG1	CREG1	-0.105682	-0.0984295
CRELD1	CRELD1	0.0325161	-0.0570515
CRH	CRH	-0.0545811	-0.135925
CRH.1	CRH	0.0775672	-0.135925
CRHBP	CRHBP	0.0596162	0.0228229
CRIM1	CRIM1	-0.0999512	-0.0815234
CRIM1.1	CRIM1	-0.104448	-0.0815234
CRIP2	CRIP2	0.193477	0.140246
CRISP2	CRISP2	0.0289581	0.0253894
CRISP3	CRISP3	-0.0759173	0.0416131
CRKL	CRKL	0.0610347	0.0640124
CRLF1	CRLF1	0.0637699	-0.0510364
CRTAC1	CRTAC1	-0.0723939	-0.0747356
CRYBB1	CRYBB1	0.2011	0.147548
CRYGD	CRYGD	-0.140097	-0.0285169
CRYZL1	CRYZL1	-0.12442	0.0111147
CSF1	CSF1	-0.0467029	-0.0341816
CSF1.1	CSF1	-0.0301675	-0.0341816
CSF1R	CSF1R	-0.00936181	-0.0440106
CSF1R.1	CSF1R	0.00497146	-0.0440106
CSF2RA	CSF2RA	-0.0302398	-0.0154639
CSPG4	CSPG4	0.0615322	0.00823092
CST3	CST3	-0.0172768	0.00485726
CST5	CST5	0.00893671	-0.0200643
CST6	CST6	0.0598732	0.0725633
CST6.1	CST6	0.0700128	0.0725633
CST7	CST7	0.0240208	0.0343169
CST7.1	CST7	-0.00288432	0.0343169
CSTB	CSTB	0.189771	0.133807
CTHRC1	CTHRC1	0.0791059	0.0494872
CTHRC1.1	CTHRC1	0.0766276	0.0494872
CTRB1	CTRB1	-0.0463454	-0.0123848
CTRC	CTRC	-0.00506428	-0.0370763
CTRL	CTRL	0.0488011	-0.0839115
CTSB	CTSB	-0.049308	-0.0450114
CTSC	CTSC	0.0214633	-0.0104114
CTSC.1	CTSC	0.0331425	-0.0104114
CTSD	CTSD	-0.0228553	-0.0512312
CTSE	CTSE	-0.0494751	0.0437277
CTSF	CTSF	-0.0617134	-0.0390462
CTSF.1	CTSF	0.00315451	-0.0390462
CTSH	CTSH	-0.0840588	-0.0843302
CTSH.1	CTSH	0.0143556	-0.0843302
CTSO	CTSO	-0.124312	-0.105151
CTSS	CTSS	-0.0123768	-0.0154465
CTSV	CTSV	-0.0702742	-0.0783436
CTSZ	CTSZ	-0.0319049	-0.0759137
CX3CL1	CX3CL1	0.0885918	0.0236794
CXADR	CXADR	-0.0646632	-0.0856791
CXCL11	CXCL11	0.0184503	-0.0330554
CXCL11.1	CXCL11	-0.0295427	-0.0330554
CXCL13	CXCL13	0.0982338	0.0353241
CXCL13.1	CXCL13	0.0320463	0.0353241
CXCL16	CXCL16	0.036653	0.0272728
CXCL17	CXCL17	0.054854	0.0989544
CXCL3	CXCL3	0.067815	-0.0638264
CXCL3.1	CXCL3	0.0778081	-0.0638264
CXCL8	CXCL8	0.139866	0.0484499
CXCL9	CXCL9	0.0232354	0.15557
CXCL9.1	CXCL9	0.163488	0.15557
CYB5R2	CYB5R2	0.0117828	-0.00830462
DAG1	DAG1	0.0763583	-0.0517753
DBI	DBI	-0.0276221	0.0140365
DBNL	DBNL	0.118735	0.0678173
DCC	DCC	-0.185463	-0.14965
DCN	DCN	-0.0688046	-0.0518769
DCTD	DCTD	0.0149693	0.0848527
DCTPP1	DCTPP1	0.10042	0.0920794
DDAH1	DDAH1	-0.091634	-0.0553295
DDC	DDC	-0.0337934	0.0256969
DDR1	DDR1	-0.128889	-0.146235
DDR1.1	DDR1	-0.0496745	-0.146235
DDT	DDT	0.0185503	0.0632077
DFFA	DFFA	0.114579	0.04764
DIPK1C	DIPK1C	-0.084722	-0.0521838
DKK1	DKK1	0.0273966	-0.038204
DKK3	DKK3	-0.109962	0.037826
DKK3.1	DKK3	-0.0703472	0.037826
DKK4	DKK4	-0.00983002	0.0221693
DKK4.1	DKK4	0.139901	0.0221693
DKKL1	DKKL1	0.0113863	0.0477013
DKKL1.1	DKKL1	0.0284172	0.0477013
DLG4	DLG4	0.0246	-0.048804
DLK1	DLK1	0.0821934	0.0760964
DLK1_CD	DLK1	0.0322702	0.0760964
DLK1_ECD	DLK1	0.0913334	0.0760964
DLL1	DLL1	-0.073649	-0.0650905
DLL1.1	DLL1	-0.08228	-0.0650905
DNAJA2	DNAJA2	-0.00569757	-0.0297248
DNAJA4	DNAJA4	0.0604819	-0.0119755
DNAJB14_CD	DNAJB14	-0.0323718	0.00483565
DNAJB14_LD	DNAJB14	0.0193341	0.00483565
DNAJB2	DNAJB2	-0.0606368	-0.00173235
DNAJB6	DNAJB6	-0.00249435	-0.0276941
DNER_CD	DNER	-0.00165522	-0.0430043
DNER_ECD	DNER	-0.103303	-0.0430043
DNM1	DNM1	-0.142987	-0.0616143
DNPEP	DNPEP	-0.019553	0.106201
DNPH1	DNPH1	-0.0191819	0.0465629
DOC2B	DOC2B	-0.0680345	-0.0476753
DPP10	DPP10	-0.0343522	-0.155344
DPP4	DPP4	0.0659372	0.025674
DPP6	DPP6	0.0148221	-0.156132
DPP7	DPP7	-0.0931764	-0.153119
DPT	DPT	0.089886	0.0810148
DRAXIN	DRAXIN	-0.0435014	-0.0304685
DSC2	DSC2	0.053622	0.0237914
DSCAM	DSCAM	-0.14641	-0.107942
DSG2	DSG2	-0.0432137	-0.0123766
DSG2.1	DSG2	-0.0677046	-0.0123766
DSG3	DSG3	-0.0321557	-0.0497948
DSG3.1	DSG3	-0.00619373	-0.0497948
DTD1	DTD1	-0.0801829	-0.0541007
DUT	DUT	-0.0388091	-0.0842276
ECE1_CD	ECE1	-0.00959766	-0.0125001
ECE1_ECD	ECE1	0.111039	-0.0125001
ECM1	ECM1	-0.106994	-0.0540761
EDA2R	EDA2R	0.0275084	0.015353
EDAR	EDAR	-0.00227038	0.011041
EDIL3	EDIL3	-0.0277417	-0.0180814
EDN1	EDN1	0.0321346	0.041262
EFCAB14_Cterm	EFCAB14	-0.0366476	-0.00468125
EFCAB14_Nterm	EFCAB14	0.0487699	-0.00468125
EFEMP1	EFEMP1	-0.028456	0.0548638
EFHD1	EFHD1	0.173529	0.0948041
EFNA1	EFNA1	-0.0961502	-0.0850668
EFNA4	EFNA4	-0.0355427	-0.028114
EFNA4.1	EFNA4	0.00422104	-0.028114
EFNB2_CD	EFNB2	-0.0170908	-0.101408
EFNB2_ECD	EFNB2	-0.151328	-0.101408
EGF_CD	EGF	-0.064926	0.0652462
EGF_ECD	EGF	-0.0899042	0.0652462
EGFLAM	EGFLAM	-0.0269858	-0.00659622
EGFR	EGFR	-0.154365	-0.0931469
EGFRvIII	EGFR	0.0372005	-0.0931469
EGLN1	EGLN1	-0.0732641	0.0435535
EHBP1	EHBP1	-0.0487351	0.00492742
EIF4EBP1	EIF4EBP1	-0.00597593	0.117668
ENDOU	ENDOU	0.0152015	0.00589324
ENG	ENG	0.0173908	0.02493
ENO1	ENO1	-0.0100252	-0.00721486
ENO2	ENO2	-0.121171	-0.109191
ENO2.1	ENO2	-0.0149222	-0.109191
ENPP2	ENPP2	0.0438919	-0.0149887
ENPP5	ENPP5	-0.176339	-0.113389
ENPP6	ENPP6	-0.139633	-0.0842736
ENPP7	ENPP7	-0.0509826	0.0310069
ENTPD2	ENTPD2	-0.134091	-0.0929036
ENTPD5	ENTPD5	-0.106268	-0.0264549
ENTPD6	ENTPD6	-0.101709	-0.0846491
EPHA1	EPHA1	0.0657267	0.0154885
EPHA10	EPHA10	-0.13756	-0.117976
EPHA10.1	EPHA10	0.0996592	-0.117976
EPHA2	EPHA2	0.0233252	-0.0363843
EPHA4	EPHA4	-0.110952	-0.111632
EPHA4.1	EPHA4	-0.163323	-0.111632
EPHB4	EPHB4	-0.0295309	0.00343842
EPHB6	EPHB6	-0.121777	-0.0852176
EPHB6.1	EPHB6	-0.131657	-0.0852176
EPS8L2	EPS8L2	0.11261	0.0851067
ERBB2	ERBB2	-0.0443835	0.0348115
ERBB3	ERBB3	-0.121754	-0.0961809
ERBB4	ERBB4	-0.0218049	-0.165885
ERMAP	ERMAP	0.024664	0.00430981
ERP44	ERP44	0.144403	-0.0375846
ESAM	ESAM	-0.0771312	-0.0575569
ESAM.1	ESAM	-0.091861	-0.0575569
ESAM.2	ESAM	-0.0952578	-0.0575569
ESM1	ESM1	0.102473	0.0720838
EZR	EZR	0.204527	0.0693938
F10	F10	0.049639	0.0568684
F10a	F10	0.046902	0.0568684
F11	F11	0.109996	0.0658794
F11R	F11R	0.00695148	0.0655215
F13B	F13B	0.05109	0.0623531
F2	F2	0.0492544	0.0508465
F3	F3	-0.00998741	-0.108166
F7	F7	0.0642313	0.0396561
F9	F9	0.0608367	0.0588722
F9ab	F9	0.0734721	0.0588722
FABP1	FABP1	0.0583034	0.117202
FABP2	FABP2	0.0347371	0.0682779
FABP3	FABP3	0.0468241	0.0761925
FABP3.1	FABP3	0.0876523	0.0761925
FABP4	FABP4	0.065911	0.0819559
FABP4.1	FABP4	0.00350978	0.0819559
FABP5	FABP5	0.0384533	0.061578
FAM171B_CD	FAM171B	0.0246555	-0.052835
FAM171B_ECD	FAM171B	-0.139139	-0.052835
FAM171B_ECD.1	FAM171B	-0.148396	-0.052835
FAM20A	FAM20A	-0.0238801	0.0176627
FAM3B	FAM3B	-0.0345764	-0.0206104
FAM3B.1	FAM3B	-0.0286634	-0.0206104
FAM3C	FAM3C	-0.0239205	-0.0260646
FAM3D	FAM3D	-0.0343306	0.0281523
FAM3D.1	FAM3D	0.0438889	0.0281523
FAP	FAP	0.114742	0.121891
FAS	FAS	0.0944252	0.0498386
FAS.1	FAS	0.100256	0.0498386
FAS.2	FAS	0.0608589	0.0498386
FAS.3	FAS	0.0900589	0.0498386
FASLG	FASLG	-0.0381126	-0.0321697
FCAR	FCAR	-0.0534849	-0.0446227
FCER2	FCER2	-0.0945145	-0.0344392
FCGR3B	FCGR3B	0.0612903	0.0812441
FCN2	FCN2	0.0372176	0.0229805
FCN2.1	FCN2	0.0314758	0.0229805
FCRL1	FCRL1	0.0730429	-0.0262187
FCRL6	FCRL6	0.0388362	-0.0424679
FETUB	FETUB	0.10406	0.0633287
FGF12	FGF12	-0.0118097	-0.101639
FGF19	FGF19	-0.0276063	-0.0400975
FGF19.1	FGF19	-0.0226294	-0.0400975
FGF23	FGF23	-0.0159498	0.0845332
FGF5	FGF5	-0.00633181	-0.083126
FGFBP3	FGFBP3	0.0549213	-8.72021e-05
FGFR2	FGFR2	0.0209012	-0.0667608
FGFR4	FGFR4	-0.0167776	-0.0103563
FGL1	FGL1	-0.000302962	0.0304544
FIS1	FIS1	-0.0285111	-0.0239983
FKBP4	FKBP4	0.136998	0.00757786
FKBP5	FKBP5	0.0881427	0.107525
FLRT2	FLRT2	-0.034623	-0.0101606
FLT1	FLT1	-0.0849514	-0.0286879
FLT1.1	FLT1	-0.110652	-0.0286879
FLT3	FLT3	0.05643	-0.0706138
FLT3LG	FLT3LG	0.0898458	0.0405041
FLT3LG.1	FLT3LG	0.0376319	0.0405041
FLT4	FLT4	0.0213395	-0.0399721
FLT4.1	FLT4	0.0103352	-0.0399721
FN1_2	FN1	0.0864978	0.0394967
FN1_3	FN1	0.128763	0.0394967
FN1_4	FN1	0.105056	0.0394967
FOLR1	FOLR1	0.000474341	0.0151051
FOLR2	FOLR2	0.0246774	0.0235487
FOLR3	FOLR3	0.0720714	-3.59821e-05
FOLR3.1	FOLR3	-0.029098	-3.59821e-05
FRZB	FRZB	0.0319023	-0.0312609
FRZB.1	FRZB	0.0195784	-0.0312609
FSHB	FSHB	-0.0587236	-0.0155477
FST	FST	0.00552569	0.043243
FSTL1	FSTL1	0.0836403	0.0589778
FSTL3	FSTL3	0.148498	0.0605112
FUCA1	FUCA1	-0.0674782	-0.0784893
FURIN	FURIN	0.140564	-0.106558
FUT8	FUT8	-0.100811	-0.0693671
FXN	FXN	0.0157742	0.0152096
FXN.1	FXN	-0.0139562	0.0152096
GABARAP	GABARAP	-0.0398053	0.0144338
GABARAP.1	GABARAP	0.010544	0.0144338
GAD1	GAD1	-0.159158	-0.137037
GAL	GAL	-0.0219775	-0.00437739
GALNT10	GALNT10	-0.0137527	-0.0476673
GALNT2	GALNT2	-0.0700631	-0.0448893
GAS6	GAS6	-0.0274071	-0.0328662
GBP1	GBP1	0.0780493	0.0452364
GC	GC	0.0437343	0.00387808
GCHFR	GCHFR	-0.0311848	-0.00190177
GCNT1	GCNT1	0.0306289	0.00211221
GDF15	GDF15	0.0983283	0.0897325
GFAP	GFAP	0.0818826	0.0468961
GFAP.1	GFAP	0.105288	0.0468961
GFER	GFER	-0.0082474	-0.129565
GFRA1	GFRA1	-0.0265409	-0.00785029
GFRA2	GFRA2	-0.155424	-0.112747
GFRA3	GFRA3	-0.0260706	-0.0342227
GGCT	GGCT	-0.0706838	-0.00298041
GGH	GGH	-0.174563	-0.128243
GGT5	GGT5	-0.0477471	0.0600585
GH1	GH1	0.0246441	0.0664545
GHR	GHR	-0.00122385	-0.0449611
GHRL	GHRL	0.0203816	0.0874064
GHRL.1	GHRL	0.0154167	0.0874064
GHRL.2	GHRL	0.0417225	0.0874064
GIMAP7	GIMAP7	0.00271496	-0.00362496
GLA	GLA	-0.0890968	-0.113605
GLO1	GLO1	-0.0462995	0.0134367
GLRX	GLRX	-0.0518404	-0.0113294
GM2A	GM2A	-0.0412214	-0.0109945
GMPR2	GMPR2	0.110651	-0.0698563
GNAS	GNAS	-0.0149502	-0.00769669
GNLY	GNLY	0.0453688	0.065152
GNLY.1	GNLY	0.0371473	0.065152
GOLM2	GOLM2	-0.0590748	-0.066391
GOLM2.1	GOLM2	-0.0691986	-0.066391
GP1BA	GP1BA	0.0703087	0.0849408
GPC1	GPC1	-0.158719	-0.138379
GPC5	GPC5	-0.0772905	-0.0834216
GPHA2	GPHA2	0.0630125	-0.0160397
GPI	GPI	0.0922545	-0.0116848
GPNMB	GPNMB	0.0193107	-0.00117693
GPNMB.1	GPNMB	-0.000763488	-0.00117693
GPNMB.2	GPNMB	0.0567581	-0.00117693
GPNMB.3	GPNMB	0.0724024	-0.00117693
GPR37	GPR37	0.0319005	-0.0317644
GRHPR	GRHPR	-0.00459908	0.0128204
GRIK2	GRIK2	-0.0247458	-0.175462
GRN	GRN	0.00819153	0.0209139
GRP	GRP	-0.0247577	-0.0326199
GRP.1	GRP	0.0693199	-0.0326199
GRPEL1	GRPEL1	0.000949722	0.0686462
GSN	GSN	0.0423161	0.0273441
GSN.1	GSN	0.0798348	0.0273441
GSR	GSR	-0.00557639	0.00610817
GSTA1	GSTA1	-0.0448828	-0.0184867
GSTA1.1	GSTA1	0.00656914	-0.0184867
GSTP1	GSTP1	0.0892929	0.0299668
GSTP1.1	GSTP1	0.0588897	0.0299668
GSTT2B	GSTT2B	-0.0377347	-0.0201333
GUSB	GUSB	-0.101877	-0.0719632
GZMA	GZMA	-0.0321241	-0.0789824
GZMA.1	GZMA	-0.0102282	-0.0789824
GZMB	GZMB	0.0467632	0.0414576
GZMB.1	GZMB	-0.00622465	0.0414576
HARS1	HARS1	0.139011	0.121292
HAVCR1	HAVCR1	0.0312322	-0.0162174
HAVCR2	HAVCR2	-0.0462688	-0.00264551
HAVCR2.1	HAVCR2	0.0548893	-0.00264551
HAVCR2.2	HAVCR2	-0.142579	-0.00264551
HBEGF	HBEGF	0.00506174	0.0111786
HEPH	HEPH	0.0392773	-0.0728446
HGF	HGF	0.00839939	-0.0218538
HGFAC	HGFAC	0.0625801	0.041584
HGFAC.1	HGFAC	0.0508011	0.041584
HIP1R	HIP1R	0.0366285	0.017678
HMOX1	HMOX1	0.100462	0.0192844
HMOX2	HMOX2	-0.0249688	0.00216903
HNMT	HNMT	0.11555	0.0402309
HRC	HRC	-0.0139032	-0.0779726
HRG	HRG	0.119113	0.04545
HS6ST1	HS6ST1	-0.0337516	-0.0436757
HS6ST2	HS6ST2	-0.0394473	-0.0800014
HSPA1A	HSPA1A	0.114416	0.0727843
HSPA1A.1	HSPA1A	0.0958311	0.0727843
HSPA1A.2	HSPA1A	0.0625278	0.0727843
HSPA1A.3	HSPA1A	0.0938517	0.0727843
HSPA1A.4	HSPA1A	0.0851309	0.0727843
HSPA1A.5	HSPA1A	0.135377	0.0727843
HSPA1A.6	HSPA1A	0.0544801	0.0727843
HSPA2	HSPA2	0.0712345	-0.0106931
HSPB1	HSPB1	0.157521	0.147354
HSPB6	HSPB6	0.154035	0.11004
HSPG2	HSPG2	0.121496	0.0954154
HTRA2	HTRA2	-0.100631	-0.0559903
HYAL1	HYAL1	0.0284262	0.00866544
HYOU1	HYOU1	-0.134591	-0.053518
ICAM1	ICAM1	0.0273269	0.0642272
ICAM2	ICAM2	0.0144616	-0.0129719
ICAM2.1	ICAM2	0.0260565	-0.0129719
ICAM3	ICAM3	0.00130108	0.0551059
ICAM5	ICAM5	-0.186444	-0.137581
ICAM5.1	ICAM5	-0.196586	-0.137581
ICAM5.2	ICAM5	-0.18761	-0.137581
ICOSLG	ICOSLG	-0.0401445	-0.0729564
ICOSLG.1	ICOSLG	-0.0626427	-0.0729564
IDS	IDS	-0.183971	-0.122653
IDUA	IDUA	-0.0343152	-0.041212
IFNAR1	IFNAR1	0.0284425	-0.0656089
IFNAR1.1	IFNAR1	-0.122613	-0.0656089
IFNGR1	IFNGR1	-0.126774	-0.0624867
IFNGR2	IFNGR2	-0.0496415	-0.147504
IFNGR2.1	IFNGR2	-0.161925	-0.147504
IFNGR2.2	IFNGR2	-0.152874	-0.147504
IFNLR1	IFNLR1	-0.148346	-0.157724
IFNW1	IFNW1	-0.046679	-0.0532287
IGDCC4	IGDCC4	0.00182559	-0.00984219
IGF1R	IGF1R	-0.125427	-0.0833819
IGF2R	IGF2R	-0.0174152	-0.0355104
IGF2R.1	IGF2R	0.00860437	-0.0355104
IGFBP1	IGFBP1	0.038065	0.0334215
IGFBP1.1	IGFBP1	0.0642232	0.0334215
IGFBP2	IGFBP2	0.0265237	0.0666432
IGFBP2.1	IGFBP2	0.117595	0.0666432
IGFBP2.2	IGFBP2	0.153023	0.0666432
IGFBP2.3	IGFBP2	0.134872	0.0666432
IGFBP3	IGFBP3	-0.00321724	0.0383938
IGFBP4	IGFBP4	0.0737953	0.0401333
IGFBP6	IGFBP6	-0.0627652	0.0264971
IGFBP6.1	IGFBP6	0.0565712	0.0264971
IGFBP7	IGFBP7	-0.0047994	0.0383415
IGFBPL1	IGFBPL1	-0.0270101	-0.0124001
IGLON5	IGLON5	-0.179189	-0.0529244
IGSF3	IGSF3	-0.157008	-0.151536
IGSF8	IGSF8	-0.180915	-0.0142141
IL10RB	IL10RB	0.0403363	0.0225931
IL12B	IL12B	-0.0261545	0.00942902
IL13RA1	IL13RA1	0.00328419	-0.0155071
IL15	IL15	0.0137025	0.051043
IL17D	IL17D	0.0242212	-0.00573695
IL17RA	IL17RA	0.0127456	-0.0179539
IL17RB	IL17RB	-0.119099	-0.157362
IL17RB.1	IL17RB	0.0249738	-0.157362
IL18	IL18	0.0795292	0.0996988
IL18BP	IL18BP	-0.0486413	-0.0155957
IL18R1	IL18R1	-0.00331712	-0.0263024
IL18R1.1	IL18R1	0.00120029	-0.0263024
IL19	IL19	0.031654	-0.0228898
IL1R1	IL1R1	0.0840906	0.0242955
IL1R2	IL1R2	0.0830208	0.0605702
IL1R2.1	IL1R2	0.0377363	0.0605702
IL1RAP	IL1RAP	-0.0309804	0.0147941
IL1RAP.1	IL1RAP	-0.0047407	0.0147941
IL1RL2	IL1RL2	-0.170958	-0.133773
IL22	IL22	-0.0398764	-0.0683107
IL22.1	IL22	-0.152111	-0.0683107
IL2RA	IL2RA	-0.0161866	0.0545547
IL34	IL34	0.038927	-0.0212562
IL4R	IL4R	-0.0142226	0.0323343
IL5RA	IL5RA	0.0230929	0.00861265
IL5RA.1	IL5RA	0.0056898	0.00861265
IL6	IL6	0.0211394	0.0899529
IL6.1	IL6	0.106247	0.0899529
IL6R	IL6R	-0.086437	-0.0490063
IL6R.1	IL6R	-0.0519851	-0.0490063
IL6R.2	IL6R	-0.0582554	-0.0490063
IL6ST	IL6ST	-0.147329	-0.111696
IL7R	IL7R	-0.00113211	0.0112938
IMPA1	IMPA1	0.0732813	-0.0449142
INHBB	INHBB	0.0131107	0.00322448
INHBB_betachain	INHBB	0.0325269	0.00322448
ISLR2	ISLR2	-0.127432	-0.080123
ISLR2.1	ISLR2	-0.128345	-0.080123
ITGA5	ITGA5	0.0689238	0.0324132
ITGAM	ITGAM	0.00955601	0.0507222
ITGB2	ITGB2	0.00520729	0.0193045
ITGB5	ITGB5	-0.00813213	-0.084969
ITIH1	ITIH1	0.0767267	0.0127382
ITIH4	ITIH4	0.0694322	0.0786252
ITIH5	ITIH5	-0.0503021	-0.0599313
ITM2A	ITM2A	0.029021	-0.0781759
JAM2	JAM2	-0.101206	-0.0873648
JAM3	JAM3	-0.086579	-0.0657937
KAZALD1	KAZALD1	0.00851925	-0.0257838
KDR	KDR	0.0696843	0.0517413
KHK	KHK	-0.00836352	-0.0560496
KIRREL2	KIRREL2	-0.133051	-0.111725
KIRREL2.1	KIRREL2	-0.0212057	-0.111725
KIT	KIT	-0.10655	-0.0965103
KITLG	KITLG	0.0483692	0.00210007
KLK10	KLK10	-0.0273517	-0.0324745
KLK11	KLK11	0.012653	-0.0385118
KLK11.1	KLK11	0.0280422	-0.0385118
KLK13	KLK13	0.0770718	-0.0473575
KLK13.1	KLK13	0.0429912	-0.0473575
KLK15	KLK15	-0.111742	-0.0793824
KLK4	KLK4	0.0263603	0.0516651
KLK6	KLK6	-0.0219499	0.00749059
KLK8	KLK8	-0.00842354	0.0173183
KLK8.1	KLK8	-0.00704089	0.0173183
KLKB1	KLKB1	0.0785702	0.049303
KLRB1	KLRB1	0.0510287	-0.0227399
KLRB1.1	KLRB1	0.0264113	-0.0227399
KRT18	KRT18	-0.0101857	0.0372567
KYAT1	KYAT1	0.0148529	-0.0972137
L1CAM	L1CAM	-0.0831711	-0.125844
L3HYPDH	L3HYPDH	0.0999524	0.00402578
LACTB2	LACTB2	0.126457	0.0951659
LAIR1	LAIR1	0.0578379	-0.0183358
LAIR2	LAIR2	0.00765067	0.00905899
LAMA4	LAMA4	-0.025021	0.0440501
LAMP1	LAMP1	-0.021697	-0.126658
LAYN	LAYN	-0.0846038	-0.0706014
LCAT	LCAT	-0.0607118	-0.0570265
LCN2	LCN2	0.106695	0.119681
LCP1	LCP1	0.136401	0.0687819
LCP1.1	LCP1	0.111973	0.0687819
LDLR	LDLR	-0.0061298	-0.0253979
LECT2	LECT2	-0.016053	0.141355
LECT2.1	LECT2	0.030482	0.141355
LEFTY2	LEFTY2	0.117556	0.0631635
LEFTY2.1	LEFTY2	0.0416465	0.0631635
LEPR	LEPR	0.0230729	-0.00276545
LGALS1	LGALS1	-0.0480811	0.0253683
LGALS3	LGALS3	0.0384004	0.0433601
LGALS4	LGALS4	-0.0253271	0.0943427
LGALS8	LGALS8	-0.032484	-0.0687259
LGALS9	LGALS9	0.111084	0.066135
LGMN	LGMN	-0.0467044	-0.019523
LGMN.1	LGMN	0.0380206	-0.019523
LIF	LIF	-0.00693668	0.00333143
LIFR	LIFR	-0.121132	-0.0782192
LILRA2	LILRA2	0.0167045	0.00723195
LILRA3	LILRA3	0.116341	0.0221093
LILRA5	LILRA5	0.128805	0.110805
LILRA5.1	LILRA5	0.086409	0.110805
LILRA6	LILRA6	0.0574895	0.0735724
LILRB1	LILRB1	-0.00190113	0.0248216
LILRB2	LILRB2	0.111239	0.0764215
LILRB2.1	LILRB2	0.00930899	0.0764215
LILRB4	LILRB4	-0.0426496	0.0149701
LILRB5	LILRB5	0.0137946	0.0733248
LMOD1	LMOD1	0.0319474	0.112453
LPL	LPL	-0.00339049	-0.0469075
LPO	LPO	-0.0748367	-0.101556
LRFN2	LRFN2	-0.21219	-0.0826937
LRIG1	LRIG1	-0.117309	-0.137579
LRP1	LRP1	0.0177951	-0.101193
LRP1_CD	LRP1	-0.0104228	-0.101193
LRP1_ECD	LRP1	-0.107766	-0.101193
LRP11	LRP11	-0.123869	-0.111534
LRP11.1	LRP11	-0.142045	-0.111534
LRP11.2	LRP11	-0.110763	-0.111534
LRPAP1	LRPAP1	0.0135047	-0.0262214
LRRC25_CD	LRRC25	0.0291624	-0.00174794
LRRC25_ECD	LRRC25	0.0313027	-0.00174794
LRRN1_CD	LRRN1	0.0473494	-0.0958052
LRRN1_ECD	LRRN1	-0.0348053	-0.0958052
LRTM2	LRTM2	-0.202787	-0.150542
LTA	LTA	-0.0721583	0.0503543
LY6D	LY6D	0.0409262	0.144616
LY75	LY75	-0.0175817	-0.0528259
LY9	LY9	0.0807458	0.0165935
LYPD3	LYPD3	-0.0170569	-0.0128459
LYZL2	LYZL2	-0.0704953	-0.0842039
MAG	MAG	-0.0475067	0.00132976
MAMDC2	MAMDC2	0.0535253	0.0665074
MAN1A2	MAN1A2	-0.091822	-0.087753
MAN2B2	MAN2B2	-0.0894028	-0.0937791
MANF	MANF	-0.0318431	-0.020168
MANSC1	MANSC1	-0.104177	-0.0864085
MAP1LC3A	MAP1LC3A	-0.0167358	0.0224554
MAP2K1	MAP2K1	0.0825964	0.0734574
MAPT	MAPT	0.0275394	0.0296069
MARCO	MARCO	0.10413	0.00984678
MARCO.1	MARCO	0.0124458	0.00984678
MARS1	MARS1	-0.00368674	0.0097722
MATN2	MATN2	0.102392	0.0542238
MATN3	MATN3	-0.00458175	-0.00766056
MATN3.1	MATN3	-0.0127848	-0.00766056
MB	MB	0.0743594	0.0500068
MBL2	MBL2	0.032025	0.112357
MCAM	MCAM	-0.104338	-0.0687825
MDGA1	MDGA1	-0.113525	-0.111005
MDH1	MDH1	-0.038943	-0.0567672
MDK	MDK	0.0108093	-0.0433087
MEGF10	MEGF10	-0.00940735	-0.0980315
MENT	MENT	0.00322757	-0.0084151
MEPE	MEPE	-0.0397291	-0.0283749
MERTK	MERTK	-0.0698578	-0.0653965
MERTK.1	MERTK	-0.06047	-0.0653965
MESD	MESD	-0.0573214	-0.0224841
MESD.1	MESD	-0.00419435	-0.0224841
MET	MET	-0.110915	-0.104559
MET.1	MET	-0.119164	-0.104559
METAP2	METAP2	-0.000181956	0.0151338
MFAP3	MFAP3	0.0370508	0.000154279
MFAP5	MFAP5	0.084828	0.0157238
MFGE8	MFGE8	-0.192191	-0.174319
MIA	MIA	0.0747316	0.0241711
MIF	MIF	-0.0580011	0.0193717
MIF.1	MIF	0.0597485	0.0193717
MILR1	MILR1	-0.0417383	0.0286801
MITD1	MITD1	-0.064163	0.0177807
MME	MME	0.00332375	-0.039092
MMP1	MMP1	0.027003	0.141961
MMP10	MMP10	0.113913	0.094236
MMP10.1	MMP10	0.0995635	0.094236
MMP12	MMP12	0.131856	0.242111
MMP3	MMP3	-0.0562843	-0.0115576
MMP7	MMP7	0.107144	0.1602
MMP7.1	MMP7	0.116656	0.1602
MMP8	MMP8	-0.0794785	0.132741
MMP8.1	MMP8	0.0753255	0.132741
MOG	MOG	-0.00881633	-0.0307412
MRC1	MRC1	0.0562765	0.057904
MSLN	MSLN	0.0809076	-0.0437082
MSMB	MSMB	0.118639	0.0898434
MSR1_CD	MSR1	-0.0382679	0.0997944
MSR1_ECD	MSR1	-0.0191725	0.0997944
MSR1_ECD.1	MSR1	-0.0522369	0.0997944
MSR1_ECD.2	MSR1	0.0113648	0.0997944
MSRA	MSRA	-0.0375099	0.00110084
MST1	MST1	0.00626698	0.0681178
MSTN	MSTN	0.0604918	-0.0352523
MSTN.1	MSTN	-0.0446666	-0.0352523
MXRA8_CD	MXRA8	0.00103772	-0.00646051
MXRA8_ECD	MXRA8	0.033227	-0.00646051
MYBPC1	MYBPC1	-0.00147549	0.0395961
MYDGF	MYDGF	-0.0442906	-0.0334976
MYL3	MYL3	-7.73825e-05	0.0460077
MYOC	MYOC	0.0852509	0.0176231
MYOM3	MYOM3	0.0162552	-0.00585809
MZB1	MZB1	0.122053	0.0915058
MZB1.1	MZB1	0.0389053	0.0915058
NAAA	NAAA	-0.0338875	-0.0386708
NADK	NADK	0.0506341	0.0669034
NAGPA	NAGPA	-0.0853336	-0.0730034
NBL1	NBL1	-0.0447702	0.0261662
NCAM1	NCAM1	-0.0899843	-0.0689857
NCAM1.120	NCAM1	-0.0914839	-0.0689857
NCAM2	NCAM2	-0.0426984	-0.0482719
NCAN	NCAN	-0.129703	0.0839859
NCR3LG1	NCR3LG1	0.0477181	-0.0986457
NDRG1	NDRG1	0.00120757	0.0163108
NDST1	NDST1	-0.0897368	-0.0377136
NECTIN1_CD	NECTIN1	0.0339867	-0.106846
NECTIN1_ECD	NECTIN1	-0.142609	-0.106846
NECTIN1_ECD.1	NECTIN1	-0.0136226	-0.106846
NECTIN2	NECTIN2	-0.0213297	-0.0133909
NECTIN4	NECTIN4	-0.0562376	0.143455
NEFL	NEFL	0.184057	0.164785
NELL1	NELL1	-0.0256653	-0.118541
NELL2	NELL2	0.105542	0.116802
NEO1	NEO1	-0.144186	-0.0470214
NFASC	NFASC	-0.14886	-0.097922
NHLRC3	NHLRC3	0.0755541	-0.134486
NID2	NID2	-0.0171984	0.0150845
NID2.1	NID2	-0.0489814	0.0150845
NIT2	NIT2	0.0174972	0.00585575
NLGN1	NLGN1	-0.150569	-0.0413826
NLGN1.1	NLGN1	-0.129957	-0.0413826
NLGN1.2	NLGN1	-0.144579	-0.0413826
NOTCH1	NOTCH1	-0.0807383	-0.0694866
NOTCH2	NOTCH2	-0.00281802	0.0348423
NOTCH2.1	NOTCH2	0.00135759	0.0348423
NOTCH2.2	NOTCH2	-0.023196	0.0348423
NOTCH3	NOTCH3	-0.0589094	-0.0428961
NPPC	NPPC	-0.0535948	-0.0532553
NPTN	NPTN	-0.194076	-0.126595
NPTX1	NPTX1	-0.203094	-0.165791
NPTX2	NPTX2	-0.232263	-0.198383
NPTXR	NPTXR	-0.257144	0.131208
NPTXR.1	NPTXR	-0.281313	0.131208
NPY	NPY	-0.0354767	-0.0960724
NRCAM	NRCAM	-0.171442	-0.00368147
NRGN	NRGN	-0.0459626	-0.0415312
NRP1	NRP1	-0.0250368	-0.00507086
NRP1.1	NRP1	-0.0153786	-0.00507086
NRP2	NRP2	-0.014331	-0.0127208
NRP2.1	NRP2	-0.00981429	-0.0127208
NRXN3A	NRXN3	-0.10445	-0.142468
NRXN3B	NRXN3	-0.0934392	-0.142468
NSFL1C	NSFL1C	0.0218721	0.0893502
NT5C	NT5C	0.0773478	0.0642304
NT5E	NT5E	-0.0956445	-0.123264
NT5E.1	NT5E	0.0817384	-0.123264
NTRK2	NTRK2	-0.18871	-0.122612
NTRK3	NTRK3	-0.141646	-0.125112
NUCB2	NUCB2	0.00361114	-0.0450295
NUDC_Csdomain	NUDC	0.149805	0.0761249
NUDC_Nterm	NUDC	0.083771	0.0761249
NUDT5	NUDT5	-0.0899865	-0.0145887
NXPH1	NXPH1	-0.0907842	-0.0853781
NXPH1.1	NXPH1	0.0116904	-0.0853781
NXPH3	NXPH3	0.041584	0.0107811
OBP2B	OBP2B	-0.0107651	-0.0639822
OCLN	OCLN	-0.0490693	-0.0377506
OGFR	OGFR	0.0343183	0.0668773
OGN	OGN	0.0477436	-0.0079505
OLR1	OLR1	-0.0678015	-0.0501083
OLR1.1	OLR1	-0.0783869	-0.0501083
OMD	OMD	-0.0243575	0.000882698
OMD.1	OMD	-0.041522	0.000882698
OMG	OMG	-0.0892134	0.0131893
OMP	OMP	0.0766558	0.0959949
OSCAR	OSCAR	0.0373782	0.0232628
OSCAR.1	OSCAR	0.0247869	0.0232628
OSMR	OSMR	0.0171026	-0.00486454
OXCT1	OXCT1	-0.0633026	0.0215181
OXT	OXT	0.0403311	0.106435
OXT.1	OXT	0.0825464	0.106435
P4HB	P4HB	0.0455287	-0.0245047
P4HB.1	P4HB	0.0269497	-0.0245047
PADI2	PADI2	0.00859918	0.0116205
PALM	PALM	-0.13211	-0.0703372
PAM	PAM	0.0168479	-0.115447
PAPPA	PAPPA	0.073305	0.0548045
PARK7	PARK7	-0.0367345	0.0183341
PARK7.1	PARK7	-0.0148209	0.0183341
PCBD1	PCBD1	0.105465	0.0779812
PCDH1	PCDH1	-0.126232	-0.0713577
PCDH17	PCDH17	-0.159693	-0.130613
PCDH9	PCDH9	-0.157622	-0.120773
PCOLCE	PCOLCE	0.0345601	0.0309662
PCSK9	PCSK9	-0.00744584	-0.013889
PCSK9.1	PCSK9	-0.0168859	-0.013889
PDCD1LG2	PDCD1LG2	0.0504303	-0.00373177
PDCD5	PDCD5	0.0894071	0.0460241
PDCD6	PDCD6	-0.004618	0.0175583
PDGFA	PDGFA	-0.0384324	0.0266199
PDGFRA	PDGFRA	-0.12539	-0.094144
PDGFRB	PDGFRB	0.0365506	-0.0156628
PDIA3	PDIA3	-0.0108333	-0.0289632
PDIA3.1	PDIA3	-0.0630658	-0.0289632
PDIA4	PDIA4	-0.00927415	-0.0714376
PDIA4.1	PDIA4	-0.04268	-0.0714376
PDIA4.2	PDIA4	-0.0275498	-0.0714376
PEAR1_CD	PEAR1	-0.0711839	0.0101337
PEAR1_ECD	PEAR1	0.0503674	0.0101337
PEBP1	PEBP1	0.0343361	-0.00616202
PECAM1	PECAM1	0.00917455	-0.0129503
PENK	PENK	0.0836411	-0.0407471
PGA4	PGA4	0.0084401	0.062295
PGF	PGF	0.126914	0.142031
PGLYRP1	PGLYRP1	0.0205704	0.105805
PGLYRP1.1	PGLYRP1	0.0461655	0.105805
PGLYRP2	PGLYRP2	0.121467	0.0408991
PHOSPHO1	PHOSPHO1	-0.00219348	0.06355
PI3	PI3	0.123068	0.134818
PIGR	PIGR	-0.0766558	0.00459904
PIK3IP1	PIK3IP1	0.0150091	-0.0509225
PILRA	PILRA	-0.04631	0.0215166
PILRA_deltaTM	PILRA	-0.0103975	0.0215166
PILRA_M14	PILRA	-0.0139783	0.0215166
PLA2G1B	PLA2G1B	-0.0088521	0.035298
PLA2G7	PLA2G7	0.0332224	-0.00171937
PLAT	PLAT	0.0430218	-0.0757399
PLAU	PLAU	-0.0339284	-0.0245819
PLAUR	PLAUR	-0.0481395	-0.00937436
PLG_angiostatin	PLG	0.076521	0.0560255
PLG_plasmin	PLG	0.00796381	0.0560255
PLG_plasminogen	PLG	0.0817699	0.0560255
PLIN3	PLIN3	0.0166812	0.0497263
PLPBP	PLPBP	0.105371	0.0505479
PLSCR3	PLSCR3	0.0059778	0.0715907
PLTP	PLTP	0.0380369	0.0490472
PLTP.1	PLTP	0.0662576	0.0490472
PLXDC1	PLXDC1	-0.079496	-0.0866897
PLXDC2_CD	PLXDC2	-0.0363132	-0.00275306
PLXDC2_ECD	PLXDC2	-0.0207348	-0.00275306
PLXNA4	PLXNA4	-0.190509	-0.165952
PLXNB2	PLXNB2	-0.0503461	-0.0280581
PLXNB3	PLXNB3	-0.110294	-0.0897109
PNLIP	PNLIP	0.074861	-0.000497291
PNLIPRP2	PNLIPRP2	0.0169437	0.011033
PNLIPRP2.1	PNLIPRP2	0.0582083	0.011033
PODXL2	PODXL2	0.0184257	-0.0972267
POLR2F	POLR2F	-0.0320029	0.0622421
POMC	POMC	-0.0566678	-0.0725359
POMC_ACTH	POMC	-0.0102098	-0.0725359
POMC_lipo	POMC	-0.0427119	-0.0725359
PON1	PON1	-0.0517658	0.0275136
POSTN	POSTN	0.166165	0.15801
POSTN.1	POSTN	0.187901	0.15801
PPCDC	PPCDC	0.0616866	0.0762182
PPIB	PPIB	-0.000251371	-0.0269752
PPP1R2	PPP1R2	-0.14186	0.0646074
PPP3R1	PPP3R1	-0.0306401	-0.031976
PRCP	PRCP	-0.142243	-0.128735
PRDX1	PRDX1	-0.0342128	-0.00722184
PRG2	PRG2	0.0267514	0.0453992
PRG3	PRG3	0.0164079	0.00308449
PRKAR1A	PRKAR1A	-0.0490512	0.052307
PRKAR2A	PRKAR2A	-0.00469179	-0.00562561
PRL	PRL	0.0776017	0.0339363
PRL.1	PRL	0.090935	0.0339363
PRND	PRND	-0.0500183	0.00944587
PROC	PROC	-0.0309067	0.00998953
PROC_activated	PROC	-0.0147281	0.00998953
PROS1	PROS1	0.0657043	0.054268
PRSS2	PRSS2	0.0287465	0.0510067
PRSS22	PRSS22	-0.140613	-0.0814989
PRSS27	PRSS27	-0.167162	-0.0951849
PRSS27.1	PRSS27	-0.0452823	-0.0951849
PRSS8	PRSS8	-0.0266796	-0.0644168
PRSS8.1	PRSS8	0.0401072	-0.0644168
PRTG	PRTG	-0.0379643	-0.0532292
PRTN3	PRTN3	0.0967297	0.0401543
PRTN3.1	PRTN3	0.0274927	0.0401543
PSAP	PSAP	-0.0337647	-0.0146681
PSME1	PSME1	0.0879323	0.00101044
PSME2	PSME2	0.0772738	0.0839729
PSMG3	PSMG3	0.0377094	0.00182227
PTGDS	PTGDS	-0.0621229	0.024668
PTGR1	PTGR1	0.00055763	-0.0272754
PTGR1.1	PTGR1	0.0409179	-0.0272754
PTH1R	PTH1R	-0.0538957	-0.0585161
PTN	PTN	-0.0381195	-0.0319968
PTP4A3	PTP4A3	0.0119706	-0.0671161
PTPRR	PTPRR	-0.177157	-0.0244925
PTPRS	PTPRS	-0.0771499	-0.0527195
PTS	PTS	0.022971	-0.0507024
PVR	PVR	-0.0255962	-0.108464
PYDC1	PYDC1	-0.0382315	0.0209413
PZP	PZP	0.0207472	0.0710712
QDPR	QDPR	-0.0162956	-0.0742018
QPCT	QPCT	-0.179106	-0.112001
QSOX1	QSOX1	0.00793596	0.0025982
RARRES2	RARRES2	0.0208056	0.0114065
RBKS	RBKS	0.0521991	-0.0391799
RBP1	RBP1	0.0212221	-0.00363612
RBP1.1	RBP1	0.0162732	-0.00363612
REG1A	REG1A	0.0661934	0.0926406
REG1B	REG1B	0.0397973	0.0700328
REG1B.1	REG1B	-0.00495945	0.0700328
REG1B.2	REG1B	-0.0514123	0.0700328
REG3A	REG3A	0.0708768	0.143111
REG3A.1	REG3A	0.0752028	0.143111
REG4	REG4	0.115222	0.0951799
RELT	RELT	-0.0826951	-0.0391851
RELT.1	RELT	-0.109335	-0.0391851
REN	REN	-0.0502142	-0.0223727
RET	RET	-0.118653	-0.116329
RETN	RETN	0.116799	0.106359
RGMA	RGMA	-0.121125	-0.0833437
RGMB	RGMB	-0.141519	-0.100902
RHOC	RHOC	0.00191898	0.141165
RNASE1	RNASE1	0.00115651	-0.00864728
RNASE10	RNASE10	0.0597729	0.0329768
RNASE3	RNASE3	0.0499049	0.0502023
RNASE3.1	RNASE3	0.0464949	0.0502023
RNASE4	RNASE4	0.089425	0.0359195
RNASE6	RNASE6	-0.00205962	0.00579875
RNASET2	RNASET2	-0.0228531	-0.0780398
RNF149	RNF149	0.0444376	-0.0558949
ROBO1	ROBO1	-0.14651	-0.0830222
ROBO2	ROBO2	-0.154241	-0.125571
ROBO2.1	ROBO2	-0.13681	-0.125571
ROR1	ROR1	-0.108089	-0.0813355
ROR1.1	ROR1	-0.093915	-0.0813355
RSPO1	RSPO1	0.0828365	-0.0280743
RSPO1.1	RSPO1	-0.0364929	-0.0280743
RSPO3	RSPO3	-0.139758	-0.0508159
RSPO3.1	RSPO3	-0.15106	-0.0508159
RTN4R	RTN4R	-0.226707	-0.241117
RWDD1	RWDD1	0.110359	0.0806523
S100A11	S100A11	0.0622077	0.100686
S100A13	S100A13	-0.08304	0.0485233
S100A4	S100A4	0.0967624	0.204785
S100A4.1	S100A4	-0.0736355	0.204785
SAA4	SAA4	0.106133	0.039281
SBSN	SBSN	0.00719056	0.0681101
SCARA5	SCARA5	0.0651485	0.0035833
SCARB2	SCARB2	-0.0176361	-0.0165147
SCARF1	SCARF1	-0.0660298	-0.0374307
SCARF2_CD	SCARF2	-0.00211715	0.0593407
SCARF2_ECD	SCARF2	0.0841945	0.0593407
SCG3	SCG3	-0.0310252	0.053166
SCLY	SCLY	0.0555501	0.0426744
SCN2B	SCN2B	-0.131287	-0.133978
SCN4B	SCN4B	-0.0138093	-0.132915
SCPEP1	SCPEP1	-0.0170276	0.031147
SELE	SELE	0.073489	0.0719174
SELL	SELL	0.0232766	0.043125
SELP	SELP	0.0581599	0.133307
SELPLG	SELPLG	0.0157837	-0.055746
SEMA3G	SEMA3G	-0.0977997	0.0114149
SEMA4C	SEMA4C	-0.0407137	-0.105565
SEMA4D	SEMA4D	-0.101989	-0.147134
SEMA6C	SEMA6C	-0.0264864	-0.0343045
SEMA6C_C	SEMA6C	0.0112904	-0.0343045
SEMA7A	SEMA7A	-0.195135	-0.175884
SERPINA1	SERPINA1	0.0823991	0.108543
SERPINA11	SERPINA11	0.0300387	0.021879
SERPINA12	SERPINA12	0.0345645	0.0701307
SERPINA3	SERPINA3	-0.00170657	0.0920747
SERPINA3_complex	SERPINA3	0.114656	0.0920747
SERPINA4	SERPINA4	0.0851792	0.0606992
SERPINA4.1	SERPINA4	0.0778921	0.0606992
SERPINA6	SERPINA6	-0.0260961	0.0641447
SERPINA7	SERPINA7	0.0672657	0.072664
SERPINA9	SERPINA9	0.0599246	0.0761172
SERPINB1	SERPINB1	-0.0735916	-0.0219402
SERPINB8	SERPINB8	0.0519491	0.0128615
SERPINB9	SERPINB9	0.0742749	-0.0395057
SERPINC1	SERPINC1	0.00127144	0.064151
SERPIND1	SERPIND1	0.060766	0.0243122
SERPINE1	SERPINE1	0.179051	0.195239
SERPINE2	SERPINE2	-0.0144397	-0.0601092
SERPINE2.1	SERPINE2	-0.0559117	-0.0601092
SERPINF1	SERPINF1	-0.0159871	-0.00258717
SERPINF1.1	SERPINF1	-0.0303106	-0.00258717
SERPINF2	SERPINF2	0.0514622	0.031005
SERPING1	SERPING1	0.00334878	0.0472839
SERPING1.1	SERPING1	0.0756757	0.0472839
SERPINI2	SERPINI2	0.0320046	-0.0357877
SEZ6L	SEZ6L	-0.131969	-0.0984177
SEZ6L2	SEZ6L2	-0.0363501	-0.0824505
SFRP1	SFRP1	-0.038808	-0.0543411
SFRP1.1	SFRP1	-0.0652982	-0.0543411
SFRP4	SFRP4	0.0611281	-0.00200228
SFRP4.1	SFRP4	0.0552887	-0.00200228
SFTPD	SFTPD	0.0466453	-0.0141587
SGSH	SGSH	-0.127641	0.00334725
SHBG	SHBG	0.0969464	0.0553926
SHBG.1	SHBG	0.0929815	0.0553926
SHMT1	SHMT1	-0.0142483	0.0560761
SIAE	SIAE	-0.178937	-0.154088
SIGLEC1	SIGLEC1	-0.0373214	0.0594662
SIGLEC5	SIGLEC5	0.029328	0.0143592
SIGLEC5.1	SIGLEC5	0.0223686	0.0143592
SIGLEC5.2	SIGLEC5	0.0515351	0.0143592
SIGLEC7	SIGLEC7	0.0483894	0.0601287
SIGLEC8	SIGLEC8	-0.00670226	0.0386266
SIGLEC9	SIGLEC9	0.0116496	0.0603012
SIRPA	SIRPA	-0.130374	-0.00844147
SIRPA.1	SIRPA	0.053003	-0.00844147
SIRPB1	SIRPB1	-0.0209237	-0.0662117
SIRT2	SIRT2	0.00328364	-0.0451883
SIRT2.1	SIRT2	0.0341115	-0.0451883
SLAMF8	SLAMF8	-0.0128769	-0.0264404
SLITRK1	SLITRK1	-0.146744	-0.105668
SLITRK1.1	SLITRK1	-0.165803	-0.105668
SLITRK2	SLITRK2	-0.137182	-0.130037
SLITRK6	SLITRK6	-0.0389845	-0.0846497
SMAD5	SMAD5	0.0157594	-0.00655276
SMOC1	SMOC1	0.0485152	0.000171016
SMOC1.1	SMOC1	0.0525879	0.000171016
SMOC2	SMOC2	0.150675	0.15813
SMPD1	SMPD1	-0.082113	-0.0393364
SMPDL3A	SMPDL3A	-0.0633517	-0.0546136
SMPDL3A.1	SMPDL3A	-0.0215458	-0.0546136
SMTN	SMTN	0.153366	0.128331
SNAP23	SNAP23	0.0848795	0.0517435
SNAP25	SNAP25	0.120546	-0.0710728
SNAP29	SNAP29	0.0504708	-0.00735637
SNCG	SNCG	0.0262314	-0.00775741
SOD1	SOD1	-0.0303848	-0.0629827
SOD2	SOD2	-0.130581	-0.0394068
SOD3	SOD3	0.010278	0.012463
SOD3.1	SOD3	-0.0110742	0.012463
SORCS2	SORCS2	-0.0495783	-0.0409391
SORD	SORD	-0.0608803	0.0474381
SORT1	SORT1	0.0308242	-0.0675929
SOST	SOST	0.11818	0.0443692
SOST.1	SOST	-0.00115777	0.0443692
SPARC	SPARC	0.0390645	0.0188083
SPARC.1	SPARC	-0.0143246	0.0188083
SPARCL1	SPARCL1	-0.0354454	-0.0623887
SPARCL1.1	SPARCL1	-0.0212127	-0.0623887
SPART	SPART	0.0699168	0.0463495
SPINK1	SPINK1	0.0287925	0.121702
SPINK2	SPINK2	-0.0576942	-0.0894364
SPINK6	SPINK6	-0.0441897	-0.0713419
SPINT1	SPINT1	0.0511725	-0.0429252
SPINT2	SPINT2	-0.0280075	-0.061922
SPOCK1	SPOCK1	-0.0426951	-0.121919
SPOCK1.1	SPOCK1	-0.0836404	-0.121919
SPON1	SPON1	-0.00869533	-0.00812309
SPON2	SPON2	0.0132355	-0.0361509
SPP1	SPP1	0.000413778	-0.0472586
ST13	ST13	0.0574422	0.0128533
ST3GAL1	ST3GAL1	0.0186377	-0.0131832
ST6GAL1	ST6GAL1	0.00915964	0.00569729
ST8SIA1	ST8SIA1	-0.060423	-0.0494881
ST8SIA1.1	ST8SIA1	-0.0162638	-0.0494881
STAB2	STAB2	-0.0329248	0.0558069
STAMBP	STAMBP	-0.0591774	0.0447142
STC1	STC1	-0.0112694	-0.00694907
STC2	STC2	-0.0328732	-0.0499232
STX1B	STX1B	-0.0605489	-0.054324
STX4	STX4	0.133805	-0.00448975
STX8	STX8	-0.0862101	-0.0346686
SUMF2	SUMF2	0.0749455	-0.125475
SUOX	SUOX	-0.110509	-0.0781115
SV2A	SV2A	-0.0888674	-0.0777848
SYT1	SYT1	-0.0959783	-0.0618082
TACSTD2	TACSTD2	0.00860116	-0.0121199
TACSTD2.1	TACSTD2	-0.0311305	-0.0121199
TAFA5	TAFA5	-0.0937645	-0.0691563
TAX1BP1	TAX1BP1	-0.0815709	-0.0397033
TBCA	TBCA	-0.094196	0.0622334
TCN1	TCN1	0.0333255	0.0256479
TCN1.1	TCN1	0.0335591	0.0256479
TCN2_apo	TCN2	0.0468281	0.00403207
TCN2_holo	TCN2	0.0311257	0.00403207
TDGF1	TDGF1	0.00466152	0.00211281
TEK	TEK	-0.0505065	-0.0916554
TF	TF	0.049655	-0.00914594
TFF1	TFF1	0.00755344	0.144565
TFF2	TFF2	0.0346181	0.157531
TFF2.1	TFF2	0.104157	0.157531
TFF3	TFF3	0.0406474	0.0479151
TFF3.1	TFF3	0.0516025	0.0479151
TFPI	TFPI	0.125968	0.0788526
TFPI2	TFPI2	-0.128746	-0.128944
TFRC_CD	TFRC	0.0346878	0.0392221
TFRC_ECD	TFRC	-0.00158826	0.0392221
TGFB1	TGFB1	0.0866499	0.0927082
TGFB1.1	TGFB1	0.0759562	0.0927082
TGFB1.2	TGFB1	0.0148936	0.0927082
TGFB2	TGFB2	-0.0010545	0.0383557
TGFBI	TGFBI	0.10515	0.0668983
TGFBR1	TGFBR1	-0.00010038	0.0726078
TGFBR2	TGFBR2	-0.0157508	0.0621101
TGFBR3	TGFBR3	-0.0478095	-0.000443343
TGM2	TGM2	0.0885483	0.10224
THBS2	THBS2	-0.00522865	0.0101046
THBS2.1	THBS2	0.0690036	0.0101046
THBS4	THBS4	0.000152831	0.0311553
THOP1	THOP1	-0.00819353	-0.00258882
THY1	THY1	-0.13963	0.051014
TIE1	TIE1	-0.0874455	-0.0307782
TIMD4	TIMD4	0.0830859	0.030375
TIMM10	TIMM10	0.0587978	-0.00052033
TIMP1	TIMP1	0.170836	0.117979
TIMP1.1	TIMP1	0.158305	0.117979
TIMP1.2	TIMP1	0.126319	0.117979
TIMP2	TIMP2	0.112204	0.0334838
TIMP3	TIMP3	-0.0968243	-0.0998199
TIMP4	TIMP4	-0.0936845	-0.0923714
TINAGL1	TINAGL1	-0.0161095	-0.0177282
TLR1_CD	TLR1	0.0463787	-0.073707
TLR1_ECD	TLR1	0.0202432	-0.073707
TLR3	TLR3	-0.150303	-0.125771
TMEM106A	TMEM106A	-0.0863925	-0.120814
TMEM132A	TMEM132A	-0.132099	-0.0542676
TMEM25	TMEM25	-0.117745	-0.113061
TMPRSS5	TMPRSS5	-0.0125343	-0.0126842
TNC	TNC	0.0213392	0.144512
TNC.1	TNC	0.0105321	0.144512
TNC.2	TNC	0.144943	0.144512
TNC.3	TNC	0.120251	0.144512
TNC.4	TNC	0.108393	0.144512
TNC.5	TNC	0.0416291	0.144512
TNC.6	TNC	0.10408	0.144512
TNC.7	TNC	0.147704	0.144512
TNFRSF10A	TNFRSF10A	0.0398423	0.0315094
TNFRSF10B	TNFRSF10B	-0.0320373	0.0180413
TNFRSF10B_D	TNFRSF10B	-0.0439117	0.0180413
TNFRSF10B_ECD	TNFRSF10B	-0.0457452	0.0180413
TNFRSF11A	TNFRSF11A	-0.0681062	0.0118178
TNFRSF11B	TNFRSF11B	0.194315	0.172566
TNFRSF12A	TNFRSF12A	-0.0375647	0.0542067
TNFRSF13B	TNFRSF13B	0.0852525	0.074727
TNFRSF13C	TNFRSF13C	-0.0194556	-0.0637502
TNFRSF14	TNFRSF14	-0.0390336	-0.0456802
TNFRSF14.1	TNFRSF14	0.00802028	-0.0456802
TNFRSF14.2	TNFRSF14	-0.141453	-0.0456802
TNFRSF17	TNFRSF17	0.087188	0.067862
TNFRSF19	TNFRSF19	-0.0116288	0.0167345
TNFRSF1A	TNFRSF1A	0.0295145	0.0160669
TNFRSF1B	TNFRSF1B	0.0561778	0.0369495
TNFRSF1B.1	TNFRSF1B	0.0480604	0.0369495
TNFRSF21	TNFRSF21	-0.115119	0.00106467
TNFRSF21.1	TNFRSF21	-0.142282	0.00106467
TNFRSF4	TNFRSF4	-0.131448	-0.0940263
TNFRSF6B	TNFRSF6B	0.102268	0.0358248
TNFRSF8	TNFRSF8	0.144365	-0.065012
TNFRSF9	TNFRSF9	-0.105622	0.0679277
TNFRSF9.1	TNFRSF9	0.0572181	0.0679277
TNFSF10	TNFSF10	0.0309071	-0.0705917
TNFSF12	TNFSF12	-0.181456	-0.131282
TNFSF13B	TNFSF13B	0.0259386	0.0399592
TNFSF14	TNFSF14	-0.020542	-0.0847009
TNFSF14.1	TNFSF14	0.0468626	-0.0847009
TNFSF8	TNFSF8	-0.0717375	-0.0427939
TNFSF9	TNFSF9	0.037901	-0.0911881
TNR	TNR	-0.060322	-0.0507039
TNXB	TNXB	0.0710299	-0.0217769
TOMM20	TOMM20	-0.00557543	-0.0356938
TP53I3	TP53I3	0.020352	0.0863712
TPD52L2	TPD52L2	0.141445	0.0670851
TPK1	TPK1	0.0155403	0.00777707
TPP1	TPP1	-0.159762	-0.0909541
TPSAB1	TPSAB1	-0.00784992	0.00785199
TREM2	TREM2	0.0261158	0.0280067
TREM2.1	TREM2	0.030668	0.0280067
TREM2.2	TREM2	0.0361806	0.0280067
TREML2	TREML2	0.0815334	0.0129995
TRIAP1	TRIAP1	0.0469303	-0.0150596
TWF2	TWF2	0.0459183	0.0390062
TXLNA	TXLNA	0.0304902	-0.0219052
TXLNA.1	TXLNA	-0.0134602	-0.0219052
TXN	TXN	-0.0302967	0.0117076
TXNDC5	TXNDC5	0.0200957	-0.00886601
TXNRD1	TXNRD1	-0.0541183	-0.0101269
TYMP	TYMP	0.121739	0.0644653
TYRO3	TYRO3	-0.164944	-0.124614
TYRO3.1	TYRO3	-0.14975	-0.124614
ULBP2	ULBP2	-0.144569	-0.16465
ULBP2.1	ULBP2	-0.0678463	-0.16465
UMOD	UMOD	0.0266203	0.00852472
UNC5D	UNC5D	-0.152892	-0.124442
UNC5D.1	UNC5D	-0.153104	-0.124442
UNC5D.2	UNC5D	-0.145102	-0.124442
UROD	UROD	-0.0729892	0.00626678
USP8	USP8	0.0453695	0.00178098
VASN	VASN	-0.0306223	-0.012313
VCAM1	VCAM1	-0.0120375	0.088692
VCAM1.1	VCAM1	0.0298627	0.088692
VCAN	VCAN	-0.00138817	-0.05596
VEGFA	VEGFA	0.0434182	-0.0662626
VEGFA.1	VEGFA	0.00519084	-0.0662626
VEGFA165	VEGFA	0.0250702	-0.0662626
VEGFB	VEGFB	0.175126	-0.00251408
VEGFC	VEGFC	-0.130083	-0.102129
VEGFD	VEGFD	0.0335388	-0.00290272
VEGFD.1	VEGFD	0.0291206	-0.00290272
VIT	VIT	0.0340809	0.0185729
VIT.1	VIT	0.0562843	0.0185729
VNN2	VNN2	0.090233	-0.0286132
VNN2.1	VNN2	-0.00811315	-0.0286132
VSIG4	VSIG4	0.103342	0.135066
VSIR_CD	VSIR	0.0124774	-0.0748691
VSIR_ECD	VSIR	-0.0595791	-0.0748691
VSNL1	VSNL1	-0.0552971	-0.0724503
VSNL1.1	VSNL1	-0.0430839	-0.0724503
VTA1	VTA1	0.0334925	-0.0073681
VTI1A	VTI1A	-0.0973643	-0.0476252
VWA1	VWA1	0.0338876	0.0041748
VWC2	VWC2	-0.140212	-0.0845434
VWC2.1	VWC2	-0.126304	-0.0845434
VWF	VWF	0.116928	0.149706
WFDC1	WFDC1	-0.0072955	-0.0871173
WFDC2	WFDC2	-0.0829528	-0.11058
WFIKKN1	WFIKKN1	-0.0124736	-0.0339375
WFIKKN2	WFIKKN2	-0.075952	-0.00200981
WFIKKN2.1	WFIKKN2	-0.0745918	-0.00200981
WIF1	WIF1	-0.182332	-0.164699
WIF1.1	WIF1	-0.179426	-0.164699
WWP2	WWP2	-0.023252	0.0215234
XCL1	XCL1	0.0220697	-0.0489943
XCL1.1	XCL1	-0.00616484	-0.0489943
XG	XG	0.00217673	0.0643508
YAP1	YAP1	0.169569	0.0963363
YES1	YES1	0.031373	-0.0367859
YWHAQ	YWHAQ	0.12687	0.1173
