# Supplementary material for: Identification of distinct and shared biomarker panels in different manifestations of cerebral small-vessel disease through proteomic profiling
Source: Nat Aging. 2026 Feb 24;6(3):703–21. doi: 10.1038/s43587-026-01081-7 (PMC13004690; doi:10.1038/s43587-026-01081-7)
Supplement: Supplementary file 11 — Statistical Source data. [file 43587_2026_1081_MOESM11_ESM.xlsx]

## Sheet: Fig_7a_soma
Biomarker	Standardized_somaplasma	P_somaplasma	P_FDR_somaplasma
MMP7	0.165161	4.83414e-10	3.68361e-07
TNFRSF11B	0.134584	1.83384e-07	6.98694e-05
LEFTY2	0.12709	3.11119e-06	0.000474145
MMP12	0.124649	5.81873e-07	0.000147796
SERPINA1	0.119649	4.89437e-05	0.00435571
TFF2.1	0.114146	2.68238e-05	0.00291997
C7	0.106332	0.000188382	0.0110421
SMOC2	0.105743	9.42404e-05	0.00610786
GDF15	0.104701	2.08608e-06	0.000397398
PI3	0.103341	9.54072e-05	0.00610786
C5.1	0.103168	0.00045005	0.0180494
PRSS8	0.0957655	0.000878674	0.0303879
C9	0.0925855	0.00131368	0.0348847
NELL2	0.0924855	0.000917222	0.0303879
DLL1.1	0.0920644	0.00143291	0.0360004
TIMP1.1	0.0913854	0.000286678	0.0145632
VWC2.1	0.0911673	0.00102479	0.0312355
PRSS22	0.0902491	0.00146458	0.0360004
PLXDC1	0.0898338	0.00201138	0.0421938
TIMP1	0.0886934	0.00101382	0.0312355
C9.1	0.088258	0.00216192	0.0421938
TFF3.1	0.0880744	0.0022149	0.0421938
CST6.1	0.087822	0.00132586	0.0348847
WFDC2	0.086846	0.000321476	0.0145717
COL3A1	0.0867458	0.00311241	0.0484012
HS6ST2	0.0846287	0.00414509	0.0595955
VWC2	0.0838712	0.00240679	0.043666
REG3A	0.0832301	0.00219629	0.0421938
FSTL3	0.0819725	0.000833959	0.0302608
ITIH4	0.0813414	0.00598876	0.07868
CPLX2	0.0805543	0.00393193	0.057618
GHRL.2	0.0801485	0.00519089	0.069394
C7.1	0.0797963	0.00724432	0.0896618
TFF3	0.0796097	0.00232051	0.0431276
PGA4	0.0788959	0.00826452	0.0968857
CCL14	0.0783486	0.00437199	0.0616937
MSR1.2	0.0778625	0.00212941	0.0421938
CD80.1	0.0761011	0.0102656	0.100287
CLSTN2	0.076073	0.0100988	0.100287
SCN2B	0.0748512	0.010672	0.101614
RTN4R	0.0746617	0.00980443	0.100287
PLG.1	0.0742907	0.0100994	0.100287
CA11	0.0740426	0.0126773	0.107987
GZMA	0.0738702	0.013281	0.109593
NRXN3	0.0732547	0.00848429	0.097955
APOF	0.0712982	0.0121581	0.105278
LRP11.2	0.0709395	0.0127841	0.107987
CGA	0.0706795	0.0120883	0.105278
COL6A3.1	0.0703542	0.0104127	0.100437
SERPINA3.1	0.0700898	0.0165849	0.121517
F9.1	0.069099	0.0187209	0.131197
REG4	0.0689722	0.0139986	0.111114
CST6	0.0689238	0.0154856	0.116832
RSPO3.1	0.0680877	0.00899968	0.0993878
CSF1	0.0676369	0.0186494	0.131197
MATN2	0.0670971	0.0137807	0.110536
VSIG4	0.0668237	0.0116271	0.105278
TXNDC15	0.0667502	0.0250513	0.155628
LGALS9	0.0663827	0.0242542	0.155309
TIMP1.2	0.066116	0.0209052	0.14223
IL6	0.0659191	0.0259266	0.158048
GHRL	0.0659037	0.018767	0.131197
EFNA1	0.0654419	0.023271	0.151908
CCDC80	0.064725	0.00687882	0.0886116
RNF149	0.0646956	0.0293608	0.164026
POSTN	0.0646866	0.0248522	0.155628
SERPINA7	0.0643527	0.0286119	0.161498
KYAT1	0.0642421	0.0307027	0.164757
POSTN.1	0.0642406	0.0251211	0.155628
CXCL8	0.0639469	0.0304036	0.164309
CDH15	0.0639302	0.0283691	0.161498
PVR	0.0637715	0.0325488	0.167582
LPO	0.0632297	0.031354	0.165915
WIF1.1	0.0631102	0.0285687	0.161498
ESM1	0.0628352	0.0267035	0.160221
SCN4B	0.0622705	0.0349149	0.176098
ADAMTSL2	0.0619514	0.0323747	0.167582
AMBP	0.0616317	0.0265296	0.160221
NRXN3.1	0.0615234	0.0297765	0.164309
NPTX2	0.0614281	0.0332833	0.170214
FABP1	0.0613823	0.034186	0.173665
FGFR2	0.06125	0.0389069	0.185294
LRP11	0.0609178	0.032065	0.167582
F9	0.0602368	0.0397063	0.186767
LRP11.1	0.0590009	0.0410775	0.192031
DPP6	0.0588458	0.048809	0.214985
LAMA4	0.0587411	0.047067	0.209737
TNC.4	0.058468	0.0424063	0.197034
CPM	0.0582187	0.0495847	0.217147
RSPO3	0.0580578	0.0381084	0.182633
TFPI2	0.0578491	0.0463433	0.207727
SCARF2	0.0575067	0.0250399	0.155628
EPHB6.1	0.05742	0.0395879	0.186767
NCAM1	0.0570756	0.0546429	0.233921
MFGE8	0.0568238	0.0510045	0.222088
HSPA1A.8	0.056529	0.057837	0.244094
CCL15.2	0.0561592	0.0459238	0.207065
SERPINA3	0.0559369	0.0591784	0.247769
CFB	0.0557765	0.0579804	0.244094
BMPER	0.0553012	0.0608976	0.250832
REG1B	0.0548667	0.052113	0.225626
C5	0.0546108	0.0643778	0.258189
MRC1	0.0542222	0.0628634	0.255684
CRIM1	0.0539255	0.0699225	0.271842
CSF1.1	0.05392	0.070651	0.271967
TNFRSF14	0.0538367	0.0714392	0.272183
REG1A	0.0538296	0.0552646	0.23526
HSPB6	0.0532024	0.0365428	0.179823
CCL15.1	0.0529221	0.0662462	0.26099
FAM171B.2	0.0524655	0.0768417	0.28016
C1QL2	0.0523923	0.0748333	0.278884
KIRREL2.1	0.0522537	0.0794515	0.288295
TNFRSF1B.1	0.0518528	0.0436895	0.200551
SV2A	0.05185	0.0809104	0.288424
RNASET2	0.0515157	0.0664463	0.26099
IFNGR1	0.0514949	0.0828556	0.292296
HSPA1A.4	0.0514073	0.081125	0.288424
PCDH1	0.0499984	0.0941474	0.309226
SPINK1	0.0499863	0.0936496	0.30921
IDS	0.0497961	0.0937368	0.30921
C3.4	0.0496792	0.0913162	0.306894
GNLY.1	0.0494361	0.0913766	0.306894
LAYN	0.0493925	0.0950711	0.310919
OMP	0.0492296	0.0968129	0.312591
CCL15	0.0489214	0.0934441	0.30921
PTPRR	0.0489081	0.0986888	0.317303
DSCAM	0.0489033	0.101507	0.323632
MANSC1	0.0486657	0.0908062	0.306894
C1QTNF1	0.0484421	0.0964803	0.312591
HEPH	0.0481229	0.107645	0.33269
NCAM1.1	0.0480476	0.105423	0.331287
TNC.7	0.0478194	0.104273	0.330246
MZB1	0.0471063	0.10996	0.336504
CD300E.1	0.0471017	0.114472	0.339375
FABP3	0.0469776	0.111612	0.338838
TAFA5	0.0469559	0.114356	0.339375
POLR2F	0.0469381	0.115616	0.339375
LRFN2	0.0468043	0.114277	0.339375
SELE	0.0466429	0.115746	0.339375
IL1R2.1	0.0464154	0.11973	0.344445
CLSTN3	0.0463743	0.107241	0.33269
CTSO	0.0461065	0.119548	0.344445
PDIA4.1	0.0450883	0.115091	0.339375
NEFL	0.0450462	0.128475	0.359918
ICAM5.1	0.0448954	0.118704	0.344445
DCC	0.0448564	0.121836	0.346413
SIGLEC9	0.0444503	0.136275	0.363972
ALCAM	0.0444442	0.10784	0.33269
GNLY	0.044428	0.13047	0.360462
CCN5	0.0443331	0.0691103	0.270062
HSPA1A.2	0.0433449	0.133295	0.362753
F3	0.0431802	0.143929	0.374313
ENTPD2	0.0431404	0.148305	0.379223
QPCT	0.0426787	0.138729	0.367055
EPHB6	0.0424032	0.134508	0.363458
TYRO3.1	0.0423707	0.151324	0.384362
TNC.6	0.0422895	0.140189	0.368357
NCAM2	0.0422831	0.148906	0.379485
CD48	0.0419929	0.131045	0.360462
CXCL9.1	0.0419414	0.129558	0.360462
IGFBP2.1	0.0416918	0.106081	0.331287
TNFRSF1B	0.0416234	0.119787	0.344445
MMP10	0.0415021	0.153532	0.386784
COL6A3	0.0411593	0.168253	0.408703
UNC5D.1	0.0410367	0.148225	0.379223
EFNB2	0.0409897	0.136763	0.363972
TNC.2	0.0407655	0.164702	0.406158
CFD.1	0.0406579	0.158394	0.393148
NECTIN1.2	0.0404637	0.170258	0.411861
CA4	0.0404602	0.168416	0.408703
MMP10.1	0.0403267	0.168237	0.408703
CHIT1	0.0402074	0.156019	0.390964
YWHAG	0.0400475	0.171907	0.414534
RGMA	0.0396927	0.16615	0.408406
WFDC1	0.0396434	0.115797	0.339375
ROR1.1	0.0395838	0.151843	0.3844
BPIFB1	0.0387819	0.177869	0.423552
CFD	0.0387379	0.180906	0.429363
ROR1	0.0383824	0.175476	0.420417
IGFBP2	0.0382121	0.130952	0.360462
CDCP1	0.0381909	0.134985	0.363459
TNC.3	0.0381506	0.183298	0.429363
CD14.1	0.0381176	0.184818	0.429363
TMEM25	0.0380494	0.202173	0.447836
REG3A.1	0.0379115	0.20325	0.448088
ISLR2	0.0378751	0.189189	0.43309
IGF1R	0.0377354	0.197896	0.444553
RELT.1	0.0375286	0.156723	0.390964
ADGRB3	0.0374868	0.204051	0.448088
CD14	0.0374606	0.194826	0.440527
IGSF3	0.037311	0.186741	0.431202
ULBP2	0.0371195	0.20997	0.459646
IGFBP2.3	0.0368761	0.1538	0.386784
TIMP4	0.0366654	0.176001	0.420417
HSPA1A.7	0.0364699	0.199693	0.444929
GH1	0.0363937	0.217336	0.466508
ICAM5	0.0363507	0.21052	0.459646
NFASC	0.0363219	0.213261	0.461661
EPHA4.1	0.0362674	0.211855	0.461238
CRIP2	0.0360931	0.200711	0.445895
LMOD1	0.0356575	0.233726	0.487943
LIFR	0.0355481	0.228016	0.482473
CDH1.1	0.0353989	0.231112	0.485479
AOC3	0.0352424	0.231346	0.485479
C1RL	0.0349558	0.235628	0.49057
CHL1	0.0348056	0.238731	0.494418
CD99L2	0.0347113	0.241485	0.495987
POMC.1	0.0345375	0.2445	0.499488
CPM.1	0.03439	0.245529	0.50025
IGFBP2.2	0.0343194	0.191383	0.436628
LILRA5.1	0.0340708	0.24241	0.496549
EPHA4	0.0339576	0.239003	0.494418
KLK7	0.0338567	0.240072	0.494418
CDH1	0.0332374	0.257182	0.514364
AMIGO2.1	0.0326388	0.264763	0.526762
IL6ST	0.0324532	0.271774	0.536508
MSR1.1	0.0322904	0.278614	0.541592
TNFRSF14.1	0.0322119	0.27553	0.538343
VEGFA.2	0.0319381	0.249721	0.504741
CDH1.2	0.031918	0.270934	0.536508
EPHA10.1	0.0319129	0.273864	0.537847
MZB1.1	0.0317827	0.284281	0.542913
CCL16	0.0315645	0.284228	0.542913
PRTG	0.0313095	0.289183	0.545737
UNC5D	0.0312718	0.271158	0.536508
BPIFB1.1	0.0310463	0.280896	0.541966
PGLYRP1.1	0.0310121	0.297723	0.551064
WIF1	0.0308386	0.29495	0.550908
HSPA1A	0.0307974	0.288461	0.545737
ANXA3	0.0306756	0.302683	0.551731
CPXM1	0.0305643	0.28094	0.541966
CHIT1.1	0.0303278	0.277825	0.54144
LILRA5	0.0302367	0.310757	0.55717
EFEMP1	0.030227	0.172544	0.414758
NPTN	0.0302258	0.298081	0.551064
TNC.1	0.0301035	0.304727	0.551731
RETN	0.0300068	0.295697	0.550908
S100A11	0.0299232	0.309616	0.55717
ICAM5.2	0.0299201	0.304552	0.551731
LECT2.1	0.0296672	0.304828	0.551731
CD5L	0.029587	0.31019	0.55717
OXT.1	0.0295493	0.321527	0.570212
LRP1.2	0.0291656	0.326274	0.571688
LILRB5	0.0290035	0.330641	0.574223
CCN1	0.0287545	0.331348	0.574223
IFNAR1	0.0286695	0.327457	0.571688
AMIGO2	0.0282755	0.321773	0.570212
PLTP.1	0.0282415	0.342751	0.585597
TYRO3	0.0278161	0.350228	0.594373
FLT3LG.1	0.0273777	0.346379	0.590471
FAS.3	0.0272339	0.323468	0.571688
MERTK	0.0271961	0.358124	0.604388
MST1	0.0270116	0.365311	0.611216
CD80	0.0265884	0.371702	0.611216
PDGFRA	0.0264871	0.370008	0.611216
ADA	0.0263993	0.369909	0.611216
ROBO2.1	0.0263535	0.351277	0.594829
TFF1	0.0261881	0.358508	0.604388
NPTX1	0.026148	0.368356	0.611216
ADAM15	0.0260833	0.382603	0.619269
ITM2A	0.0260656	0.378725	0.617962
TNFRSF4	0.0255604	0.388906	0.625204
IGFBP4	0.0255202	0.378471	0.617962
CAPG	0.0253072	0.318843	0.56899
GPC1	0.0252701	0.387903	0.624909
ISLR2.1	0.0252145	0.378207	0.617962
HSPA1A.1	0.0250166	0.391237	0.625771
CRH	0.0249788	0.40456	0.641457
FAS	0.0248748	0.372184	0.611216
C3	0.0243324	0.412523	0.648128
LEFTY2.1	0.0240362	0.41501	0.649358
GZMA.1	0.0239513	0.404909	0.641457
MMP1	0.0239282	0.391723	0.625771
ACAN	0.0239244	0.4212	0.656348
CDH2	0.0236813	0.426921	0.65853
GFRA2	0.0236542	0.423983	0.657152
CA4.1	0.0233589	0.428221	0.659201
KIRREL2	0.0233417	0.42272	0.657152
SPARCL1	0.0230987	0.424303	0.657152
IL17RB	0.023068	0.434897	0.666784
RGMB	0.0229948	0.40691	0.642772
COL15A1	0.0229657	0.414248	0.649358
MSR1.3	0.0224578	0.451157	0.67941
CBLN4	0.0222009	0.426151	0.65853
CCL21	0.0221874	0.449475	0.678217
LRP1.1	0.0220584	0.460144	0.686984
CNTNAP2	0.0219528	0.444023	0.673995
CLMP	0.0219238	0.440102	0.67206
OLR1.1	0.0218207	0.463202	0.686984
RELT	0.0216488	0.468375	0.686984
TBCA	0.0215995	0.463727	0.686984
COL1A1.1	0.0215674	0.468599	0.686984
TLR3	0.0213292	0.473823	0.69035
NT5E	0.0211822	0.47121	0.688931
MBL2	0.0211782	0.475282	0.690361
IFNGR2	0.0211088	0.468808	0.686984
ARSA.1	0.0210613	0.480173	0.690361
FAS.2	0.0209945	0.479488	0.690361
ITGB5	0.0205619	0.484248	0.694362
SOD2	0.0202799	0.476688	0.690361
CCL23.1	0.0200987	0.495872	0.701028
SPARCL1.1	0.0199725	0.489631	0.694783
ROBO2	0.0198426	0.489312	0.694783
OLR1	0.0198055	0.507397	0.709534
SERPINA9	0.0195731	0.506384	0.709534
SEZ6L	0.0192759	0.495284	0.701028
SCARF2.1	0.0192137	0.507475	0.709534
LCN2	0.0190415	0.499837	0.704022
PCBD1	0.0188301	0.526695	0.728387
CAPS	0.0187208	0.522916	0.725912
IFNW1	0.0187018	0.523595	0.725912
FSTL1	0.0185022	0.505397	0.709534
SERPINA4.1	0.0184363	0.530455	0.729614
NECTIN4	0.0176302	0.555125	0.760801
CCL2	0.0173116	0.561505	0.766786
MCAM	0.0173012	0.527873	0.728694
ADAM23	0.0172546	0.558255	0.763717
NT5E.1	0.0170846	0.566833	0.769699
OXT	0.0170609	0.566125	0.769699
TNFRSF17	0.0169436	0.569643	0.770901
CD300E	0.0167247	0.576495	0.773396
CD274	0.0162163	0.585422	0.77988
ROBO1	0.0161678	0.576354	0.773396
FABP2	0.0161102	0.587946	0.781668
CNTN1	0.0160258	0.564334	0.769271
PRCP	0.0159603	0.59133	0.781668
CRIM1.2	0.0158878	0.591977	0.781668
GOLM2	0.0157383	0.592919	0.781668
SERPING1.1	0.0154907	0.592552	0.781668
TAX1BP1	0.0147884	0.619611	0.80359
LRIG1	0.0147324	0.621148	0.80359
BLMH	0.0144282	0.628924	0.80788
NTRK3	0.0141741	0.631885	0.80788
HRC	0.0139075	0.640494	0.816148
FETUB	0.0138558	0.631174	0.80788
RET	0.0138072	0.60387	0.791994
ADAM15.1	0.0136375	0.640328	0.816148
CDCP1.1	0.0129166	0.66528	0.835163
FURIN	0.0125591	0.660555	0.831941
CDCP1.2	0.0125566	0.671306	0.839854
OLR1.2	0.0122927	0.678224	0.842581
CFH	0.0121597	0.682874	0.8446
C3.5	0.0120509	0.68258	0.8446
TNFSF9	0.0119923	0.687065	0.847157
IFNAR1.1	0.01184	0.6904	0.84897
SERPINC1	0.0117113	0.691877	0.84897
LY6D	0.0114201	0.698416	0.852874
CNTN4	0.0113634	0.696734	0.852874
YAP1	0.0113176	0.698153	0.852874
NT5C1A	0.0111597	0.708302	0.85807
ADAM22	0.0110739	0.704332	0.856456
LECT2	0.0108718	0.706879	0.85771
CRELD1	0.0107244	0.718686	0.867028
CRLF1	0.010329	0.724282	0.869138
NADK	0.0101967	0.730234	0.874903
FABP5	0.00977729	0.743006	0.883262
FAM171B	0.00966631	0.745306	0.884615
AGER	0.0096621	0.738661	0.88117
CCL23	0.00947092	0.749072	0.886325
CXCL9	0.0094258	0.748268	0.886325
NXPH1	0.00926499	0.751897	0.888288
ICAM1	0.00914166	0.759412	0.893012
CTRL	0.00911544	0.757963	0.892686
STX1B	0.00910274	0.755989	0.89174
GOLM2.1	0.00887349	0.76433	0.89518
MSR1	0.00876661	0.768648	0.896953
FCGR3B	0.00855692	0.765955	0.89518
DLK1.2	0.00825444	0.780249	0.906326
APOL1.2	0.00819614	0.775084	0.903079
SPOCK1	0.00777534	0.794132	0.911606
SNAP25	0.00775199	0.794365	0.911606
DLL1	0.00771809	0.787837	0.909594
PODXL2	0.00748134	0.802215	0.913734
HSPA1A.6	0.00745728	0.796948	0.91289
TGFBI	0.00735702	0.800995	0.91371
A1BG	0.0072575	0.79788	0.91289
STC2	0.0069632	0.814044	0.924443
CFHR5	0.00657592	0.822743	0.932932
L1CAM	0.00655978	0.825492	0.93364
ACE	0.00647604	0.828256	0.934856
NECTIN1.1	0.00623984	0.832368	0.935494
PLG.2	0.00618319	0.829347	0.934856
VSNL1	0.00607766	0.839413	0.937123
POMC.2	0.00601994	0.836474	0.937123
ENPP6	0.00595983	0.839068	0.937123
GALNT2	0.00594227	0.84088	0.937123
DDT	0.00579445	0.846103	0.937123
PLSCR3	0.00575567	0.847029	0.937123
DDR1	0.00575367	0.845843	0.937123
FABP4.1	0.00566869	0.834709	0.936743
PCDH17	0.00563821	0.846369	0.937123
FGF5	0.00562417	0.849973	0.937123
GLB1	0.00560796	0.849949	0.937123
CNTN5	0.00550959	0.85094	0.937123
TNC.5	0.00522655	0.852265	0.937123
PALM	0.00504502	0.861275	0.939259
CLMP.1	0.00480947	0.87173	0.941404
EPS8L2	0.00462616	0.871609	0.941404
VEGFA	0.00448263	0.879294	0.946358
SLITRK1	0.00444116	0.858515	0.939259
SUOX	0.0044281	0.882453	0.946497
CHL1.1	0.0043683	0.883654	0.946497
CANT1	0.00431506	0.884391	0.946497
SBSN	0.00420123	0.887618	0.94729
CSTB	0.00419133	0.872219	0.941404
SIGLEC7	0.00405339	0.891606	0.94761
CXCL17	0.00344746	0.906616	0.961244
MAN1A2	0.00339545	0.907531	0.961244
REG1B.1	0.00328456	0.910785	0.961244
NCAN	0.00321517	0.908561	0.961244
C2	0.00312528	0.916347	0.963077
COL18A1	0.00311111	0.909824	0.961244
SHBG.1	0.00303412	0.912919	0.962164
NTRK2	0.00302854	0.917577	0.963077
NOTCH3	0.00296952	0.91653	0.963077
CD93	0.00273694	0.92239	0.965952
PGF	0.00262712	0.929769	0.96977
CDH6	0.00253212	0.93159	0.96977
CD4	0.00245067	0.934231	0.971182
CD163	0.00233839	0.935936	0.971182
XG	0.00211664	0.942982	0.971182
PLIN3	0.00210376	0.943854	0.971182
IMPA1	0.0020052	0.94648	0.971182
TFPI	0.00189013	0.946966	0.971182
PHOSPHO1	0.00178684	0.952031	0.972515
F2.1	0.00178435	0.951732	0.972515
FUT8	0.00162195	0.956193	0.975393
CPA2	0.00100991	0.972795	0.988359
ARSB	0.000849015	0.977346	0.9899
HSPA1A.5	0.000476355	0.986857	0.99149
ADIPOQ	0.000406064	0.987792	0.99149
CRIM1.1	-7.87914e-05	0.99782	0.99782
CFHR5.1	-0.000290173	0.992049	0.993352
SUMF2	-0.000402141	0.988888	0.99149
CGREF1	-0.000480719	0.986169	0.99149
PLG	-0.000514049	0.985372	0.99149
C3.3	-0.00058989	0.984124	0.99149
FAM171B.1	-0.000766802	0.979507	0.9899
MMP7.1	-0.000767309	0.979376	0.9899
F11	-0.000917201	0.974253	0.988523
LRRN1.1	-0.00127868	0.965042	0.981792
LILRB2	-0.00131074	0.964229	0.981792
ASGR2	-0.00178818	0.952095	0.972515
FABP3.1	-0.00196267	0.941193	0.971182
EFHD1	-0.00201472	0.944189	0.971182
NXPH1.1	-0.00205231	0.944466	0.971182
RIDA	-0.00225284	0.938645	0.971182
TNFRSF8	-0.00228135	0.938625	0.971182
IFNGR2.1	-0.00254079	0.931133	0.96977
GFAP	-0.00270469	0.927845	0.96977
ADAM8	-0.00289475	0.922852	0.965952
CD200	-0.00406252	0.891649	0.94761
GRIK2	-0.00409241	0.891052	0.94761
RBKS	-0.00422098	0.886441	0.94729
ACHE.1	-0.00435778	0.882409	0.946497
DPT	-0.00449365	0.866942	0.939701
NRGN	-0.00456065	0.8748	0.942853
GGH	-0.00498449	0.866625	0.939701
TGFB1.1	-0.00504291	0.863734	0.939701
SYT1	-0.00506728	0.86505	0.939701
COL1A1	-0.00514806	0.861604	0.939259
CD83	-0.00526977	0.85993	0.939259
ICAM3	-0.00528029	0.857102	0.939259
LRRN1	-0.00539581	0.856264	0.939259
LAMP1	-0.00557418	0.851349	0.937123
PAM	-0.00571318	0.845433	0.937123
CCL25	-0.00634864	0.830951	0.935281
VEGFA.1	-0.00649361	0.825818	0.93364
POMC	-0.00709837	0.809245	0.920366
SHBG	-0.00712345	0.792249	0.911606
LGALS3	-0.0072818	0.800349	0.91371
CHAD	-0.00789077	0.781608	0.906522
BMPER.1	-0.00795579	0.789741	0.910412
FAS.1	-0.00802626	0.783298	0.907102
ERBB4	-0.00806584	0.787016	0.909594
NPPC	-0.00831624	0.77847	0.90564
CNTN3	-0.00860988	0.762242	0.894959
PZP	-0.00873637	0.691194	0.84897
EFNB2.1	-0.00888311	0.765446	0.89518
NAGPA	-0.00928351	0.738934	0.88117
NECTIN1	-0.00932548	0.742181	0.883262
C3.2	-0.00995344	0.738463	0.88117
LILRB2.1	-0.0104773	0.71911	0.867028
GALNT10	-0.0104812	0.723346	0.869138
SEMA4C	-0.0105884	0.722745	0.869138
FABP4	-0.0106262	0.67893	0.842581
CTSZ	-0.0106777	0.709888	0.858626
PRSS27	-0.0110559	0.704057	0.856456
STAB2	-0.0112703	0.704721	0.856456
TEK	-0.0118934	0.683882	0.8446
MSMB	-0.0121124	0.661622	0.831941
ICOSLG.1	-0.0121408	0.672324	0.839854
FGF12	-0.0123429	0.677235	0.842581
UNC5D.2	-0.0123711	0.678017	0.842581
TGFB1	-0.0124147	0.618088	0.80359
SERPINA4	-0.0125153	0.670206	0.839854
NOTCH1	-0.0127539	0.65824	0.831806
AGRN	-0.012896	0.660654	0.831941
ANG	-0.0129469	0.654148	0.830767
IFNGR2.2	-0.0130492	0.657707	0.831806
ACHE	-0.013199	0.657575	0.831806
HSPG2	-0.0132544	0.646436	0.822344
IL1R2	-0.0135702	0.628583	0.80788
BTD.1	-0.0142675	0.625466	0.806438
C3.1	-0.0143436	0.631387	0.80788
SLITRK6	-0.0145098	0.622771	0.804324
TNFSF12	-0.0145125	0.620733	0.80359
BTN2A1	-0.0149109	0.616954	0.80359
EGFR	-0.0151418	0.610419	0.796471
EPHA10	-0.0152241	0.607517	0.794045
DLK1.1	-0.0152835	0.597016	0.785661
C1S	-0.0153864	0.605657	0.792974
MMP8	-0.0156617	0.59801	0.785661
C1R	-0.0158414	0.589231	0.781668
SLITRK1.1	-0.0161118	0.572223	0.771741
TNFRSF13B	-0.0162857	0.585343	0.77988
GAD1	-0.0164651	0.580207	0.775645
DNPEP	-0.0164761	0.578011	0.774067
MEGF10	-0.0166902	0.575584	0.773396
CCL3	-0.0167873	0.570588	0.770901
SERPINA6	-0.0169315	0.567678	0.769699
VWF	-0.0176102	0.535837	0.73569
LGALS4	-0.0179066	0.530087	0.729614
KDR	-0.0179862	0.498849	0.703932
ACY3	-0.0189262	0.523726	0.725912
CRH.1	-0.0189609	0.523952	0.725912
PDIA4.2	-0.0190983	0.520793	0.725912
ANGPT1	-0.0195912	0.488105	0.694783
HS6ST1	-0.0200395	0.480105	0.690361
CALY	-0.0204695	0.486903	0.694783
MET	-0.0207775	0.468078	0.686984
IFNLR1	-0.0208204	0.484778	0.694362
MAN2B2	-0.0208368	0.486464	0.694783
PLAT	-0.0209975	0.466962	0.686984
LGALS8	-0.0210016	0.479688	0.690361
ERBB2	-0.0212012	0.476538	0.690361
DBNL.1	-0.0213399	0.446354	0.674844
CCL25.1	-0.02137	0.471945	0.688931
F11R	-0.0214124	0.44346	0.673995
SIRPB1	-0.0216656	0.462979	0.686984
FLT3LG	-0.0218356	0.464843	0.686984
VCAM1.1	-0.0218877	0.455015	0.682523
LCAT	-0.0219565	0.462013	0.686984
MMP8.1	-0.0221415	0.456872	0.683962
TNFRSF14.2	-0.0222933	0.454884	0.682523
MDGA1	-0.0223805	0.441901	0.673457
CFI	-0.0226765	0.445534	0.674844
NPY	-0.0228105	0.437189	0.668951
APOL1.1	-0.023139	0.400939	0.637819
ERBB3	-0.0233818	0.382776	0.619269
EIF4EBP1	-0.0234955	0.431468	0.66286
SEMA4D	-0.0237208	0.407427	0.642772
TNC	-0.0238245	0.387723	0.624909
ITGAM	-0.024149	0.419398	0.65488
LRTM2	-0.0244371	0.40954	0.644771
PLTP	-0.0249843	0.397695	0.633983
SIGLEC1	-0.0254131	0.389844	0.625392
CD46	-0.0255913	0.32782	0.571688
FLT3	-0.0257357	0.382317	0.619269
PPBP.3	-0.0258793	0.370072	0.611216
DLK1	-0.0260653	0.367203	0.611216
TNFRSF12A	-0.0261598	0.379844	0.618465
DCTPP1	-0.0263635	0.324241	0.571688
CD69	-0.0264295	0.349349	0.594205
IL18	-0.0264397	0.370021	0.611216
BSG	-0.0265859	0.370792	0.611216
VEGFA.3	-0.0266387	0.370564	0.611216
C1QL2.1	-0.0270074	0.327858	0.571688
ULBP2.1	-0.0270309	0.364225	0.611216
ICOSLG	-0.0274934	0.342035	0.585597
LRP1	-0.0281412	0.339518	0.582686
DKK1	-0.0282977	0.320171	0.570024
CDH15.1	-0.0284117	0.335346	0.576825
SERPINI2	-0.0284531	0.332615	0.574223
COL2A1	-0.0286927	0.333079	0.574223
PPCDC	-0.0288592	0.333048	0.574223
NCR3LG1	-0.0292113	0.326739	0.571688
SLITRK2	-0.0297945	0.31226	0.55855
PPBP.2	-0.0300031	0.298868	0.551064
C1S.1	-0.0303065	0.309278	0.55717
PTPRS	-0.0303688	0.302676	0.551731
LCP1	-0.030505	0.288424	0.545737
BST2	-0.0308056	0.301581	0.551731
CFHR5.2	-0.0308089	0.30012	0.551064
FUCA1	-0.0309218	0.299763	0.551064
VSNL1.1	-0.0309404	0.298985	0.551064
PRSS27.1	-0.0309871	0.295046	0.550908
TGFBR2	-0.0312247	0.294068	0.550908
BTD	-0.0314372	0.279841	0.541966
PCDH9	-0.0314766	0.284067	0.542913
PIK3IP1	-0.0314915	0.290764	0.547067
F10	-0.0315523	0.254441	0.511567
SERPING1	-0.031613	0.289341	0.545737
GFAP.1	-0.0317257	0.286025	0.544878
DDR1.1	-0.0318094	0.283594	0.542913
HSPB1	-0.0318368	0.261319	0.52127
SERPINE1	-0.0319218	0.273236	0.537847
CPQ	-0.0319469	0.274906	0.538343
KLKB1	-0.0321887	0.231909	0.485479
RHOC	-0.0323744	0.247147	0.501764
PPBP.1	-0.0330665	0.251199	0.506384
TGFBR1	-0.0333443	0.256407	0.514163
TPD52L2	-0.0339725	0.223798	0.476352
CD55	-0.0341935	0.228573	0.482473
REG1B.2	-0.0344314	0.24759	0.501764
JAM2	-0.0344537	0.182644	0.429363
CA9	-0.0345872	0.240013	0.494418
TP53I3	-0.0346105	0.222238	0.474357
COL5A1	-0.0348275	0.189213	0.43309
NPTXR	-0.0349227	0.216678	0.466409
MET.1	-0.035122	0.22128	0.473639
APOL1	-0.0356689	0.193693	0.440322
NHLRC3	-0.0359902	0.226886	0.48158
BCHE.1	-0.0361873	0.203753	0.448088
VSIR	-0.0363337	0.189264	0.43309
SPINK2	-0.0367313	0.214011	0.461972
SEMA7A	-0.0367337	0.213072	0.461661
ENPP5	-0.036857	0.1819	0.429363
GUSB	-0.037211	0.198823	0.444553
PPBP	-0.0376036	0.197624	0.444553
GRPEL1	-0.0377036	0.168381	0.408703
CD93.1	-0.037792	0.184446	0.429363
TGFB1.2	-0.0381274	0.19894	0.444553
F2	-0.0381717	0.135733	0.363972
LCP1.1	-0.0382007	0.183132	0.429363
GGT5	-0.0384758	0.186139	0.431119
MAMDC2	-0.0387363	0.194158	0.440322
PROS1	-0.0392533	0.184001	0.429363
PDIA4	-0.039822	0.15946	0.394508
CDON	-0.0404608	0.124205	0.351837
KIT	-0.0410428	0.120764	0.344654
TIMP3	-0.0412894	0.147701	0.379223
DTD1	-0.0414731	0.141836	0.370133
IL15	-0.0414964	0.144846	0.375418
DNPH1	-0.0419961	0.157001	0.390964
GFER	-0.0423212	0.137086	0.363972
HARS1	-0.042344	0.132569	0.362071
PLXNB3	-0.0432984	0.146411	0.378188
CLEC4M	-0.0435708	0.141702	0.370133
F13B	-0.043587	0.139438	0.367653
PTP4A3	-0.0436862	0.131507	0.360462
PRKAR1A	-0.0438458	0.128235	0.359918
VTI1A	-0.0439603	0.130248	0.360462
GAPDH	-0.0441126	0.124717	0.351979
ESAM.2	-0.0441471	0.0451866	0.204954
IL6R.1	-0.0442255	0.133997	0.363365
ESAM	-0.0443762	0.087056	0.30153
FN1.2	-0.0457367	0.115507	0.339375
ENO2.1	-0.0457808	0.120403	0.344654
ENTPD6	-0.0459795	0.115117	0.339375
COMP	-0.0464741	0.104448	0.330246
DBNL	-0.0464784	0.110445	0.336637
SPINT2	-0.0465225	0.0847263	0.29658
TFF2	-0.0466333	0.118591	0.344445
DNM1	-0.0466355	0.101029	0.323461
NPTXR.1	-0.0470233	0.0965531	0.312591
GPC5	-0.0471517	0.109073	0.335135
GHRL.1	-0.0481474	0.0813796	0.288424
PTH1R	-0.0481971	0.105682	0.331287
DUT	-0.0482389	0.0848482	0.29658
KLK15	-0.0488454	0.0915007	0.306894
ADAMTS13	-0.0490818	0.0721552	0.273543
VCAM1	-0.0491065	0.0918266	0.306894
FN1.1	-0.0495267	0.0874597	0.301558
FN1.3	-0.0497452	0.0869761	0.30153
FN1	-0.0497521	0.0881587	0.302599
CR1	-0.0497702	0.0896139	0.306214
CDH6.1	-0.0499186	0.0707201	0.271967
PPP3R1	-0.0502765	0.0636349	0.25656
CRYBB1	-0.0503849	0.0630822	0.255684
IL6.1	-0.0504547	0.0710256	0.271967
SIAE	-0.0504572	0.0738883	0.278727
CA1	-0.050626	0.0761028	0.278884
PGLYRP1	-0.0509811	0.0806182	0.288424
SMTN	-0.0513714	0.0761259	0.278884
SPINK6	-0.0515484	0.0810852	0.288424
CCN2	-0.0515743	0.0755963	0.278884
BCHE	-0.0519896	0.074497	0.278884
IL1RN	-0.0524162	0.0751268	0.278884
ESAM.1	-0.0528588	0.0375505	0.182251
TMEM106A	-0.0529609	0.0661951	0.26099
DPP10	-0.0539229	0.0624991	0.255684
IL6R.2	-0.0544741	0.06517	0.259998
TNFRSF13C	-0.0545892	0.0607168	0.250832
EGF	-0.0556826	0.0598534	0.249226
TOMM20	-0.0560376	0.0448741	0.204755
TPP1	-0.0560798	0.0525338	0.226162
VSIR.1	-0.0562301	0.0351272	0.176098
FKBP5	-0.0570394	0.0428526	0.197901
CNPY4	-0.0579549	0.0378854	0.182633
RWDD1	-0.0583498	0.0365782	0.179823
MERTK.1	-0.059143	0.0477807	0.21168
CASP3	-0.0591799	0.0371426	0.181427
NUDC.1	-0.0596942	0.0309339	0.164836
NELL1	-0.0604317	0.0358617	0.178605
VEGFC	-0.0608786	0.0294903	0.164026
DCTD	-0.0618239	0.0278041	0.161498
GMPR2	-0.0623899	0.0276688	0.161498
CRKL	-0.0625711	0.0280371	0.161498
DNAJA2	-0.0626391	0.0254886	0.156632
PPP1R2	-0.062678	0.0302461	0.164309
EGFR.1	-0.0629111	0.0102603	0.100287
F10.1	-0.0630295	0.0212582	0.143352
CNP	-0.0634499	0.0235239	0.151908
IL6R	-0.0634638	0.0321122	0.167582
SPART	-0.0634824	0.0234359	0.151908
SPOCK1.1	-0.0635604	0.0301029	0.164309
FAP	-0.0638113	0.0279571	0.161498
PLXNA4	-0.0645289	0.0179722	0.129196
ECM1	-0.0647791	0.0232418	0.151908
IL1RL2	-0.0647844	0.0278506	0.161498
IL17RB.1	-0.0648987	0.0198943	0.136572
EZR	-0.065568	0.0230953	0.151908
PDCD5	-0.0670586	0.0114131	0.104873
NT5C	-0.0671793	0.0170119	0.123458
LACTB2	-0.0672131	0.015185	0.11571
MAP2K1	-0.0680392	0.0144462	0.113484
QDPR	-0.0684404	0.0158771	0.117538
ARSA	-0.0684761	0.0195379	0.135344
MDH1	-0.0692832	0.0150834	0.11571
GLA	-0.0697253	0.0158876	0.117538
PLPBP	-0.0707894	0.0114232	0.104873
SEZ6L2	-0.071684	0.0121015	0.105278
SELP	-0.0716865	0.00951497	0.100287
NUDC	-0.0721069	0.0137441	0.110536
SCARF1	-0.0722127	0.00697729	0.0886116
LYZL2	-0.0723155	0.0128961	0.107987
S100A4.1	-0.0726419	0.00986065	0.100287
CD209.1	-0.0726742	0.014824	0.115264
EGF.1	-0.0730268	0.00963941	0.100287
SERPINA5	-0.0731707	0.0133756	0.109593
AREG	-0.0744186	0.00809994	0.0964399
CD209	-0.0747205	0.0118005	0.105278
COL2A1.1	-0.0749005	0.0108015	0.101614
TGM2	-0.0751103	0.00991489	0.100287
PSME2	-0.0764576	0.00797199	0.0964231
SOD1	-0.0769623	0.00878899	0.0993878
ASRGL1	-0.0771921	0.00898774	0.0993878
DFFA	-0.0772375	0.00729532	0.0896618
NSFL1C	-0.0786769	0.00510052	0.069394
CRTAC1	-0.0794067	0.00326743	0.0497957
HTRA2	-0.07958	0.00277243	0.0459258
HYOU1	-0.0817461	0.00301373	0.047843
JAM3	-0.0837214	0.00268207	0.0454164
SIGLEC6	-0.084066	0.00462657	0.0640991
CNDP1	-0.0862381	0.00220179	0.0421938
CXADR	-0.0865324	0.00342103	0.0511142
DPP7	-0.0866147	0.00253059	0.0448445
ATXN3	-0.086862	0.00198642	0.0421938
GP1BA	-0.0873885	0.0026053	0.0451191
DLG4	-0.08754	0.00218247	0.0421938
CNDP1.1	-0.0882542	0.00124138	0.0348847
CREG1	-0.0882975	0.00294227	0.0477023
YWHAQ	-0.0897128	0.00193222	0.0421938
HSPA1A.3	-0.0931921	0.00132763	0.0348847
OGFR	-0.0963901	5.14453e-05	0.00435571
ENO2	-0.0987703	0.000639454	0.0243632
CFP	-0.103037	0.000359398	0.0152145
DDAH1	-0.105115	0.000325089	0.0145717
CD209.2	-0.107871	0.000280289	0.0145632
PRSS8.1	-0.113652	9.61867e-05	0.00610786
S100A4	-0.13094	7.28916e-06	0.000925723

## Sheet: Fig_7a_olink
Biomarker	Standardized_olinkplasma	P__olinkplasma	P_FDR__olinkplasma
A1BG	-0.00300235	0.93766	0.982153
ACAN	0.00850249	0.839677	0.941241
ACE	0.0139606	0.741133	0.907012
ACHE	-0.0229829	0.592431	0.812103
ACTA2	0.115584	0.000945647	0.0515674
ACY3	0.0795708	0.0579679	0.263963
ADA	-0.0655746	0.0809177	0.31338
ADAM15	0.00629459	0.876917	0.95547
ADAM22	0.00388468	0.919878	0.975178
ADAM23	0.00318709	0.937475	0.982153
ADAM8	0.0218973	0.572877	0.804424
ADAMTS13	0.017321	0.669149	0.861366
ADAMTS8	-0.0249431	0.563384	0.804215
ADAMTSL2	0.0728949	0.0664947	0.283819
ADGRB3	0.0281559	0.489253	0.766752
AGER	0.0377355	0.360021	0.674756
AGRN	0.0918764	0.0108948	0.14991
ALCAM	0.0480795	0.170433	0.439732
AMBP	0.0225555	0.556415	0.803637
AMIGO2	0.0262119	0.510502	0.78191
ANG	-0.0556075	0.174065	0.443345
ANGPT1	0.0163682	0.687392	0.869203
ANXA3	-0.0768338	0.0208189	0.172334
AOC3	0.105311	0.012053	0.14991
APOF	-0.0213468	0.622173	0.828861
APOL1	-0.0282443	0.491722	0.767189
AREG	0.0955501	0.0150652	0.154537
ARSB	-0.0933574	0.00778001	0.14991
ASGR2	0.00695712	0.860923	0.950204
ASRGL1	-0.0854284	0.015885	0.154537
ATRAID	0.0140492	0.685713	0.869203
ATXN3	-0.103512	0.00293788	0.0921567
AXL	0.0136017	0.73386	0.901815
B4GAT1	-0.0442529	0.261313	0.560226
BCHE	-0.0217986	0.602249	0.817632
BLMH	-0.0792835	0.0398788	0.222703
BMPER	0.0761695	0.0495976	0.249616
BPIFB1	0.0956023	0.022287	0.18196
BSG	-0.042682	0.219814	0.507787
BST2	0.0350032	0.39307	0.689029
BTD	-0.0103274	0.806657	0.934029
BTN2A1	0.0286458	0.414264	0.705433
C1QA	0.0818677	0.047194	0.24248
C1QL2	-0.00750318	0.85311	0.946841
C1QTNF1	0.0902149	0.0239717	0.185547
C1R	0.0324018	0.441266	0.726504
C1RL	-0.017905	0.663638	0.857979
C1S	-0.0142145	0.730328	0.899329
C2	-0.0177966	0.670982	0.861865
C3	0.0232551	0.574974	0.804424
C5	0.0530268	0.217952	0.505445
C7	0.0924546	0.0234496	0.183894
C8B	-0.0330192	0.425168	0.71297
CA1	-0.0517333	0.217862	0.505445
CA11	0.0417887	0.338243	0.648208
CA14	-0.0580915	0.157173	0.42555
CA4	-0.0157118	0.700321	0.876679
CA9	0.0605233	0.134671	0.405375
CALCA	-0.00385911	0.909667	0.9751
CANT1	0.0352263	0.300739	0.614478
CAPG	0.00288054	0.942617	0.983887
CAPS	0.0129557	0.757121	0.915031
CASP3	-0.0830723	0.0120487	0.14991
CBLN4	0.00230985	0.956333	0.984798
CCDC80	0.0785987	0.0176563	0.154537
CCL14	0.0435482	0.245218	0.541296
CCL15	0.0485433	0.223998	0.511505
CCL16	0.000461531	0.99059	0.995003
CCL2	0.0175058	0.663217	0.857979
CCL21	0.0921836	0.033533	0.212613
CCL23	-0.0545625	0.152938	0.420243
CCL25	0.0828997	0.0463812	0.240375
CCL3	0.032207	0.386788	0.682029
CCN1	-0.0453249	0.222926	0.511505
CCN2	-0.0100629	0.788885	0.928471
CCN5	0.0228324	0.453049	0.737752
CD14	0.0192921	0.61603	0.825637
CD163	0.0661154	0.101164	0.357189
CD200	0.0539462	0.168749	0.437279
CD274	-0.0264062	0.448035	0.733596
CD300E	0.0500252	0.146125	0.418057
CD4	0.0207598	0.574807	0.804424
CD46	0.000984161	0.971908	0.989315
CD48	0.0655353	0.0864151	0.325971
CD55	-6.16487e-05	0.998643	0.998643
CD5L	0.00912775	0.824829	0.939848
CD69	-0.0614245	0.0577859	0.263963
CD80	0.0827843	0.0243992	0.185923
CD83	0.0160207	0.653962	0.851008
CD93	-0.0499297	0.18591	0.46752
CD99L2	-0.0542253	0.125547	0.3877
CDCP1	0.06696	0.0750152	0.306417
CDH1	0.0959275	0.0146285	0.154537
CDH15	0.0669905	0.0824863	0.31514
CDH2	0.0945261	0.0130474	0.154537
CDH6	0.0230628	0.55012	0.802821
CDON	-0.0203955	0.612375	0.825637
CELSR2	0.0231753	0.554151	0.803587
CEP170	-0.0796079	0.020333	0.170683
CFB	0.0249768	0.540931	0.799089
CFD	-0.000278277	0.993568	0.995238
CFH	-0.0112388	0.780588	0.926754
CFHR5	-0.018994	0.652101	0.850442
CFI	-0.0128448	0.742738	0.907115
CFP	-0.105913	0.0101532	0.14991
CGREF1	0.03163	0.427442	0.71297
CHAD	-0.0203302	0.623037	0.828861
CHIT1	-0.0287125	0.502607	0.777807
CHL1	0.0354508	0.407786	0.700405
CIAPIN1	-0.0628535	0.0432857	0.233264
CLEC4M	-0.0517418	0.228196	0.515169
CLMP	0.0320888	0.379278	0.682029
CLSTN2	0.0739431	0.0744182	0.306417
CLSTN3	0.0343809	0.370119	0.676431
CNDP1	-0.0708973	0.0940035	0.343718
CNP	-0.0653259	0.0396882	0.222703
CNPY4	-0.0729073	0.0293752	0.201018
CNTN1	-0.00391774	0.921404	0.975178
CNTN3	-0.00178947	0.964949	0.989315
CNTN4	0.00792698	0.847088	0.941912
CNTN5	0.000748177	0.985471	0.995003
CNTNAP2	0.00117805	0.9765	0.989786
COL15A1	-0.00702737	0.842308	0.941241
COL18A1	0.0412153	0.247621	0.542291
COL1A1	-0.0224624	0.588017	0.812103
COL2A1	-0.0371215	0.377707	0.682029
COL3A1	0.071471	0.0860035	0.325971
COL5A1	0.0693492	0.0696393	0.292289
COL6A3	0.0450254	0.175329	0.444142
COMP	-0.0417791	0.307637	0.62153
CPA2	0.0355802	0.403978	0.695869
CPM	0.0941217	0.0193098	0.164409
CPQ	0.00223766	0.956708	0.984798
CPXM1	0.0550485	0.155132	0.422259
CPXM2	0.0527581	0.136577	0.408188
CR1	-0.0237875	0.559785	0.804215
CREG1	-0.0522317	0.19585	0.485343
CRELD1	0.00753001	0.840737	0.941241
CRELD2	-0.0134879	0.686654	0.869203
CRIM1	0.0910992	0.0177359	0.154537
CRIP2	0.054784	0.122645	0.386753
CRKL	-0.0672686	0.0351917	0.217052
CRLF1	0.00601185	0.878933	0.95592
CRTAC1	-0.0258077	0.533856	0.799089
CRYBB1	-0.0483523	0.09868	0.352175
CRYM	-0.0258363	0.515321	0.785023
CSF1	0.0311305	0.374835	0.679033
CSPG5	0.00713333	0.867957	0.952208
CST6	0.065939	0.0882587	0.329398
CSTB	0.0150538	0.642151	0.846626
CTRL	-0.0159093	0.709807	0.879511
CTSL	0.0459186	0.228053	0.515169
CTSO	-0.00197172	0.96062	0.987119
CTSZ	-0.00139753	0.970699	0.989315
CXADR	0.00578275	0.888531	0.964598
CXCL17	0.0958903	0.0172839	0.154537
CXCL8	0.0107579	0.791493	0.928471
CXCL9	0.0562204	0.111287	0.375082
DBH	0.0415479	0.336953	0.64782
DBNL	-0.0647058	0.0480772	0.244906
DCBLD2	0.0561848	0.143071	0.413934
DCTD	-0.0524326	0.118005	0.379686
DCTPP1	0.0110951	0.746555	0.908972
DDAH1	0.0184321	0.570233	0.804424
DDR1	0.0651588	0.0889249	0.329398
DDT	-0.00250616	0.945233	0.984647
DFFA	-0.0658485	0.0353256	0.217052
DIPK2B	0.0418536	0.255065	0.552858
DKK1	-0.00755653	0.839954	0.941241
DLG4	-0.0749288	0.0264878	0.194898
DLK1	-0.0189236	0.643493	0.846626
DLL1	0.033487	0.312888	0.625777
DNAJA2	-0.100035	0.00190049	0.0755129
DNAJC6	-0.0666922	0.0391162	0.222703
DNM1	-0.08719	0.0159455	0.154537
DNPEP	-0.0450679	0.273015	0.579064
DNPH1	-0.0916981	0.00687162	0.141224
DPP10	0.0672204	0.110707	0.375082
DPP6	-0.0343236	0.400854	0.693618
DPP7	-0.0859316	0.028133	0.201018
DPT	-0.00319138	0.927936	0.978849
DTD1	-0.0583965	0.081197	0.31338
DUT	-0.0706725	0.0454867	0.239912
ECM1	-0.0452614	0.275843	0.582987
EFEMP1	0.0418608	0.202338	0.493991
EFHD1	0.0511691	0.196675	0.485343
EFNA1	0.0047517	0.898113	0.970826
EGF	-0.0509076	0.132837	0.403933
EGFR	-0.0857407	0.0280227	0.201018
EIF4EBP1	-0.0710592	0.0343746	0.215655
ENO2	-0.0722416	0.0291278	0.201018
ENPP5	-0.00713118	0.8655	0.952208
ENPP6	0.0252231	0.53971	0.799089
ENTPD2	0.0627061	0.14209	0.413101
ENTPD6	0.0844673	0.0399819	0.222703
EPHA4	0.0185715	0.620007	0.82853
EPHB6	0.0198803	0.578555	0.805651
EPS8L2	0.0360267	0.368409	0.676431
ERBB2	0.00488461	0.905067	0.973682
ERBB3	-0.0387704	0.286067	0.600339
ERBB4	0.0577974	0.167355	0.435562
ESAM	0.0192621	0.525311	0.794633
ESM1	0.0373903	0.357032	0.673389
EZR	-0.00416151	0.907632	0.974683
F10	-0.037932	0.365788	0.676431
F11	0.0238332	0.556882	0.803637
F11R	-0.0214041	0.455062	0.73901
F13B	-0.0484634	0.225633	0.513272
F2	-0.0307847	0.478362	0.757855
F2R	-0.0389031	0.139005	0.408188
F3	-0.00641226	0.87121	0.952208
F9	0.0469891	0.255094	0.552858
FABP1	0.102963	0.00928021	0.14991
FABP2	0.0383828	0.366915	0.676431
FABP3	-0.0149372	0.675389	0.863802
FABP4	-0.0146359	0.68969	0.869203
FABP5	-0.02503	0.397202	0.6922
FAP	-0.0757306	0.0778226	0.31129
FAS	0.0133241	0.706064	0.878526
FCGR3B	-0.0388908	0.353002	0.67217
FETUB	-0.00974009	0.81198	0.9348
FGA	0.0364536	0.360011	0.674756
FGF5	0.0336745	0.409691	0.701655
FGFBP2	-0.0803066	0.059616	0.265158
FGFR2	0.0132679	0.740868	0.907012
FKBP5	-0.043422	0.210434	0.499676
FLT3LG	-0.00995185	0.807089	0.934029
FN1	0.0198738	0.638192	0.84525
FSTL1	0.0855835	0.0258781	0.192792
FSTL3	0.0850573	0.00848957	0.14991
FUCA1	-0.034041	0.42814	0.71297
FUOM	0.0430524	0.302084	0.614478
FURIN	0.0405202	0.296391	0.614478
FUT8	0.0500601	0.211502	0.500218
GALNT10	0.0891945	0.0231895	0.183894
GALNT2	-0.0571936	0.16276	0.433058
GAPDH	0.0107662	0.762136	0.915792
GDF15	0.110973	0.000951747	0.0515674
GFAP	0.0396733	0.320312	0.635516
GFER	-0.063004	0.0399622	0.222703
GFRA2	0.0526356	0.205708	0.494364
GGH	0.0168968	0.683018	0.869203
GGT5	0.0859757	0.0305658	0.204688
GH1	0.073837	0.0787863	0.313044
GHRL	0.0206065	0.616388	0.825637
GLB1	-0.0218298	0.581191	0.807436
GLOD4	-0.0356897	0.248399	0.542291
GMPR2	-0.0907563	0.00484159	0.120233
GNLY	-0.00120599	0.9764	0.989786
GNPDA2	-0.0962851	0.0111513	0.14991
GOLM2	0.0334371	0.368846	0.676431
GP1BA	-0.0964926	0.0103613	0.14991
GPC1	0.0158066	0.695401	0.874386
GPC5	-0.0429716	0.300523	0.614478
GPR158	-0.00325463	0.936308	0.982153
GRPEL1	0.0106851	0.769653	0.918567
GUCA2A	0.0760899	0.0633497	0.277621
GUSB	-0.000625079	0.987688	0.995003
GZMA	0.0251905	0.509768	0.78191
HARS1	-0.0841764	0.0103706	0.14991
HEG1	0.0750347	0.0562385	0.263963
HEPH	0.0597897	0.147417	0.418057
HMCN2	0.0371914	0.386527	0.682029
HRC	-0.0237113	0.570278	0.804424
HS6ST1	0.0267909	0.500422	0.777807
HSPB1	-0.0494346	0.148909	0.418631
HSPB6	0.0135359	0.68982	0.869203
HSPG2	0.0240322	0.466307	0.751132
HTRA2	-0.0643428	0.0522499	0.255253
HYOU1	-0.0595356	0.115241	0.377384
ICAM1	0.027603	0.47353	0.756548
ICAM3	0.062379	0.123294	0.386753
ICAM5	0.01884	0.648303	0.850442
ICOSLG	0.0362551	0.386747	0.682029
IDS	-0.0198702	0.642322	0.846626
IFNAR1	-0.0231309	0.576381	0.804504
IFNGR1	0.0362901	0.284682	0.599542
IFNGR2	0.0434828	0.310957	0.624008
IFNLR1	-0.0262416	0.511653	0.78191
IGF1R	0.0885067	0.0137257	0.154537
IGFBP2	-0.00793825	0.84165	0.941241
IGFBP4	0.0275775	0.380212	0.682029
IGLC2	0.0443651	0.261174	0.560226
IGSF21	-0.0534882	0.203902	0.493991
IGSF3	0.0756298	0.051749	0.254896
IL15	0.0652321	0.118493	0.379686
IL17RB	-0.0244552	0.562968	0.804215
IL18	0.0308014	0.419729	0.712703
IL1R2	0.010904	0.789364	0.928471
IL1RL2	-0.037892	0.356703	0.673389
IL6	0.0257718	0.524448	0.794633
IL6R	-0.011462	0.785611	0.928471
IL6ST	0.0617958	0.115163	0.377384
IMPA1	-0.0920683	0.00556439	0.122829
ISLR2	0.0683472	0.101283	0.357189
ITGAM	-0.0541974	0.175868	0.444142
ITGB5	-0.0706311	0.0508763	0.252686
ITGBL1	0.099071	0.00875975	0.14991
ITIH4	0.0510593	0.207253	0.494902
ITM2A	0.0180511	0.673982	0.863802
JAM2	0.0318707	0.328239	0.641965
JAM3	-0.0533725	0.0949224	0.344442
KDR	-0.0186818	0.651847	0.850442
KIAA0319	-0.0375418	0.348019	0.664805
KIRREL2	0.0332214	0.427533	0.71297
KIT	-0.0608263	0.134132	0.405375
KLK15	0.0784737	0.0670906	0.283819
KLK7	0.0467772	0.269105	0.574862
KLKB1	-0.026584	0.503747	0.777807
KYAT1	-0.0994789	0.00391294	0.106005
L1CAM	0.00314059	0.939807	0.982675
LACTB2	-0.0729841	0.0177829	0.154537
LAMA4	0.0257772	0.474746	0.756548
LAMP2	-0.00825084	0.830317	0.941241
LAYN	0.0269225	0.428261	0.71297
LBR	-0.0653874	0.0434435	0.233264
LCAT	-0.0735562	0.0705211	0.29392
LCN2	0.00925487	0.808886	0.934294
LCP1	-0.0584235	0.166424	0.435038
LECT2	0.036964	0.335797	0.64782
LEFTY2	0.02748	0.47738	0.757855
LGALS3	-0.00845695	0.825951	0.939848
LGALS4	0.123609	0.00179596	0.0755129
LGALS8	-0.0584811	0.0754434	0.306417
LGALS9	0.0267756	0.4393	0.725272
LIFR	0.0783361	0.0580516	0.263963
LILRA5	0.066352	0.0811706	0.31338
LILRB5	0.0612918	0.155159	0.422259
LMOD1	0.08762	0.0121731	0.14991
LPA	0.0102121	0.813644	0.9348
LPO	0.0817597	0.0560017	0.263963
LRG1	0.0458228	0.260478	0.560226
LRIG1	0.0302158	0.450866	0.736208
LRP1	0.0595819	0.150979	0.420243
LRP11	0.0502258	0.163745	0.433743
LRRN1	-0.0753091	0.0760902	0.306417
LRTM2	-0.029514	0.479382	0.757855
LTBP2	0.0812876	0.0161854	0.154537
LTBP3	-0.0343002	0.388506	0.683037
LY6D	0.0794665	0.0357189	0.217229
LYZL2	-0.0647672	0.0903174	0.332279
MAMDC2	0.0559423	0.153008	0.420243
MAN1A2	0.0314238	0.426944	0.71297
MAN2B2	-0.0382599	0.368966	0.676431
MANSC1	0.0422609	0.27245	0.579064
MAP2K1	-0.11553	6.09801e-05	0.0121147
MATN2	0.0894477	0.00910264	0.14991
MBL2	0.0504306	0.243658	0.540406
MCAM	0.0110444	0.790841	0.928471
MDGA1	-0.0431576	0.293182	0.61311
MEGF10	-0.0146722	0.723441	0.892693
MEGF9	-0.0635847	0.111277	0.375082
MELTF	0.0155126	0.709731	0.879511
MET	-0.053492	0.195611	0.485343
MFGE8	0.118941	0.00389872	0.106005
MMP1	0.0176815	0.656787	0.852822
MMP10	0.0776548	0.0606117	0.26759
MMP12	0.131962	0.000239937	0.0321989
MMP7	0.213651	4.11701e-09	2.45374e-06
MMP8	-0.0246895	0.5605	0.804215
MRC1	0.0885489	0.0246441	0.185923
MSR1	0.112869	0.00176642	0.0755129
MST1	0.0283863	0.503681	0.777807
MZB1	0.00226874	0.954759	0.984798
NADK	-0.00779186	0.846829	0.941912
NAGPA	-0.00931402	0.814029	0.9348
NCAM1	0.0274982	0.516324	0.785023
NCAM2	-0.0228164	0.592726	0.812103
NCAN	-0.0352408	0.368869	0.676431
NCR3LG1	0.0876698	0.0173035	0.154537
NCS1	0.0567276	0.148003	0.418057
NECTIN4	0.090851	0.0100466	0.14991
NEFL	0.132149	0.000378175	0.0321989
NELL1	-0.0818974	0.0555493	0.263963
NELL2	0.0225899	0.56403	0.804215
NFASC	0.0670771	0.0814997	0.31338
NHLRC3	0.0684939	0.0589045	0.263963
NIT1	-0.0717042	0.0327468	0.211854
NOMO1	-0.0768883	0.0498394	0.249616
NOTCH1	0.00619872	0.868856	0.952208
NOTCH3	-0.0097167	0.796254	0.928471
NPPC	0.0206347	0.57249	0.804424
NPTX1	0.0887387	0.031039	0.205547
NPTX2	0.0599073	0.12269	0.386753
NPTXR	-0.0103418	0.800498	0.930013
NPY	-0.034976	0.371129	0.676431
NRGN	-0.0554529	0.0973348	0.349467
NSFL1C	-0.0765861	0.0123248	0.14991
NT5C1A	0.0277607	0.384138	0.682029
NT5E	-0.0223548	0.59209	0.812103
NTRK2	0.0255377	0.530217	0.795993
NTRK3	0.0263079	0.537338	0.799089
NUDC	-0.0591691	0.067145	0.283819
OGFR	-0.0716816	0.0178911	0.154537
OLR1	0.00235624	0.954457	0.984798
ORM1	-0.0082677	0.843246	0.941241
OXT	0.00428313	0.91975	0.975178
PALM	-0.0199007	0.598547	0.816324
PALM2	0.0552029	0.108903	0.375082
PAM	0.011663	0.757026	0.915031
PCBD1	0.0138281	0.72251	0.892693
PCDH17	0.0619303	0.112907	0.375207
PCDH7	-0.0041358	0.916966	0.975178
PCDH9	0.0157886	0.703108	0.876679
PDCD5	-0.0805014	0.00357934	0.106005
PDGFRA	0.093895	0.0168788	0.154537
PDIA4	-0.0655894	0.0328585	0.211854
PDLIM7	-0.0543613	0.0953574	0.344442
PGA4	0.00880553	0.836574	0.941241
PGF	0.0720159	0.028415	0.201018
PGLYRP1	-0.00224956	0.954728	0.984798
PHOSPHO1	0.0381517	0.322023	0.635516
PI16	-0.0727478	0.0665775	0.283819
PIK3IP1	0.0307567	0.357026	0.673389
PLA2G15	0.0479487	0.207593	0.494902
PLG	0.0257697	0.535388	0.799089
PLIN3	-0.0143017	0.634886	0.842744
PLPBP	-0.0881959	0.00512587	0.122201
PLTP	0.0108582	0.797613	0.928471
PLXDC1	-0.0333444	0.43667	0.722932
PLXNA4	-0.0440146	0.172665	0.441667
PLXNB3	-0.0403266	0.223649	0.511505
PODXL	0.0299973	0.484108	0.761288
PODXL2	0.0229034	0.570532	0.804424
POMC	-0.0076532	0.856402	0.948263
POSTN	0.0434953	0.298972	0.614478
PPBP	-0.00420132	0.912929	0.9751
PPCDC	-0.0648776	0.039127	0.222703
PPP1R2	-0.0504797	0.121777	0.386753
PPP3R1	-0.0500169	0.162388	0.433058
PRCP	0.0497257	0.214787	0.503988
PRELP	0.00365984	0.919878	0.975178
PRKAR1A	-0.0321329	0.329599	0.641965
PRRT3	-0.000662909	0.986486	0.995003
PRSS22	0.0997118	0.0104758	0.14991
PRSS27	0.0241305	0.550929	0.802821
PRSS53	-0.0295792	0.490155	0.766752
PRSS8	0.125113	0.000568814	0.0423766
PRTG	0.0620498	0.131502	0.401925
PSME2	-0.0343717	0.306995	0.62153
PTH1R	-0.00979313	0.81773	0.937245
PTP4A3	0.0298864	0.461809	0.745904
PTPRB	0.0942294	0.0231635	0.183894
PTPRF	-0.0288372	0.458324	0.742286
PTPRK	0.0415406	0.314313	0.626524
PTPRN2	0.010983	0.77061	0.918567
PTPRR	-0.055801	0.165452	0.434402
PTPRS	-0.0605538	0.139219	0.408188
PTPRZ1	0.0809887	0.0296806	0.201018
PVR	-0.0218781	0.594506	0.812674
QDPR	-0.0715503	0.0169634	0.154537
QPCT	0.0540371	0.151829	0.420243
RBKS	0.00329718	0.933208	0.982153
REG1A	0.146522	0.000293969	0.0321989
REG1B	0.113574	0.00538372	0.122829
REG3A	0.120735	0.0025351	0.0862579
REG4	0.0992707	0.0159836	0.154537
RELT	0.0242754	0.430589	0.71485
RET	-0.0285463	0.473912	0.756548
RETN	-0.0319656	0.411041	0.701949
RGMA	-0.0408548	0.324357	0.63801
RGMB	0.02963	0.370946	0.676431
RHOC	-0.0560426	0.0889818	0.329398
RIDA	0.0201605	0.600601	0.817256
RNASET2	0.0090289	0.794445	0.928471
RNF149	0.0649769	0.080385	0.31338
RNF5	-0.106324	0.0026051	0.0862579
ROBO1	0.063648	0.105573	0.366718
ROBO2	0.0291074	0.447908	0.733596
ROR1	0.00973491	0.795165	0.928471
RSPO3	0.0420632	0.197529	0.485343
RTBDN	-0.0218754	0.548899	0.802821
RTN4R	0.0397066	0.300759	0.614478
RWDD1	-0.0787949	0.0116794	0.14991
S100A11	0.0114236	0.759193	0.915031
S100A4	-0.0386549	0.248271	0.542291
SCAMP3	-0.0458513	0.157796	0.42555
SCARF1	-0.0837028	0.0047769	0.120233
SCARF2	0.0676426	0.0424505	0.232115
SCG2	0.0780159	0.0368437	0.217739
SCGB1A1	0.00433329	0.912017	0.9751
SCGB3A2	0.0633417	0.139715	0.408188
SCN4B	0.0107703	0.773231	0.919852
SDC1	0.0317138	0.401153	0.693618
SDC4	-0.0705781	0.0588723	0.263963
SDK2	0.0249089	0.552797	0.803578
SEL1L	0.0664288	0.0460124	0.240375
SELE	0.017526	0.668565	0.861366
SELP	-0.0549181	0.111392	0.375082
SEMA3F	0.0406286	0.243908	0.540406
SEMA4C	0.0160518	0.702631	0.876679
SEMA4D	-0.0833066	0.00638336	0.135874
SEMA7A	0.00870534	0.825758	0.939848
SEPTIN8	0.00531691	0.857574	0.948263
SERPINA1	0.040166	0.336342	0.64782
SERPINA3	0.00053361	0.989907	0.995003
SERPINA4	0.00837638	0.843327	0.941241
SERPINA5	0.00280651	0.946649	0.984647
SERPINA6	-0.0406869	0.295683	0.614478
SERPINA7	-0.025806	0.539101	0.799089
SERPINA9	-0.00669492	0.869692	0.952208
SERPINC1	-0.0117193	0.76861	0.918567
SERPINE1	-0.0322342	0.394849	0.690118
SERPING1	-0.0257871	0.528121	0.794848
SERPINI1	0.0644255	0.116996	0.379238
SERPINI2	0.0066766	0.872325	0.952208
SEZ6	0.0128018	0.748281	0.908972
SEZ6L	0.0345349	0.373274	0.678267
SEZ6L2	0.0314233	0.401507	0.693618
SHBG	0.0395551	0.321068	0.635516
SIAE	-0.0198866	0.528051	0.794848
SIGLEC1	0.0586809	0.138592	0.408188
SIGLEC6	-0.00143246	0.971851	0.989315
SIGLEC7	0.0629855	0.103306	0.36218
SIGLEC9	0.132583	0.00146614	0.0728181
SIRPB1	0.0227072	0.544242	0.800909
SLITRK1	-0.00516923	0.899155	0.970826
SLITRK2	-0.0362303	0.385177	0.682029
SLITRK6	-0.0170311	0.678335	0.865712
SMOC2	0.0541299	0.124909	0.3877
SMTN	-0.0565545	0.105831	0.366718
SNX9	-0.0742792	0.0152085	0.154537
SOD1	-0.072273	0.0368988	0.217739
SOD2	0.0236538	0.541664	0.799089
SPARCL1	-0.0204765	0.616457	0.825637
SPINK1	0.0645686	0.113318	0.375207
SPINK2	-0.0108996	0.759967	0.915031
SPINK6	-0.030755	0.468401	0.752471
SPINT2	0.0289936	0.309382	0.622944
SPOCK1	0.0221741	0.604016	0.818167
STAB2	-0.0105594	0.791713	0.928471
STC2	-0.0474723	0.217645	0.505445
SUMF2	-0.0189518	0.590177	0.812103
SUOX	0.0549978	0.171268	0.439982
SUSD2	0.0782268	0.0581747	0.263963
SUSD4	0.00136741	0.972716	0.989315
SUSD5	0.0299149	0.42714	0.71297
SV2A	-0.0895481	0.0148127	0.154537
SYT1	-0.0573098	0.159539	0.428313
TAFA5	0.0513831	0.165169	0.434402
TAX1BP1	-0.0844423	0.010624	0.14991
TBCA	-0.0727135	0.0173589	0.154537
TCTN3	0.000434715	0.991665	0.995003
TEK	0.0520779	0.204724	0.493991
TFF1	0.0475579	0.229716	0.516162
TFF2	0.0946214	0.0164035	0.154537
TFF3	0.0949175	0.0104213	0.14991
TFPI	-0.0469232	0.230367	0.516162
TFPI2	0.0403254	0.239972	0.535667
TGFA	0.0961404	0.0119933	0.14991
TGFB1	0.0432163	0.136991	0.408188
TGFBI	0.0129961	0.748834	0.908972
TGFBR2	0.0426094	0.197883	0.485343
TGM2	-0.0273277	0.506903	0.780656
TGOLN2	-0.00504444	0.896388	0.970826
TIMP1	0.0910309	0.00254147	0.0862579
TIMP3	0.00232054	0.951128	0.984798
TIMP4	0.0620754	0.124257	0.3877
TLR3	-0.00942845	0.826309	0.939848
TMEM106A	-0.0530185	0.145894	0.418057
TMEM25	0.0440162	0.301409	0.614478
TMSB10	-0.0567032	0.0290143	0.201018
TNC	0.0186817	0.650131	0.850442
TNFRSF11B	0.143303	2.56132e-05	0.00763274
TNFRSF12A	0.0543943	0.112848	0.375207
TNFRSF13B	0.0325011	0.383595	0.682029
TNFRSF13C	-0.0123614	0.769142	0.918567
TNFRSF14	0.0256716	0.328614	0.641965
TNFRSF17	-0.00505404	0.901373	0.971462
TNFRSF1B	0.0467594	0.151407	0.420243
TNFRSF4	0.0655688	0.0658859	0.283819
TNFRSF8	0.0378892	0.330964	0.642524
TNFSF12	-0.0219615	0.59083	0.812103
TNFSF13	0.116992	0.000780518	0.0515674
TNN	0.0604064	0.146835	0.418057
TP53I3	0.00113103	0.971084	0.989315
TPD52L2	-0.0651991	0.0439759	0.234015
TPP1	-0.0470951	0.204277	0.493991
TXNDC15	0.029188	0.482102	0.76014
TYRO3	0.00817981	0.841203	0.941241
VCAM1	0.0167053	0.697566	0.875262
VEGFA	0.0186326	0.61025	0.824736
VEGFC	0.0223386	0.549214	0.802821
VGF	-0.0811091	0.0403827	0.222853
VSIG4	0.0640857	0.0757912	0.306417
VSIR	-0.0692578	0.0330577	0.211854
VSNL1	0.0603263	0.130118	0.399745
VTI1A	-0.0416433	0.213448	0.502826
VWC2	0.0477021	0.195304	0.485343
VWC2L	-0.0651837	0.11708	0.379238
VWF	0.0856064	0.0365644	0.217739
WFDC1	0.0225712	0.570511	0.804424
WFDC2	0.117127	0.000331247	0.0321989
WIF1	0.0757035	0.0588373	0.263963
XG	-0.0028015	0.92282	0.975178
YWHAQ	-0.0627547	0.0547485	0.263963

## Sheet: Fig_7c
Olink protein	Cerebrovascular event within 5 years			Infarct within 5 years
	Hazard Ratio	p-value	p-value FDR	Hazard Ratio	p-value	p-value FDR
AMIGO2	0.878834	0.50983	0.516911	0.946017	0.854547	0.854547
ATXN3	0.811542	0.0247413	0.0368595	0.972463	0.847926	0.854547
C9	1.16828	0.101379	0.121323	1.23559	0.164334	0.210462
CCL11	1.18237	0.161051	0.181522	1.128	0.514767	0.552618
CD209	0.814465	0.0728539	0.0933041	0.842451	0.333659	0.392856
CFP	0.444938	0.0010534	0.00197175	0.743905	0.440659	0.502626
CHL1	0.749506	0.0495165	0.0657219	0.656355	0.0667248	0.103636
CLSTN2	1.33725	0.00262651	0.00467646	1.56708	0.00130652	0.00561035
CNDP1	0.826404	0.0261466	0.0381741	0.801918	0.0908252	0.132605
CREG1	1.19042	0.12412	0.146141	1.12623	0.500891	0.545747
CRIM1	2.57259	7.81006e-06	2.47885e-05	1.89651	0.0567699	0.0920934
CRTAC1	0.642642	0.00116587	0.00212772	0.647824	0.0394567	0.0685794
CXADR	1.33069	0.000414881	0.000841286	1.3962	0.00625694	0.0181231
DDAH1	1.00535	0.966099	0.966099	1.14156	0.484735	0.536146
DLL1	1.87676	4.39257e-05	0.000110572	1.83651	0.0108472	0.026765
DPP7	1.08124	0.316421	0.334764	1.07609	0.543154	0.574641
EFHD1	1.25391	0.0896764	0.112869	1.33023	0.170936	0.215143
ENO2	0.644268	1.39621e-08	8.49359e-08	0.659037	0.000529762	0.00257818
ENPP5	0.781363	0.00387726	0.00658233	0.767578	0.0430684	0.0731161
ESAM	0.794167	0.219589	0.239254	1.56028	0.125575	0.175487
FSTL3	2.49548	4.96376e-12	4.52943e-11	2.42666	1.75443e-05	0.000142304
GDF15	2.21702	1.8004e-41	1.31429e-39	2.30444	8.27047e-21	6.03745e-19
GHRL	0.957127	0.37024	0.386107	0.894968	0.137683	0.182743
GP1BA	0.451564	3.10763e-07	1.2326e-06	0.65132	0.0717718	0.109153
GZMA	0.746232	0.0234289	0.0356315	0.8627	0.45359	0.509416
HSPA1A	0.711518	1.0758e-05	3.02052e-05	0.773136	0.0312121	0.0584227
HTRA2	0.714069	6.62796e-05	0.000153033	0.740197	0.0215217	0.0436412
HYOU1	0.782693	0.240806	0.258512	0.880618	0.69385	0.723587
ICAM5	1.26117	0.0137209	0.0217744	1.22383	0.160285	0.208943
IGF2R	1.3835	0.0946953	0.117165	1.87131	0.0360546	0.0654878
IL1R1	1.36673	0.0995607	0.121132	1.55631	0.127409	0.175487
ITIH4	1.31428	0.161629	0.181522	1.96578	0.0156808	0.0346877
JAM2	1.38599	0.0637231	0.0830676	1.42583	0.191429	0.232905
KYAT1	0.634045	5.84901e-08	3.28444e-07	0.60811	8.9699e-05	0.000595275
L1CAM	0.678078	0.00811083	0.0134566	0.580081	0.0165313	0.0354938
LEFTY2	0.838865	0.0445703	0.0609995	0.869869	0.304321	0.364187
LPO	1.11029	0.140234	0.162494	0.904898	0.376203	0.435918
MMP12	1.7826	5.00138e-17	7.30201e-16	1.73339	3.07932e-07	3.21129e-06
MMP7	1.63008	3.20812e-07	1.2326e-06	1.50969	0.00529163	0.0167952
MSR1	1.53745	9.11895e-06	2.66273e-05	1.49677	0.00752251	0.0203387
MZB1	1.56403	1.19404e-08	7.92409e-08	1.49582	0.00108468	0.00494885
NCAM1	0.698757	0.00978683	0.0158764	0.727575	0.136835	0.182743
NECTIN4	1.75466	3.44819e-06	1.19866e-05	1.79487	0.00143939	0.00583755
NEFL	2.02127	4.46442e-22	1.08634e-20	1.96563	5.2172e-09	1.26952e-07
NELL1	0.654215	8.25079e-06	2.50962e-05	0.679046	0.00869809	0.0226772
NELL2	0.740647	0.0449682	0.0609995	0.524653	0.00645481	0.0181231
OGFR	0.526316	5.05362e-05	0.000122971	0.516067	0.0058091	0.0176693
PGF	2.50864	5.91372e-15	6.16716e-14	2.1083	0.000407755	0.0022897
PI3	1.44195	1.77003e-07	7.6007e-07	1.51946	7.45259e-05	0.000544039
PIK3IP1	2.10488	3.47324e-07	1.26773e-06	2.18884	0.000503768	0.00257818
PLXDC1	0.687211	0.0149407	0.0232057	0.652592	0.0778922	0.116043
POSTN	1.20404	0.164644	0.182107	1.3153	0.189935	0.232905
PRSS8	1.95737	1.9055e-11	1.39101e-10	1.63389	0.00180361	0.00692968
QDPR	0.586766	1.80972e-05	4.89295e-05	0.623871	0.0138833	0.0316712
QPCT	1.44826	0.0317717	0.0454772	1.50938	0.12102	0.173225
REG1A	1.48913	6.67523e-08	3.48065e-07	1.54463	0.000101079	0.000614897
REG1B	1.2601	0.000709988	0.00140079	1.30104	0.0115699	0.0272452
REG3A	1.27943	6.7083e-05	0.000153033	1.2338	0.0304291	0.0584227
REG4	1.73136	1.08662e-11	8.81373e-11	1.94737	4.72644e-08	6.9006e-07
RSPO1	0.899781	0.459116	0.472049	1.04854	0.827682	0.850997
S100A4	0.647499	7.7162e-08	3.75522e-07	0.739667	0.0185649	0.0387211
SCARF1	0.756063	0.0451229	0.0609995	0.667422	0.0631194	0.100168
SERPINB9	0.570685	0.00041283	0.000841286	0.582572	0.0276114	0.0544766
SMOC2	1.59526	3.01462e-05	7.85953e-05	1.62942	0.00491427	0.0163064
TFF2	1.7387	3.49368e-18	6.37597e-17	1.60139	3.61637e-06	3.29994e-05
TFF3	1.67055	1.34979e-16	1.64224e-15	1.66893	1.17589e-07	1.43067e-06
TIMP1	1.90618	7.01818e-05	0.000155251	2.8731	1.33543e-08	2.43716e-07
TNC	1.33555	0.00105282	0.00197175	1.32868	0.0367808	0.0654878
TNFRSF11B	1.94923	4.83909e-06	1.6057e-05	1.78856	0.0109993	0.026765
TXNRD1	0.541054	1.73898e-07	7.6007e-07	0.589465	0.00381314	0.013918
ULBP2	1.39964	0.00381635	0.00658233	1.42221	0.0495119	0.0821447
VWC2	1.53552	0.000129081	0.000277145	1.64424	0.00404034	0.014045
WFDC2	2.56703	1.51911e-29	5.54476e-28	2.47991	4.81815e-12	1.75862e-10

## Sheet: Fig_7d
Cerebrovascular events					Infarcts
Comparison	p_value				Comparison	p_value
AgeSexRS vs AgeSex	1				AgeSexRS vs AgeSex	1
AgeSexRS vs ProtsAgeSex	0.00230499				AgeSexRS vs ProtsAgeSex	0.0070147
AgeSexRS vs Prots	0.011109				AgeSexRS vs Prots	0.0189825
AgeSexRS vs AgeSexClinical	0.33756				AgeSexRS vs AgeSexClinical	0.168903
AgeSexRS vs AgeSexProtsRS	0.00276126				AgeSexRS vs AgeSexProtsRS	0.00716302
AgeSexRS vs AgeSexClinicalProts	0.00216508				AgeSexRS vs AgeSexClinicalProts	0.00585493
Features	AUC	LowerCI	UpperCI		Features	AUC	LowerCI	UpperCI
Age+sex	0.707	0.66	0.754		Age+sex	0.678	0.597	0.753
Age+Sex+RS	0.707	0.67	0.75		Age+Sex+RS	0.678	0.597	0.754
Age+sex+clinical	0.719	0.676	0.765		Age+sex+clinical	0.707	0.635	0.776
Proteins	0.767	0.722	0.808		Proteins	0.777	0.714	0.835
Age+sex+proteins	0.771	0.726	0.813		Age+sex+proteins	0.772	0.71	0.833
Age+sex+proteins+RS	0.77	0.726	0.811		Age+sex+proteins+RS	0.775	0.711	0.835
Age+sex+proteins+clinical	0.771	0.726	0.812		Age+sex+proteins+clinical	0.78	0.717	0.841
