# Supplementary material for: Identification of distinct and shared biomarker panels in different manifestations of cerebral small-vessel disease through proteomic profiling
Source: Nat Aging. 2026 Feb 24;6(3):703–21. doi: 10.1038/s43587-026-01081-7 (PMC13004690; doi:10.1038/s43587-026-01081-7)
Supplement: Supplementary file 12 — Statistical Source data. [file 43587_2026_1081_MOESM12_ESM.xlsx]

## Sheet: Ext_Fig2a
protein	CCN2	COMP	CSTB	MMP12	NEFL	POLR2F	RNASE3	THBS4	NECTIN4	IL1RN	POSTN	NT5C	GLO1	MAPT	CHIT1	SMOC2
max	0.112584	0.112584	0.112584	0.112584	0.112584	0.112584	0.112584	0.112584	0.112584	0.112584	0.112584	0.112584	0.112584	0.112584	0.112584	0.112584
min	-0.0200015	-0.0200015	-0.0200015	-0.0200015	-0.0200015	-0.0200015	-0.0200015	-0.0200015	-0.0200015	-0.0200015	-0.0200015	-0.0200015	-0.0200015	-0.0200015	-0.0200015	-0.0200015
LobarMB	0.0383078	0.0489738	0.0361712	0.0660551	0.0493292	-0.00876955	0.000214825	0.0203123	0.012599	0.00354832	0.00890615	0.0759733	0.0751675	0.0658914	0.112584	0.0679788
DeepMB	0.0319469	0.0471386	0.0368336	0.0804405	0.0434951	0.0468705	0.0444769	0.0433291	0.0915066	0.0910824	0.084426	-0.0195139	-0.0200015	-0.00527844	0.0283165	0.0226726

## Sheet: Ext_Fig2b
Deep microbleeds					Lobar microbleeds
Protein	MB_burden	Avg_NPX_residuals			Protein	MB_burden	Avg_NPX_residuals
COMP	0	-0.355154			COMP	1.68124	1.57688
COMP	0	-0.0504739			COMP	1.32222	0.641462
COMP	0	-0.464995			COMP	1.38021	-0.136066
COMP	0	-0.926411			COMP	0.954243	0.398968
COMP	0	0.139397			COMP	0.69897	1.34344
COMP	0	-0.914409			COMP	1.59106	0.428861
COMP	0	-0.328585			COMP	1.36173	0.955469
COMP	0	0.902494			COMP	1.11394	1.42191
COMP	0.60206	1.15245			COMP	1.11394	0.0549024
COMP	0	0.782435			COMP	1.04139	1.21621
COMP	0	0.524974			COMP	1.14613	0.0930167
COMP	0	-0.38035			COMP	0.69897	0.495961
COMP	0	1.79395			COMP	0	0.0814122
COMP	0	-0.853402			COMP	1.34242	1.0881
COMP	0	-0.330821			COMP	0.477121	-0.0891835
COMP	0	0.397167			COMP	0	0.291392
COMP	0	0.670077			COMP	1.34242	0.643386
COMP	0				COMP	0.30103	0.109986
COMP	0	-1.0018			COMP	1.07918	0.842424
COMP	0	0.513128			COMP	0.954243	0.518133
COMP	0	0.957566			COMP	0.477121	0.563111
COMP	0	-0.373956			COMP	2.00432	0.0307178
COMP	0	-0.446971			COMP	1.39794	0.245939
COMP	0	-0.788865			COMP	1.32222	1.96624
COMP	0	0.0127029			COMP	0.778151	0.492231
COMP	0				COMP	0.477121	1.15245
COMP	0	0.0830251			COMP	0.30103	0.429928
COMP	0.30103	0.111008			COMP	0.30103	-0.192851
COMP	0	0.537254			COMP	0.30103	1.54543
COMP	0.30103	-0.832783			COMP	0.30103	-0.410255
COMP	0	-0.201456			COMP	0.30103	1.09218
COMP	0	0.16341			COMP	0	0.646188
COMP	0	-0.832401			COMP	0	0.206582
COMP	0	0.0986202			COMP	0	0.0576199
COMP	0	1.06182			COMP	0	1.19942
COMP	0	-0.162761			COMP	2.00432	-1.23572
COMP	0	-0.891836			COMP	1.11394	-0.00258373
COMP	0	-0.105862			COMP	1	-0.336827
COMP	0	-0.398688			COMP	0.954243	-0.698211
COMP	0	0.0751195			COMP	0.60206	0.121517
COMP	0	-0.146924			COMP	0.30103	1.026
COMP	0	0.804723			COMP	0.30103	-0.253977
COMP	0	0.160863			COMP	0	1.11925
COMP	0.60206	0.492231			COMP	0	0.759045
COMP	0	-0.784235			COMP	0	0.512753
COMP	0	-0.58774			COMP	0	-0.0484911
COMP	0	-0.820592			COMP	0	0.323695
COMP	0	-0.0828182			COMP	1.79239	1.18291
COMP	0	0.985161			COMP	1.62325	-0.444542
COMP	0	0.160773			COMP	1.23045	1.05906
COMP	0	-0.758606			COMP	1	0.644232
COMP	0.30103	0.012391			COMP	0.845098	0.012391
COMP	0	-0.0410161			COMP	0.845098	0.688879
COMP	0	-0.287379			COMP	0.778151	-0.355403
COMP	0	0.361161			COMP	0.69897	-0.25177
COMP	0	-0.131209			COMP	0.60206	1.11771
COMP	0	-0.0278392			COMP	0.60206	0.11046
COMP	0	-0.285562			COMP	0.477121	0.317481
COMP	0	1.04806			COMP	0.477121	-0.171014
COMP	0	0.0336692			COMP	0.30103	0.452782
COMP	0	0.0343276			COMP	0.30103	-0.427392
COMP	0	-0.031069			COMP	0.30103	-0.313922
COMP	0	-0.451265			COMP	0.30103	-0.596731
COMP	0	0.296934			COMP	0.30103	-0.070526
COMP	0	-0.206504			COMP	0.30103	0.137542
COMP	0	0.141972			COMP	0.30103	0.202572
COMP	0	-0.663949			COMP	0.30103	0.0701616
COMP	0	0.327859			COMP	0	0.111008
COMP	0	-0.473563			COMP	0	-0.832783
COMP	0	-0.356678			COMP	0	0.53711
COMP	0	0.422821			COMP	0	-0.135665
COMP	0	-0.579948			COMP	0	0.370773
COMP	0	0.0588172			COMP	0	-0.836948
COMP	0	0.27002			COMP	0	0.265067
COMP	0	0.0586332			COMP	0	-0.015427
COMP	0	-0.469181			COMP	0	0.33591
COMP	0	0.322081			COMP	0	0.766369
COMP	0	-0.0947328			COMP	0	1.69596
COMP	0	-0.305626			COMP	0	0.200456
COMP	0	0.148963			COMP	0	0.288068
COMP	0	0.730946			COMP	0	-0.065003
COMP	0	0.136745			COMP	0	0.328019
COMP	0	0.157561			COMP	0	-0.143872
COMP	0	-0.703404			COMP	0	0.555085
COMP	0	-0.480813			COMP	0	0.726243
COMP	0	1.30595			COMP	0	-0.322224
COMP	0	0.116281			COMP	0	0.394004
COMP	0	0.504038			COMP	0	-0.299902
COMP	0	-0.773403			COMP	0	-0.361424
COMP	0	-0.647154			COMP	0	-0.200292
COMP	0	-0.266497			COMP	0	0.328243
COMP	0.30103	0.53711			COMP	0	0.721945
COMP	0	-0.734427			COMP	0	-0.581724
COMP	0	0.165978			COMP	2.00432	1.37266
COMP	0	-0.609802			COMP	2.00432	0.0414646
COMP	0	-0.0375418			COMP	2.00432	-0.0311107
COMP	0	0.281657			COMP	2.00432	-0.758104
COMP	0	0.237947			COMP	2.00432	0.622468
COMP	0	-0.259511			COMP	2.00432	-0.117014
COMP	0	0.472463			COMP	2.00432	0.268451
COMP	0	-0.597975			COMP	1.96848	-0.143405
COMP	0	0.26361			COMP	1.89763	0.224715
COMP	0	-0.76204			COMP	1.61278	0.0748088
COMP	0	0.0325856			COMP	1.57978	0.750461
COMP	0	0.37446			COMP	1.5563	0.315583
COMP	0	-0.186028			COMP	1.50515	0.551176
COMP	0	-0.154257			COMP	1.41497	-0.0838686
COMP	0	0.537109			COMP	1.41497	-0.141489
COMP	0	-0.670359			COMP	1.30103	-0.29748
COMP	0	-1.20352			COMP	1.30103	1.30942
COMP	0	-0.0290104			COMP	1.30103	-0.127757
COMP	0	0.720437			COMP	1.25527	-0.58774
COMP	0	0.0896847			COMP	1.20412	0.296518
COMP	0	0.524938			COMP	1.14613	0.381403
COMP	0	0.311229			COMP	1.14613	1.31291
COMP	0	0.110657			COMP	1.07918	0.257755
COMP	0.69897	0.563111			COMP	1.04139	0.068336
COMP	0	-0.0870237			COMP	1	0.134671
COMP	0	1.81758			COMP	1	0.265236
COMP	0	-0.427556			COMP	0.954243	-0.0520289
COMP	0	-0.772178			COMP	0.954243	-0.121988
COMP	0	0.790963			COMP	0.90309	-0.618685
COMP	0	1.34022			COMP	0.845098	0.137339
COMP	0	0.225464			COMP	0.845098	0.23914
COMP	0	0.126221			COMP	0.778151	0.686891
COMP	0	-0.24375			COMP	0.778151	0.00135286
COMP	0	0.575028			COMP	0.778151	0.0856574
COMP	0.30103	0.452782			COMP	0.778151	-0.672807
COMP	0	-0.118268			COMP	0.69897	0.957566
COMP	0	0.480931			COMP	0.69897	0.311229
COMP	0	-0.334161			COMP	0.69897	-0.018199
COMP	0	0.207667			COMP	0.69897	0.463774
COMP	0	-0.197122			COMP	0.69897	2.11065
COMP	0	-0.695361			COMP	0.69897	0.524982
COMP	0.477121	1.026			COMP	0.69897	0.235476
COMP	0	0.0414646			COMP	0.69897	0.593692
COMP	0	0.033324			COMP	0.69897	0.433367
COMP	0	-0.46525			COMP	0.60206	1.04806
COMP	0	0.318788			COMP	0.60206	0.474524
COMP	0	0.02075			COMP	0.60206	0.0204063
COMP	0	-0.0837062			COMP	0.60206	1.0045
COMP	0	0.314517			COMP	0.60206	-0.141674
COMP	0	-0.234242			COMP	0.60206	-0.537545
COMP	0	-0.197869			COMP	0.60206	-0.207999
COMP	0	0.024201			COMP	0.60206	-0.284141
COMP	0	0.679052			COMP	0.60206	-0.538551
COMP	0	0.0748088			COMP	0.60206	1.26002
COMP	0	-0.0931106			COMP	0.60206	1.51187
COMP	0	1.37266			COMP	0.60206	-0.181592
COMP	0	0.286848			COMP	0.477121	-0.853402
COMP	0	-0.558437			COMP	0.477121	-0.24375
COMP	0	0.101335			COMP	0.477121	0.602707
COMP	0	0.218688			COMP	0.477121	0.154124
COMP	0	0.135237			COMP	0.477121	1.20652
COMP	0	-0.460675			COMP	0.477121	1.07526
COMP	0	-0.514955			COMP	0.477121	-0.0608864
COMP	0	-0.21757			COMP	0.477121	0.549757
COMP	0	-0.371166			COMP	0.477121	-0.0220074
COMP	0.30103	1.11771			COMP	0.477121	0.657744
COMP	0	0.272067			COMP	0.477121	0.0141349
COMP	0	0.393561			COMP	0.477121	-0.149846
COMP	0	-0.725552			COMP	0.477121	0.0243017
COMP	0	0.163967			COMP	0.477121	0.717572
COMP	0	-0.238995			COMP	0.477121	-0.146764
COMP	0	0.229244			COMP	0.477121	-0.37909
COMP	0	-0.242652			COMP	0.477121	-0.444775
COMP	0	-0.653612			COMP	0.477121	0.739223
COMP	0	1.07665			COMP	0.477121	-0.771681
COMP	0	0.634483			COMP	0.30103	-0.464995
COMP	0	-0.295597			COMP	0.30103	-0.38035
COMP	0	1.60623			COMP	0.30103	0.513128
COMP	0	-0.132918			COMP	0.30103	0.804723
COMP	0	-0.100176			COMP	0.30103	-0.0410161
COMP	0	-0.19955			COMP	0.30103	0.361161
COMP	0	0.427615			COMP	0.30103	0.0588172
COMP	0	0.450175			COMP	0.30103	1.30595
COMP	0	0.920909			COMP	0.30103	-0.670359
COMP	0	-0.280407			COMP	0.30103	0.720437
COMP	0.30103	-0.427392			COMP	0.30103	0.790963
COMP	0.30103	-0.135665			COMP	0.30103	-0.238995
COMP	0	-0.204008			COMP	0.30103	-0.242652
COMP	0	0.153446			COMP	0.30103	-0.149007
COMP	0	0.399031			COMP	0.30103	-0.0947604
COMP	0	0.495136			COMP	0.30103	0.0278319
COMP	0	0.444373			COMP	0.30103	-1.32388
COMP	0	-0.754461			COMP	0.30103	0.322292
COMP	0	-0.114028			COMP	0.30103	1.13347
COMP	0	-0.495089			COMP	0.30103	0.380332
COMP	0	0.141588			COMP	0.30103	-0.0454479
COMP	0	0.868105			COMP	0.30103	-0.0751909
COMP	0	1.27078			COMP	0.30103	-0.0344919
COMP	0	0.662702			COMP	0.30103	-0.243641
COMP	0	-0.0680684			COMP	0.30103	0.208935
COMP	0	-0.212997			COMP	0.30103	0.793875
COMP	0	0.344765			COMP	0.30103	-0.397482
COMP	0	0.54883			COMP	0.30103	-0.721437
COMP	0	0.256272			COMP	0.30103	0.151956
COMP	0	1.01265			COMP	0.30103	0.160225
COMP	0	-0.224288			COMP	0.30103	1.77723
COMP	0	-1.2091			COMP	0.30103	-0.152874
COMP	0	-0.383405			COMP	0.30103	0.320129
COMP	0	-0.234438			COMP	0.30103	-0.792095
COMP	0	0.827454			COMP	0.30103	1.79162
COMP	0	-0.149007			COMP	0.30103	-0.535151
COMP	0	0.529319			COMP	0.30103	0.30892
COMP	0	-0.464682			COMP	0.30103	-0.472476
COMP	0.30103	-0.355403			COMP	0.30103	0.375218
COMP	0	0.485527			COMP	0.30103	0.877402
COMP	0	0.443179			COMP	0.30103	0.593584
COMP	0	1.0866			COMP	0.30103	1.14258
COMP	0	0.0899208			COMP	0.30103	-0.303384
COMP	0	0.496367			COMP	0.30103	-0.776057
COMP	1.04139	1.42191			COMP	0.30103	0.442993
COMP	0.30103	-0.313922			COMP	0.30103	1.18452
COMP	0	-0.119488			COMP	0.30103	0.030767
COMP	0	-0.0947604			COMP	0.30103	-0.33083
COMP	0	-0.315408			COMP	0.30103	-0.816533
COMP	0	-0.310263			COMP	0.30103	0.180444
COMP	0	0.689679			COMP	0.30103	-0.833426
COMP	0	0.697653			COMP	0.30103	0.100205
COMP	0	-0.486466			COMP	0.30103	-0.190917
COMP	0	-0.275262			COMP	0.30103	-0.745071
COMP	0	0.00927204			COMP	0.30103	-0.822447
COMP	0	0.461584			COMP	0.30103	-0.459621
COMP	0	-0.0424206			COMP	0.30103	-0.347471
COMP	0	-0.205584			COMP	0.30103	0.320644
COMP	0	-0.42239			COMP	0.30103	-0.484272
COMP	0	0.602707			COMP	0.30103	-0.224105
COMP	0	0.290823			COMP	0.30103	-0.440803
COMP	0	0.286397			COMP	0.30103	0.018245
COMP	0	-0.291802			COMP	0.30103	0.544597
COMP	0	-0.580615			COMP	0.30103	0.418317
COMP	0	0.10729			COMP	0.30103	0.223476
COMP	0	-0.758104			COMP	0.30103	0.510692
COMP	0	0.0278319			COMP	0.30103	-0.164082
COMP	0	-0.0336057			COMP	0.30103	-0.399131
COMP	0	0.231301			COMP	0.30103	-0.878956
COMP	0	0.209042			COMP	0.30103	0.160864
COMP	0	-0.112092			COMP	0.30103	-0.195045
COMP	0	-0.187352			COMP	0.30103	0.908637
COMP	0	-0.597588			COMP	0.30103	-0.0793213
COMP	0.69897	0.518133			COMP	0.30103	0.153491
COMP	0	0.936155			COMP	0.30103	0.0753337
COMP	0	0.324613			COMP	0.30103	0.129369
COMP	0	-0.279896			COMP	0.30103	-0.635989
COMP	0	-0.16605			COMP	0.30103	0.378832
COMP	1.04139	0.0549024			COMP	0	-0.355154
COMP	0	0.257657			COMP	0	-0.0504739
COMP	0	-0.608666			COMP	0	-0.926411
COMP	0	-0.287854			COMP	0	0.139397
COMP	0	0.300981			COMP	0	-0.914409
COMP	0	0.674504			COMP	0	-0.328585
COMP	0	-0.389863			COMP	0	0.902494
COMP	0	-1.32388			COMP	0	0.782435
COMP	0	0.079144			COMP	0	0.524974
COMP	0	-0.395822			COMP	0	1.79395
COMP	0	-0.253531			COMP	0	-0.330821
COMP	0	1.12459			COMP	0	0.397167
COMP	0	0.0347275			COMP	0	0.670077
COMP	0	0.111096			COMP	0
COMP	0	0.0841196			COMP	0	-1.0018
COMP	0	-0.271522			COMP	0	-0.373956
COMP	0	0.353291			COMP	0	-0.446971
COMP	0	-0.435329			COMP	0	-0.788865
COMP	0	-1.76145			COMP	0	0.0127029
COMP	0.477121	1.11925			COMP	0
COMP	0	0.0889893			COMP	0	0.0830251
COMP	0	-0.288187			COMP	0	0.537254
COMP	0	-0.754857			COMP	0	-0.201456
COMP	0	0.501585			COMP	0	0.16341
COMP	0	-0.00559964			COMP	0	-0.832401
COMP	0	0.456997			COMP	0	0.0986202
COMP	0	0.327394			COMP	0	1.06182
COMP	0	-0.89578			COMP	0	-0.162761
COMP	0	0.0555697			COMP	0	-0.891836
COMP	0	-0.0789465			COMP	0	-0.105862
COMP	0	0.153374			COMP	0	-0.398688
COMP	0	0.629258			COMP	0	0.0751195
COMP	0	-0.442068			COMP	0	-0.146924
COMP	0	0.279638			COMP	0	0.160863
COMP	0	0.348661			COMP	0	-0.784235
COMP	0	0.0613394			COMP	0	-0.820592
COMP	0	-0.0520289			COMP	0	-0.0828182
COMP	0	0.491547			COMP	0	0.985161
COMP	0	-0.180624			COMP	0	0.160773
COMP	0	-0.41538			COMP	0	-0.758606
COMP	0	0.387068			COMP	0	-0.287379
COMP	0	0.154124			COMP	0	-0.131209
COMP	0	-0.122492			COMP	0	-0.0278392
COMP	0	-0.387094			COMP	0	-0.285562
COMP	0	-0.154699			COMP	0	0.0336692
COMP	0.90309	0.495961			COMP	0	0.0343276
COMP	0	-0.230595			COMP	0	-0.031069
COMP	0	-0.170808			COMP	0	-0.451265
COMP	0	0.0579778			COMP	0	0.296934
COMP	0	-0.348332			COMP	0	-0.206504
COMP	0	-0.334834			COMP	0	0.141972
COMP	0	-0.243488			COMP	0	-0.663949
COMP	0	0.046041			COMP	0	0.327859
COMP	0	0.37996			COMP	0	-0.473563
COMP	0	-0.417073			COMP	0	-0.356678
COMP	0	-0.162645			COMP	0	0.422821
COMP	0	-0.292453			COMP	0	-0.579948
COMP	0	0.199815			COMP	0	0.27002
COMP	0	-0.0736623			COMP	0	0.0586332
COMP	0	0.545997			COMP	0	-0.469181
COMP	0	-0.919326			COMP	0	0.322081
COMP	0	0.264214			COMP	0	-0.0947328
COMP	0	0.322683			COMP	0	-0.305626
COMP	0	-0.0309295			COMP	0	0.148963
COMP	0	0.837062			COMP	0	0.730946
COMP	0	-0.676996			COMP	0	0.136745
COMP	0	-0.369189			COMP	0	0.157561
COMP	0	1.19081			COMP	0	-0.703404
COMP	0	-0.327561			COMP	0	-0.480813
COMP	0.845098	1.0881			COMP	0	0.116281
COMP	0	-0.254526			COMP	0	0.504038
COMP	0	0.591855			COMP	0	-0.773403
COMP	0	0.315299			COMP	0	-0.647154
COMP	0	0.0334392			COMP	0	-0.266497
COMP	0	-0.140371			COMP	0	-0.734427
COMP	0	-0.0838686			COMP	0	0.165978
COMP	0	0.375466			COMP	0	-0.609802
COMP	0	0.10179			COMP	0	-0.0375418
COMP	0	-0.166437			COMP	0	0.281657
COMP	0	-0.0159648			COMP	0	0.237947
COMP	0	0.333506			COMP	0	-0.259511
COMP	0	1.16856			COMP	0	0.472463
COMP	0	-0.793317			COMP	0	-0.597975
COMP	0	0.0532771			COMP	0	0.26361
COMP	0	0.0366577			COMP	0	-0.76204
COMP	0	-0.341686			COMP	0	0.0325856
COMP	0	0.160187			COMP	0	0.37446
COMP	0	0.322292			COMP	0	-0.186028
COMP	0	0.18835			COMP	0	-0.154257
COMP	0	0.527538			COMP	0	0.537109
COMP	0	1.20652			COMP	0	-1.20352
COMP	0	-0.366162			COMP	0	-0.0290104
COMP	0	0.295025			COMP	0	0.0896847
COMP	0	-0.276889			COMP	0	0.524938
COMP	0	-0.502134			COMP	0	0.110657
COMP	0	0.390575			COMP	0	-0.0870237
COMP	0	0.368292			COMP	0	1.81758
COMP	0	0.457915			COMP	0	-0.427556
COMP	0	0.260967			COMP	0	-0.772178
COMP	0	-0.847708			COMP	0	1.34022
COMP	0	0.0196623			COMP	0	0.225464
COMP	0	0.0775651			COMP	0	0.126221
COMP	0	-0.57245			COMP	0	0.575028
COMP	0	0.311199			COMP	0	-0.118268
COMP	0	1.13347			COMP	0	0.480931
COMP	0	-0.344324			COMP	0	-0.334161
COMP	0	-0.945794			COMP	0	0.207667
COMP	0	0.480703			COMP	0	-0.197122
COMP	0	0.0790687			COMP	0	-0.695361
COMP	0	-0.740188			COMP	0	0.033324
COMP	0	0.380332			COMP	0	-0.46525
COMP	0	-0.222419			COMP	0	0.318788
COMP	0	-0.581985			COMP	0	0.02075
COMP	0	0.137339			COMP	0	-0.0837062
COMP	0	0.756364			COMP	0	0.314517
COMP	0	0.161282			COMP	0	-0.234242
COMP	0	-0.678564			COMP	0	-0.197869
COMP	0	-0.171439			COMP	0	0.024201
COMP	0	1.53623			COMP	0	0.679052
COMP	0	0.811099			COMP	0	-0.0931106
COMP	0	-1.04583			COMP	0	0.286848
COMP	0	-0.935639			COMP	0	-0.558437
COMP	0	0.306224			COMP	0	0.101335
COMP	0	0.406543			COMP	0	0.218688
COMP	0	-0.439259			COMP	0	0.135237
COMP	0	-0.18698			COMP	0	-0.460675
COMP	0	1.07526			COMP	0	-0.514955
COMP	0	0.229934			COMP	0	-0.21757
COMP	0	-0.5158			COMP	0	-0.371166
COMP	0.30103	0.370773			COMP	0	0.272067
COMP	0	0.302241			COMP	0	0.393561
COMP	0	0.551176			COMP	0	-0.725552
COMP	0	-1.86123			COMP	0	0.163967
COMP	1.04139	0.428861			COMP	0	0.229244
COMP	0	-0.6759			COMP	0	-0.653612
COMP	0	-0.018199			COMP	0	1.07665
COMP	0	-0.0454479			COMP	0	0.634483
COMP	0	-0.677498			COMP	0	-0.295597
COMP	0	0.804225			COMP	0	1.60623
COMP	0	-0.674657			COMP	0	-0.132918
COMP	0	0.582847			COMP	0	-0.100176
COMP	0	0.351341			COMP	0	-0.19955
COMP	0	0.215066			COMP	0	0.427615
COMP	0	-0.754139			COMP	0	0.450175
COMP	0	-0.0716376			COMP	0	0.920909
COMP	0	0.345445			COMP	0	-0.280407
COMP	0	0.150337			COMP	0	-0.204008
COMP	0	-0.020888			COMP	0	0.153446
COMP	0	-0.231291			COMP	0	0.399031
COMP	0	0.156475			COMP	0	0.495136
COMP	0	0.562057			COMP	0	0.444373
COMP	0	-0.887672			COMP	0	-0.754461
COMP	0	-0.575622			COMP	0	-0.114028
COMP	0	-0.263277			COMP	0	-0.495089
COMP	0	0.424632			COMP	0	0.141588
COMP	0	0.0621688			COMP	0	0.868105
COMP	0	0.463774			COMP	0	1.27078
COMP	0	-1.61945			COMP	0	0.662702
COMP	0	-1.01034			COMP	0	-0.0680684
COMP	0	-0.413417			COMP	0	-0.212997
COMP	0	0.369766			COMP	0	0.344765
COMP	0	-0.0646124			COMP	0	0.54883
COMP	0	-0.138237			COMP	0	0.256272
COMP	0	0.402754			COMP	0	1.01265
COMP	0	0.242026			COMP	0	-0.224288
COMP	0	0.809407			COMP	0	-1.2091
COMP	0	-0.0608864			COMP	0	-0.383405
COMP	0	-0.105711			COMP	0	-0.234438
COMP	0	0.164589			COMP	0	0.827454
COMP	0	-0.520289			COMP	0	0.529319
COMP	0	-0.654257			COMP	0	-0.464682
COMP	0.30103	-0.836948			COMP	0	0.485527
COMP	0	0.0356843			COMP	0	0.443179
COMP	0	0.176144			COMP	0	1.0866
COMP	0	-0.290853			COMP	0	0.0899208
COMP	0	0.531674			COMP	0	0.496367
COMP	0	0.00545517			COMP	0	-0.119488
COMP	0	-0.909321			COMP	0	-0.315408
COMP	0	0.348648			COMP	0	-0.310263
COMP	0	-0.0311107			COMP	0	0.689679
COMP	0	0.818827			COMP	0	0.697653
COMP	0	0.25202			COMP	0	-0.486466
COMP	0	0.0133356			COMP	0	-0.275262
COMP	0	-0.542623			COMP	0	0.00927204
COMP	0	0.626407			COMP	0	0.461584
COMP	0	0.855619			COMP	0	-0.0424206
COMP	0	0.429051			COMP	0	-0.205584
COMP	0	-0.232768			COMP	0	-0.42239
COMP	0	0.0416856			COMP	0	0.290823
COMP	0	0.00618358			COMP	0	0.286397
COMP	0	-1.30602			COMP	0	-0.291802
COMP	0	-0.0149136			COMP	0	-0.580615
COMP	0	0.134671			COMP	0	0.10729
COMP	0	0.0900348			COMP	0	-0.0336057
COMP	0	-0.289947			COMP	0	0.231301
COMP	0	-0.0751909			COMP	0	0.209042
COMP	0	-0.124349			COMP	0	-0.112092
COMP	0	0.469826			COMP	0	-0.187352
COMP	0	0.0725482			COMP	0	-0.597588
COMP	0	1.06388			COMP	0	0.936155
COMP	0	0.549757			COMP	0	0.324613
COMP	0	0.575336			COMP	0	-0.279896
COMP	0	-0.185384			COMP	0	-0.16605
COMP	0	0.111853			COMP	0	0.257657
COMP	0	-0.197436			COMP	0	-0.608666
COMP	0	-0.302356			COMP	0	-0.287854
COMP	0	-0.657879			COMP	0	0.300981
COMP	0	0.0425494			COMP	0	0.674504
COMP	0.30103	1.18291			COMP	0	-0.389863
COMP	0	1.44293			COMP	0	0.079144
COMP	0	0.553152			COMP	0	-0.395822
COMP	0	0.28972			COMP	0	-0.253531
COMP	0	1.16747			COMP	0	1.12459
COMP	0				COMP	0	0.0347275
COMP	0	-0.0106743			COMP	0	0.111096
COMP	0	0.158619			COMP	0	0.0841196
COMP	0	0.437873			COMP	0	-0.271522
COMP	0	-0.0344919			COMP	0	0.353291
COMP	0	0.315583			COMP	0	-0.435329
COMP	0	-0.105748			COMP	0	-1.76145
COMP	0	0.200244			COMP	0	0.0889893
COMP	0	0.233514			COMP	0	-0.288187
COMP	0	-0.502825			COMP	0	-0.754857
COMP	0	-0.00557507			COMP	0	0.501585
COMP	0	-0.243641			COMP	0	-0.00559964
COMP	0	-0.690701			COMP	0	0.456997
COMP	0	-0.000271815			COMP	0	0.327394
COMP	0	0.233068			COMP	0	-0.89578
COMP	0	0.784017			COMP	0	0.0555697
COMP	0	0.399558			COMP	0	-0.0789465
COMP	0	-0.549938			COMP	0	0.153374
COMP	0	-0.411881			COMP	0	0.629258
COMP	0	-0.050426			COMP	0	-0.442068
COMP	0	-0.519878			COMP	0	0.279638
COMP	0	0.787464			COMP	0	0.348661
COMP	0	-0.321177			COMP	0	0.0613394
COMP	0	-0.45703			COMP	0	0.491547
COMP	0	-0.284401			COMP	0	-0.180624
COMP	0	0.447046			COMP	0	-0.41538
COMP	0	-0.0220074			COMP	0	0.387068
COMP	0	-0.3247			COMP	0	-0.122492
COMP	0	-0.129261			COMP	0	-0.387094
COMP	0	0.0177585			COMP	0	-0.154699
COMP	0	-0.668624			COMP	0	-0.230595
COMP	0	0.316473			COMP	0	-0.170808
COMP	0	0.292631			COMP	0	0.0579778
COMP	0	0.618008			COMP	0	-0.348332
COMP	0	1.56091			COMP	0	-0.334834
COMP	0	0.253527			COMP	0	-0.243488
COMP	0	-0.390184			COMP	0	0.046041
COMP	0	0.244373			COMP	0	0.37996
COMP	0	0.954927			COMP	0	-0.417073
COMP	0	-0.509837			COMP	0	-0.162645
COMP	0	-0.143405			COMP	0	-0.292453
COMP	0	0.095621			COMP	0	0.199815
COMP	0	-1.49064			COMP	0	-0.0736623
COMP	0	-0.227246			COMP	0	0.545997
COMP	0	0.281888			COMP	0	-0.919326
COMP	0	0.208935			COMP	0	0.264214
COMP	0	0.699385			COMP	0	0.322683
COMP	0	0.643418			COMP	0	-0.0309295
COMP	0	0.561903			COMP	0	0.837062
COMP	0	0.190548			COMP	0	-0.676996
COMP	0	-0.711393			COMP	0	-0.369189
COMP	0	0.295998			COMP	0	1.19081
COMP	0	0.573175			COMP	0	-0.327561
COMP	0	-0.534713			COMP	0	-0.254526
COMP	0	-0.654246			COMP	0	0.591855
COMP	0	-0.463113			COMP	0	0.315299
COMP	0	-0.2794			COMP	0	0.0334392
COMP	0	0.793875			COMP	0	-0.140371
COMP	0	0.249241			COMP	0	0.375466
COMP	0	-0.141489			COMP	0	0.10179
COMP	0	2.11065			COMP	0	-0.166437
COMP	0	-0.746055			COMP	0	-0.0159648
COMP	0	-0.619919			COMP	0	0.333506
COMP	0	-0.625689			COMP	0	1.16856
COMP	0	0.474524			COMP	0	-0.793317
COMP	0	0.114469			COMP	0	0.0532771
COMP	0	0.323579			COMP	0	0.0366577
COMP	0	-0.386721			COMP	0	-0.341686
COMP	0.30103	0.265067			COMP	0	0.160187
COMP	0	-0.132298			COMP	0	0.18835
COMP	0	-0.397482			COMP	0	0.527538
COMP	0	1.07457			COMP	0	-0.366162
COMP	0	-0.790438			COMP	0	0.295025
COMP	0	-0.164126			COMP	0	-0.276889
COMP	0	-0.219269			COMP	0	-0.502134
COMP	0	0.397597			COMP	0	0.390575
COMP	0	0.0513689			COMP	0	0.368292
COMP	0	0.390417			COMP	0	0.457915
COMP	0	0.537663			COMP	0	0.260967
COMP	0	-0.721437			COMP	0	-0.847708
COMP	0	-1.02926			COMP	0	0.0196623
COMP	0	0.42865			COMP	0	0.0775651
COMP	0	0.366266			COMP	0	-0.57245
COMP	0	0.262517			COMP	0	0.311199
COMP	0	0.180416			COMP	0	-0.344324
COMP	0	-0.163389			COMP	0	-0.945794
COMP	0	0.253239			COMP	0	0.480703
COMP	0	-0.353846			COMP	0	0.0790687
COMP	0	-0.459337			COMP	0	-0.740188
COMP	0.30103	-0.596731			COMP	0	-0.222419
COMP	0	0.401348			COMP	0	-0.581985
COMP	0.30103	-0.015427			COMP	0	0.756364
COMP	0	0.51909			COMP	0	0.161282
COMP	0	-0.29748			COMP	0	-0.678564
COMP	0	1.10649			COMP	0	-0.171439
COMP	0.477121	-0.253977			COMP	0	1.53623
COMP	0	-0.573883			COMP	0	0.811099
COMP	0	-0.0608415			COMP	0	-1.04583
COMP	0	-0.370214			COMP	0	-0.935639
COMP	0	-0.0728625			COMP	0	0.306224
COMP	0	0.685104			COMP	0	0.406543
COMP	0	0.217109			COMP	0	-0.439259
COMP	0	0.257313			COMP	0	-0.18698
COMP	0	0.0754541			COMP	0	0.229934
COMP	0	0.125038			COMP	0	-0.5158
COMP	0	-0.287536			COMP	0	0.302241
COMP	0	0.0204063			COMP	0	-1.86123
COMP	0	-0.582596			COMP	0	-0.6759
COMP	0	0.115169			COMP	0	-0.677498
COMP	0	-0.340993			COMP	0	0.804225
COMP	0	1.42605			COMP	0	-0.674657
COMP	0	0.405247			COMP	0	0.582847
COMP	0	0.151956			COMP	0	0.351341
COMP	0	0.447249			COMP	0	0.215066
COMP	0	-0.484738			COMP	0	-0.754139
COMP	0	-0.267927			COMP	0	-0.0716376
COMP	0	0.209007			COMP	0	0.345445
COMP	0	-0.271951			COMP	0	0.150337
COMP	0	-0.198075			COMP	0	-0.020888
COMP	0	-0.237822			COMP	0	-0.231291
COMP	0	0.160225			COMP	0	0.156475
COMP	0	-0.713551			COMP	0	0.562057
COMP	0	0.311504			COMP	0	-0.887672
COMP	0	1.77723			COMP	0	-0.575622
COMP	0	1.03438			COMP	0	-0.263277
COMP	0	-0.152874			COMP	0	0.424632
COMP	0	0.719974			COMP	0	0.0621688
COMP	0	0.320129			COMP	0	-1.61945
COMP	0	0.560832			COMP	0	-1.01034
COMP	0	2.19874			COMP	0	-0.413417
COMP	0	-0.956074			COMP	0	0.369766
COMP	0	-0.391879			COMP	0	-0.0646124
COMP	0	-0.769423			COMP	0	-0.138237
COMP	0	-0.173049			COMP	0	0.402754
COMP	0	0.0569768			COMP	0	0.242026
COMP	0	-0.0948134			COMP	0	0.809407
COMP	0	-0.0917404			COMP	0	-0.105711
COMP	0	-0.343162			COMP	0	0.164589
COMP	0.90309	0.0814122			COMP	0	-0.520289
COMP	0	-0.400435			COMP	0	-0.654257
COMP	0	0.762638			COMP	0	0.0356843
COMP	0.60206	0.429928			COMP	0	0.176144
COMP	0	-0.222018			COMP	0	-0.290853
COMP	0	0.726515			COMP	0	0.531674
COMP	0	-0.870536			COMP	0	0.00545517
COMP	0	-0.0128598			COMP	0	-0.909321
COMP	0	-0.792095			COMP	0	0.348648
COMP	0	0.823415			COMP	0	0.818827
COMP	0	-0.311013			COMP	0	0.25202
COMP	0	-0.681238			COMP	0	0.0133356
COMP	0	1.79162			COMP	0	-0.542623
COMP	0	-0.0982556			COMP	0	0.626407
COMP	0				COMP	0	0.855619
COMP	0	1.39628			COMP	0	0.429051
COMP	0	-0.274568			COMP	0	-0.232768
COMP	0	0.144933			COMP	0	0.0416856
COMP	0	-0.535151			COMP	0	0.00618358
COMP	0	0.0402196			COMP	0	-1.30602
COMP	1.07918	1.34344			COMP	0	-0.0149136
COMP	0.30103	-0.25177			COMP	0	0.0900348
COMP	0	0.185629			COMP	0	-0.289947
COMP	0	-0.699037			COMP	0	-0.124349
COMP	0.30103	0.33591			COMP	0	0.469826
COMP	0	-0.473991			COMP	0	0.0725482
COMP	0	0.0191997			COMP	0	1.06388
COMP	0	0.0531822			COMP	0	0.575336
COMP	0	0.116965			COMP	0	-0.185384
COMP	0	0.231268			COMP	0	0.111853
COMP	0	0.0891272			COMP	0	-0.197436
COMP	0	-0.525156			COMP	0	-0.302356
COMP	0	0.622468			COMP	0	-0.657879
COMP	0	-0.35324			COMP	0	0.0425494
COMP	0	-0.801621			COMP	0	1.44293
COMP	0	0.0504721			COMP	0	0.553152
COMP	0	-0.220923			COMP	0	0.28972
COMP	0.60206	1.96624			COMP	0	1.16747
COMP	0	-0.891686			COMP	0
COMP	1.04139	0.955469			COMP	0	-0.0106743
COMP	0	0.0594687			COMP	0	0.158619
COMP	0	0.304757			COMP	0	0.437873
COMP	0	0.530174			COMP	0	-0.105748
COMP	0	0.713502			COMP	0	0.200244
COMP	0	-0.7943			COMP	0	0.233514
COMP	0	0.325615			COMP	0	-0.502825
COMP	0	-0.0688172			COMP	0	-0.00557507
COMP	0	0.172376			COMP	0	-0.690701
COMP	0	0.180707			COMP	0	-0.000271815
COMP	0	0.865896			COMP	0	0.233068
COMP	0	-0.0210898			COMP	0	0.784017
COMP	0	0.0535653			COMP	0	0.399558
COMP	0	0.376014			COMP	0	-0.549938
COMP	0	-0.0498131			COMP	0	-0.411881
COMP	0	-0.127975			COMP	0	-0.050426
COMP	0	-0.12714			COMP	0	-0.519878
COMP	0	-0.761345			COMP	0	0.787464
COMP	0	0.92099			COMP	0	-0.321177
COMP	0	0.30892			COMP	0	-0.45703
COMP	0	-0.472476			COMP	0	-0.284401
COMP	0	0.268451			COMP	0	0.447046
COMP	0	-0.181107			COMP	0	-0.3247
COMP	0	-0.598504			COMP	0	-0.129261
COMP	0	0.315128			COMP	0	0.0177585
COMP	0	-0.672933			COMP	0	-0.668624
COMP	0	0.13702			COMP	0	0.316473
COMP	0	0.84599			COMP	0	0.292631
COMP	0	-0.678344			COMP	0	0.618008
COMP	0	0.70388			COMP	0	1.56091
COMP	0	-0.347746			COMP	0	0.253527
COMP	0	0.773328			COMP	0	-0.390184
COMP	0	0.187253			COMP	0	0.244373
COMP	0	0.0208681			COMP	0	0.954927
COMP	0	0.738763			COMP	0	-0.509837
COMP	0	-0.0869364			COMP	0	0.095621
COMP	0	-0.827459			COMP	0	-1.49064
COMP	0	0.224715			COMP	0	-0.227246
COMP	0	1.46441			COMP	0	0.281888
COMP	0	-0.257132			COMP	0	0.699385
COMP	0	0.0253147			COMP	0	0.643418
COMP	0	-0.130156			COMP	0	0.561903
COMP	0	-0.00804633			COMP	0	0.190548
COMP	0	0.293865			COMP	0	-0.711393
COMP	0	0.375218			COMP	0	0.295998
COMP	0	-0.0507373			COMP	0	0.573175
COMP	0	0.393748			COMP	0	-0.534713
COMP	0	-0.54206			COMP	0	-0.654246
COMP	0	-0.590732			COMP	0	-0.463113
COMP	0	0.712259			COMP	0	-0.2794
COMP	0	-0.683803			COMP	0	0.249241
COMP	0	-0.447706			COMP	0	-0.746055
COMP	0	-0.580293			COMP	0	-0.619919
COMP	0	-0.338227			COMP	0	-0.625689
COMP	0	-0.293804			COMP	0	0.114469
COMP	0	0.579041			COMP	0	0.323579
COMP	0	0.0594178			COMP	0	-0.386721
COMP	0	-0.560777			COMP	0	-0.132298
COMP	0	0.859039			COMP	0	1.07457
COMP	0	0.877402			COMP	0	-0.790438
COMP	0	-0.131532			COMP	0	-0.164126
COMP	0	-0.366167			COMP	0	-0.219269
COMP	0.778151	0.643386			COMP	0	0.397597
COMP	0	-0.261481			COMP	0	0.0513689
COMP	0	-0.116105			COMP	0	0.390417
COMP	0	0.593584			COMP	0	0.537663
COMP	0	0.328484			COMP	0	-1.02926
COMP	0	-0.117014			COMP	0	0.42865
COMP	0	-0.261103			COMP	0	0.366266
COMP	0	-1.26433			COMP	0	0.262517
COMP	0.30103	-0.070526			COMP	0	0.180416
COMP	0	-0.11037			COMP	0	-0.163389
COMP	0	0.034084			COMP	0	0.253239
COMP	0	-0.412519			COMP	0	-0.353846
COMP	0	0.606995			COMP	0	-0.459337
COMP	0	0.266932			COMP	0	0.401348
COMP	0	-0.836047			COMP	0	0.51909
COMP	0	1.14258			COMP	0	1.10649
COMP	0	0.299554			COMP	0	-0.573883
COMP	0	0.580296			COMP	0	-0.0608415
COMP	0	0.891596			COMP	0	-0.370214
COMP	0.60206	0.646188			COMP	0	-0.0728625
COMP	0	-0.131145			COMP	0	0.685104
COMP	0	-0.39501			COMP	0	0.217109
COMP	0	-0.781387			COMP	0	0.257313
COMP	0	-0.176858			COMP	0	0.0754541
COMP	0	1.0965			COMP	0	0.125038
COMP	0	-1.37347			COMP	0	-0.287536
COMP	0	0.2553			COMP	0	-0.582596
COMP	0	-0.324165			COMP	0	0.115169
COMP	0	0.791282			COMP	0	-0.340993
COMP	0	0.750461			COMP	0	1.42605
COMP	0	-0.338129			COMP	0	0.405247
COMP	0	0.172364			COMP	0	0.447249
COMP	0	0.00387432			COMP	0	-0.484738
COMP	0	0.0957614			COMP	0	-0.267927
COMP	0	-0.44184			COMP	0	0.209007
COMP	0	0.524982			COMP	0	-0.271951
COMP	0	-0.440775			COMP	0	-0.198075
COMP	0	-0.507025			COMP	0	-0.237822
COMP	0	-0.933913			COMP	0	-0.713551
COMP	0	0.463799			COMP	0	0.311504
COMP	0	-0.0471009			COMP	0	1.03438
COMP	0	-0.24976			COMP	0	0.719974
COMP	0	0.497714			COMP	0	0.560832
COMP	0	0.367288			COMP	0	2.19874
COMP	0	0.816257			COMP	0	-0.956074
COMP	0	-0.861586			COMP	0	-0.391879
COMP	0	0.0316728			COMP	0	-0.769423
COMP	0	-0.406199			COMP	0	-0.173049
COMP	0	0.675743			COMP	0	0.0569768
COMP	0	0.290589			COMP	0	-0.0948134
COMP	0	0.796347			COMP	0	-0.0917404
COMP	0	-0.676277			COMP	0	-0.343162
COMP	0	-0.456994			COMP	0	-0.400435
COMP	0	-0.597452			COMP	0	0.762638
COMP	0	-0.228102			COMP	0	-0.222018
COMP	0	-0.696848			COMP	0	0.726515
COMP	0	-0.618471			COMP	0	-0.870536
COMP	0	-0.265605			COMP	0	-0.0128598
COMP	0	0.457547			COMP	0	0.823415
COMP	0	0.563515			COMP	0	-0.311013
COMP	0	0.100062			COMP	0	-0.681238
COMP	0	0.322695			COMP	0	-0.0982556
COMP	0	-0.48441			COMP	0
COMP	0	-0.555731			COMP	0	1.39628
COMP	0	0.120134			COMP	0	-0.274568
COMP	0	-0.38589			COMP	0	0.144933
COMP	0	-0.501473			COMP	0	0.0402196
COMP	0	0.763275			COMP	0	0.185629
COMP	0	-0.222192			COMP	0	-0.699037
COMP	0.477121	-1.23572			COMP	0	-0.473991
COMP	0	0.26806			COMP	0	0.0191997
COMP	0	0.429457			COMP	0	0.0531822
COMP	0	0.484374			COMP	0	0.116965
COMP	0	0.696909			COMP	0	0.231268
COMP	0	-0.438937			COMP	0	0.0891272
COMP	0	0.447769			COMP	0	-0.525156
COMP	0	1.11879			COMP	0	-0.35324
COMP	0	0.686891			COMP	0	-0.801621
COMP	0	-0.70336			COMP	0	0.0504721
COMP	0	0.265008			COMP	0	-0.220923
COMP	0	0.216569			COMP	0	-0.891686
COMP	0	0.527837			COMP	0	0.0594687
COMP	0	-0.888569			COMP	0	0.304757
COMP	0				COMP	0	0.530174
COMP	0	-0.192374			COMP	0	0.713502
COMP	0	-0.348506			COMP	0	-0.7943
COMP	0	0.174052			COMP	0	0.325615
COMP	0	-0.421362			COMP	0	-0.0688172
COMP	0	0.224848			COMP	0	0.172376
COMP	0	0.539783			COMP	0	0.180707
COMP	0	0.768871			COMP	0	0.865896
COMP	0	-0.103572			COMP	0	-0.0210898
COMP	0	0.891527			COMP	0	0.0535653
COMP	0	-0.0386858			COMP	0	0.376014
COMP	0	0.0993112			COMP	0	-0.0498131
COMP	0	-0.421157			COMP	0	-0.127975
COMP	0	-0.191366			COMP	0	-0.12714
COMP	0	-0.391478			COMP	0	-0.761345
COMP	0	-0.396195			COMP	0	0.92099
COMP	0	0.0342028			COMP	0	-0.181107
COMP	0	0.931321			COMP	0	-0.598504
COMP	0.30103	0.766369			COMP	0	0.315128
COMP	0	1.08548			COMP	0	-0.672933
COMP	0	0.443251			COMP	0	0.13702
COMP	0	0.391732			COMP	0	0.84599
COMP	0	0.00564522			COMP	0	-0.678344
COMP	0.60206	0.206582			COMP	0	0.70388
COMP	0	-0.0204763			COMP	0	-0.347746
COMP	0	0.124288			COMP	0	0.773328
COMP	0	-0.303384			COMP	0	0.187253
COMP	0	-0.337129			COMP	0	0.0208681
COMP	0	0.496754			COMP	0	0.738763
COMP	0	-0.114906			COMP	0	-0.0869364
COMP	0	0.163617			COMP	0	-0.827459
COMP	0	-0.26434			COMP	0	1.46441
COMP	0	0.0902631			COMP	0	-0.257132
COMP	0.30103	1.69596			COMP	0	0.0253147
COMP	0	0.421359			COMP	0	-0.130156
COMP	0	-0.776057			COMP	0	-0.00804633
COMP	0	-0.357572			COMP	0	0.293865
COMP	0	0.509303			COMP	0	-0.0507373
COMP	0	0.178077			COMP	0	0.393748
COMP	0	-0.107542			COMP	0	-0.54206
COMP	0	-0.809402			COMP	0	-0.590732
COMP	0	-0.704082			COMP	0	0.712259
COMP	0	-0.072371			COMP	0	-0.683803
COMP	0	-0.721586			COMP	0	-0.447706
COMP	0	0.677641			COMP	0	-0.580293
COMP	0	0.358567			COMP	0	-0.338227
COMP	0	-0.0893141			COMP	0	-0.293804
COMP	0	-0.725175			COMP	0	0.579041
COMP	0	-0.13904			COMP	0	0.0594178
COMP	0	-0.0791873			COMP	0	-0.560777
COMP	1.07918	-0.136066			COMP	0	0.859039
COMP	0	-0.0286582			COMP	0	-0.131532
COMP	0	-0.209616			COMP	0	-0.366167
COMP	0	0.398036			COMP	0	-0.261481
COMP	0	0.265236			COMP	0	-0.116105
COMP	0	0.310229			COMP	0	0.328484
COMP	0	0.890407			COMP	0	-0.261103
COMP	0	-0.208172			COMP	0	-1.26433
COMP	0	0.13945			COMP	0	-0.11037
COMP	0	-0.440632			COMP	0	0.034084
COMP	0	-0.0221677			COMP	0	-0.412519
COMP	0	-0.618685			COMP	0	0.606995
COMP	0	0.17217			COMP	0	0.266932
COMP	0	-0.328796			COMP	0	-0.836047
COMP	0	0.235916			COMP	0	0.299554
COMP	0	-0.311034			COMP	0	0.580296
COMP	0.30103	0.200456			COMP	0	0.891596
COMP	0	-0.858487			COMP	0	-0.131145
COMP	0	0.536976			COMP	0	-0.39501
COMP	0	-0.230027			COMP	0	-0.781387
COMP	0	0.477544			COMP	0	-0.176858
COMP	0	-0.667495			COMP	0	1.0965
COMP	0	0.0472368			COMP	0	-1.37347
COMP	0	-0.367321			COMP	0	0.2553
COMP	0	0.485125			COMP	0	-0.324165
COMP	0	0.383742			COMP	0	0.791282
COMP	0	0.35513			COMP	0	-0.338129
COMP	0	0.135035			COMP	0	0.172364
COMP	0	0.423041			COMP	0	0.00387432
COMP	0	0.38085			COMP	0	0.0957614
COMP	0	-0.625625			COMP	0	-0.44184
COMP	0	0.622844			COMP	0	-0.440775
COMP	0	0.0560158			COMP	0	-0.507025
COMP	0	3.31633			COMP	0	-0.933913
COMP	0.60206	0.245939			COMP	0	0.463799
COMP	0	-0.371699			COMP	0	-0.0471009
COMP	0	0.442993			COMP	0	-0.24976
COMP	0	-0.684802			COMP	0	0.497714
COMP	0.60206	0.0307178			COMP	0	0.367288
COMP	0	0.338593			COMP	0	0.816257
COMP	0	0.905921			COMP	0	-0.861586
COMP	0	0.417544			COMP	0	0.0316728
COMP	0	0.425712			COMP	0	-0.406199
COMP	0	-0.0643977			COMP	0	0.675743
COMP	0	0.124582			COMP	0	0.290589
COMP	0	-0.239682			COMP	0	0.796347
COMP	0	0.855967			COMP	0	-0.676277
COMP	0	0.657744			COMP	0	-0.456994
COMP	0	-0.102339			COMP	0	-0.597452
COMP	0	-0.253469			COMP	0	-0.228102
COMP	0	-1.46321			COMP	0	-0.696848
COMP	0	-0.377869			COMP	0	-0.618471
COMP	0	-0.409611			COMP	0	-0.265605
COMP	0	0.00135286			COMP	0	0.457547
COMP	0	1.73207			COMP	0	0.563515
COMP	0	-0.636528			COMP	0	0.100062
COMP	0	-0.0470081			COMP	0	0.322695
COMP	0	0.373132			COMP	0	-0.48441
COMP	0	-0.261729			COMP	0	-0.555731
COMP	0	-0.0222747			COMP	0	0.120134
COMP	0	0.302051			COMP	0	-0.38589
COMP	0	0.0141349			COMP	0	-0.501473
COMP	0	-0.537924			COMP	0	0.763275
COMP	0	-0.0326029			COMP	0	-0.222192
COMP	0	0.224677			COMP	0	0.26806
COMP	0	0.874109			COMP	0	0.429457
COMP	0	-0.205106			COMP	0	0.484374
COMP	0	-0.306214			COMP	0	0.696909
COMP	0	0.361756			COMP	0	-0.438937
COMP	0	-0.154175			COMP	0	0.447769
COMP	0	-0.334402			COMP	0	1.11879
COMP	0	-0.00389312			COMP	0	-0.70336
COMP	0	0.425098			COMP	0	0.265008
COMP	0	0.565273			COMP	0	0.216569
COMP	0	0.564344			COMP	0	0.527837
COMP	0	0.0190109			COMP	0	-0.888569
COMP	0	0.659212			COMP	0
COMP	0	-0.442729			COMP	0	-0.192374
COMP	0	0.00564194			COMP	0	-0.348506
COMP	0	0.213335			COMP	0	0.174052
COMP	0	-0.39148			COMP	0	-0.421362
COMP	0	-0.273617			COMP	0	0.224848
COMP	0	-0.279155			COMP	0	0.539783
COMP	0	-0.00241642			COMP	0	0.768871
COMP	0	0.129745			COMP	0	-0.103572
COMP	0.30103	0.644232			COMP	0	0.891527
COMP	0	-0.390453			COMP	0	-0.0386858
COMP	0	-0.335894			COMP	0	0.0993112
COMP	0	-0.422137			COMP	0	-0.421157
COMP	0.477121	0.759045			COMP	0	-0.191366
COMP	0	0.989278			COMP	0	-0.391478
COMP	0.30103	0.288068			COMP	0	-0.396195
COMP	0	-0.186557			COMP	0	0.0342028
COMP	0	-0.342336			COMP	0	0.931321
COMP	0	-0.0379694			COMP	0	1.08548
COMP	0.30103	-0.065003			COMP	0	0.443251
COMP	0	0.326729			COMP	0	0.391732
COMP	0.30103	0.328019			COMP	0	0.00564522
COMP	0	-0.289195			COMP	0	-0.0204763
COMP	0	0.510663			COMP	0	0.124288
COMP	0	0.202378			COMP	0	-0.337129
COMP	0	-0.0153843			COMP	0	0.496754
COMP	0	-0.09651			COMP	0	-0.114906
COMP	0	0.38039			COMP	0	0.163617
COMP	0	0.139474			COMP	0	-0.26434
COMP	0	-0.128946			COMP	0	0.0902631
COMP	0	0.0928401			COMP	0	0.421359
COMP	0.477121	0.121517			COMP	0	-0.357572
COMP	0	-0.251174			COMP	0	0.509303
COMP	0	-0.720347			COMP	0	0.178077
COMP	0	-0.706799			COMP	0	-0.107542
COMP	0	-0.329204			COMP	0	-0.809402
COMP	0	0.340345			COMP	0	-0.704082
COMP	0	-1.71138			COMP	0	-0.072371
COMP	0	-0.572926			COMP	0	-0.721586
COMP	0				COMP	0	0.677641
COMP	0.30103	-0.143872			COMP	0	0.358567
COMP	0	-0.314206			COMP	0	-0.0893141
COMP	0	1.00061			COMP	0	-0.725175
COMP	0	-0.568478			COMP	0	-0.13904
COMP	0	-0.149846			COMP	0	-0.0791873
COMP	0	-0.117092			COMP	0	-0.0286582
COMP	0	-0.324571			COMP	0	-0.209616
COMP	0	-0.106928			COMP	0	0.398036
COMP	0	-0.522941			COMP	0	0.310229
COMP	0.60206	-0.192851			COMP	0	0.890407
COMP	0	-0.298412			COMP	0	-0.208172
COMP	0	1.18452			COMP	0	0.13945
COMP	0	0.030767			COMP	0	-0.440632
COMP	0	0.481491			COMP	0	-0.0221677
COMP	0	-0.306281			COMP	0	0.17217
COMP	0	0.162152			COMP	0	-0.328796
COMP	0.845098	-0.0891835			COMP	0	0.235916
COMP	0	0.4058			COMP	0	-0.311034
COMP	0	0.36457			COMP	0	-0.858487
COMP	0	-0.823787			COMP	0	0.536976
COMP	0.477121	0.512753			COMP	0	-0.230027
COMP	0	0.61793			COMP	0	0.477544
COMP	0	0.167956			COMP	0	-0.667495
COMP	0	-1.13906			COMP	0	0.0472368
COMP	0	0.0899908			COMP	0	-0.367321
COMP	0	0.393968			COMP	0	0.485125
COMP	0	0.300226			COMP	0	0.383742
COMP	0	0.0685237			COMP	0	0.35513
COMP	0	-0.0743155			COMP	0	0.135035
COMP	0	-0.33083			COMP	0	0.423041
COMP	0	0.216418			COMP	0	0.38085
COMP	0	0.0492559			COMP	0	-0.625625
COMP	0	-0.816533			COMP	0	0.622844
COMP	0	0.180444			COMP	0	0.0560158
COMP	0	0.541347			COMP	0	3.31633
COMP	0	0.252051			COMP	0	-0.371699
COMP	0	0.826229			COMP	0	-0.684802
COMP	0	1.30942			COMP	0	0.338593
COMP	0	-0.530899			COMP	0	0.905921
COMP	0	-0.424246			COMP	0	0.417544
COMP	0	0.160681			COMP	0	0.425712
COMP	0	0.135335			COMP	0	-0.0643977
COMP	0	-0.357555			COMP	0	0.124582
COMP	0	0.0422695			COMP	0	-0.239682
COMP	0	-0.648111			COMP	0	0.855967
COMP	0	-0.170148			COMP	0	-0.102339
COMP	0	-0.732526			COMP	0	-0.253469
COMP	0	0.104176			COMP	0	-1.46321
COMP	0	-0.287344			COMP	0	-0.377869
COMP	0	-0.300147			COMP	0	-0.409611
COMP	0	0.131053			COMP	0	1.73207
COMP	0	-0.00572355			COMP	0	-0.636528
COMP	0	-0.677718			COMP	0	-0.0470081
COMP	0.30103	-0.444542			COMP	0	0.373132
COMP	0	0.559758			COMP	0	-0.261729
COMP	0	-0.833426			COMP	0	-0.0222747
COMP	0	-0.530572			COMP	0	0.302051
COMP	0	0.199323			COMP	0	-0.537924
COMP	0	0.0037075			COMP	0	-0.0326029
COMP	0	-0.493281			COMP	0	0.224677
COMP	0	-0.397451			COMP	0	0.874109
COMP	0	0.12796			COMP	0	-0.205106
COMP	0	-0.763145			COMP	0	-0.306214
COMP	0	-0.392555			COMP	0	0.361756
COMP	0	0.106899			COMP	0	-0.154175
COMP	0	-0.576336			COMP	0	-0.334402
COMP	0.778151	0.109986			COMP	0	-0.00389312
COMP	0	0.100205			COMP	0	0.425098
COMP	0	0.275503			COMP	0	0.565273
COMP	0	0.00970886			COMP	0	0.564344
COMP	0	-0.158303			COMP	0	0.0190109
COMP	0	-0.271133			COMP	0	0.659212
COMP	0	0.0939362			COMP	0	-0.442729
COMP	0	0.779839			COMP	0	0.00564194
COMP	0	-0.971689			COMP	0	0.213335
COMP	0	-0.31459			COMP	0	-0.39148
COMP	0	-0.190917			COMP	0	-0.273617
COMP	0	-0.355475			COMP	0	-0.279155
COMP	0	-0.244254			COMP	0	-0.00241642
COMP	0	0.235476			COMP	0	0.129745
COMP	0	-0.189365			COMP	0	-0.390453
COMP	0	-0.149617			COMP	0	-0.335894
COMP	0	0.0006466			COMP	0	-0.422137
COMP	0	0.377766			COMP	0	0.989278
COMP	0	-0.332929			COMP	0	-0.186557
COMP	0	-0.571596			COMP	0	-0.342336
COMP	0	-0.505153			COMP	0	-0.0379694
COMP	0	0.453544			COMP	0	0.326729
COMP	0.477121	-0.0484911			COMP	0	-0.289195
COMP	0	0.602522			COMP	0	0.510663
COMP	0	-0.116893			COMP	0	0.202378
COMP	0	-0.33341			COMP	0	-0.0153843
COMP	0	0.119179			COMP	0	-0.09651
COMP	0	-0.100714			COMP	0	0.38039
COMP	0	0.551259			COMP	0	0.139474
COMP	0	-0.347796			COMP	0	-0.128946
COMP	0	-0.746894			COMP	0	0.0928401
COMP	0	0.210633			COMP	0	-0.251174
COMP	0	0.260977			COMP	0	-0.720347
COMP	0	-0.151738			COMP	0	-0.706799
COMP	0	0.00153872			COMP	0	-0.329204
COMP	0	0.0542186			COMP	0	0.340345
COMP	0	-0.553726			COMP	0	-1.71138
COMP	0.30103	0.317481			COMP	0	-0.572926
COMP	0	-0.745071			COMP	0
COMP	0	0.599733			COMP	0	-0.314206
COMP	0	-0.0126542			COMP	0	1.00061
COMP	0	-0.463312			COMP	0	-0.568478
COMP	0	0.882629			COMP	0	-0.117092
COMP	0	-0.843914			COMP	0	-0.324571
COMP	0	-0.308109			COMP	0	-0.106928
COMP	0	0.824203			COMP	0	-0.522941
COMP	0	1.26918			COMP	0	-0.298412
COMP	0	0.548009			COMP	0	0.481491
COMP	0	-0.463565			COMP	0	-0.306281
COMP	0	0.303658			COMP	0	0.162152
COMP	0	-0.685637			COMP	0	0.4058
COMP	0	-0.485976			COMP	0	0.36457
COMP	0	-1.03045			COMP	0	-0.823787
COMP	0	-0.82767			COMP	0	0.61793
COMP	0	0.276158			COMP	0	0.167956
COMP	0	-0.0149589			COMP	0	-1.13906
COMP	0	-0.217038			COMP	0	0.0899908
COMP	0.30103	1.05906			COMP	0	0.393968
COMP	0	0.381403			COMP	0	0.300226
COMP	0	-0.146223			COMP	0	0.0685237
COMP	0	-0.505595			COMP	0	-0.0743155
COMP	0	0.739584			COMP	0	0.216418
COMP	0	0.908024			COMP	0	0.0492559
COMP	0	0.0878524			COMP	0	0.541347
COMP	0	-0.432796			COMP	0	0.252051
COMP	0	-0.541831			COMP	0	0.826229
COMP	0	-0.822447			COMP	0	-0.530899
COMP	0	0.340509			COMP	0	-0.424246
COMP	0	0.296518			COMP	0	0.160681
COMP	0	-0.252563			COMP	0	0.135335
COMP	0	0.380381			COMP	0	-0.357555
COMP	0	0.23914			COMP	0	0.0422695
COMP	0	-0.284608			COMP	0	-0.648111
COMP	0	-0.189867			COMP	0	-0.170148
COMP	0	0.228225			COMP	0	-0.732526
COMP	0	0.509355			COMP	0	0.104176
COMP	0	-0.0212145			COMP	0	-0.287344
COMP	0	-0.835932			COMP	0	-0.300147
COMP	0	-0.469793			COMP	0	0.131053
COMP	0	-0.515271			COMP	0	-0.00572355
COMP	0	-0.0418148			COMP	0	-0.677718
COMP	0	1.05685			COMP	0	0.559758
COMP	0	-0.100567			COMP	0	-0.530572
COMP	0.60206	0.0576199			COMP	0	0.199323
COMP	0	-0.0589525			COMP	0	0.0037075
COMP	0	0.25644			COMP	0	-0.493281
COMP	0	-0.364279			COMP	0	-0.397451
COMP	0	0.269785			COMP	0	0.12796
COMP	0	-0.163075			COMP	0	-0.763145
COMP	0	-0.199086			COMP	0	-0.392555
COMP	0	-0.0395322			COMP	0	0.106899
COMP	0	0.245692			COMP	0	-0.576336
COMP	0	-0.439564			COMP	0	0.275503
COMP	0	-0.416744			COMP	0	0.00970886
COMP	0	-0.621324			COMP	0	-0.158303
COMP	0	-0.370917			COMP	0	-0.271133
COMP	0	-0.258439			COMP	0	0.0939362
COMP	0	0.0385157			COMP	0	0.779839
COMP	0	0.023821			COMP	0	-0.971689
COMP	0	-0.459621			COMP	0	-0.31459
COMP	0	0.054171			COMP	0	-0.355475
COMP	0	-0.218606			COMP	0	-0.244254
COMP	0	-0.0224202			COMP	0	-0.189365
COMP	0	0.416592			COMP	0	-0.149617
COMP	0	-0.374636			COMP	0	0.0006466
COMP	0	-0.0326715			COMP	0	0.377766
COMP	0	-0.0854426			COMP	0	-0.332929
COMP	0	0.220495			COMP	0	-0.571596
COMP	0	-0.149732			COMP	0	-0.505153
COMP	0	0.0675325			COMP	0	0.453544
COMP	0	0.0860731			COMP	0	0.602522
COMP	0	-0.806058			COMP	0	-0.116893
COMP	0	-0.523617			COMP	0	-0.33341
COMP	0	0.0291988			COMP	0	0.119179
COMP	0	-0.347471			COMP	0	-0.100714
COMP	0	-0.412108			COMP	0	0.551259
COMP	0	0.645522			COMP	0	-0.347796
COMP	0	-0.524668			COMP	0	-0.746894
COMP	0	-0.284454			COMP	0	0.210633
COMP	0	0.320644			COMP	0	0.260977
COMP	0	-0.560742			COMP	0	-0.151738
COMP	0	-0.13033			COMP	0	0.00153872
COMP	0	-0.265214			COMP	0	0.0542186
COMP	0	-0.323752			COMP	0	-0.553726
COMP	0	0.029308			COMP	0	0.599733
COMP	0	-0.203376			COMP	0	-0.0126542
COMP	0	-0.325033			COMP	0	-0.463312
COMP	0	-0.0959522			COMP	0	0.882629
COMP	0	-0.145579			COMP	0	-0.843914
COMP	0	-0.734032			COMP	0	-0.308109
COMP	0	-0.215151			COMP	0	0.824203
COMP	0.60206	1.54543			COMP	0	1.26918
COMP	0	0.214368			COMP	0	0.548009
COMP	0	-0.392163			COMP	0	-0.463565
COMP	0	0.517797			COMP	0	0.303658
COMP	0	-0.132863			COMP	0	-0.685637
COMP	0	-0.362586			COMP	0	-0.485976
COMP	0	1.0045			COMP	0	-1.03045
COMP	0	-0.833984			COMP	0	-0.82767
COMP	0	-0.45623			COMP	0	0.276158
COMP	0	0.584112			COMP	0	-0.0149589
COMP	0	0.160287			COMP	0	-0.217038
COMP	0	-0.266156			COMP	0	-0.146223
COMP	0	-0.223994			COMP	0	-0.505595
COMP	0	-0.432173			COMP	0	0.739584
COMP	0	-0.516452			COMP	0	0.908024
COMP	0	0.528183			COMP	0	0.0878524
COMP	1.5682	1.57688			COMP	0	-0.432796
COMP	0.477121	-0.698211			COMP	0	-0.541831
COMP	0	-0.467759			COMP	0	0.340509
COMP	0	-0.302811			COMP	0	-0.252563
COMP	0	-0.374834			COMP	0	0.380381
COMP	0	-0.0392863			COMP	0	-0.284608
COMP	0	-0.484272			COMP	0	-0.189867
COMP	0	-0.449526			COMP	0	0.228225
COMP	0	-0.459611			COMP	0	0.509355
COMP	0	-0.0289457			COMP	0	-0.0212145
COMP	0.845098	0.291392			COMP	0	-0.835932
COMP	0	-0.00384991			COMP	0	-0.469793
COMP	0	-0.0239098			COMP	0	-0.515271
COMP	0	0.730755			COMP	0	-0.0418148
COMP	0	-0.945706			COMP	0	1.05685
COMP	0	-0.298666			COMP	0	-0.100567
COMP	0	-0.310452			COMP	0	-0.0589525
COMP	0	0.347146			COMP	0	0.25644
COMP	0	0.029915			COMP	0	-0.364279
COMP	0	-0.168528			COMP	0	0.269785
COMP	0	0.479441			COMP	0	-0.163075
COMP	0	-0.171001			COMP	0	-0.199086
COMP	0	-0.114018			COMP	0	-0.0395322
COMP	0	-0.444182			COMP	0	0.245692
COMP	0	0.439855			COMP	0	-0.439564
COMP	0	-0.247381			COMP	0	-0.416744
COMP	0	-0.021251			COMP	0	-0.621324
COMP	0	-0.0353794			COMP	0	-0.370917
COMP	0	-0.0700892			COMP	0	-0.258439
COMP	0	-0.233841			COMP	0	0.0385157
COMP	0	-0.458853			COMP	0	0.023821
COMP	0	-0.53409			COMP	0	0.054171
COMP	0	0.306625			COMP	0	-0.218606
COMP	0	0.216732			COMP	0	-0.0224202
COMP	0	-0.852468			COMP	0	0.416592
COMP	0	-0.661252			COMP	0	-0.374636
COMP	0	-0.177835			COMP	0	-0.0326715
COMP	0	0.044347			COMP	0	-0.0854426
COMP	0	0.0856574			COMP	0	0.220495
COMP	0	0.0148716			COMP	0	-0.149732
COMP	0	-0.224105			COMP	0	0.0675325
COMP	0	-0.486602			COMP	0	0.0860731
COMP	0	-0.196235			COMP	0	-0.806058
COMP	0	0.115465			COMP	0	-0.523617
COMP	0	-0.111399			COMP	0	0.0291988
COMP	0	-1.17892			COMP	0	-0.412108
COMP	0	-0.136775			COMP	0	0.645522
COMP	0	0.926934			COMP	0	-0.524668
COMP	0	0.0337593			COMP	0	-0.284454
COMP	0	-0.440803			COMP	0	-0.560742
COMP	0.30103	0.137542			COMP	0	-0.13033
COMP	0	0.018245			COMP	0	-0.265214
COMP	0	0.025139			COMP	0	-0.323752
COMP	0	-0.736507			COMP	0	0.029308
COMP	0	-0.11606			COMP	0	-0.203376
COMP	0	-0.370683			COMP	0	-0.325033
COMP	0	0.483505			COMP	0	-0.0959522
COMP	0	0.0555449			COMP	0	-0.145579
COMP	0	1.00497			COMP	0	-0.734032
COMP	0	-0.160593			COMP	0	-0.215151
COMP	0	-0.989418			COMP	0	0.214368
COMP	0	0.0629601			COMP	0	-0.392163
COMP	0	-0.269006			COMP	0	0.517797
COMP	0	-0.70095			COMP	0	-0.132863
COMP	0	0.44226			COMP	0	-0.362586
COMP	0	0.0838488			COMP	0	-0.833984
COMP	0	-0.113807			COMP	0	-0.45623
COMP	0	-0.312363			COMP	0	0.584112
COMP	0	-0.137684			COMP	0	0.160287
COMP	0	-0.319307			COMP	0	-0.266156
COMP	0	-0.181999			COMP	0	-0.223994
COMP	0	-0.245954			COMP	0	-0.432173
COMP	0	0.720884			COMP	0	-0.516452
COMP	0	0.357			COMP	0	0.528183
COMP	0	-1.55725			COMP	0	-0.467759
COMP	0	-0.141674			COMP	0	-0.302811
COMP	0	0.795171			COMP	0	-0.374834
COMP	0	0.415635			COMP	0	-0.0392863
COMP	0	0.421007			COMP	0	-0.449526
COMP	0	-0.172067			COMP	0	-0.459611
COMP	0	-0.464671			COMP	0	-0.0289457
COMP	0	-0.259921			COMP	0	-0.00384991
COMP	0	-0.320494			COMP	0	-0.0239098
COMP	0	0.0876933			COMP	0	0.730755
COMP	0	0.435927			COMP	0	-0.945706
COMP	0	0.334045			COMP	0	-0.298666
COMP	0	-0.672807			COMP	0	-0.310452
COMP	0	0.544597			COMP	0	0.347146
COMP	0	-0.00149261			COMP	0	0.029915
COMP	0	-0.321536			COMP	0	-0.168528
COMP	0	0.340533			COMP	0	0.479441
COMP	0	0.0446301			COMP	0	-0.171001
COMP	0	0.47884			COMP	0	-0.114018
COMP	0	-0.328952			COMP	0	-0.444182
COMP	0	-0.479285			COMP	0	0.439855
COMP	0	0.418317			COMP	0	-0.247381
COMP	0	-0.16205			COMP	0	-0.021251
COMP	0	-0.110595			COMP	0	-0.0353794
COMP	0	-0.575974			COMP	0	-0.0700892
COMP	0	-0.386798			COMP	0	-0.233841
COMP	0	-0.534214			COMP	0	-0.458853
COMP	0	-1.44733			COMP	0	-0.53409
COMP	0	0.0014317			COMP	0	0.306625
COMP	0	0.472999			COMP	0	0.216732
COMP	0	-0.0650079			COMP	0	-0.852468
COMP	0	-0.355082			COMP	0	-0.661252
COMP	0	0.151451			COMP	0	-0.177835
COMP	0	-0.550408			COMP	0	0.044347
COMP	0	0.0243017			COMP	0	0.0148716
COMP	0	1.15826			COMP	0	-0.486602
COMP	0.30103	0.555085			COMP	0	-0.196235
COMP	0	-0.0900154			COMP	0	0.115465
COMP	0	0.238677			COMP	0	-0.111399
COMP	0	-0.334265			COMP	0	-1.17892
COMP	0	-0.000161922			COMP	0	-0.136775
COMP	0	-0.146074			COMP	0	0.926934
COMP	0	0.593692			COMP	0	0.0337593
COMP	0	-0.251651			COMP	0	0.025139
COMP	0	-0.137723			COMP	0	-0.736507
COMP	0	-0.105122			COMP	0	-0.11606
COMP	0	0.223476			COMP	0	-0.370683
COMP	0	-0.585365			COMP	0	0.483505
COMP	0	-0.304378			COMP	0	0.0555449
COMP	0	-0.144721			COMP	0	1.00497
COMP	0	0.488357			COMP	0	-0.160593
COMP	0	0.0820565			COMP	0	-0.989418
COMP	0	0.37733			COMP	0	0.0629601
COMP	0	0.311114			COMP	0	-0.269006
COMP	0	-0.212609			COMP	0	-0.70095
COMP	0.30103	-0.171014			COMP	0	0.44226
COMP	0	-0.755482			COMP	0	0.0838488
COMP	0	-0.487447			COMP	0	-0.113807
COMP	0	-0.116825			COMP	0	-0.312363
COMP	0	0.121447			COMP	0	-0.137684
COMP	0	0.0102028			COMP	0	-0.319307
COMP	0	-0.179015			COMP	0	-0.181999
COMP	0	-0.169403			COMP	0	-0.245954
COMP	0	0.0863271			COMP	0	0.720884
COMP	0	0.536505			COMP	0	0.357
COMP	0	0.116595			COMP	0	-1.55725
COMP	0.30103	0.726243			COMP	0	0.795171
COMP	0	0.196993			COMP	0	0.415635
COMP	0	-0.537545			COMP	0	0.421007
COMP	0	0.411493			COMP	0	-0.172067
COMP	0	0.763298			COMP	0	-0.464671
COMP	0	0.489797			COMP	0	-0.259921
COMP	0	0.257254			COMP	0	-0.320494
COMP	0	-0.208965			COMP	0	0.0876933
COMP	0	-0.597477			COMP	0	0.435927
COMP	0	0.50717			COMP	0	0.334045
COMP	0	0.0383259			COMP	0	-0.00149261
COMP	0	-0.207999			COMP	0	-0.321536
COMP	0	-0.545055			COMP	0	0.340533
COMP	0	0.702823			COMP	0	0.0446301
COMP	0	0.274931			COMP	0	0.47884
COMP	0	0.0267404			COMP	0	-0.328952
COMP	0	-0.207486			COMP	0	-0.479285
COMP	0	-0.00137083			COMP	0	-0.16205
COMP	0	-0.657139			COMP	0	-0.110595
COMP	0	-0.0799301			COMP	0	-0.575974
COMP	0	-0.629305			COMP	0	-0.386798
COMP	0	0.049493			COMP	0	-0.534214
COMP	0	-0.227185			COMP	0	-1.44733
COMP	0	-0.0208133			COMP	0	0.0014317
COMP	0	0.0916096			COMP	0	0.472999
COMP	0	0.0381116			COMP	0	-0.0650079
COMP	0	0.439916			COMP	0	-0.355082
COMP	0.30103	0.688879			COMP	0	0.151451
COMP	0	-0.394982			COMP	0	-0.550408
COMP	0	-0.0933388			COMP	0	1.15826
COMP	0	-0.369747			COMP	0	-0.0900154
COMP	0	0.510692			COMP	0	0.238677
COMP	0	0.141356			COMP	0	-0.334265
COMP	0	-0.67181			COMP	0	-0.000161922
COMP	0	-0.44385			COMP	0	-0.146074
COMP	0	1.33744			COMP	0	-0.251651
COMP	0	0.359363			COMP	0	-0.137723
COMP	0	0.76662			COMP	0	-0.105122
COMP	0	-0.622149			COMP	0	-0.585365
COMP	0.30103	0.202572			COMP	0	-0.304378
COMP	0	-0.284141			COMP	0	-0.144721
COMP	0	0.580538			COMP	0	0.488357
COMP	0	-2.18303e-05			COMP	0	0.0820565
COMP	0	-0.0874712			COMP	0	0.37733
COMP	0	0.26341			COMP	0	0.311114
COMP	0.69897	0.842424			COMP	0	-0.212609
COMP	0	-0.986117			COMP	0	-0.755482
COMP	0	-0.164082			COMP	0	-0.487447
COMP	0	-0.678174			COMP	0	-0.116825
COMP	0	0.599817			COMP	0	0.121447
COMP	0	-0.399131			COMP	0	0.0102028
COMP	0	0.00559642			COMP	0	-0.179015
COMP	0	-0.538551			COMP	0	-0.169403
COMP	0	-0.61686			COMP	0	0.0863271
COMP	0	1.31291			COMP	0	0.536505
COMP	0	-0.336034			COMP	0	0.116595
COMP	0	-0.465095			COMP	0	0.196993
COMP	0	-0.611812			COMP	0	0.411493
COMP	0.954243	1.21621			COMP	0	0.763298
COMP	0	-0.716705			COMP	0	0.489797
COMP	0	-0.389498			COMP	0	0.257254
COMP	0	0.0173195			COMP	0	-0.208965
COMP	0.30103	-0.322224			COMP	0	-0.597477
COMP	0	0.39305			COMP	0	0.50717
COMP	0	-0.923358			COMP	0	0.0383259
COMP	0	0.83352			COMP	0	-0.545055
COMP	0	0.432311			COMP	0	0.702823
COMP	0	-0.435266			COMP	0	0.274931
COMP	0	-0.0920525			COMP	0	0.0267404
COMP	0	-0.435193			COMP	0	-0.207486
COMP	0	0.468857			COMP	0	-0.00137083
COMP	0	-0.194083			COMP	0	-0.657139
COMP	0	-0.461902			COMP	0	-0.0799301
COMP	0	0.800378			COMP	0	-0.629305
COMP	0	-0.447389			COMP	0	0.049493
COMP	0	0.176971			COMP	0	-0.227185
COMP	0	0.974958			COMP	0	-0.0208133
COMP	0	-0.878956			COMP	0	0.0916096
COMP	0	-0.322088			COMP	0	0.0381116
COMP	0	0.511953			COMP	0	0.439916
COMP	0	0.136654			COMP	0	-0.394982
COMP	0	-0.372129			COMP	0	-0.0933388
COMP	0	0.238829			COMP	0	-0.369747
COMP	0	0.215415			COMP	0	0.141356
COMP	0	-0.43992			COMP	0	-0.67181
COMP	0	0.0659511			COMP	0	-0.44385
COMP	0	-0.657369			COMP	0	1.33744
COMP	0	-0.363341			COMP	0	0.359363
COMP	0	0.632212			COMP	0	0.76662
COMP	0	-0.638433			COMP	0	-0.622149
COMP	0	0.166825			COMP	0	0.580538
COMP	0	-0.420204			COMP	0	-2.18303e-05
COMP	0	0.283247			COMP	0	-0.0874712
COMP	0	-0.0386656			COMP	0	0.26341
COMP	0.30103	0.394004			COMP	0	-0.986117
COMP	0	0.882015			COMP	0	-0.678174
COMP	0	0.130444			COMP	0	0.599817
COMP	0	-0.14266			COMP	0	0.00559642
COMP	0	-0.0260265			COMP	0	-0.61686
COMP	0	-0.0122651			COMP	0	-0.336034
COMP	0	-0.127757			COMP	0	-0.465095
COMP	0	-0.154684			COMP	0	-0.611812
COMP	0	-1.11583			COMP	0	-0.716705
COMP	0	-1.06099			COMP	0	-0.389498
COMP	0	0.19258			COMP	0	0.0173195
COMP	0	-0.598128			COMP	0	0.39305
COMP	0	-0.61836			COMP	0	-0.923358
COMP	0	-0.855204			COMP	0	0.83352
COMP	0	-0.333989			COMP	0	0.432311
COMP	0	0.0781954			COMP	0	-0.435266
COMP	0	0.2694			COMP	0	-0.0920525
COMP	0	-0.077849			COMP	0	-0.435193
COMP	0	0.519416			COMP	0	0.468857
COMP	0	-0.235827			COMP	0	-0.194083
COMP	0	0.762273			COMP	0	-0.461902
COMP	0	0.802836			COMP	0	0.800378
COMP	0				COMP	0	-0.447389
COMP	0.30103	-0.299902			COMP	0	0.176971
COMP	0	0.59578			COMP	0	0.974958
COMP	0	-0.0339623			COMP	0	-0.322088
COMP	0	-0.00788638			COMP	0	0.511953
COMP	0	-0.163588			COMP	0	0.136654
COMP	0	-0.386146			COMP	0	-0.372129
COMP	0.30103	-0.361424			COMP	0	0.238829
COMP	0	0.478756			COMP	0	0.215415
COMP	0	-0.0613915			COMP	0	-0.43992
COMP	0.60206	-0.410255			COMP	0	0.0659511
COMP	0	-0.0351985			COMP	0	-0.657369
COMP	0	-0.350554			COMP	0	-0.363341
COMP	0	0.0191416			COMP	0	0.632212
COMP	0	0.131918			COMP	0	-0.638433
COMP	0	-1.16013			COMP	0	0.166825
COMP	0	-0.469525			COMP	0	-0.420204
COMP	0	0.161333			COMP	0	0.283247
COMP	0	0.433367			COMP	0	-0.0386656
COMP	0	-0.283818			COMP	0	0.882015
COMP	0	-0.13223			COMP	0	0.130444
COMP	0	-0.0112079			COMP	0	-0.14266
COMP	0	-0.498343			COMP	0	-0.0260265
COMP	0	0.0864489			COMP	0	-0.0122651
COMP	0	-0.109775			COMP	0	-0.154684
COMP	0	-0.27612			COMP	0	-1.11583
COMP	0	-1.13916			COMP	0	-1.06099
COMP	0	-0.0250407			COMP	0	0.19258
COMP	0	0.098298			COMP	0	-0.598128
COMP	0	0.110542			COMP	0	-0.61836
COMP	0	-0.00797992			COMP	0	-0.855204
COMP	0	0.100005			COMP	0	-0.333989
COMP	0	0.160864			COMP	0	0.0781954
COMP	0	-0.195045			COMP	0	0.2694
COMP	0	-0.312262			COMP	0	-0.077849
COMP	0	-0.998869			COMP	0	0.519416
COMP	0	0.0773818			COMP	0	-0.235827
COMP	0	0.0644757			COMP	0	0.762273
COMP	0	-0.263472			COMP	0	0.802836
COMP	0	-1.00282			COMP	0
COMP	0	1.26002			COMP	0	0.59578
COMP	0	-0.070081			COMP	0	-0.0339623
COMP	0.60206	1.09218			COMP	0	-0.00788638
COMP	0	-0.189918			COMP	0	-0.163588
COMP	0	0.0298077			COMP	0	-0.386146
COMP	0	1.51187			COMP	0	0.478756
COMP	0	0.0653866			COMP	0	-0.0613915
COMP	0	-0.621754			COMP	0	-0.0351985
COMP	0	-0.00584788			COMP	0	-0.350554
COMP	0	-0.724978			COMP	0	0.0191416
COMP	0	0.908637			COMP	0	0.131918
COMP	0	0.193664			COMP	0	-1.16013
COMP	0	-0.687694			COMP	0	-0.469525
COMP	0	0.717572			COMP	0	0.161333
COMP	0.90309	0.0930167			COMP	0	-0.283818
COMP	0	-0.0861123			COMP	0	-0.13223
COMP	0	-0.295119			COMP	0	-0.0112079
COMP	0	-0.146764			COMP	0	-0.498343
COMP	0	-0.46925			COMP	0	0.0864489
COMP	0	0.276239			COMP	0	-0.109775
COMP	0	-0.0779152			COMP	0	-0.27612
COMP	0	0.173238			COMP	0	-1.13916
COMP	0	0.644472			COMP	0	-0.0250407
COMP	0	-0.58308			COMP	0	0.098298
COMP	0	-0.619382			COMP	0	0.110542
COMP	0	-0.0835689			COMP	0	-0.00797992
COMP	0	1.27276			COMP	0	0.100005
COMP	0	-0.37909			COMP	0	-0.312262
COMP	0	0.068336			COMP	0	-0.998869
COMP	0	-0.112505			COMP	0	0.0773818
COMP	0	-0.691485			COMP	0	0.0644757
COMP	0	-0.199546			COMP	0	-0.263472
COMP	0	-0.349778			COMP	0	-1.00282
COMP	0	-0.0772281			COMP	0	-0.070081
COMP	0	-0.572937			COMP	0	-0.189918
COMP	0.30103	-0.200292			COMP	0	0.0298077
COMP	0.477121	0.323695			COMP	0	0.0653866
COMP	0	-0.0793213			COMP	0	-0.621754
COMP	0	0.153491			COMP	0	-0.00584788
COMP	0	-0.365844			COMP	0	-0.724978
COMP	0	-0.460982			COMP	0	0.193664
COMP	0	-0.165033			COMP	0	-0.687694
COMP	0	-0.275967			COMP	0	-0.0861123
COMP	0	0.424479			COMP	0	-0.295119
COMP	0	-0.121988			COMP	0	-0.46925
COMP	0.30103	0.328243			COMP	0	0.276239
COMP	0	-0.267855			COMP	0	-0.0779152
COMP	0	-0.297459			COMP	0	0.173238
COMP	0	-0.224708			COMP	0	0.644472
COMP	0	-0.290652			COMP	0	-0.58308
COMP	0	-0.185269			COMP	0	-0.619382
COMP	0.30103	0.721945			COMP	0	-0.0835689
COMP	0	-0.567561			COMP	0	1.27276
COMP	0	0.522567			COMP	0	-0.112505
COMP	0	-0.398733			COMP	0	-0.691485
COMP	0	-0.0719462			COMP	0	-0.199546
COMP	0	0.211522			COMP	0	-0.349778
COMP	0	-0.351789			COMP	0	-0.0772281
COMP	0	-0.718253			COMP	0	-0.572937
COMP	0.30103	0.0701616			COMP	0	-0.365844
COMP	0	-0.162578			COMP	0	-0.460982
COMP	0	-0.519585			COMP	0	-0.165033
COMP	1.11394	0.641462			COMP	0	-0.275967
COMP	0	-0.139713			COMP	0	0.424479
COMP	0	-0.715436			COMP	0	-0.267855
COMP	0	-0.267819			COMP	0	-0.297459
COMP	0	0.207382			COMP	0	-0.224708
COMP	0	-0.425246			COMP	0	-0.290652
COMP	0	-0.456381			COMP	0	-0.185269
COMP	0	0.625355			COMP	0	-0.567561
COMP	0	0.0623443			COMP	0	0.522567
COMP	0	-0.199739			COMP	0	-0.398733
COMP	0	-0.701678			COMP	0	-0.0719462
COMP	0	0.395557			COMP	0	0.211522
COMP	0	-0.280228			COMP	0	-0.351789
COMP	0.30103	0.11046			COMP	0	-0.718253
COMP	0	0.236204			COMP	0	-0.162578
COMP	0	-0.444775			COMP	0	-0.519585
COMP	0	0.815695			COMP	0	-0.139713
COMP	0	-0.178743			COMP	0	-0.715436
COMP	0	0.739223			COMP	0	-0.267819
COMP	0	0.149016			COMP	0	0.207382
COMP	0.477121	-0.336827			COMP	0	-0.425246
COMP	0.60206	1.19942			COMP	0	-0.456381
COMP	0	-1.13018			COMP	0	0.625355
COMP	0	0.583861			COMP	0	0.0623443
COMP	0	0.257755			COMP	0	-0.199739
COMP	0	-0.376358			COMP	0	-0.701678
COMP	0	-0.0238564			COMP	0	0.395557
COMP	0	-0.467877			COMP	0	-0.280228
COMP	0	-0.640736			COMP	0	0.236204
COMP	0	0.108325			COMP	0	0.815695
COMP	0	0.287279			COMP	0	-0.178743
COMP	0	-0.725936			COMP	0	0.149016
COMP	0	-0.929059			COMP	0	-1.13018
COMP	0	0.926453			COMP	0	0.583861
COMP	0	0.501236			COMP	0	-0.376358
COMP	0	0.0375853			COMP	0	-0.0238564
COMP	0	-0.450606			COMP	0	-0.467877
COMP	0	-1.85409			COMP	0	-0.640736
COMP	0	-0.309984			COMP	0	0.108325
COMP	0	-0.249426			COMP	0	0.287279
COMP	0	0.217341			COMP	0	-0.725936
COMP	0	0.408942			COMP	0	-0.929059
COMP	0	0.162424			COMP	0	0.926453
COMP	0	-0.768184			COMP	0	0.501236
COMP	0	0.0753337			COMP	0	0.0375853
COMP	0	0.185308			COMP	0	-0.450606
COMP	0	0.129369			COMP	0	-1.85409
COMP	0	-0.217086			COMP	0	-0.309984
COMP	0	-0.605786			COMP	0	-0.249426
COMP	0	-0.479215			COMP	0	0.217341
COMP	0	0.252523			COMP	0	0.408942
COMP	0	-0.599629			COMP	0	0.162424
COMP	0	0.303241			COMP	0	-0.768184
COMP	0	-0.473292			COMP	0	0.185308
COMP	0	-0.599349			COMP	0	-0.217086
COMP	0	-0.635989			COMP	0	-0.605786
COMP	0	0.0592947			COMP	0	-0.479215
COMP	0	-0.802567			COMP	0	0.252523
COMP	0	0.328028			COMP	0	-0.599629
COMP	0	1.23269			COMP	0	0.303241
COMP	0	-0.42598			COMP	0	-0.473292
COMP	0	-0.909709			COMP	0	-0.599349
COMP	0	-0.736857			COMP	0	0.0592947
COMP	0	0.0525531			COMP	0	-0.802567
COMP	0	0.202527			COMP	0	0.328028
COMP	0	0.687386			COMP	0	1.23269
COMP	0	-0.771681			COMP	0	-0.42598
COMP	0	-0.640441			COMP	0	-0.909709
COMP	0	0.104885			COMP	0	-0.736857
COMP	0	0.339516			COMP	0	0.0525531
COMP	0	-0.456484			COMP	0	0.202527
COMP	0	-0.145333			COMP	0	0.687386
COMP	0	1.74279			COMP	0	-0.640441
COMP	0	-0.0545947			COMP	0	0.104885
COMP	0	-0.648637			COMP	0	0.339516
COMP	0	0.442713			COMP	0	-0.456484
COMP	0	0.233096			COMP	0	-0.145333
COMP	0	-0.347975			COMP	0	1.74279
COMP	0	-0.470669			COMP	0	-0.0545947
COMP	1.07918	0.398968			COMP	0	-0.648637
COMP	0	-0.932727			COMP	0	0.442713
COMP	0	-0.482823			COMP	0	0.233096
COMP	0	-1.25108			COMP	0	-0.347975
COMP	0	-0.462307			COMP	0	-0.470669
COMP	0.477121	-0.00258373			COMP	0	-0.932727
COMP	0	0.717376			COMP	0	-0.482823
COMP	0	0.505215			COMP	0	-1.25108
COMP	0	-0.300345			COMP	0	-0.462307
COMP	0	0.244666			COMP	0	0.717376
COMP	0	-0.516595			COMP	0	0.505215
COMP	0	-0.295686			COMP	0	-0.300345
COMP	0	-0.205587			COMP	0	0.244666
COMP	0	-0.428731			COMP	0	-0.516595
COMP	0	-0.664973			COMP	0	-0.295686
COMP	0	0.497592			COMP	0	-0.205587
COMP	0	-0.181592			COMP	0	-0.428731
COMP	0	-0.341265			COMP	0	-0.664973
COMP	0.30103	-0.581724			COMP	0	0.497592
COMP	0	0.355232			COMP	0	-0.341265
COMP	0	0.378832			COMP	0	0.355232
COMP	0	-0.566066			COMP	0	-0.566066
CHIT1	0	2.86552			CHIT1	1.68124	2.76093
CHIT1	0	-0.957389			CHIT1	1.32222	0.771409
CHIT1	0	-0.70895			CHIT1	1.38021	2.2588
CHIT1	0	-0.523913			CHIT1	0.954243	2.35953
CHIT1	0	3.35059			CHIT1	0.69897	1.16512
CHIT1	0	-0.199028			CHIT1	1.59106	0.827265
CHIT1	0	0.845			CHIT1	1.36173	1.34739
CHIT1	0	-1.78342			CHIT1	1.11394	2.60502
CHIT1	0.60206	1.87112			CHIT1	1.11394	-6.08893
CHIT1	0	2.08067			CHIT1	1.04139	2.09436
CHIT1	0	-0.297498			CHIT1	1.14613	3.39713
CHIT1	0	1.05357			CHIT1	0.69897	0.949888
CHIT1	0	0.366482			CHIT1	0	0.763423
CHIT1	0	1.99381			CHIT1	1.34242	2.78955
CHIT1	0	2.27743			CHIT1	0.477121	0.271267
CHIT1	0	-0.279079			CHIT1	0	1.85015
CHIT1	0	-0.0914237			CHIT1	1.34242	2.10346
CHIT1	0	-0.444121			CHIT1	0.30103	0.507047
CHIT1	0	1.71908			CHIT1	1.07918	-7.90224
CHIT1	0	-6.57916			CHIT1	0.954243	0.273328
CHIT1	0	0.928456			CHIT1	0.477121	0.0879457
CHIT1	0	2.30501			CHIT1	2.00432	4.87043
CHIT1	0	1.89549			CHIT1	1.39794	1.59809
CHIT1	0	-0.148791			CHIT1	1.32222	3.36847
CHIT1	0	-0.511642			CHIT1	0.778151	0.233491
CHIT1	0				CHIT1	0.477121	1.87112
CHIT1	0	0.818247			CHIT1	0.30103	0.399699
CHIT1	0.30103	0.393229			CHIT1	0.30103	0.442842
CHIT1	0	1.37192			CHIT1	0.30103	1.72926
CHIT1	0.30103	-0.327742			CHIT1	0.30103	1.89404
CHIT1	0	0.590123			CHIT1	0.30103	1.00112
CHIT1	0	0.470165			CHIT1	0	1.55044
CHIT1	0	1.14693			CHIT1	0	-1.84892
CHIT1	0	4.16547			CHIT1	0	1.4012
CHIT1	0	0.767837			CHIT1	0	0.940778
CHIT1	0	0.579307			CHIT1	2.00432	1.37091
CHIT1	0	-0.666344			CHIT1	1.11394	1.98854
CHIT1	0	0.341676			CHIT1	1	2.0488
CHIT1	0	0.208748			CHIT1	0.954243	0.328861
CHIT1	0	0.228422			CHIT1	0.60206	-2.17446
CHIT1	0	0.0699913			CHIT1	0.30103	1.13522
CHIT1	0	2.24084			CHIT1	0.30103	-1.32815
CHIT1	0	2.62377			CHIT1	0	2.89025
CHIT1	0.60206	0.233491			CHIT1	0	0.234669
CHIT1	0	-1.15271			CHIT1	0	-8.84784
CHIT1	0	0.865116			CHIT1	0	2.06676
CHIT1	0	-1.64212			CHIT1	0	2.01075
CHIT1	0	-1.96284			CHIT1	1.79239	0.819161
CHIT1	0	2.62503			CHIT1	1.62325	-0.384316
CHIT1	0	-0.400581			CHIT1	1.23045	-0.10659
CHIT1	0	0.280255			CHIT1	1	1.89606
CHIT1	0.30103	4.37409			CHIT1	0.845098	4.37409
CHIT1	0	2.00266			CHIT1	0.845098	0.759582
CHIT1	0				CHIT1	0.778151	-0.69773
CHIT1	0	1.44353			CHIT1	0.69897	1.97968
CHIT1	0	4.43075			CHIT1	0.60206	0.64247
CHIT1	0	0.495164			CHIT1	0.60206	1.62701
CHIT1	0	-0.755751			CHIT1	0.477121	1.18629
CHIT1	0	2.12373			CHIT1	0.477121	-0.436161
CHIT1	0	-0.112665			CHIT1	0.30103	-1.06386
CHIT1	0	-6.40441			CHIT1	0.30103	1.92547
CHIT1	0	2.61368			CHIT1	0.30103	1.46633
CHIT1	0	1.09956			CHIT1	0.30103	3.22962
CHIT1	0	0.074859			CHIT1	0.30103	-0.663078
CHIT1	0	-0.0638431			CHIT1	0.30103	-1.04083
CHIT1	0	1.80452			CHIT1	0.30103	0.409541
CHIT1	0	0.867067			CHIT1	0.30103	-0.545064
CHIT1	0	0.835406			CHIT1	0	0.393229
CHIT1	0	-0.660065			CHIT1	0	-0.327742
CHIT1	0	3.05514			CHIT1	0	1.89918
CHIT1	0	2.21134			CHIT1	0	0.211122
CHIT1	0	-6.3094			CHIT1	0	1.36264
CHIT1	0	1.20039			CHIT1	0	0.375221
CHIT1	0	1.54875			CHIT1	0	-0.77009
CHIT1	0	1.55614			CHIT1	0	0.309385
CHIT1	0	0.882673			CHIT1	0	5.12625
CHIT1	0	-7.50752			CHIT1	0	-0.347039
CHIT1	0	-0.590666			CHIT1	0	2.54677
CHIT1	0	0.655106			CHIT1	0	1.08326
CHIT1	0	0.839426			CHIT1	0	-0.296483
CHIT1	0	0.308802			CHIT1	0	0.0436346
CHIT1	0	0.151522			CHIT1	0	0.875097
CHIT1	0	-0.860039			CHIT1	0	-6.24739
CHIT1	0	0.961835			CHIT1	0	0.64103
CHIT1	0	1.47808			CHIT1	0	0.07939
CHIT1	0	0.842665			CHIT1	0	-0.656899
CHIT1	0	1.33462			CHIT1	0	1.58009
CHIT1	0	-1.26475			CHIT1	0	0.526696
CHIT1	0	-0.333189			CHIT1	0	-0.341428
CHIT1	0	1.50188			CHIT1	0	-1.07438
CHIT1	0	1.51215			CHIT1	0	-0.421214
CHIT1	0.30103	1.89918			CHIT1	0	1.95065
CHIT1	0	0.648979			CHIT1	0	-0.486365
CHIT1	0	3.12025			CHIT1	2.00432	2.23216
CHIT1	0	-1.77566			CHIT1	2.00432	4.0452
CHIT1	0	-1.09914			CHIT1	2.00432	3.18898
CHIT1	0	0.111882			CHIT1	2.00432	3.59334
CHIT1	0	-0.842712			CHIT1	2.00432	3.3046
CHIT1	0	-0.784072			CHIT1	2.00432	0.783715
CHIT1	0	1.16352			CHIT1	2.00432	0.185819
CHIT1	0	2.58357			CHIT1	1.96848	3.11391
CHIT1	0	0.706984			CHIT1	1.89763	1.95024
CHIT1	0	-0.352844			CHIT1	1.61278	3.47008
CHIT1	0	2.42521			CHIT1	1.57978	1.82446
CHIT1	0	-1.25809			CHIT1	1.5563	1.89952
CHIT1	0	-1.22822			CHIT1	1.50515	2.14678
CHIT1	0	0.819322			CHIT1	1.41497	2.7568
CHIT1	0	0.61797			CHIT1	1.41497	0.885061
CHIT1	0	1.85545			CHIT1	1.30103	1.11892
CHIT1	0	0.317976			CHIT1	1.30103	2.28566
CHIT1	0	0.259557			CHIT1	1.30103	0.477421
CHIT1	0	2.32688			CHIT1	1.25527	0.865116
CHIT1	0	0.409069			CHIT1	1.20412	0.887093
CHIT1	0	0.290006			CHIT1	1.14613	4.02156
CHIT1	0	-0.521691			CHIT1	1.14613	2.18651
CHIT1	0	0.458103			CHIT1	1.07918	1.92472
CHIT1	0.69897	0.0879457			CHIT1	1.04139	0.609467
CHIT1	0	-0.812027			CHIT1	1	-1.48848
CHIT1	0	-0.485734			CHIT1	1	2.23308
CHIT1	0	0.0886461			CHIT1	0.954243	2.29096
CHIT1	0	-0.105979			CHIT1	0.954243	1.09877
CHIT1	0	0.461343			CHIT1	0.90309	3.22118
CHIT1	0	2.36122			CHIT1	0.845098	2.48664
CHIT1	0	-1.07819			CHIT1	0.845098	0.436188
CHIT1	0	1.11509			CHIT1	0.778151	1.53672
CHIT1	0	2.45971			CHIT1	0.778151	0.222942
CHIT1	0	-0.0892249			CHIT1	0.778151	2.90325
CHIT1	0.30103	-1.06386			CHIT1	0.778151	-0.828944
CHIT1	0	3.84333			CHIT1	0.69897	0.928456
CHIT1	0	-0.593589			CHIT1	0.69897	-0.521691
CHIT1	0	0.767216			CHIT1	0.69897	1.22641
CHIT1	0	0.493921			CHIT1	0.69897	-0.245353
CHIT1	0	0.554161			CHIT1	0.69897	0.459233
CHIT1	0	-0.227007			CHIT1	0.69897	0.246133
CHIT1	0.477121	1.13522			CHIT1	0.69897	1.14582
CHIT1	0	4.0452			CHIT1	0.69897	-0.0251406
CHIT1	0	-0.187409			CHIT1	0.69897	1.69499
CHIT1	0	0.459793			CHIT1	0.60206	2.12373
CHIT1	0	0.0814156			CHIT1	0.60206	-0.00369718
CHIT1	0	-0.344999			CHIT1	0.60206	-0.0964074
CHIT1	0	-0.548234			CHIT1	0.60206	2.48237
CHIT1	0	0.118875			CHIT1	0.60206	-0.031677
CHIT1	0	1.04993			CHIT1	0.60206	-0.364734
CHIT1	0	1.81476			CHIT1	0.60206	0.912859
CHIT1	0	0.372789			CHIT1	0.60206	-0.783956
CHIT1	0	-1.13778			CHIT1	0.60206	2.25141
CHIT1	0	3.47008			CHIT1	0.60206	-0.508859
CHIT1	0	-2.34631			CHIT1	0.60206	2.58394
CHIT1	0	2.23216			CHIT1	0.60206	-0.744921
CHIT1	0	-0.120672			CHIT1	0.477121	1.99381
CHIT1	0	-0.0464338			CHIT1	0.477121	2.45971
CHIT1	0	1.48015			CHIT1	0.477121	4.0535
CHIT1	0	1.09698			CHIT1	0.477121	-0.606561
CHIT1	0	-0.0298277			CHIT1	0.477121	0.106111
CHIT1	0	0.320551			CHIT1	0.477121	-0.399902
CHIT1	0	-0.451716			CHIT1	0.477121	-0.0673374
CHIT1	0	0.758942			CHIT1	0.477121	-1.78549
CHIT1	0	-0.120013			CHIT1	0.477121	-0.229662
CHIT1	0.30103	0.64247			CHIT1	0.477121	2.00428
CHIT1	0	-1.05729			CHIT1	0.477121	0.158815
CHIT1	0	0.189552			CHIT1	0.477121	0.675195
CHIT1	0	0.398513			CHIT1	0.477121	-0.410184
CHIT1	0	-0.723795			CHIT1	0.477121	0.718454
CHIT1	0	-2.02541			CHIT1	0.477121	0.74054
CHIT1	0	1.08412			CHIT1	0.477121	2.97578
CHIT1	0	-0.666798			CHIT1	0.477121	2.42529
CHIT1	0	-0.322098			CHIT1	0.477121	1.61455
CHIT1	0	1.07682			CHIT1	0.477121	0.638375
CHIT1	0	-0.391176			CHIT1	0.30103	-0.70895
CHIT1	0	-0.297632			CHIT1	0.30103	1.05357
CHIT1	0	-0.203891			CHIT1	0.30103	-6.57916
CHIT1	0	-1.08921			CHIT1	0.30103	2.24084
CHIT1	0	1.29625			CHIT1	0.30103	2.00266
CHIT1	0	-2.0343			CHIT1	0.30103	1.44353
CHIT1	0	0.30491			CHIT1	0.30103	1.20039
CHIT1	0	0.449558			CHIT1	0.30103	0.842665
CHIT1	0	1.06855			CHIT1	0.30103	1.85545
CHIT1	0	-0.843173			CHIT1	0.30103	2.32688
CHIT1	0.30103	1.92547			CHIT1	0.30103	0.461343
CHIT1	0.30103	0.211122			CHIT1	0.30103	-2.02541
CHIT1	0	-3.95584			CHIT1	0.30103	-0.666798
CHIT1	0	1.39342			CHIT1	0.30103	-0.315638
CHIT1	0	-0.270439			CHIT1	0.30103	-0.188273
CHIT1	0	-0.985891			CHIT1	0.30103	0.115159
CHIT1	0	1.00438			CHIT1	0.30103	1.59978
CHIT1	0	0.465287			CHIT1	0.30103	1.54123
CHIT1	0	-0.934199			CHIT1	0.30103	2.0671
CHIT1	0	0.853484			CHIT1	0.30103	-1.4671
CHIT1	0	3.8854			CHIT1	0.30103	2.71467
CHIT1	0	-1.05035			CHIT1	0.30103	1.88905
CHIT1	0	-0.95572			CHIT1	0.30103	-2.25887
CHIT1	0	-0.10668			CHIT1	0.30103	0.807802
CHIT1	0	1.44911			CHIT1	0.30103	0.215034
CHIT1	0	-0.336741			CHIT1	0.30103	0.0978642
CHIT1	0	0.983119			CHIT1	0.30103	-0.644403
CHIT1	0	0.593654			CHIT1	0.30103	1.72205
CHIT1	0	0.913647			CHIT1	0.30103	-0.533282
CHIT1	0	-0.458597			CHIT1	0.30103	2.10064
CHIT1	0				CHIT1	0.30103	-1.05339
CHIT1	0	0.880435			CHIT1	0.30103	-0.093523
CHIT1	0	0.273905			CHIT1	0.30103	2.14939
CHIT1	0	1.4777			CHIT1	0.30103	1.85157
CHIT1	0	1.25064			CHIT1	0.30103	3.96851
CHIT1	0	-0.315638			CHIT1	0.30103	-6.53873
CHIT1	0	1.729			CHIT1	0.30103	-1.10705
CHIT1	0	1.39391			CHIT1	0.30103	-0.513524
CHIT1	0.30103	-0.69773			CHIT1	0.30103	-0.712193
CHIT1	0	0.628902			CHIT1	0.30103	2.45299
CHIT1	0	1.8624			CHIT1	0.30103	-0.0510862
CHIT1	0	-0.224454			CHIT1	0.30103	-0.123282
CHIT1	0	0.159524			CHIT1	0.30103	0.504024
CHIT1	0	1.86268			CHIT1	0.30103	0.658857
CHIT1	1.04139	2.60502			CHIT1	0.30103	0.926978
CHIT1	0.30103	1.46633			CHIT1	0.30103	0.614373
CHIT1	0	0.185773			CHIT1	0.30103	1.55237
CHIT1	0	-0.188273			CHIT1	0.30103	-1.61969
CHIT1	0	-0.952017			CHIT1	0.30103	-8.46356
CHIT1	0	-0.47041			CHIT1	0.30103	1.67108
CHIT1	0	-1.32976			CHIT1	0.30103	0.598048
CHIT1	0	-1.12427			CHIT1	0.30103	1.40985
CHIT1	0	-0.564843			CHIT1	0.30103	-0.96995
CHIT1	0	0.649617			CHIT1	0.30103	0.319642
CHIT1	0	2.20556			CHIT1	0.30103	0.838608
CHIT1	0	1.01799			CHIT1	0.30103	0.971377
CHIT1	0	0.134423			CHIT1	0.30103	0.047582
CHIT1	0	-0.447198			CHIT1	0.30103	1.45664
CHIT1	0	2.7749			CHIT1	0.30103	-0.639172
CHIT1	0	4.0535			CHIT1	0.30103	0.431597
CHIT1	0	0.316619			CHIT1	0.30103	-0.00357318
CHIT1	0	1.10672			CHIT1	0.30103	-0.131173
CHIT1	0	0.318407			CHIT1	0.30103	0.406075
CHIT1	0	-1.25749			CHIT1	0.30103	1.33661
CHIT1	0	-0.288875			CHIT1	0.30103	-0.702494
CHIT1	0	3.59334			CHIT1	0.30103	0.660321
CHIT1	0	0.115159			CHIT1	0.30103	-2.40727
CHIT1	0	-0.518671			CHIT1	0.30103	-0.505288
CHIT1	0	-1.3549			CHIT1	0.30103	-2.49246
CHIT1	0	-6.62279			CHIT1	0.30103	0.185716
CHIT1	0	0.0429992			CHIT1	0.30103	0.290096
CHIT1	0	0.103812			CHIT1	0.30103	0.533114
CHIT1	0	-1.29294			CHIT1	0.30103	-1.08882
CHIT1	0.69897	0.273328			CHIT1	0.30103	-8.71534
CHIT1	0	-6.3076			CHIT1	0.30103	0.713928
CHIT1	0	0.466159			CHIT1	0.30103	0.416684
CHIT1	0	-0.315901			CHIT1	0.30103	-1.05135
CHIT1	0	0.80751			CHIT1	0.30103	3.09933
CHIT1	1.04139	-6.08893			CHIT1	0	2.86552
CHIT1	0	-0.429548			CHIT1	0	-0.957389
CHIT1	0	-0.014912			CHIT1	0	-0.523913
CHIT1	0	1.11294			CHIT1	0	3.35059
CHIT1	0	3.35763			CHIT1	0	-0.199028
CHIT1	0	2.81519			CHIT1	0	0.845
CHIT1	0	-4.72529			CHIT1	0	-1.78342
CHIT1	0	1.59978			CHIT1	0	2.08067
CHIT1	0	-1.17706			CHIT1	0	-0.297498
CHIT1	0	0.112809			CHIT1	0	0.366482
CHIT1	0	-0.35034			CHIT1	0	2.27743
CHIT1	0	0.821879			CHIT1	0	-0.279079
CHIT1	0	-1.13267			CHIT1	0	-0.0914237
CHIT1	0	0.209646			CHIT1	0	-0.444121
CHIT1	0	1.21142			CHIT1	0	1.71908
CHIT1	0	-0.834408			CHIT1	0	2.30501
CHIT1	0	0.530137			CHIT1	0	1.89549
CHIT1	0	3.07526			CHIT1	0	-0.148791
CHIT1	0	-0.667271			CHIT1	0	-0.511642
CHIT1	0.477121	2.89025			CHIT1	0
CHIT1	0	-1.00271			CHIT1	0	0.818247
CHIT1	0	-0.522438			CHIT1	0	1.37192
CHIT1	0	-0.959492			CHIT1	0	0.590123
CHIT1	0	1.13208			CHIT1	0	0.470165
CHIT1	0	-1.15588			CHIT1	0	1.14693
CHIT1	0	-2.89895			CHIT1	0	4.16547
CHIT1	0	-0.565441			CHIT1	0	0.767837
CHIT1	0	-1.15738			CHIT1	0	0.579307
CHIT1	0	0.24942			CHIT1	0	-0.666344
CHIT1	0	0.692346			CHIT1	0	0.341676
CHIT1	0	-0.0969025			CHIT1	0	0.208748
CHIT1	0	1.1688			CHIT1	0	0.228422
CHIT1	0	0.776921			CHIT1	0	0.0699913
CHIT1	0	-0.137912			CHIT1	0	2.62377
CHIT1	0	-0.600616			CHIT1	0	-1.15271
CHIT1	0	-0.343539			CHIT1	0	-1.64212
CHIT1	0	2.29096			CHIT1	0	-1.96284
CHIT1	0	-0.247315			CHIT1	0	2.62503
CHIT1	0	-1.01172			CHIT1	0	-0.400581
CHIT1	0	1.47544			CHIT1	0	0.280255
CHIT1	0	4.15789			CHIT1	0
CHIT1	0	-0.606561			CHIT1	0	4.43075
CHIT1	0	-1.74594			CHIT1	0	0.495164
CHIT1	0	-0.0549453			CHIT1	0	-0.755751
CHIT1	0	0.747455			CHIT1	0	-0.112665
CHIT1	0.90309	0.949888			CHIT1	0	-6.40441
CHIT1	0	-0.0499803			CHIT1	0	2.61368
CHIT1	0	-0.884096			CHIT1	0	1.09956
CHIT1	0	2.64992			CHIT1	0	0.074859
CHIT1	0	-2.46268			CHIT1	0	-0.0638431
CHIT1	0	0.443099			CHIT1	0	1.80452
CHIT1	0	2.16118			CHIT1	0	0.867067
CHIT1	0	2.60036			CHIT1	0	0.835406
CHIT1	0	-1.79204			CHIT1	0	-0.660065
CHIT1	0	0.903986			CHIT1	0	3.05514
CHIT1	0	0.745673			CHIT1	0	2.21134
CHIT1	0	0.102931			CHIT1	0	-6.3094
CHIT1	0	0.13736			CHIT1	0	1.54875
CHIT1	0	-1.44098			CHIT1	0	1.55614
CHIT1	0	1.02304			CHIT1	0	0.882673
CHIT1	0	-1.11374			CHIT1	0	-7.50752
CHIT1	0	-0.260578			CHIT1	0	-0.590666
CHIT1	0	2.1491			CHIT1	0	0.655106
CHIT1	0	1.16983			CHIT1	0	0.839426
CHIT1	0	-0.304436			CHIT1	0	0.308802
CHIT1	0	-0.920677			CHIT1	0	0.151522
CHIT1	0	-0.530707			CHIT1	0	-0.860039
CHIT1	0	1.30072			CHIT1	0	0.961835
CHIT1	0	0.576874			CHIT1	0	1.47808
CHIT1	0.845098	2.78955			CHIT1	0	1.33462
CHIT1	0	-0.143619			CHIT1	0	-1.26475
CHIT1	0	3.05759			CHIT1	0	-0.333189
CHIT1	0	-0.713121			CHIT1	0	1.50188
CHIT1	0	0.272902			CHIT1	0	1.51215
CHIT1	0	-1.46931			CHIT1	0	0.648979
CHIT1	0	2.7568			CHIT1	0	3.12025
CHIT1	0	0.957168			CHIT1	0	-1.77566
CHIT1	0	0.76065			CHIT1	0	-1.09914
CHIT1	0	0.593369			CHIT1	0	0.111882
CHIT1	0	0.122811			CHIT1	0	-0.842712
CHIT1	0	0.298903			CHIT1	0	-0.784072
CHIT1	0	-0.805308			CHIT1	0	1.16352
CHIT1	0	0.333187			CHIT1	0	2.58357
CHIT1	0	-0.475732			CHIT1	0	0.706984
CHIT1	0	0.186146			CHIT1	0	-0.352844
CHIT1	0	0.0121559			CHIT1	0	2.42521
CHIT1	0	-1.95073			CHIT1	0	-1.25809
CHIT1	0	1.54123			CHIT1	0	-1.22822
CHIT1	0	0.127458			CHIT1	0	0.819322
CHIT1	0	-0.77717			CHIT1	0	0.61797
CHIT1	0	0.106111			CHIT1	0	0.317976
CHIT1	0	-0.997262			CHIT1	0	0.259557
CHIT1	0	0.656383			CHIT1	0	0.409069
CHIT1	0	0.54189			CHIT1	0	0.290006
CHIT1	0	0.433735			CHIT1	0	0.458103
CHIT1	0	0.10122			CHIT1	0	-0.812027
CHIT1	0	1.40932			CHIT1	0	-0.485734
CHIT1	0	0.814922			CHIT1	0	0.0886461
CHIT1	0	1.3431			CHIT1	0	-0.105979
CHIT1	0	0.122439			CHIT1	0	2.36122
CHIT1	0	0.141182			CHIT1	0	-1.07819
CHIT1	0	-1.22645			CHIT1	0	1.11509
CHIT1	0	-0.384348			CHIT1	0	-0.0892249
CHIT1	0	-2.43779			CHIT1	0	3.84333
CHIT1	0	2.0671			CHIT1	0	-0.593589
CHIT1	0	0.840829			CHIT1	0	0.767216
CHIT1	0	0.670184			CHIT1	0	0.493921
CHIT1	0	-0.0640731			CHIT1	0	0.554161
CHIT1	0	0.709904			CHIT1	0	-0.227007
CHIT1	0	0.128027			CHIT1	0	-0.187409
CHIT1	0	-1.4671			CHIT1	0	0.459793
CHIT1	0	1.43594			CHIT1	0	0.0814156
CHIT1	0	-0.505267			CHIT1	0	-0.344999
CHIT1	0	2.48664			CHIT1	0	-0.548234
CHIT1	0	0.808541			CHIT1	0	0.118875
CHIT1	0	1.74981			CHIT1	0	1.04993
CHIT1	0	1.34723			CHIT1	0	1.81476
CHIT1	0	-0.365052			CHIT1	0	0.372789
CHIT1	0	-1.08409			CHIT1	0	-1.13778
CHIT1	0	1.42779			CHIT1	0	-2.34631
CHIT1	0	-1.05859			CHIT1	0	-0.120672
CHIT1	0	-5.77377			CHIT1	0	-0.0464338
CHIT1	0	0.860288			CHIT1	0	1.48015
CHIT1	0	0.88305			CHIT1	0	1.09698
CHIT1	0	0.898545			CHIT1	0	-0.0298277
CHIT1	0	1.58957			CHIT1	0	0.320551
CHIT1	0	-0.399902			CHIT1	0	-0.451716
CHIT1	0	-0.321107			CHIT1	0	0.758942
CHIT1	0	1.16657			CHIT1	0	-0.120013
CHIT1	0.30103	1.36264			CHIT1	0	-1.05729
CHIT1	0	0.159974			CHIT1	0	0.189552
CHIT1	0	2.14678			CHIT1	0	0.398513
CHIT1	0	-0.572515			CHIT1	0	-0.723795
[truncated: 10,954 more rows]

## Sheet: Ext_Fig2c
protein	MMP7	RHOC	ACTA2	NEFL	HSPB1	MMP12	ADAM8	NECTIN4	POSTN	CXCL9	TNFRSF9	FGF23	CA1	CCL17	BGLAP
max	0.103148	0.103148	0.103148	0.103148	0.103148	0.103148	0.103148	0.103148	0.103148	0.103148	0.103148	0.103148	0.103148	0.103148	0.103148
min	-0.00858794	-0.00858794	-0.00858794	-0.00858794	-0.00858794	-0.00858794	-0.00858794	-0.00858794	-0.00858794	-0.00858794	-0.00858794	-0.00858794	-0.00858794	-0.00858794	-0.00858794
SubcortinfLac	0.0137775	0.000896061	0.0269063	0.00834986	0.0086416	0.103148	0.0917891	0.0817754	0.0666207	0.0659059	0.0910337	0.0816504	0.075364	0.0733658	0.0689694
Cortcerebinf	0.0876463	0.0747076	0.0537964	0.0461803	0.0319019	0.0160437	0.0275357	0.00200032	0.00575623	0.00360603	0.0106798	0.0215465	0.00235905	-0.00858794	0.0148127
