# Supplementary material for: Identification of distinct and shared biomarker panels in different manifestations of cerebral small-vessel disease through proteomic profiling
Source: Nat Aging. 2026 Feb 24;6(3):703–21. doi: 10.1038/s43587-026-01081-7 (PMC13004690; doi:10.1038/s43587-026-01081-7)
Supplement: Supplementary file 13 — Statistical Source data. [file 43587_2026_1081_MOESM13_ESM.xlsx]

## Sheet: Ext_Fig3a
		WML (with AD/PD as cov)			Microbleeds (with AD/PD as cov)			Subcortial infarcts/lacunes (with AD/PD as cov)
Olink protein	Olink with Panel	Std beta	p-value	p-value FDR	Std beta	p-value	p-value FDR	Std beta	p-value	p-value FDR
A1BG	A1BG__Inflammation_II	0.0732664	0.000627029	0.00202871	0.0061201	0.761359	0.907875	0.0234817	0.230476	0.453099
ABCA2	ABCA2__Cardiometabolic_II	0.0273282	0.0798932	0.132171	-0.0120175	0.415151	0.742335	0.0101799	0.474439	0.690998
ABHD14B	ABHD14B__Neurology	0.043546	0.0733944	0.123041	-0.0178506	0.436073	0.755644	0.0381637	0.0854615	0.266563
ABL1	ABL1__Oncology	-0.0067425	0.708287	0.77106	-0.0195214	0.25136	0.601087	-0.0108731	0.508525	0.71731
ACAN	ACAN__Cardiometabolic	0.0760885	2.31484e-05	0.000109286	0.0734459	1.34654e-05	0.001246	0.0195357	0.234553	0.456606
ACE	ACE__Inflammation_II	-0.0903107	2.83698e-07	2.37212e-06	-0.0292288	0.0777633	0.395604	-0.0179279	0.265305	0.490157
ACHE	ACHE__Inflammation_II	-0.0810024	0.000187705	0.000682029	-0.0316185	0.120946	0.445285	-0.072929	0.000221743	0.0075068
ACP5	ACP5__Cardiometabolic	-0.0402661	0.0165149	0.0345221	-0.000292006	0.985293	0.994113	-0.0155698	0.30953	0.537707
ACP6	ACP6__Oncology	-0.0445102	0.0540029	0.0947611	-0.0190744	0.382892	0.718453	-0.00031857	0.987944	0.992799
ACTA2	ACTA2__Cardiometabolic	0.15067	4.0033e-17	6.17398e-15	0.0737408	1.48834e-05	0.00129113	0.0534753	0.00119149	0.0201682
ACVRL1	ACVRL1__Neurology	-0.00626434	0.72299	0.783546	0.000346849	0.983322	0.994113	0.0116378	0.470379	0.687418
ACY1	ACY1__Cardiometabolic	0.00102316	0.963413	0.973999	-0.0130536	0.53483	0.81756	0.0462821	0.0227622	0.119426
ACY3	ACY3__Cardiometabolic_II	-0.0727201	0.00167257	0.0048466	-0.0330836	0.130383	0.460164	-0.0526823	0.012582	0.0860289
ACYP1	ACYP1__Inflammation_II	-0.0103814	0.512543	0.604714	-0.00268979	0.855054	0.946424	-0.0228831	0.112704	0.307333
ADA	ADA__Inflammation	-0.109519	8.28952e-08	7.68611e-07	-0.019851	0.304035	0.648234	-0.0416503	0.0259208	0.129473
ADA2	ADA2__Cardiometabolic	0.00477754	0.810854	0.856518	0.0156788	0.403613	0.727027	0.00816488	0.653744	0.812922
ADAM12	ADAM12__Inflammation_II	0.018398	0.434607	0.531548	-0.0123156	0.579268	0.846851	0.0134049	0.533724	0.734201
ADAM15	ADAM15__Cardiometabolic	-0.048415	0.00954594	0.0218643	-0.00496868	0.778585	0.918646	-0.0138656	0.416562	0.641719
ADAM22	ADAM22__Neurology	-0.0620065	0.00498109	0.0124572	-0.00641015	0.757336	0.906817	0.00117758	0.953448	0.981019
ADAM23	ADAM23__Inflammation	-0.0876997	1.59281e-08	1.7272e-07	-0.0278995	0.0557369	0.347792	-0.0265894	0.0613915	0.225486
ADAM8	ADAM8__Neurology	0.139338	3.25151e-12	8.51527e-11	0.0879726	2.95476e-06	0.000341767	0.115179	2.75708e-10	1.91341e-07
ADAM9	ADAM9__Oncology_II	-0.00185168	0.916567	0.938301	-0.0234931	0.154776	0.502407	0.00887461	0.581623	0.76885
ADAMTS1	ADAMTS1__Inflammation_II	-0.0405804	0.03005	0.057372	-0.0180479	0.306521	0.650262	-0.029768	0.0818305	0.260921
ADAMTS13	ADAMTS13__Cardiometabolic	0.0495081	0.0183623	0.0379269	0.0261195	0.185782	0.544173	0.0475908	0.0128422	0.0869513
ADAMTS15	ADAMTS15__Oncology	0.0449747	0.0115199	0.0255834	0.00949687	0.573175	0.846637	0.0114381	0.48181	0.693849
ADAMTS4	ADAMTS4__Inflammation_II	0.0176908	0.374306	0.473597	-0.00687473	0.714972	0.891276	-0.0103876	0.568319	0.758487
ADAMTS8	ADAMTS8__Oncology	-0.0538772	3.5062e-05	0.000154496	-0.026456	0.0318562	0.289001	-0.0224028	0.060276	0.223839
ADAMTSL2	ADAMTSL2__Cardiometabolic_II	-0.0436736	0.00412516	0.010502	-0.000818783	0.954533	0.980803	-0.0252461	0.0695106	0.235894
ADAMTSL5	ADAMTSL5__Cardiometabolic_II	0.0049959	0.805798	0.852476	0.00585819	0.759611	0.907642	0.000306554	0.986801	0.992799
ADCYAP1R1	ADCYAP1R1__Oncology	-0.0380698	0.115029	0.176253	-0.000926861	0.967414	0.985881	0.0222523	0.312817	0.541384
ADGRB3	ADGRB3__Neurology	-0.0922446	1.17874e-09	1.61989e-08	-0.0225316	0.114563	0.434462	-0.0304348	0.0285754	0.135804
ADGRD1	ADGRD1__Inflammation_II	0.0242704	0.234236	0.32063	-0.0095934	0.616221	0.862594	-0.00680426	0.713845	0.845608
ADGRE2	ADGRE2__Inflammation	0.00371696	0.787857	0.837324	-0.0216979	0.0957532	0.418622	-0.0107247	0.394544	0.620893
ADGRE5	ADGRE5__Cardiometabolic	-0.000709437	0.960353	0.972971	-0.018525	0.167859	0.518904	-0.00293224	0.821628	0.912336
ADGRF5	ADGRF5__Cardiometabolic_II	0.0110118	0.520744	0.612096	0.003609	0.822658	0.934166	8.0375e-05	0.9959	0.996509
ADGRG1	ADGRG1__Oncology	0.0162665	0.19096	0.269911	-0.0029387	0.801985	0.928223	-0.0188037	0.097596	0.28399
ADGRG2	ADGRG2__Cardiometabolic	0.031455	0.136061	0.202906	0.00223419	0.910769	0.971467	0.00382252	0.842576	0.925966
ADIPOQ	ADIPOQ__Inflammation_II	0.0555148	0.0248999	0.0488193	0.0725967	0.00182958	0.0470271	-0.00696678	0.757919	0.871754
ADM	ADM__Oncology	-0.00142405	0.914124	0.937771	-0.00738706	0.553517	0.829878	-0.00193859	0.872112	0.937639
AFM	AFM__Inflammation_II	0.0467175	0.0333553	0.0627333	-0.016311	0.429794	0.754178	0.0211974	0.29033	0.519814
AGER	AGER__Inflammation	0.0981803	3.70968e-07	2.99363e-06	0.0383334	0.0355187	0.302453	0.032493	0.0659839	0.230115
AGRN	AGRN__Inflammation	-0.108964	2.03571e-07	1.75163e-06	0.00613703	0.757046	0.906817	-0.0441575	0.0213717	0.117144
AGRP	AGRP__Inflammation	0.0290571	0.0861133	0.140123	0.0032345	0.839199	0.938538	0.0134702	0.383147	0.610572
AGT	AGT__Inflammation_II	0.0109443	0.676096	0.746625	0.0460859	0.0614546	0.362974	-0.0403285	0.0912461	0.274195
AHCY	AHCY__Cardiometabolic	0.011105	0.657226	0.731539	0.00365985	0.87681	0.957521	-0.00803176	0.724854	0.854072
AHNAK2	AHNAK2__Cardiometabolic_II	-0.0385218	0.100898	0.158423	-0.03716	0.0929327	0.416099	-0.00823292	0.70029	0.843402
AHSG	AHSG__Inflammation_II	0.0357981	0.0872249	0.14127	-0.00975716	0.619127	0.862594	0.0260398	0.172359	0.390906
ALCAM	ALCAM__Cardiometabolic	-0.0895005	2.90178e-10	4.79484e-09	-0.0228689	0.0874407	0.408646	-0.0300128	0.0210403	0.116758
ALDH1A1	ALDH1A1__Neurology	-0.0465749	0.0137462	0.0293534	-0.0224401	0.207148	0.563716	-0.0402271	0.0195697	0.11461
AMBN	AMBN__Inflammation	0.0103551	0.694725	0.760471	0.0369743	0.137359	0.471917	-0.0262333	0.275323	0.50169
AMBP	AMBP__Oncology	0.0884196	3.6043e-05	0.000157816	0.0283081	0.16047	0.512029	0.0481469	0.0138249	0.0913761
AMIGO2	AMIGO2__Oncology	-0.0766466	1.10898e-05	5.67993e-05	-0.00510559	0.757033	0.906817	-0.0508359	0.00142717	0.0226496
AMY1A_AMY1B_AMY1C	AMY1A_AMY1B_AMY1C__Inflammation_II	-0.0045527	0.798702	0.847552	-0.00787583	0.63822	0.865934	-0.00357583	0.826061	0.91574
AMY2A	AMY2A__Cardiometabolic	-0.0237333	0.168515	0.243644	-0.00203733	0.900149	0.965178	-0.0110701	0.481048	0.693849
AMY2B	AMY2B__Cardiometabolic	-0.0301092	0.0695001	0.117498	0.000985588	0.949648	0.980803	0.00361514	0.811132	0.909411
ANG	ANG__Cardiometabolic	0.0828665	4.55603e-06	2.65705e-05	0.00675716	0.690015	0.882711	0.0284163	0.0854482	0.266563
ANGPT1	ANGPT1__Inflammation	0.0895028	9.40654e-06	4.90838e-05	0.0375704	0.0491783	0.329756	0.0319227	0.0839518	0.265058
ANGPT2	ANGPT2__Oncology	0.0307403	0.0678841	0.115328	0.0404921	0.0106237	0.145281	0.0271696	0.0769421	0.251284
ANGPTL1	ANGPTL1__Cardiometabolic	0.0491587	0.00230265	0.00641784	0.010097	0.507366	0.806671	-0.0108433	0.460219	0.679558
ANGPTL2	ANGPTL2__Inflammation	0.0295046	0.0889927	0.143131	-0.00960432	0.55748	0.833817	-0.0153184	0.332877	0.562769
ANGPTL3	ANGPTL3__Cardiometabolic	0.00994848	0.670543	0.742195	0.00731782	0.739896	0.89701	0.0196287	0.357364	0.587007
ANGPTL4	ANGPTL4__Inflammation	0.0262968	0.120025	0.18267	0.00847361	0.593093	0.855901	0.0093013	0.546689	0.743197
ANGPTL7	ANGPTL7__Oncology	0.0948108	0.000555311	0.00182216	0.0171612	0.509891	0.806765	0.0292262	0.242096	0.46606
ANPEP	ANPEP__Cardiometabolic	-0.00141532	0.945584	0.960367	0.0128521	0.510197	0.806765	0.0392678	0.0377178	0.160667
ANXA2	ANXA2__Cardiometabolic_II	0.0255992	0.329165	0.427792	0.00129878	0.958167	0.981555	0.0167691	0.482395	0.693849
ANXA3	ANXA3__Neurology	0.0790774	0.000410302	0.00138564	0.0131322	0.533758	0.81756	-0.00128032	0.950027	0.981019
ANXA4	ANXA4__Cardiometabolic	0.0193028	0.47718	0.571956	-0.0107252	0.674871	0.879389	0.00432881	0.861222	0.933159
AOC3	AOC3__Cardiometabolic	0.0985257	2.92003e-07	2.42695e-06	0.0338082	0.062899	0.366151	0.0440979	0.0120934	0.0855533
APCS	APCS__Inflammation_II	0.0355014	0.0876094	0.141398	-0.00837572	0.66779	0.879126	0.0227608	0.230224	0.453099
APEX1	APEX1__Oncology	0.00683716	0.779716	0.831448	0.0244768	0.289132	0.635368	0.0354355	0.112009	0.306643
APLP1	APLP1__Cardiometabolic	0.0529411	0.0219316	0.0439688	0.0366976	0.0922556	0.415749	-0.00956337	0.650114	0.811473
APOA1	APOA1__Inflammation_II	0.0300332	0.157311	0.230568	-0.0122528	0.539038	0.822395	0.00180087	0.925988	0.967825
APOA4	APOA4__Inflammation_II	0.0552172	0.00393455	0.0101697	0.0224342	0.213705	0.567157	0.0198849	0.255691	0.479989
APOC1	APOC1__Inflammation_II	0.0281356	0.190706	0.269827	-0.0194669	0.336244	0.673077	-0.0247833	0.206594	0.439208
APOD	APOD__Inflammation_II	0.0310432	0.0798354	0.132171	0.0221477	0.182099	0.538919	-0.00939953	0.561375	0.751737
APOE	APOE__Inflammation_II	0.0326994	0.136064	0.202906	-0.00943813	0.647017	0.870556	0.0455292	0.0228872	0.119426
APOF	APOF__Inflammation_II	0.0483295	0.020277	0.0410269	0.0316669	0.105665	0.423881	0.0224763	0.23655	0.458179
APOL1	APOL1__Inflammation_II	0.0553108	0.00632643	0.0153247	0.00964206	0.612806	0.862594	0.0264832	0.151816	0.358367
APOM	APOM__Cardiometabolic	0.0400484	0.0983571	0.155136	0.0177029	0.437671	0.755722	0.000543052	0.980401	0.990391
APP	APP__Neurology	-0.0243056	0.242378	0.329501	-0.033037	0.0922483	0.415749	-0.0445578	0.0187282	0.11206
AREG	AREG__Oncology	0.112727	3.65067e-07	2.96324e-06	0.0216396	0.302685	0.647774	0.0104473	0.606917	0.780723
ARL13B	ARL13B__Cardiometabolic_II	-0.0745398	0.00661009	0.0159562	-0.00994957	0.700786	0.887135	-0.0769495	0.0020959	0.0277058
ARSA	ARSA__Neurology	-0.10182	2.29891e-05	0.000108904	-0.034143	0.131617	0.460164	-0.0276583	0.208363	0.440194
ARSB	ARSB__Oncology	-0.122238	8.96485e-07	6.49009e-06	-0.0237659	0.312265	0.657698	-0.047096	0.0386631	0.162072
ART3	ART3__Cardiometabolic	-0.0347817	0.00838268	0.0193919	-0.00179846	0.885022	0.959142	-0.0157243	0.191667	0.415677
ASAH1	ASAH1__Cardiometabolic_II	-0.0329154	0.140139	0.208482	4.58407e-06	0.999826	0.99995	-0.0266715	0.190158	0.413698
ASAH2	ASAH2__Neurology	-0.016347	0.439634	0.537159	-0.0258906	0.194006	0.551805	-0.0425792	0.0272536	0.133197
ASGR2	ASGR2__Inflammation_II	0.0640626	0.00101781	0.00316752	0.02504	0.172436	0.52593	0.0412116	0.0205017	0.116758
ASRGL1	ASRGL1__Cardiometabolic_II	-0.100134	1.1747e-06	8.31883e-06	-0.00417459	0.829904	0.934231	-0.0388991	0.0386627	0.162072
ATOX1	ATOX1__Oncology	-0.00581857	0.624311	0.70508	0.0130311	0.245707	0.593115	-0.0141366	0.192776	0.41678
ATP5IF1	ATP5IF1__Inflammation	0.014234	0.372641	0.471921	0.0422404	0.00501588	0.0932414	-0.00238128	0.870111	0.936939
ATRAID	ATRAID__Oncology_II	-0.0788947	1.27576e-06	8.94323e-06	-0.00402615	0.790981	0.921815	0.00336849	0.821192	0.912336
ATRN	ATRN__Inflammation_II	-0.0244568	0.157795	0.231033	0.00552418	0.734128	0.89698	-0.00822336	0.602844	0.779094
ATXN3	ATXN3__Neurology_II	0.0416229	0.0571405	0.0992628	0.0273132	0.184254	0.542983	0.0120568	0.544966	0.742456
AXL	AXL__Cardiometabolic	-0.0652627	2.45232e-05	0.000114607	-0.00544008	0.709189	0.890388	-0.0308518	0.0290679	0.136767
B2M	B2M__Inflammation_II	-0.00817983	0.685052	0.751662	-0.0122166	0.518983	0.810577	0.0158619	0.388739	0.616969
B4GALT1	B4GALT1__Inflammation	0.0122185	0.362157	0.460746	-0.00854071	0.500257	0.800952	-0.0140432	0.250808	0.477534
B4GAT1	B4GAT1__Neurology	-0.0965225	6.49305e-10	9.88594e-09	-0.0396994	0.0071376	0.11794	-0.044983	0.00166562	0.0243356
BAMBI	BAMBI__Oncology	-0.0536628	0.00179231	0.00516127	-0.0290645	0.0730306	0.390581	-0.0245719	0.117488	0.312688
BCAM	BCAM__Neurology	-0.0105428	0.395374	0.493506	0.0066611	0.570174	0.845515	-0.0136703	0.226856	0.453099
BCAN	BCAN__Neurology	-0.00746768	0.777017	0.829615	0.00427601	0.863314	0.95103	-0.0204321	0.395642	0.62137
BCAT1	BCAT1__Cardiometabolic_II	-0.0410382	0.0693543	0.117395	0.041331	0.0522094	0.339111	-0.00110499	0.957265	0.981019
BCHE	BCHE__Inflammation_II	-0.0579468	0.00147726	0.00435338	-0.0183208	0.285205	0.634596	-0.0268539	0.106558	0.299266
BCL2	BCL2__Oncology_II	-0.0104115	0.583833	0.668614	0.0104344	0.559022	0.835224	0.0273365	0.114517	0.309662
BCL2L11	BCL2L11__Inflammation	0.0264132	0.497316	0.589978	0.0223459	0.543493	0.823546	-0.00421258	0.904756	0.954982
BGLAP	BGLAP__Cardiometabolic_II	0.0651965	0.0051821	0.0128902	0.0253814	0.24725	0.595804	0.0732228	0.000578091	0.0126327
BGN	BGN__Oncology	0.0544767	0.0195077	0.0398187	0.0675123	0.00205947	0.0519736	0.0348746	0.101391	0.290766
BLMH	BLMH__Cardiometabolic	-0.0780248	3.92707e-06	2.3699e-05	-0.0088095	0.578902	0.846851	-0.0340251	0.0276253	0.133602
BLVRB	BLVRB__Neurology	0.0241046	0.338189	0.436657	0.047249	0.0464513	0.323086	0.0668779	0.00354922	0.0407134
BMP4	BMP4__Neurology	0.0164557	0.446967	0.543725	-0.0536426	0.00863136	0.13461	0.00139426	0.943699	0.97894
BMP6	BMP6__Cardiometabolic	-0.00762578	0.721947	0.783473	-0.0140314	0.49429	0.796712	-0.00739305	0.704306	0.843465
BMPER	BMPER__Inflammation_II	-0.107112	1.66727e-10	2.96689e-09	-0.0259266	0.101627	0.418972	-0.0556782	0.000281142	0.00836639
BNIP3L	BNIP3L__Inflammation_II	-0.0275334	0.195486	0.275747	-0.024652	0.218625	0.571473	-0.00915974	0.637902	0.80231
BOC	BOC__Cardiometabolic	-0.0148918	0.358126	0.456874	0.0244994	0.109881	0.43381	-0.0163455	0.269199	0.494897
BPIFB1	BPIFB1__Cardiometabolic	0.073002	0.00116091	0.00355704	0.00997728	0.637817	0.865934	0.0252787	0.217821	0.447774
BPIFB2	BPIFB2__Cardiometabolic_II	-0.0286983	0.259855	0.351197	0.0238025	0.320711	0.659932	-0.00117754	0.959587	0.981509
BRSK2	BRSK2__Neurology_II	-0.031675	0.0478783	0.0855278	-0.0150381	0.317416	0.659542	-0.00741388	0.611936	0.783312
BSG	BSG__Inflammation	-0.103991	1.7679e-11	3.83413e-10	-0.0293239	0.0434548	0.323086	-0.0171666	0.226637	0.453099
BST1	BST1__Neurology	-0.00845733	0.689308	0.755138	0.00492417	0.804779	0.929312	-0.0255811	0.184328	0.406727
BST2	BST2__Neurology	-0.0796813	2.38771e-06	1.53433e-05	0.00381346	0.809931	0.93216	-0.0235547	0.127015	0.324387
BTC	BTC__Oncology	-0.0595969	0.0225179	0.0447778	-0.0218629	0.373466	0.708071	-0.041973	0.0783103	0.254554
BTD	BTD__Inflammation_II	-0.0313334	0.0414745	0.0757456	-0.0176381	0.222304	0.574596	0.00557093	0.691507	0.838263
BTN2A1	BTN2A1__Inflammation	-0.0858477	2.11172e-07	1.78724e-06	0.00163379	0.916298	0.971467	-0.0171791	0.256756	0.480293
BTN3A2	BTN3A2__Inflammation	-0.0321098	0.0433895	0.0786222	-0.0247756	0.0969103	0.418622	-0.0250373	0.0840241	0.265058
C1QA	C1QA__Inflammation	0.0426294	0.0127767	0.0275802	0.00907913	0.573981	0.846637	0.0609272	9.32656e-05	0.00446389
C1QL2	C1QL2__Inflammation_II	-0.0961988	8.95721e-06	4.7289e-05	-0.0513724	0.011745	0.150982	-0.0483388	0.0148897	0.0952389
C1QTNF1	C1QTNF1__Cardiometabolic	-0.0404596	0.00478764	0.0120385	-0.016015	0.23433	0.579823	-0.0107483	0.411776	0.636465
C1QTNF5	C1QTNF5__Inflammation_II	-0.0347834	0.152199	0.224022	-0.0248668	0.276	0.627591	-0.0407748	0.0651737	0.227862
C1QTNF9	C1QTNF9__Inflammation_II	0.0369583	0.0684064	0.116073	-0.018976	0.321102	0.659932	0.0195751	0.289532	0.519212
C1R	C1R__Inflammation_II	0.0489666	0.00050661	0.00167025	0.0146825	0.269156	0.619189	0.0336667	0.00885175	0.070207
C1RL	C1RL__Inflammation_II	0.0417112	0.0213949	0.0430714	-0.00268569	0.874378	0.957228	0.0363864	0.027853	0.134002
C1S	C1S__Inflammation_II	0.0556406	2.85397e-05	0.000129454	0.0212409	0.0898278	0.414223	0.0405266	0.000847251	0.0156798
C2	C2__Cardiometabolic	0.0334306	0.0808114	0.133531	0.00772037	0.669248	0.879126	0.0317924	0.0686184	0.234472
C3	C3__Inflammation_II	0.0497797	0.0128579	0.0277123	0.0327892	0.0807424	0.397413	0.0548845	0.00263973	0.0327139
C4BPB	C4BPB__Oncology	-0.000649634	0.969756	0.977503	-0.00838118	0.604744	0.859106	0.00447875	0.774898	0.882837
C5	C5__Inflammation_II	0.0694318	0.00122232	0.00368823	0.0171748	0.395162	0.725379	0.0546733	0.00528554	0.051303
C7	C7__Inflammation_II	0.0691181	3.57772e-06	2.21691e-05	0.0389905	0.00556545	0.0965605	0.0420157	0.00206095	0.0277058
C8B	C8B__Inflammation_II	0.0538851	0.00972975	0.0220308	0.00689049	0.725547	0.894082	0.0202133	0.288322	0.517711
C9	C9__Inflammation_II	0.0827724	0.000208585	0.000744256	0.00697976	0.739552	0.89701	0.0319009	0.11749	0.312688
CA1	CA1__Cardiometabolic	0.0499885	0.0569378	0.0990346	0.0486258	0.0496194	0.331114	0.0817389	0.000635013	0.0133545
CA11	CA11__Oncology	-0.137583	2.35802e-10	3.9433e-09	-0.0150441	0.463461	0.774108	-0.046236	0.0202681	0.116758
CA12	CA12__Oncology	-0.0341023	0.202747	0.283682	-0.0350569	0.164251	0.514628	-0.0229543	0.347579	0.57721
CA14	CA14__Oncology	-0.0680093	6.99998e-05	0.000287455	-0.0213212	0.185834	0.544173	-0.0312484	0.0456178	0.181947
CA2	CA2__Neurology	-0.0188863	0.48861	0.58364	0.0221344	0.389277	0.722705	0.019127	0.442218	0.664516
CA3	CA3__Cardiometabolic	0.0641576	0.0108803	0.0243186	0.0341738	0.14991	0.493069	0.0731522	0.001436	0.0226496
CA4	CA4__Cardiometabolic	-0.09905	2.20788e-08	2.32393e-07	-0.0264077	0.112519	0.434462	-0.00667585	0.680505	0.829272
CA9	CA9__Oncology	-0.0669067	0.00126209	0.00378355	-0.013678	0.483649	0.78977	-0.0248977	0.189034	0.412547
CACYBP	CACYBP__Inflammation_II	-0.0361682	0.00957569	0.0218963	-0.00852194	0.515164	0.80918	-0.00999078	0.432542	0.655668
CALB1	CALB1__Oncology	-0.0237707	0.218486	0.301771	0.00421543	0.81605	0.933524	-0.000174228	0.992109	0.994258
CALB2	CALB2__Neurology	0.0242935	0.258263	0.349385	-0.00251773	0.900508	0.965178	0.0111235	0.570215	0.760287
CALCA	CALCA__Neurology	0.0707369	0.00121362	0.00366996	0.0014434	0.944166	0.980181	0.0102232	0.608798	0.781695
CALCB	CALCB__Neurology_II	-0.033027	0.0598973	0.103465	-0.0198803	0.225671	0.575088	0.0216904	0.175063	0.394785
CALY	CALY__Cardiometabolic_II	-0.121024	4.38202e-11	8.44757e-10	-0.0284868	0.0999895	0.418972	-0.0212513	0.207327	0.439343
CANT1	CANT1__Cardiometabolic	-0.101382	2.53778e-13	8.80609e-12	-0.0255992	0.0503572	0.33443	-0.03819	0.00267797	0.032894
CAPG	CAPG__Oncology	0.122564	1.57746e-11	3.53147e-10	0.0696038	5.37006e-05	0.00354936	0.0397854	0.0171272	0.105272
CAPS	CAPS__Neurology_II	0.0776041	0.00030349	0.00104787	-0.0105671	0.600192	0.855901	0.0246392	0.20905	0.440975
CASP3	CASP3__Cardiometabolic	0.0221058	0.34486	0.44362	0.0716602	0.00116188	0.0366966	0.0257592	0.227211	0.453099
CASP8	CASP8__Oncology	0.0675631	0.00510756	0.0127276	0.0184457	0.418201	0.744183	0.000588104	0.978714	0.989639
CAT	CAT__Inflammation_II	-0.0211788	0.407054	0.504976	0.0414994	0.0840846	0.406653	0.0308791	0.183761	0.406148
CBLIF	CBLIF__Cardiometabolic	0.0581249	0.0172725	0.0359433	0.016609	0.470117	0.779111	-0.0190688	0.392011	0.619011
CBLN4	CBLN4__Oncology	-0.16833	6.78019e-17	9.41091e-15	-0.0339033	0.0763572	0.394606	-0.0395482	0.0332163	0.147883
CC2D1A	CC2D1A__Neurology	-0.00441437	0.816819	0.862163	0.00598867	0.737821	0.89701	0.00775292	0.655641	0.813252
CCDC80	CCDC80__Cardiometabolic	0.0790954	9.35344e-09	1.07294e-07	0.050733	9.88688e-05	0.0054892	0.0500971	6.94201e-05	0.00356871
CCER2	CCER2__Cardiometabolic_II	-0.0270155	0.0813451	0.134253	-0.00736223	0.61483	0.862594	-0.0116401	0.409659	0.635195
CCL11	CCL11__Inflammation	0.0581704	0.0118332	0.0261536	0.0222391	0.305839	0.650083	0.0246613	0.241016	0.465272
CCL14	CCL14__Cardiometabolic	0.0901978	8.38625e-07	6.19155e-06	0.0300747	0.0813916	0.399193	0.0328712	0.0497239	0.192784
CCL15	CCL15__Cardiometabolic	0.0797163	3.47645e-07	2.85522e-06	0.0125601	0.397182	0.725379	0.0307	0.0318824	0.144146
CCL16	CCL16__Cardiometabolic	0.0508692	0.011946	0.0263609	-0.0119505	0.531794	0.81756	0.042581	0.0209469	0.116758
CCL17	CCL17__Inflammation	0.0337435	0.1365	0.203285	-0.00887209	0.677791	0.879389	0.0747809	0.000289328	0.00836639
CCL18	CCL18__Cardiometabolic	0.0246157	0.287005	0.381939	-0.00881189	0.684611	0.879389	0.0155709	0.460132	0.679558
CCL19	CCL19__Neurology	-0.0313467	0.143787	0.212995	-0.0168255	0.403794	0.727027	-0.0371938	0.0571361	0.215503
CCL2	CCL2__Neurology	0.0650261	0.00234468	0.00650882	0.00578595	0.774126	0.91758	0.00621549	0.75022	0.867547
CCL21	CCL21__Inflammation	0.0451741	0.0317297	0.0604127	0.0299683	0.13042	0.460164	0.0351757	0.0668657	0.23087
CCL22	CCL22__Inflammation	0.0355603	0.119488	0.182252	0.00154832	0.942724	0.980181	0.0141638	0.496592	0.708397
CCL23	CCL23__Inflammation	0.0708699	3.77603e-05	0.000164816	0.0174727	0.280248	0.632354	0.0292963	0.0622999	0.226367
CCL24	CCL24__Inflammation	0.00802123	0.741272	0.800067	-0.0372073	0.103449	0.418972	0.00186752	0.932822	0.97277
CCL25	CCL25__Inflammation	0.0900531	0.000223515	0.000789412	0.0373749	0.103128	0.418972	-0.000355101	0.98726	0.992799
CCL3	CCL3__Inflammation	0.0435827	0.0123649	0.0268753	0.0561264	0.000586107	0.0262425	0.00257058	0.871165	0.937346
CCL4	CCL4__Inflammation	-0.0105747	0.64715	0.725277	0.00954487	0.660635	0.876508	-0.0114962	0.585352	0.769383
CCL8	CCL8__Oncology	0.00906589	0.677545	0.746968	-0.0135114	0.512684	0.806809	0.00705937	0.722668	0.852945
CCN1	CCN1__Oncology	0.0748104	7.26528e-06	3.93914e-05	0.063946	4.52108e-05	0.00348626	-0.00257293	0.866174	0.934337
CCN2	CCN2__Inflammation	0.0905342	5.93289e-09	7.09901e-08	0.0658995	7.02527e-06	0.000750083	0.0335943	0.0184314	0.111715
CCN3	CCN3__Cardiometabolic	-0.0331413	0.0159556	0.0335551	-0.0117037	0.369221	0.706867	-0.0135881	0.278907	0.505608
CCN4	CCN4__Oncology	0.0426409	0.0208999	0.0421644	-0.0159852	0.356632	0.696211	0.0104296	0.536075	0.736705
CCN5	CCN5__Neurology	0.108004	1.90514e-11	4.0682e-10	0.0386417	0.0108415	0.145281	0.0466767	0.00156052	0.0239428
CD109	CD109__Neurology	0.0271337	0.150953	0.222424	0.0140615	0.429109	0.754178	0.000744941	0.965526	0.983872
CD14	CD14__Cardiometabolic	0.0319137	0.0100371	0.0226161	0.0100646	0.391345	0.722705	0.0175216	0.121427	0.317408
CD160	CD160__Inflammation	0.046441	0.0265908	0.0514039	-0.00932906	0.637003	0.865934	0.0238914	0.211219	0.44219
CD163	CD163__Cardiometabolic	0.0262426	0.0835727	0.137277	0.0259987	0.0683087	0.37925	0.0209251	0.130507	0.331159
CD164	CD164__Neurology	-0.078222	8.28025e-06	4.42038e-05	-0.0230729	0.161	0.512296	-0.0286967	0.0736307	0.245082
CD164L2	CD164L2__Neurology_II	-0.0459557	0.083793	0.137476	-0.0284787	0.256662	0.60569	-0.00238682	0.921689	0.965512
CD177	CD177__Neurology	0.0156508	0.554842	0.644453	-0.00225345	0.928073	0.971467	0.00026913	0.991118	0.993982
CD1C	CD1C__Oncology	0.0441834	0.0459366	0.0823772	-0.00573431	0.78449	0.919253	-0.0058804	0.77138	0.880489
CD200	CD200__Inflammation	-0.138522	1.18954e-15	9.71223e-14	-0.0248812	0.127274	0.45582	-0.0542257	0.000646853	0.0134005
CD209	CD209__Cardiometabolic	0.0203532	0.163896	0.238207	-0.0230474	0.0951136	0.418622	0.00275272	0.836411	0.920649
CD22	CD22__Inflammation	0.0241854	0.329618	0.427979	0.0392516	0.0942377	0.418622	0.0607136	0.00722262	0.0606777
CD244	CD244__Inflammation	-0.00762514	0.707856	0.77106	0.00613019	0.749529	0.90343	0.0088792	0.632304	0.797128
CD248	CD248__Cardiometabolic_II	-0.0245776	0.0550416	0.0963402	0.0143305	0.233351	0.579823	-0.013287	0.255639	0.479989
CD27	CD27__Oncology	0.0540803	0.00965782	0.0219628	0.0457572	0.020694	0.224293	0.0208073	0.276175	0.5024
CD274	CD274__Neurology	-0.0725053	1.31937e-05	6.63507e-05	-0.0219006	0.162502	0.513213	-0.0130906	0.389866	0.617733
CD276	CD276__Inflammation	0.0154653	0.183374	0.260781	0.0109973	0.314883	0.658745	-0.011159	0.292524	0.520193
CD28	CD28__Oncology	0.0327688	0.180429	0.25765	0.0299701	0.193995	0.551805	0.0324284	0.146087	0.352597
CD300A	CD300A__Inflammation_II	0.0251926	0.146662	0.216791	-0.00379352	0.815876	0.933524	0.0169404	0.283755	0.510832
CD300C	CD300C__Neurology	0.055327	0.00114533	0.00352488	0.000891016	0.955617	0.980803	0.0224158	0.148689	0.356165
CD300E	CD300E__Oncology	0.071029	0.000704992	0.00226511	0.0524186	0.00798131	0.127334	0.0722954	0.000155882	0.0060493
CD300LF	CD300LF__Oncology	-0.0108565	0.631141	0.710481	0.0167026	0.432823	0.755644	0.00636441	0.757708	0.871754
CD300LG	CD300LG__Neurology	-0.00131068	0.95562	0.968883	-0.00786731	0.723026	0.894082	-0.0119196	0.578782	0.767287
CD302	CD302__Oncology	-0.0309469	0.0689019	0.116771	-0.0124227	0.437722	0.755722	-0.0298719	0.0543568	0.20614
CD33	CD33__Oncology	-0.0114234	0.648273	0.725277	-0.0264546	0.262757	0.613984	-0.0208672	0.361724	0.58967
CD38	CD38__Oncology	0.0173832	0.33138	0.429064	-0.00285477	0.865615	0.952146	0.00815996	0.617403	0.786197
CD4	CD4__Inflammation	0.0583794	0.00485307	0.012181	-0.00293471	0.880912	0.957521	0.0178907	0.344129	0.57479
CD40	CD40__Inflammation	-0.0164503	0.290087	0.384934	0.00927759	0.527109	0.81756	0.0137408	0.332626	0.562769
CD46	CD46__Cardiometabolic	-0.0612055	3.09818e-07	2.55969e-06	-0.00742748	0.510331	0.806765	-0.0118518	0.279031	0.505608
CD48	CD48__Inflammation	0.0314672	0.073399	0.123041	0.0149323	0.368417	0.706867	0.0386399	0.0158895	0.100248
CD5	CD5__Oncology	-0.0126249	0.6025	0.685467	0.00784691	0.731018	0.895545	0.044057	0.0462373	0.183889
CD55	CD55__Cardiometabolic	-0.0609828	1.13259e-05	5.77954e-05	-0.0180445	0.166932	0.518904	-0.0152703	0.228934	0.453099
CD58	CD58__Inflammation	0.0024581	0.822723	0.867076	-0.00030939	0.976148	0.992596	0.001309	0.89592	0.95152
CD59	CD59__Cardiometabolic	0.025267	0.380555	0.480146	-0.00965127	0.722405	0.894082	0.00275539	0.916494	0.964438
CD5L	CD5L__Inflammation_II	0.0483537	0.0299049	0.0571736	0.0384128	0.0668869	0.372908	0.0641106	0.00159278	0.0239938
CD6	CD6__Inflammation	0.00112945	0.965849	0.974327	0.0121558	0.62446	0.864433	0.0103753	0.666223	0.822703
CD69	CD69__Cardiometabolic	-0.0563167	0.000843125	0.00265595	-0.00852091	0.593308	0.855901	-0.0102491	0.505923	0.716552
CD74	CD74__Neurology	-0.0102039	0.561457	0.648338	-0.0121946	0.460014	0.773344	-0.00349312	0.827333	0.91574
CD79B	CD79B__Inflammation	0.0502383	0.0163295	0.034254	0.00951959	0.628754	0.864433	0.00628352	0.742008	0.866153
CD80	CD80__Cardiometabolic_II	0.0751094	0.00305412	0.00816787	0.0378074	0.114301	0.434462	0.0360819	0.11928	0.315354
CD83	CD83__Inflammation	-0.0699438	9.03411e-06	4.74975e-05	-0.0136024	0.358382	0.697664	-0.0223085	0.121296	0.317408
CD84	CD84__Inflammation	-0.00831254	0.684839	0.751662	0.00455513	0.813816	0.933524	0.00430727	0.817528	0.912336
CD86	CD86__Oncology_II	0.00504059	0.81837	0.863144	-0.0305459	0.13771	0.471955	0.0273265	0.171748	0.390156
CD8A	CD8A__Neurology	-0.0176051	0.409783	0.506933	-0.0157349	0.436074	0.755644	-0.0203173	0.296488	0.524236
CD93	CD93__Cardiometabolic	0.0274448	0.0252552	0.0492334	0.00980477	0.397036	0.725379	0.0154967	0.166165	0.380184
CD99	CD99__Neurology	0.0249713	0.0250225	0.0489861	-0.000756007	0.942813	0.980181	0.000636056	0.950131	0.981019
CD99L2	CD99L2__Neurology	-0.0908869	4.77092e-06	2.75918e-05	-0.0325869	0.0819804	0.400665	-0.0340071	0.0614249	0.225486
CDA	CDA__Cardiometabolic_II	0.0240284	0.325069	0.424455	0.0024801	0.914097	0.971467	0.0406394	0.0679894	0.233011
CDCP1	CDCP1__Neurology	-0.0959714	2.41525e-06	1.54487e-05	-0.00100357	0.958219	0.981555	-0.0289709	0.119822	0.316183
CDH1	CDH1__Cardiometabolic	0.0648159	0.00141723	0.00420324	0.0167783	0.378577	0.712977	0.0157942	0.394407	0.620893
CDH15	CDH15__Neurology	-0.0366539	0.0520451	0.0917899	0.00529525	0.764847	0.90969	-0.0163623	0.341647	0.572713
CDH2	CDH2__Cardiometabolic	-0.112007	9.07887e-14	3.66848e-12	-0.0232525	0.101801	0.418972	-0.0339963	0.0137941	0.0913761
CDH22	CDH22__Oncology_II	-0.0445095	0.03206	0.060958	-0.0267431	0.170433	0.522211	-0.0320574	0.0907358	0.274195
CDH3	CDH3__Neurology	0.0253208	0.236454	0.32303	-0.00673858	0.737995	0.89701	-0.0177643	0.36222	0.58967
CDH5	CDH5__Cardiometabolic	0.0254623	0.228572	0.314135	0.0255354	0.200512	0.563716	0.0165211	0.391393	0.61874
CDH6	CDH6__Cardiometabolic	-0.0681659	1.66632e-05	8.2016e-05	0.00472855	0.751773	0.90343	-0.0196842	0.173804	0.392899
CDHR5	CDHR5__Cardiometabolic	0.0239198	0.347172	0.445356	-0.00155058	0.948407	0.980803	0.0169004	0.466374	0.685003
CDNF	CDNF__Oncology	0.018795	0.199298	0.279702	-0.0183354	0.185079	0.544173	-0.00781924	0.558569	0.749801
CDON	CDON__Inflammation	-0.0725744	2.07096e-07	1.76349e-06	-0.0182214	0.167481	0.518904	-0.0384727	0.00261467	0.0327139
CEACAM1	CEACAM1__Oncology	0.0518479	0.0129025	0.0277653	0.00832331	0.672585	0.879126	0.0115436	0.544941	0.742456
CEACAM16	CEACAM16__Oncology_II	-0.0429574	0.0505406	0.0895917	-0.0330435	0.109869	0.43381	0.0289897	0.147689	0.355273
CEACAM21	CEACAM21__Inflammation	-0.00973048	0.714749	0.776877	0.0132099	0.597972	0.855901	0.00552091	0.82003	0.912336
CEACAM6	CEACAM6__Cardiometabolic_II	0.0752846	0.00118524	0.00360769	0.0344247	0.116263	0.438514	0.057782	0.00643092	0.056416
CELA2A	CELA2A__Cardiometabolic_II	-0.00112235	0.964175	0.973999	0.0319397	0.174163	0.52595	-0.032665	0.151803	0.358367
CELA3A	CELA3A__Cardiometabolic	0.00718506	0.775571	0.829347	-0.0126638	0.593271	0.855901	-0.0321396	0.16162	0.373882
CELSR2	CELSR2__Inflammation_II	-0.0682031	7.5669e-05	0.000307101	-0.0220941	0.172784	0.52593	-0.0339492	0.0307945	0.141065
CEND1	CEND1__Neurology_II	-0.0643437	0.000169699	0.000626292	0.00697659	0.663962	0.876859	-0.0168219	0.282411	0.509476
CEP170	CEP170__Cardiometabolic_II	0.0301402	0.153962	0.226377	0.0538028	0.00696462	0.116469	0.0169977	0.377301	0.604727
CES1	CES1__Cardiometabolic	0.0272113	0.290981	0.385601	-0.0123838	0.609866	0.862594	0.0232505	0.322192	0.552784
CETN3	CETN3__Oncology_II	0.0257055	0.346451	0.444842	0.0148933	0.561709	0.838335	0.0148151	0.550794	0.74523
CFB	CFB__Inflammation_II	0.0557615	0.00609992	0.0148539	0.00412359	0.829048	0.934166	0.0431187	0.0201922	0.116758
CFC1	CFC1__Oncology	0.0071018	0.626821	0.707339	-0.0131165	0.340346	0.674858	-0.00656507	0.622276	0.788065
CFD	CFD__Inflammation_II	0.0811807	1.05249e-07	9.48611e-07	0.028902	0.0440371	0.323086	0.0500807	0.000335433	0.00895349
CFH	CFH__Inflammation_II	0.0677048	1.65856e-06	1.11212e-05	0.015183	0.251608	0.601087	0.0375771	0.00364285	0.0407765
CFHR2	CFHR2__Inflammation_II	0.0443379	0.0616658	0.106062	0.00822968	0.712766	0.890476	0.0230013	0.288271	0.517711
CFHR4	CFHR4__Inflammation_II	0.0678104	0.00596469	0.0145757	0.0409874	0.0780946	0.395604	0.0520078	0.0208779	0.116758
CFHR5	CFHR5__Inflammation_II	0.0541519	0.00681743	0.0163713	0.0122962	0.512219	0.806809	0.047862	0.0086988	0.0693904
CFI	CFI__Inflammation_II	0.0560066	0.00271378	0.00738491	-0.0105617	0.547313	0.826627	0.0431505	0.0115124	0.0834081
CFP	CFP__Inflammation_II	0.0598111	0.00509774	0.012726	0.0342532	0.0886899	0.411711	0.0441485	0.0235441	0.120701
CGA	CGA__Neurology	0.0958747	0.00379624	0.00996065	0.0667594	0.0334259	0.296806	0.0342385	0.255565	0.479989
CGREF1	CGREF1__Cardiometabolic	-0.0814919	1.52639e-06	1.03855e-05	-0.0158559	0.323685	0.660698	-0.0401678	0.00952955	0.0731327
CHAD	CHAD__Inflammation_II	-0.0936928	2.61442e-05	0.000121208	-0.0400546	0.0567503	0.351287	-0.0128817	0.5266	0.731182
CHCHD10	CHCHD10__Neurology_II	-0.0279633	0.0950164	0.151415	-0.00497533	0.751752	0.90343	0.0260068	0.0883528	0.271338
CHCHD6	CHCHD6__Oncology_II	-0.0171521	0.374829	0.473828	0.000797104	0.964863	0.985624	0.0123787	0.482359	0.693849
CHGA	CHGA__Cardiometabolic_II	-0.0316991	0.178779	0.255956	0.00715708	0.746749	0.902078	-0.0159963	0.457315	0.678155
CHGB	CHGB__Neurology	-0.0430217	0.103142	0.1614	-0.0263858	0.28783	0.635148	-0.027088	0.25995	0.483661
CHI3L1	CHI3L1__Cardiometabolic	-0.00358249	0.809564	0.855807	0.00213869	0.877988	0.957521	-0.0160788	0.23517	0.457165
CHIT1	CHIT1__Cardiometabolic	0.0804252	0.00154589	0.00451724	0.128415	7.43386e-08	1.87616e-05	0.0481497	0.0377358	0.160667
CHL1	CHL1__Cardiometabolic	-0.105648	7.36306e-13	2.32271e-11	-0.0277641	0.0456352	0.323086	-0.0568332	2.56521e-05	0.00172711
CHRDL1	CHRDL1__Inflammation	-0.00174213	0.912705	0.937008	-0.0104848	0.485357	0.789969	-0.00441711	0.760705	0.873332
CHRDL2	CHRDL2__Cardiometabolic	-0.01832	0.275505	0.369113	-0.0282633	0.0744402	0.390581	-0.00730351	0.633571	0.798
CIAPIN1	CIAPIN1__Oncology	0.0661054	2.73306e-05	0.000124786	0.0187655	0.206899	0.563716	0.00716604	0.619641	0.786882
CILP	CILP__Cardiometabolic_II	0.0351549	0.0765154	0.127495	0.0111754	0.5491	0.828425	0.0419107	0.0206905	0.116758
CKAP4	CKAP4__Inflammation	-0.0136131	0.338741	0.436964	0.00740037	0.579231	0.846851	0.00426927	0.742206	0.866153
CKB	CKB__Cardiometabolic_II	0.0206931	0.353279	0.452117	0.00155291	0.941181	0.980181	0.0105286	0.604801	0.779446
CKMT1A_CKMT1B	CKMT1A_CKMT1B__Inflammation	-0.058942	0.0122634	0.0268056	-0.00697006	0.753053	0.904185	-0.0525782	0.0143128	0.0926473
CLEC11A	CLEC11A__Neurology	0.00913533	0.62772	0.707778	0.0169788	0.337638	0.673077	-0.0217372	0.205754	0.438689
CLEC14A	CLEC14A__Neurology	-0.031216	0.0199173	0.0405061	-0.0233538	0.0643419	0.36753	-0.0134557	0.271395	0.497617
CLEC1A	CLEC1A__Cardiometabolic	0.0299105	0.125826	0.19004	-0.0221868	0.229755	0.576117	-0.00138307	0.938215	0.976125
CLEC3B	CLEC3B__Inflammation_II	0.00146191	0.922548	0.942928	-0.00745346	0.597444	0.855901	0.00314363	0.818838	0.912336
CLEC4A	CLEC4A__Inflammation	0.00286265	0.908082	0.934335	-0.00817523	0.726662	0.894082	-0.0222625	0.324746	0.555792
CLEC4M	CLEC4M__Cardiometabolic_II	0.0429921	0.00333039	0.00878818	-0.00755551	0.583583	0.849961	0.0258972	0.0528982	0.202825
CLEC5A	CLEC5A__Cardiometabolic	0.0304334	0.114892	0.176253	0.00195623	0.914337	0.971467	0.00173479	0.921516	0.965512
CLEC7A	CLEC7A__Inflammation	0.0344682	0.0675004	0.114958	-0.000174743	0.992176	0.995783	-0.0281146	0.102354	0.292321
CLGN	CLGN__Neurology_II	-0.0390965	0.062543	0.107438	-0.0210725	0.287481	0.635148	-0.00231143	0.904067	0.954981
CLMP	CLMP__Oncology	-0.0404625	0.0052649	0.0130557	-0.00596319	0.661689	0.876508	-0.0100885	0.446226	0.665981
CLPS	CLPS__Neurology	0.0415716	0.0242856	0.0478812	-0.0214647	0.215139	0.567157	-0.0269997	0.108949	0.302069
CLSTN1	CLSTN1__Neurology	-0.0329577	0.347768	0.445708	-0.0482334	0.147807	0.489213	0.0468697	0.140054	0.343455
CLSTN2	CLSTN2__Inflammation	-0.0640481	4.01494e-05	0.000172531	-0.0232072	0.113932	0.434462	-0.0395651	0.0054778	0.0515013
CLSTN3	CLSTN3__Neurology_II	-0.116753	4.90525e-09	5.97236e-08	-0.0527435	0.0050118	0.0932414	-0.0631936	0.000531208	0.0124969
CLU	CLU__Inflammation_II	0.00782651	0.5936	0.677006	0.000952478	0.944902	0.980212	0.00675686	0.613733	0.783681
CLUL1	CLUL1__Cardiometabolic	0.00230835	0.909876	0.935487	0.00536925	0.779955	0.918646	-0.0317167	0.0879204	0.271338
CNDP1	CNDP1__Cardiometabolic	-0.0960311	4.25001e-07	3.40983e-06	-0.0188831	0.292358	0.639043	-0.0274588	0.114099	0.309662
CNP	CNP__Cardiometabolic_II	0.0869585	0.000875246	0.00274231	-0.0120567	0.623357	0.864433	-0.0123061	0.605536	0.77967
CNPY2	CNPY2__Cardiometabolic	-0.0264043	0.291423	0.385601	-0.00891331	0.70515	0.887488	-0.0155586	0.495962	0.708225
CNPY4	CNPY4__Oncology	-0.0410496	0.00304139	0.00814952	-0.0205846	0.117265	0.441094	-0.0316626	0.0123077	0.0855533
CNTN1	CNTN1__Cardiometabolic	-0.0503091	0.000443167	0.00147864	-0.025373	0.0606014	0.361007	-0.0296516	0.0233078	0.120265
CNTN2	CNTN2__Oncology	-0.0108341	0.66389	0.736005	-0.0114641	0.624902	0.864433	-0.00376535	0.868528	0.93596
CNTN3	CNTN3__Neurology	-0.119876	8.80016e-14	3.66848e-12	-0.0343221	0.0241573	0.241225	-0.0354918	0.0163058	0.101948
CNTN4	CNTN4__Neurology	-0.113228	5.66881e-13	1.82984e-11	-0.0250346	0.0915363	0.415506	-0.0342295	0.0176566	0.107488
CNTN5	CNTN5__Neurology	-0.115179	2.87476e-12	7.6734e-11	-0.0182398	0.240954	0.589146	-0.0408488	0.00691252	0.0595937
CNTNAP2	CNTNAP2__Inflammation	-0.149109	3.26291e-16	3.23494e-14	-0.0087403	0.612347	0.862594	-0.068466	4.47409e-05	0.00270002
CNTNAP4	CNTNAP4__Neurology_II	-0.0604597	0.00869573	0.0200493	-0.0185742	0.391484	0.722705	-0.0134245	0.524054	0.731034
COCH	COCH__Cardiometabolic_II	0.0377606	0.0874706	0.141338	0.0173095	0.403846	0.727027	0.0107666	0.593263	0.77327
COL15A1	COL15A1__Cardiometabolic_II	0.0714568	7.72582e-05	0.000312636	0.0121469	0.475521	0.783388	0.0417107	0.0115377	0.0834081
COL18A1	COL18A1__Cardiometabolic	0.0332235	0.013729	0.0293534	0.0230445	0.0692675	0.38009	0.0162258	0.18682	0.409001
COL1A1	COL1A1__Cardiometabolic	0.0626864	0.000127217	0.000487782	-0.00766893	0.620223	0.862594	0.0132379	0.375703	0.602862
COL28A1	COL28A1__Neurology_II	0.0338886	0.144436	0.213729	-0.0161171	0.461134	0.773497	0.0149236	0.481629	0.693849
COL2A1	COL2A1__Cardiometabolic_II	-0.0583497	0.00122872	0.00369949	-0.019523	0.252689	0.602634	-0.00974272	0.55372	0.746535
COL3A1	COL3A1__Cardiometabolic_II	0.0695584	0.000126155	0.00048505	0.00886503	0.603596	0.859106	0.0293702	0.0766796	0.251284
COL4A1	COL4A1__Cardiometabolic	-0.000272677	0.987224	0.990793	0.0171276	0.287383	0.635148	0.0145639	0.348201	0.577423
COL5A1	COL5A1__Inflammation_II	0.0755012	3.9961e-05	0.000172254	0.0353799	0.0413208	0.317646	-0.00265232	0.874304	0.939267
COL6A3	COL6A3__Cardiometabolic	0.0624706	1.00983e-07	9.16105e-07	0.0161368	0.146235	0.489213	0.0322561	0.00263177	0.0327139
COLEC12	COLEC12__Inflammation	-0.0392957	0.103966	0.162505	0.00125913	0.955886	0.980803	-0.0169584	0.441549	0.664516
COMP	COMP__Cardiometabolic	0.135049	4.53603e-16	4.19734e-14	0.0989207	2.37102e-10	1.64549e-07	0.059851	8.84563e-05	0.00438491
COMT	COMT__Cardiometabolic	0.00420699	0.874218	0.907565	0.0272296	0.277767	0.628527	-0.00353828	0.884039	0.944977
COQ7	COQ7__Cardiometabolic_II	0.051272	0.0594341	0.102864	-0.0135801	0.595405	0.855901	0.0154728	0.532325	0.733516
CPA1	CPA1__Cardiometabolic	0.0387874	0.0789903	0.131185	0.010418	0.615011	0.862594	-0.0133465	0.507451	0.71731
CPA2	CPA2__Neurology	0.085751	4.29803e-05	0.000183111	0.0154493	0.435152	0.755644	0.00704291	0.713134	0.845608
CPA4	CPA4__Inflammation_II	0.0434943	0.0415909	0.0758583	-0.0174201	0.386211	0.720584	0.0117212	0.545074	0.742456
CPB1	CPB1__Cardiometabolic	-0.0296083	0.113531	0.174784	-0.00322486	0.853957	0.945963	-0.0361204	0.0341134	0.149367
CPB2	CPB2__Inflammation_II	0.0495763	0.0156332	0.0330273	0.00927648	0.630376	0.864433	0.0178333	0.341016	0.572346
CPE	CPE__Oncology	-0.0275338	0.232416	0.318453	-0.00952715	0.662073	0.876508	0.000778008	0.970504	0.984693
CPLX2	CPLX2__Oncology_II	-0.100028	1.49373e-08	1.64548e-07	-0.0422924	0.0105277	0.145281	-0.0232908	0.150424	0.356295
CPM	CPM__Neurology	-0.0616525	0.00253515	0.00696789	-0.00480113	0.801958	0.928223	-0.0329029	0.0772807	0.251797
CPPED1	CPPED1__Neurology	-0.004402	0.836409	0.876839	0.00783929	0.695781	0.882765	-0.0022808	0.906575	0.956175
CPQ	CPQ__Cardiometabolic_II	-0.0762923	0.000628934	0.00203014	-0.0328313	0.118088	0.442086	-0.0183058	0.369691	0.597358
CPVL	CPVL__Oncology	-0.0148862	0.580322	0.665619	0.0096538	0.7037	0.887135	-0.034506	0.16044	0.373402
CPXM1	CPXM1__Oncology	0.0812386	0.000170269	0.000626292	-0.00138357	0.946105	0.980312	0.00425779	0.829619	0.916079
CPXM2	CPXM2__Cardiometabolic_II	0.0781426	7.51408e-05	0.000305852	0.0288837	0.120773	0.445285	0.0533729	0.00304027	0.0363784
CR1	CR1__Inflammation_II	0.0580211	0.00314624	0.00836588	0.00873754	0.636011	0.865648	0.0355097	0.0475397	0.186399
CR2	CR2__Cardiometabolic	-0.0171313	0.442298	0.53899	0.0138919	0.510087	0.806765	-0.00123399	0.951614	0.981019
CREG1	CREG1__Oncology	-0.0712292	0.00011383	0.000445058	-0.0136463	0.434457	0.755644	-0.0288285	0.0880267	0.271338
CRELD1	CRELD1__Inflammation_II	-0.037199	0.0219527	0.0439688	-0.0333103	0.0287403	0.27323	-0.00780372	0.597874	0.776285
CRELD2	CRELD2__Inflammation	-0.0565547	0.0040645	0.0103896	0.00400323	0.829173	0.934166	0.0141329	0.431704	0.655586
CRH	CRH__Oncology	-0.14002	1.12813e-13	4.232e-12	-0.0378272	0.0345606	0.297951	-0.0517556	0.00281893	0.0343217
CRHBP	CRHBP__Inflammation	0.0507556	0.02531	0.049271	-0.0397344	0.0633113	0.366151	-0.0150007	0.468883	0.687011
CRHR1	CRHR1__Cardiometabolic	-0.0305054	0.225421	0.310401	-0.0185332	0.434425	0.755644	-0.0485375	0.0345161	0.150183
CRIM1	CRIM1__Inflammation	-0.076309	5.91622e-08	5.86551e-07	-0.0219297	0.0980815	0.418622	-0.0490596	0.000137483	0.00596331
CRIP2	CRIP2__Neurology	0.122526	9.82113e-14	3.78659e-12	0.0421303	0.00684795	0.115914	0.024153	0.110593	0.303367
CRISP2	CRISP2__Oncology	0.0433298	0.0662315	0.113213	-0.0273247	0.221271	0.572993	-0.061228	0.0044138	0.0460629
CRISP3	CRISP3__Inflammation_II	0.048975	0.0323279	0.0612157	-0.0134745	0.53128	0.81756	0.0312986	0.133621	0.33617
CRKL	CRKL__Inflammation	0.0197659	0.0912132	0.146025	0.0322769	0.00344561	0.0727983	-0.000473399	0.964637	0.983872
CRLF1	CRLF1__Inflammation	-0.0494578	0.000296319	0.00102566	0.00582729	0.650474	0.872226	-0.0139037	0.265561	0.490157
CRTAC1	CRTAC1__Cardiometabolic	-0.0900721	1.61838e-08	1.74132e-07	-0.00663338	0.658552	0.875546	-0.0160227	0.272596	0.498628
CRYBB1	CRYBB1__Cardiometabolic_II	0.0943923	1.84307e-09	2.43637e-08	0.0584391	8.53513e-05	0.00515076	0.049417	0.000580625	0.0126327
CRYGD	CRYGD__Neurology_II	-0.0482081	0.00986255	0.0222951	-0.00613635	0.725853	0.894082	-0.0398279	0.0193553	0.113835
CRYM	CRYM__Neurology_II	-0.0752129	0.00118047	0.00360107	-0.0047517	0.828441	0.934166	-0.0148272	0.484443	0.696074
CRYZL1	CRYZL1__Cardiometabolic_II	0.00399974	0.856007	0.891326	0.034385	0.0970952	0.418622	0.00158046	0.93722	0.97589
CSF1	CSF1__Inflammation	-0.024851	0.0214971	0.0431808	-0.0129688	0.201941	0.563716	-0.0121076	0.219636	0.449639
CSF1R	CSF1R__Inflammation_II	-0.037066	0.0494687	0.0881419	-0.0184198	0.298096	0.644193	0.0215506	0.210351	0.44219
CSF2RA	CSF2RA__Neurology	0.0320553	0.161134	0.23493	0.00562829	0.793905	0.924447	-0.000872763	0.966653	0.983872
CSPG4	CSPG4__Cardiometabolic_II	0.0243296	0.087359	0.141322	0.0260286	0.0518819	0.339111	-0.000110073	0.993243	0.994676
CSPG5	CSPG5__Neurology_II	-0.109647	8.30631e-08	7.68611e-07	-0.0396309	0.0394831	0.309619	-0.0226323	0.227396	0.453099
CST1	CST1__Inflammation_II	0.04218	0.09626	0.152696	0.0421509	0.0778669	0.395604	-0.0205623	0.373586	0.601551
CST3	CST3__Cardiometabolic	0.00685068	0.800869	0.849203	0.0089062	0.727419	0.894082	-0.0222657	0.368562	0.596229
CST5	CST5__Neurology	0.0111292	0.651385	0.726786	-0.028607	0.216875	0.569482	-0.0133155	0.55348	0.746535
CST6	CST6__Cardiometabolic	0.0552307	0.000260828	0.000914214	0.0249138	0.0799862	0.397413	0.0105442	0.444606	0.664516
CST7	CST7__Inflammation	0.0359465	0.0431628	0.0783136	-0.00659485	0.693509	0.882711	0.0170876	0.29221	0.520193
CSTB	CSTB__Cardiometabolic	0.0877749	6.5787e-12	1.66022e-10	0.0648118	8.11019e-08	1.87616e-05	0.0528579	6.24706e-06	0.000554978
CTBS	CTBS__Inflammation_II	-0.0373469	0.0699031	0.118036	0.00177153	0.926919	0.971467	-0.0224191	0.230775	0.453099
CTHRC1	CTHRC1__Cardiometabolic_II	0.0174103	0.317358	0.415168	0.0432337	0.00794472	0.127334	0.016331	0.304086	0.532505
CTRB1	CTRB1__Neurology	-0.00946736	0.710836	0.77323	0.00521111	0.828666	0.934166	-0.0236869	0.309247	0.537707
CTRC	CTRC__Inflammation	-0.014452	0.578678	0.664355	0.0116217	0.636139	0.865648	-0.0485198	0.0408159	0.169112
CTRL	CTRL__Neurology_II	-0.0805768	0.000375171	0.00127632	-0.0270024	0.203946	0.563716	0.00572367	0.781971	0.888197
CTSB	CTSB__Cardiometabolic	-0.0520657	0.0139222	0.0296837	-0.00983548	0.619132	0.862594	0.000525856	0.97828	0.989639
CTSC	CTSC__Inflammation	0.00723767	0.744099	0.802494	-0.0116128	0.577031	0.846637	0.00446128	0.825448	0.91574
CTSD	CTSD__Cardiometabolic	-0.024273	0.291202	0.385601	0.00697019	0.745576	0.901445	-0.0186542	0.372768	0.600931
CTSE	CTSE__Inflammation_II	0.0556582	0.0116162	0.025715	-0.0187864	0.364895	0.702461	-0.00219695	0.913024	0.962077
CTSF	CTSF__Oncology	0.0057705	0.745937	0.803835	-0.0154834	0.357339	0.69661	-0.0346846	0.0328375	0.147503
CTSH	CTSH__Cardiometabolic	-0.0301432	0.204469	0.285516	-0.00889867	0.691507	0.882711	-0.0452559	0.0368081	0.157684
CTSL	CTSL__Cardiometabolic	-0.0494815	0.00351017	0.00924499	-0.0227567	0.152549	0.498206	-0.018741	0.22524	0.453099
CTSO	CTSO__Inflammation	-0.0628374	0.000218063	0.000772194	-0.0168968	0.290124	0.636165	-0.041391	0.007652	0.062846
CTSS	CTSS__Neurology	-0.00397956	0.85383	0.890395	-0.0123236	0.546127	0.826627	-0.00840957	0.668627	0.822754
CTSV	CTSV__Oncology	-0.0245232	0.342598	0.441119	-0.00503266	0.836477	0.937827	-0.0268186	0.255362	0.479989
CTSZ	CTSZ__Cardiometabolic	-0.0627618	0.00199527	0.0056519	-0.0237169	0.214253	0.567157	0.00100606	0.95678	0.981019
CX3CL1	CX3CL1__Neurology	0.0272428	0.126355	0.190632	0.0102722	0.540997	0.822457	0.00763565	0.638726	0.80231
CXADR	CXADR__Inflammation	-0.0934399	1.63996e-08	1.75097e-07	-0.0293421	0.0602788	0.360634	-0.0432747	0.00425318	0.0450642
CXCL1	CXCL1__Inflammation	0.0604644	0.001301	0.00389178	-0.0105441	0.551837	0.829878	-0.00897465	0.601261	0.778546
CXCL10	CXCL10__Inflammation	-0.000930989	0.963913	0.973999	-0.0244939	0.207365	0.563716	0.027865	0.137488	0.340168
CXCL11	CXCL11__Neurology	-0.0207402	0.391202	0.48962	-0.0418689	0.0653895	0.370452	0.0177988	0.419288	0.642354
CXCL13	CXCL13__Neurology	0.0528175	0.0111822	0.0249131	0.0108232	0.580397	0.847098	0.0327109	0.0847304	0.266563
CXCL16	CXCL16__Cardiometabolic	0.0180025	0.178519	0.255956	-0.00537116	0.671351	0.879126	-0.0164913	0.176108	0.395531
CXCL17	CXCL17__Inflammation	0.0821015	0.000147723	0.000555663	-0.000278727	0.989132	0.994654	0.0621565	0.00165022	0.0243356
CXCL3	CXCL3__Inflammation	-0.0140647	0.527157	0.61903	-0.0211419	0.314432	0.658745	-0.0278922	0.169074	0.385979
CXCL8	CXCL8__Cardiometabolic	0.0730895	2.43776e-05	0.000114311	-0.0120953	0.460218	0.773344	0.0114596	0.500211	0.712095
CXCL8	CXCL8__Inflammation	0.0764963	3.88972e-05	0.000169223	-0.00852919	0.627895	0.864433	0.00534092	0.750019	0.867547
CXCL8	CXCL8__Neurology	0.072369	5.34486e-05	0.000223714	-0.00826606	0.625297	0.864433	0.0110542	0.499802	0.712095
CXCL8	CXCL8__Oncology	0.0654729	0.000371381	0.00126653	-0.00256683	0.882526	0.958486	0.00897034	0.571277	0.760972
CXCL9	CXCL9__Inflammation	0.127333	1.10736e-11	2.60512e-10	0.0760367	1.84232e-05	0.0015042	0.0904649	1.32209e-07	3.05843e-05
CYB5R2	CYB5R2__Oncology_II	-0.0228154	0.384934	0.483957	0.04124	0.095695	0.418622	0.0267509	0.264009	0.489145
CYTL1	CYTL1__Cardiometabolic_II	-0.01344	0.453237	0.550388	-0.0182108	0.280641	0.632354	-0.0250781	0.124805	0.321656
DAG1	DAG1__Inflammation	-0.023142	0.0834091	0.13717	-0.00348294	0.782072	0.918646	-0.0247948	0.0419787	0.172157
DBH	DBH__Inflammation_II	0.043758	0.0790136	0.131185	0.0268808	0.251209	0.601087	0.0487209	0.0318633	0.144146
DBI	DBI__Neurology	-0.00386962	0.7486	0.80547	0.00883503	0.437752	0.755722	-0.000193985	0.985946	0.992799
DBNL	DBNL__Inflammation	0.0346891	0.0380215	0.0703842	0.0310548	0.0486945	0.329697	0.00420839	0.782712	0.888311
DCBLD2	DCBLD2__Oncology	-0.0729611	2.57403e-09	3.3081e-08	-0.0135483	0.243165	0.591091	-0.0165549	0.141175	0.344984
DCC	DCC__Neurology_II	-0.147037	7.77026e-15	4.68919e-13	-0.0449987	0.0119723	0.151068	-0.0393517	0.023983	0.122384
DCN	DCN__Cardiometabolic	-0.0637359	0.019932	0.0405061	0.0277352	0.283347	0.634333	-0.0670121	0.00734428	0.0606777
DCTD	DCTD__Inflammation_II	0.067525	0.00326802	0.0086565	0.0290637	0.18079	0.536191	0.00513036	0.806591	0.905783
DCTPP1	DCTPP1__Cardiometabolic	0.064532	7.89371e-05	0.000318502	0.0457617	0.00300464	0.0661974	0.0481561	0.00124378	0.0205519
DDAH1	DDAH1__Oncology	-0.0875789	8.21515e-08	7.68611e-07	-0.00246481	0.87206	0.956601	-0.0536337	0.000331407	0.00895349
DDC	DDC__Cardiometabolic	0.0472037	0.0224204	0.044772	0.00975572	0.615679	0.862594	0.0220793	0.241782	0.46606
DDR1	DDR1__Neurology	-0.0966804	7.33924e-07	5.58462e-06	-0.0354527	0.0533928	0.339111	-0.0515247	0.00386025	0.0421892
DDT	DDT__Cardiometabolic_II	0.0454048	0.00356819	0.00938002	0.0202859	0.166248	0.518544	0.0150034	0.292166	0.520193
DFFA	DFFA__Inflammation	0.0392583	0.0253895	0.0493567	0.00651074	0.694008	0.882711	-0.00281834	0.860424	0.933159
DIPK1C	DIPK1C__Neurology_II	-0.046825	0.023026	0.0457226	-0.0348632	0.07354	0.390581	-0.00631264	0.737453	0.864514
DIPK2B	DIPK2B__Inflammation_II	-0.0385821	0.00834821	0.0193768	-0.0188016	0.171112	0.523134	-0.0170766	0.200182	0.428785
DKK1	DKK1__Neurology	-0.0357582	0.00992747	0.0224054	-0.0179636	0.16775	0.518904	-0.024187	0.0558484	0.211219
DKK3	DKK3__Cardiometabolic	0.0479263	0.044048	0.0797113	0.00050588	0.982026	0.994113	0.00788653	0.716493	0.847332
DKK4	DKK4__Neurology	-0.0073428	0.675343	0.746625	-0.0154845	0.348339	0.682903	-0.00481759	0.763262	0.8751
DKKL1	DKKL1__Oncology	0.0254142	0.302522	0.397633	-0.0169998	0.464988	0.774794	-0.0258768	0.250024	0.476694
DLG4	DLG4__Neurology_II	-0.0775577	2.86389e-05	0.000129481	-0.0277413	0.111984	0.434462	-0.00876497	0.604584	0.779446
DLK1	DLK1__Cardiometabolic	0.0260948	0.0943885	0.150588	0.000116886	0.993631	0.995783	0.00498049	0.726272	0.855017
DLL1	DLL1__Oncology	-0.0599905	2.62708e-06	1.65745e-05	-0.0149883	0.214834	0.567157	-0.0311388	0.00774774	0.063258
DMD	DMD__Cardiometabolic_II	0.0113022	0.530361	0.622267	0.0043247	0.798458	0.926638	-0.00302769	0.853544	0.932436
DMP1	DMP1__Cardiometabolic_II	-0.0462496	0.0634412	0.108846	-0.0402668	0.0861238	0.408646	0.010347	0.648437	0.810433
DNAJA2	DNAJA2__Inflammation	-0.0516963	0.000161637	0.000601482	-0.00443941	0.729095	0.894082	-0.0232196	0.0636108	0.227129
DNAJA4	DNAJA4__Neurology_II	-0.029332	0.10649	0.165333	0.0057261	0.734924	0.89701	-0.00966605	0.559627	0.750495
DNAJB14	DNAJB14__Oncology_II	-0.0236862	0.160259	0.234393	-0.00301552	0.848436	0.943061	-0.00409047	0.790205	0.893891
DNAJB2	DNAJB2__Inflammation_II	-0.0245262	0.0910308	0.146025	-0.00948232	0.485478	0.789969	-0.00859619	0.515524	0.722717
DNAJB6	DNAJB6__Inflammation_II	-0.0553634	0.00262666	0.00716269	-0.00865223	0.612845	0.862594	-0.00315885	0.84978	0.93035
DNAJC6	DNAJC6__Cardiometabolic_II	-0.0583906	0.000138987	0.00052853	-0.0189759	0.186978	0.546369	-0.00925281	0.508108	0.71731
DNER	DNER__Inflammation	-0.039481	0.112642	0.173719	-0.0035187	0.880505	0.957521	-0.0339691	0.134378	0.336692
DNM1	DNM1__Oncology_II	-0.0638753	0.00312558	0.00832689	-0.057854	0.00434785	0.0838169	-0.0135308	0.492644	0.704213
DNMBP	DNMBP__Neurology	0.0306744	0.054424	0.0953795	0.0130236	0.386878	0.720787	0.0211832	0.145494	0.352435
DNPEP	DNPEP__Neurology_II	0.0887177	7.41658e-06	3.99001e-05	0.0545775	0.00346159	0.0727983	0.052306	0.00374852	0.0412932
DNPH1	DNPH1__Inflammation	0.0050278	0.746501	0.803835	0.025212	0.0864494	0.408646	-0.0129746	0.360418	0.588541
DOC2B	DOC2B__Neurology_II	-0.0508026	0.0322	0.0610569	0.00813309	0.71515	0.891276	-0.00290618	0.893326	0.950142
DPP10	DPP10__Inflammation	-0.152317	9.39608e-17	1.18561e-14	-0.0252038	0.144093	0.487807	-0.0617826	0.000244273	0.0077057
DPP4	DPP4__Cardiometabolic	0.0152321	0.462282	0.558235	-0.00436908	0.823378	0.934166	-0.00878598	0.641892	0.805065
DPP6	DPP6__Oncology	-0.142803	4.95078e-14	2.36955e-12	-0.034699	0.0523354	0.339111	-0.0567074	0.00113496	0.0196916
DPP7	DPP7__Cardiometabolic	-0.0996769	0.000126035	0.00048505	-0.0368414	0.130837	0.460164	-0.0299719	0.206843	0.439208
DPT	DPT__Cardiometabolic	0.0562603	0.00687988	0.0164927	-0.00390431	0.842315	0.939858	0.0218844	0.249222	0.475819
DRAXIN	DRAXIN__Neurology	-0.0206014	0.218331	0.301771	-0.00653284	0.678595	0.879389	-0.00912832	0.55	0.74523
DSC2	DSC2__Neurology	0.00790226	0.560099	0.647309	0.00338175	0.790747	0.921815	0.0187438	0.12954	0.329911
DSCAM	DSCAM__Neurology_II	-0.0842518	2.99862e-06	1.87481e-05	-0.00415212	0.806901	0.929973	-0.0341032	0.0387399	0.162072
DSG2	DSG2__Neurology	-0.0258579	0.127224	0.191526	-0.012408	0.440263	0.755852	-0.00569957	0.712653	0.845608
DSG3	DSG3__Oncology	-0.028115	0.236869	0.323279	0.010122	0.652426	0.872452	-0.0178605	0.410039	0.635195
DTD1	DTD1__Inflammation_II	-0.0788959	1.38703e-06	9.53066e-06	-0.0138013	0.368971	0.706867	-0.0228634	0.125622	0.322298
DTNB	DTNB__Oncology_II	0.0354372	0.0380318	0.0703842	0.0167116	0.296914	0.644018	0.0282517	0.0697028	0.235969
DTX3	DTX3__Oncology	-0.040241	0.000724433	0.0023222	-0.0088644	0.428753	0.754178	-0.0412272	0.000147022	0.00600196
DUT	DUT__Oncology_II	-0.0882786	0.000202908	0.000731524	0.00507268	0.820151	0.934166	0.00873655	0.687245	0.835285
EBI3_IL27	EBI3_IL27__Oncology	0.0557613	0.00235905	0.00653565	-0.0112759	0.516167	0.809537	0.0329543	0.0478925	0.187253
ECE1	ECE1__Neurology	0.00837758	0.752544	0.809049	-0.0161047	0.519232	0.810577	0.0525074	0.030022	0.139001
ECHDC3	ECHDC3__Cardiometabolic_II	0.0347698	0.181088	0.25806	0.0291026	0.23477	0.579823	0.0635592	0.00730629	0.0606777
ECM1	ECM1__Inflammation_II	-0.0475058	0.00290131	0.00783466	-0.00787573	0.599429	0.855901	0.0241326	0.0974138	0.28399
EDA2R	EDA2R__Oncology	0.00811887	0.577953	0.664072	0.00265695	0.846858	0.942613	0.00736665	0.580044	0.768227
EDAR	EDAR__Inflammation	0.0381241	0.0444895	0.0804056	0.00709013	0.691793	0.882711	-0.00627872	0.716692	0.847332
EDIL3	EDIL3__Cardiometabolic	-0.000192651	0.993985	0.996138	0.00387589	0.87252	0.956601	-0.0254368	0.275423	0.50169
EDN1	EDN1__Cardiometabolic_II	0.0235301	0.178316	0.25595	0.0559773	0.000628365	0.0264294	0.0215584	0.17561	0.395052
EDNRB	EDNRB__Inflammation_II	-0.0154422	0.482048	0.577293	0.00287873	0.889966	0.960554	-0.0075446	0.707219	0.845608
EFCAB14	EFCAB14__Oncology_II	-0.0183973	0.198869	0.279383	-0.02348	0.0787355	0.397399	0.0132738	0.309261	0.537707
EFEMP1	EFEMP1__Cardiometabolic	0.0490763	2.77854e-05	0.000126446	0.000292406	0.978958	0.992785	-0.00876448	0.413068	0.637615
EFHD1	EFHD1__Neurology_II	0.0729188	3.48132e-05	0.000153888	0.0295974	0.0745512	0.390581	0.0190556	0.236682	0.458179
EFNA1	EFNA1__Neurology	-0.0685516	0.00137081	0.004083	-0.0215681	0.284505	0.634596	-0.0422276	0.0300434	0.139001
EFNA4	EFNA4__Neurology	0.00761688	0.491364	0.584415	-0.0149089	0.152187	0.498197	-0.0120638	0.232154	0.454376
EFNB2	EFNB2__Neurology_II	-0.0888324	4.35886e-06	2.55278e-05	-0.0439691	0.0160846	0.185625	-0.0205284	0.246442	0.471808
EGF	EGF__Inflammation	0.039393	0.12816	0.192607	-0.0207973	0.39388	0.725073	0.00137209	0.95369	0.981019
EGFL7	EGFL7__Oncology	-0.0493104	0.00829362	0.0192823	-0.0354716	0.0435227	0.323086	-0.0275092	0.106727	0.299266
EGFLAM	EGFLAM__Oncology_II	-0.0162402	0.361139	0.460295	-0.00849816	0.611775	0.862594	-0.0155683	0.337118	0.568437
EGFR	EGFR__Cardiometabolic	-0.0926833	2.02032e-09	2.62075e-08	-0.00836902	0.563145	0.838821	-0.0172942	0.222061	0.452606
EGLN1	EGLN1__Inflammation	0.0141632	0.473547	0.569702	0.015983	0.391035	0.722705	-0.0130351	0.469227	0.687011
EHBP1	EHBP1__Cardiometabolic_II	-0.0281588	0.109331	0.169177	0.018572	0.261268	0.611534	-0.00320509	0.841684	0.925719
EIF4EBP1	EIF4EBP1__Cardiometabolic	0.084513	3.50794e-07	2.86413e-06	0.0611151	9.63953e-05	0.0054892	0.0485177	0.00137658	0.0224787
ELAVL4	ELAVL4__Neurology_II	-0.0267721	0.115485	0.176728	-0.0135309	0.396822	0.725379	-0.00511553	0.742036	0.866153
ELN	ELN__Cardiometabolic_II	0.137085	1.47299e-14	7.86349e-13	0.0741998	1.05188e-05	0.00104287	0.0632999	0.00010981	0.00508052
ENDOU	ENDOU__Oncology_II	0.00339834	0.86842	0.902897	0.0252911	0.188626	0.54775	0.000210261	0.99103	0.993982
ENG	ENG__Cardiometabolic	0.0229748	0.055618	0.0969822	0.00822013	0.46966	0.779111	0.0169145	0.122146	0.317488
ENO1	ENO1__Neurology	-0.0185068	0.217508	0.301298	0.00658476	0.639893	0.866387	-0.0349901	0.0104769	0.0790321
ENO2	ENO2__Neurology	-0.116894	2.59616e-11	5.37832e-10	-0.00976185	0.552903	0.829878	-0.0670736	2.89119e-05	0.00182407
ENPP2	ENPP2__Cardiometabolic	-0.0124376	0.589685	0.673648	-0.0276248	0.201717	0.563716	-0.0140351	0.504416	0.715148
ENPP5	ENPP5__Inflammation	-0.113742	8.80042e-07	6.42894e-06	-0.0104614	0.631697	0.864433	-0.061601	0.0035862	0.0407765
ENPP6	ENPP6__Cardiometabolic_II	-0.0521255	0.0200247	0.0406349	-0.0210088	0.31867	0.659932	-0.0402497	0.048563	0.189341
ENPP7	ENPP7__Inflammation	0.018724	0.434659	0.531548	-0.0250341	0.265961	0.615901	-0.00152353	0.944438	0.97894
ENTPD2	ENTPD2__Oncology	-0.066203	0.0066854	0.016082	0.00162185	0.943652	0.980181	-0.0341968	0.124908	0.321656
ENTPD5	ENTPD5__Cardiometabolic	-0.0343522	0.20312	0.283917	-0.0176764	0.487853	0.792461	-0.0138756	0.573406	0.761614
ENTPD6	ENTPD6__Cardiometabolic	-0.0668886	3.31688e-05	0.000147087	-0.021356	0.163362	0.514164	-0.0513484	0.000487104	0.0120732
EPCAM	EPCAM__Inflammation	0.0144108	0.504727	0.597239	0.00162146	0.936498	0.978074	0.00240281	0.902942	0.954519
EPHA1	EPHA1__Inflammation	0.013291	0.423027	0.519612	-0.00222641	0.88699	0.959806	0.0251053	0.0969452	0.283882
EPHA10	EPHA10__Neurology	-0.108053	5.02847e-10	7.84216e-09	-0.0526435	0.00130297	0.0393158	-0.0381322	0.0166245	0.103475
EPHA2	EPHA2__Oncology	-0.0138858	0.390943	0.48962	-0.0150197	0.326383	0.662817	0.00248297	0.866348	0.934337
EPHA4	EPHA4__Inflammation_II	-0.0915664	4.08976e-05	0.000175203	-0.0211174	0.315462	0.658745	-0.0536212	0.00845196	0.0682053
EPHB4	EPHB4__Cardiometabolic	-0.000913158	0.930521	0.948981	0.00230797	0.81543	0.933524	0.000137475	0.988507	0.992799
EPHB6	EPHB6__Neurology	-0.0863819	6.53265e-11	1.20898e-09	-0.0317252	0.0107397	0.145281	-0.037949	0.00175144	0.0253229
EPS8L2	EPS8L2__Oncology	0.0633872	2.61978e-05	0.000121208	0.0214338	0.131218	0.460164	0.0157674	0.252796	0.479989
ERBB2	ERBB2__Oncology	0.0516002	0.000347082	0.0011895	0.00557939	0.680753	0.879389	0.00810664	0.539342	0.738999
ERBB3	ERBB3__Inflammation	-0.070491	4.15292e-06	2.47393e-05	-0.0289782	0.0443883	0.323086	-0.0309256	0.0272029	0.133197
ERBB4	ERBB4__Oncology	-0.127745	2.12496e-14	1.09239e-12	-0.0401345	0.0112199	0.148317	-0.0533343	0.000526247	0.0124969
ERMAP	ERMAP__Inflammation_II	0.00638622	0.700175	0.76523	-0.0212144	0.176152	0.528459	0.0127052	0.402172	0.628621
ERP44	ERP44__Oncology	-0.0222117	0.176613	0.25403	-0.00330587	0.831121	0.934843	0.00639857	0.669821	0.822754
ESAM	ESAM__Cardiometabolic	-0.0749044	2.95671e-08	2.99556e-07	-0.012581	0.322505	0.659932	-0.00710906	0.565539	0.755503
ESM1	ESM1__Inflammation	0.0767646	2.6384e-05	0.000121664	0.0605327	0.000425089	0.0196674	0.00203923	0.90284	0.954519
EZR	EZR__Neurology	0.0671583	0.000201789	0.000729384	0.0116657	0.489293	0.792461	-0.01779	0.280776	0.508106
F10	F10__Inflammation_II	0.0539979	0.00752354	0.017852	0.0135727	0.475657	0.783388	0.027265	0.139047	0.341589
F11	F11__Inflammation_II	0.0574878	0.00752407	0.017852	0.0124023	0.539572	0.822395	0.0342242	0.0815206	0.260716
F11R	F11R__Neurology	0.034019	0.0123656	0.0268753	0.0101151	0.427956	0.754178	0.0258356	0.0367831	0.157684
F12	F12__Inflammation_II	0.0356177	0.102648	0.160807	-0.00260998	0.898667	0.965178	-0.00430847	0.828784	0.915886
F13B	F13B__Inflammation_II	0.0558435	0.00620665	0.0150609	0.0265052	0.168428	0.519508	0.0397247	0.0332416	0.147883
F2	F2__Inflammation_II	0.0466055	0.0158957	0.0334799	0.00693494	0.703051	0.887135	0.0259959	0.140741	0.344529
F2R	F2R__Inflammation	0.0693538	0.00191606	0.00546193	0.030714	0.14404	0.487807	0.00106675	0.958329	0.981019
F3	F3__Oncology	-0.0980661	7.57815e-10	1.08438e-08	-0.0219276	0.144779	0.488683	-0.0322731	0.0272036	0.133197
F7	F7__Cardiometabolic	0.0344692	0.135402	0.202519	0.0134937	0.533864	0.81756	0.0486771	0.0206976	0.116758
F9	F9__Cardiometabolic	0.0618998	0.00966805	0.0219628	0.00031559	0.988803	0.994654	0.0432594	0.0474785	0.186399
FABP1	FABP1__Inflammation	0.0912584	4.30168e-06	2.5516e-05	0.0298657	0.111225	0.434462	0.0561191	0.00197836	0.0269212
FABP2	FABP2__Cardiometabolic	0.0800215	0.000195424	0.00070822	0.0320132	0.113702	0.434462	0.0237095	0.227012	0.453099
FABP3	FABP3__Cardiometabolic_II	0.023974	0.0535776	0.0942532	0.023222	0.046121	0.323086	0.004505	0.690971	0.838263
FABP4	FABP4__Cardiometabolic	0.0582472	0.0123516	0.0268753	-0.00970034	0.65845	0.875546	0.0611882	0.00392535	0.0425655
FABP5	FABP5__Neurology	0.0556379	0.000183725	0.000669317	0.0120783	0.383917	0.718453	0.00231689	0.864617	0.934337
FAM171B	FAM171B__Oncology_II	-0.0718517	0.000139929	0.000530661	0.00486955	0.782305	0.918646	0.00922015	0.593119	0.77327
FAM20A	FAM20A__Cardiometabolic_II	0.00613954	0.702459	0.767123	-0.00141794	0.924598	0.971467	0.018969	0.195601	0.42223
FAM3B	FAM3B__Oncology	-0.0243683	0.337106	0.435663	-0.0514162	0.0317139	0.289001	-0.0215885	0.351461	0.580748
FAM3C	FAM3C__Cardiometabolic	-0.0153098	0.574161	0.660261	0.00741567	0.772404	0.916322	-0.0334035	0.178684	0.398577
FAM3D	FAM3D__Oncology_II	0.0221598	0.294326	0.388331	-0.0232732	0.241091	0.589146	0.0192328	0.317884	0.546744
FAP	FAP__Cardiometabolic	0.10947	4.61506e-07	3.68144e-06	0.0766821	0.000184833	0.00950179	0.0428976	0.0306662	0.140943
FAS	FAS__Cardiometabolic	0.0221335	0.107056	0.166026	-0.000167414	0.989637	0.994654	-0.00154915	0.90155	0.954502
FASLG	FASLG__Inflammation	-0.024745	0.228585	0.314135	-0.014698	0.44966	0.763425	0.014819	0.429218	0.65324
FBLN2	FBLN2__Cardiometabolic_II	-0.0139597	0.511598	0.604339	-0.00729493	0.715974	0.891276	-0.0101235	0.601859	0.778546
FCAR	FCAR__Inflammation	-0.0194052	0.412466	0.509798	0.0245972	0.27097	0.620637	0.0116665	0.588802	0.770997
FCER2	FCER2__Neurology	-0.038804	0.0785311	0.130697	-0.0318363	0.12742	0.45582	-0.0512953	0.0107269	0.0799607
FCGR2A	FCGR2A__Cardiometabolic	-0.00340726	0.871932	0.905869	-0.0211821	0.28462	0.634596	0.00626345	0.745227	0.867037
FCGR3B	FCGR3B__Cardiometabolic	0.0418458	0.0236642	0.0469227	0.00708555	0.683746	0.879389	0.0288041	0.0877618	0.271338
FCN2	FCN2__Cardiometabolic	0.000445965	0.985391	0.989669	0.0268334	0.24221	0.590098	0.0543331	0.014351	0.0926473
FCRL1	FCRL1__Cardiometabolic	0.00811222	0.737656	0.797404	-0.00473319	0.83626	0.937827	-0.0047774	0.828667	0.915886
FCRL6	FCRL6__Inflammation	-0.0151298	0.55723	0.645606	0.00149066	0.95101	0.980803	-0.0352531	0.133478	0.33617
FETUB	FETUB__Cardiometabolic	0.0629615	0.00381483	0.00997172	-0.0037252	0.856234	0.946974	0.0521007	0.0086719	0.0693904
FGA	FGA__Inflammation_II	0.0729872	0.00102328	0.0031773	0.0604976	0.00383322	0.0782429	0.0451973	0.0263362	0.13102
FGF12	FGF12__Inflammation_II	-0.107718	8.36142e-09	9.8353e-08	-0.0350216	0.0467018	0.323086	-0.0319318	0.063069	0.227129
FGF19	FGF19__Inflammation	-0.016745	0.310534	0.407393	-0.0314464	0.0436641	0.323086	-0.0206224	0.170847	0.388747
FGF23	FGF23__Oncology	0.0656921	0.0120329	0.0264685	0.0209729	0.394425	0.725115	0.0848642	0.000370484	0.00952282
FGF5	FGF5__Inflammation	-0.0834871	2.65163e-05	0.00012187	-0.0122288	0.511615	0.806809	-0.0203329	0.262973	0.487977
FGFBP2	FGFBP2__Cardiometabolic_II	0.0619422	0.0044264	0.0112114	0.00570523	0.780772	0.918646	0.0246894	0.214572	0.445589
FGFBP3	FGFBP3__Neurology_II	-0.0234499	0.193925	0.273823	0.0202666	0.232172	0.579823	-0.0024757	0.880403	0.943533
FGFR2	FGFR2__Oncology	-0.0643946	0.000286621	0.000997068	-0.0295109	0.0762269	0.394606	-0.0292448	0.0719044	0.241071
FGFR4	FGFR4__Inflammation_II	-0.00713578	0.707635	0.77106	-0.0140041	0.433931	0.755644	0.0196801	0.256043	0.479989
FGL1	FGL1__Inflammation_II	0.0372632	0.160963	0.23493	0.0233321	0.351121	0.687385	0.0536501	0.0267036	0.131903
FIS1	FIS1__Inflammation	-0.031959	0.00398734	0.0102647	-0.00931317	0.370341	0.708019	-0.0368229	0.0002728	0.00836639
FKBP4	FKBP4__Neurology	-0.0272133	0.0958885	0.152455	0.00485682	0.751572	0.90343	0.00367595	0.805339	0.905309
FKBP5	FKBP5__Neurology	0.0772456	0.000218084	0.000772194	0.0397689	0.0431458	0.323086	0.0643887	0.000733318	0.014539
FLRT2	FLRT2__Neurology	0.00796582	0.619323	0.70008	-0.00155551	0.917903	0.971467	-0.0129827	0.374752	0.602033
FLT1	FLT1__Oncology	-0.0580452	3.29142e-05	0.000146426	-0.0281788	0.0318567	0.289001	-0.0134589	0.292702	0.520193
FLT3	FLT3__Oncology	-0.0647026	0.00020357	0.000732008	-0.0242873	0.135583	0.466971	-0.011905	0.454717	0.675031
FLT3LG	FLT3LG__Inflammation	0.0304196	0.0358992	0.0668834	-0.00682273	0.617414	0.862594	0.025496	0.0538585	0.20481
FLT4	FLT4__Oncology	-0.0241509	0.330583	0.42843	-0.000610979	0.979195	0.992785	0.00592355	0.794063	0.897524
FN1	FN1__Inflammation_II	0.0320972	0.0182142	0.0376771	0.0166505	0.190673	0.548997	0.0248788	0.0449723	0.179889
FOLR1	FOLR1__Oncology	0.00828606	0.756066	0.811616	-0.00930447	0.711453	0.890388	-0.0503458	0.0387666	0.162072
FOLR2	FOLR2__Neurology	0.0161727	0.35342	0.452117	0.00156423	0.924263	0.971467	0.00148075	0.925684	0.967825
FOLR3	FOLR3__Oncology	0.0132522	0.558603	0.646118	-0.0351121	0.100745	0.418972	0.012918	0.532697	0.733516
FRZB	FRZB__Neurology	0.0354694	0.0881166	0.142051	-0.0247682	0.205874	0.563716	-0.0296766	0.11793	0.312688
FSHB	FSHB__Cardiometabolic_II	-0.030794	0.190536	0.269827	-0.0163895	0.458955	0.773094	-0.00507992	0.812563	0.91028
FST	FST__Inflammation	0.0559449	0.00180467	0.0051861	0.0165299	0.326633	0.662817	0.0456512	0.00524908	0.051303
FSTL1	FSTL1__Cardiometabolic_II	0.0499819	0.00531709	0.0131319	0.00616128	0.715648	0.891276	0.00620307	0.704122	0.843465
FSTL3	FSTL3__Inflammation	0.0688944	2.46567e-06	1.56988e-05	0.0124521	0.36469	0.702461	0.0111414	0.40517	0.631883
FUCA1	FUCA1__Cardiometabolic	-0.0681235	0.000734153	0.00234794	-0.0126077	0.506634	0.806432	-0.0313041	0.0891429	0.271338
FUOM	FUOM__Inflammation_II	0.0599717	0.005624	0.0138161	0.0202803	0.320445	0.659932	0.0362483	0.0663689	0.2303
FURIN	FURIN__Oncology	-0.0984222	7.13178e-06	3.89502e-05	0.00151807	0.941816	0.980181	-0.0621325	0.00197116	0.0269212
FUT1	FUT1__Oncology_II	-0.0488707	0.0348096	0.0651156	-0.0199923	0.360468	0.699763	-0.0341189	0.106461	0.299266
FUT3_FUT5	FUT3_FUT5__Neurology	-0.0460006	0.0131267	0.0281604	-0.027935	0.108776	0.432609	-0.0202888	0.230031	0.453099
FUT8	FUT8__Neurology	-0.0369048	0.0354929	0.0663044	-0.0202214	0.220003	0.572628	-0.0120768	0.450976	0.671626
FXN	FXN__Oncology	0.00810645	0.683064	0.750667	0.0202977	0.276267	0.627591	-0.0104744	0.563091	0.752958
FYB1	FYB1__Neurology	-0.0226053	0.393316	0.491823	0.00525326	0.833025	0.935469	0.0219801	0.362384	0.58967
GABARAP	GABARAP__Oncology_II	0.0042788	0.834941	0.876838	0.0121665	0.527812	0.81756	-0.00611533	0.743898	0.866435
GAD1	GAD1__Oncology_II	-0.144472	4.08168e-13	1.3818e-11	-0.0522273	0.00541334	0.0951103	-0.0311562	0.0889926	0.271338
GAL	GAL__Inflammation	0.00427393	0.774615	0.828964	0.0024852	0.859783	0.949386	0.0104201	0.443965	0.664516
GALNT10	GALNT10__Oncology	-0.0311424	0.0100799	0.0226756	-0.00867125	0.449762	0.763425	-0.0116756	0.290991	0.519814
GALNT2	GALNT2__Oncology	-0.0353897	0.000586213	0.00191001	-0.0138573	0.154567	0.502407	-0.0245235	0.00907598	0.0715765
GALNT5	GALNT5__Cardiometabolic_II	-0.00155902	0.945837	0.960367	0.0081839	0.705259	0.887488	-0.00935434	0.654789	0.812922
GALNT7	GALNT7__Oncology	-0.0239608	0.0953665	0.151799	-0.0166634	0.219726	0.572628	-0.0159188	0.224838	0.453099
GAPDH	GAPDH__Inflammation_II	-0.0692902	0.00797955	0.0186344	-0.0270768	0.270362	0.620268	-0.0691945	0.00349527	0.0404286
GAS6	GAS6__Cardiometabolic	-0.0320763	0.0024557	0.00678986	-0.00965795	0.332709	0.669276	-0.0227203	0.0186651	0.11206
GBP1	GBP1__Neurology_II	0.00890849	0.661152	0.734143	0.00847666	0.656504	0.875339	0.0266665	0.149191	0.356165
GC	GC__Inflammation_II	-0.0039121	0.875589	0.907631	-0.00952647	0.6852	0.879389	0.0116909	0.60815	0.781585
GCHFR	GCHFR__Inflammation_II	-0.00460639	0.794324	0.843552	0.0139364	0.401142	0.727027	0.0166263	0.299414	0.528064
GCNT1	GCNT1__Oncology	-0.0182728	0.45625	0.553079	-0.00951093	0.681795	0.879389	0.00164127	0.941563	0.977479
GDF15	GDF15__Cardiometabolic	0.0958542	1.28098e-12	3.62858e-11	0.0216126	0.0901523	0.414342	0.021797	0.0788199	0.255016
GFAP	GFAP__Oncology	0.0575566	0.000491575	0.00162842	0.00920532	0.553651	0.829878	-0.00927566	0.538877	0.738999
GFER	GFER__Oncology	-0.128639	2.64806e-12	7.20687e-11	-0.0288368	0.0950994	0.418622	-0.0498475	0.00315006	0.0373699
GFRA1	GFRA1__Oncology	0.00921149	0.459619	0.556457	-0.00463461	0.693911	0.882711	0.00266931	0.814324	0.910822
GFRA2	GFRA2__Oncology	-0.110947	5.13171e-10	7.91424e-09	-0.0386849	0.0216252	0.230321	-0.0375936	0.0216924	0.117614
GFRA3	GFRA3__Neurology	0.0111333	0.422397	0.519297	-0.0145102	0.265588	0.615901	-0.0108561	0.391163	0.61874
GGACT	GGACT__Cardiometabolic_II	0.0559043	0.00917062	0.021084	0.047314	0.01924	0.213641	0.00901341	0.645381	0.808474
GGCT	GGCT__Cardiometabolic_II	-0.0464398	0.00786696	0.0184137	0.0168404	0.303352	0.647774	-0.00135704	0.932004	0.97277
GGH	GGH__Cardiometabolic	-0.0966081	6.80465e-06	3.73314e-05	-0.0243693	0.227466	0.575088	-0.0236322	0.228913	0.453099
GGT1	GGT1__Neurology	-0.0555465	0.000926014	0.00289484	-0.0408017	0.00955839	0.139653	-0.0164973	0.281545	0.508834
GGT5	GGT5__Neurology	0.0637309	0.0019164	0.00546193	0.0146731	0.449915	0.763425	0.016655	0.374729	0.602033
GH1	GH1__Cardiometabolic	0.0772447	0.00399348	0.0102647	0.0418171	0.0986891	0.418622	-0.045322	0.0642398	0.227314
GHR	GHR__Inflammation_II	-0.0106036	0.665775	0.737507	-0.0145763	0.528777	0.81756	0.0055353	0.804468	0.905309
GHRL	GHRL__Cardiometabolic	0.0822318	0.000148519	0.000557149	-0.00778238	0.703649	0.887135	0.0105459	0.594437	0.77327
GIMAP7	GIMAP7__Inflammation_II	0.0175635	0.46475	0.560445	0.0138511	0.540881	0.822457	0.00453567	0.835823	0.920649
GLA	GLA__Inflammation_II	-0.0948042	0.000171463	0.000626292	-0.0391847	0.0997032	0.418972	-0.035969	0.116816	0.312409
GLB1	GLB1__Neurology	-0.0782194	0.000553956	0.00182202	-0.000415826	0.984504	0.994113	-0.0256111	0.215935	0.445589
GLO1	GLO1__Cardiometabolic	-0.0278409	0.0982372	0.155136	0.0260949	0.0995963	0.418972	-0.0278556	0.0699188	0.236125
GLOD4	GLOD4__Inflammation	0.0105066	0.427669	0.524849	0.0382264	0.0021058	0.0521938	-0.00858845	0.477229	0.693607
GLRX	GLRX__Cardiometabolic	-0.0367318	0.0125608	0.0271988	-0.0229096	0.0981404	0.418622	-0.0253207	0.0592953	0.221838
GM2A	GM2A__Cardiometabolic_II	-0.00661157	0.803107	0.850276	-0.0107059	0.668682	0.879126	-0.0141417	0.558018	0.749786
GMPR2	GMPR2__Inflammation_II	-0.0716597	0.00109792	0.003394	-0.0145023	0.484732	0.789969	-0.0446158	0.0251538	0.126958
GNAS	GNAS__Neurology_II	-0.00182528	0.915478	0.938301	-0.00868522	0.589366	0.854796	0.0243381	0.120724	0.317408
GNLY	GNLY__Neurology	0.0379733	0.104491	0.162776	-0.00955996	0.664844	0.877189	0.0263976	0.216053	0.445589
GNPDA1	GNPDA1__Cardiometabolic_II	-0.0415636	0.0733256	0.123041	9.72312e-05	0.99644	0.997878	-0.0266756	0.206947	0.439208
GNPDA2	GNPDA2__Inflammation_II	-0.0605554	0.00102553	0.0031773	-0.0108556	0.53079	0.81756	-0.031244	0.0630519	0.227129
GOLM2	GOLM2__Neurology	-0.0584194	7.15585e-06	3.89502e-05	-0.0293489	0.016182	0.185625	-0.0328248	0.00574615	0.0524715
GOT1	GOT1__Cardiometabolic_II	-0.0343282	0.176911	0.254195	0.021388	0.371798	0.708071	-0.00395409	0.864819	0.934337
GP1BA	GP1BA__Cardiometabolic	0.0714649	0.00232323	0.00646222	0.0441338	0.0462259	0.323086	0.0545934	0.0107728	0.0799607
GPC1	GPC1__Oncology	-0.100709	1.90459e-10	3.30446e-09	-0.0173957	0.243747	0.591469	-0.0468612	0.00122321	0.0204557
GPC5	GPC5__Neurology	-0.0609109	4.14672e-06	2.47393e-05	-0.0188226	0.132602	0.461283	-0.0266691	0.027519	0.133602
GPHA2	GPHA2__Oncology_II	-0.0117748	0.533674	0.625624	-0.0191041	0.282402	0.634263	0.0264176	0.125298	0.322063
GPI	GPI__Inflammation_II	-0.029341	0.111316	0.171865	0.0149143	0.387916	0.721752	-0.00295758	0.859907	0.933159
GPIHBP1	GPIHBP1__Oncology_II	0.0206319	0.395225	0.493506	0.012038	0.598808	0.855901	0.0482897	0.029003	0.136767
GPNMB	GPNMB__Cardiometabolic	-0.00150293	0.938819	0.955338	0.0414923	0.0238947	0.241225	0.00910295	0.609691	0.782118
GPR158	GPR158__Neurology_II	-0.0799993	0.000984842	0.00307182	0.0242456	0.287397	0.635148	-0.011032	0.619032	0.786828
GPR37	GPR37__Cardiometabolic	-0.0240746	0.0918739	0.146914	-0.0335249	0.0127621	0.158246	-0.0361748	0.0054915	0.0515013
GRHPR	GRHPR__Cardiometabolic_II	0.0269159	0.295467	0.389466	0.019414	0.423032	0.750855	0.0608209	0.00947613	0.0731327
GRIK2	GRIK2__Neurology_II	-0.132485	1.55858e-09	2.1003e-08	-0.0115404	0.576629	0.846637	-0.0374695	0.062651	0.227049
GRN	GRN__Neurology	-0.00891674	0.50233	0.59491	0.00564602	0.652454	0.872452	0.00384068	0.751456	0.867665
GRP	GRP__Cardiometabolic_II	-0.00848666	0.676776	0.746713	-0.0312152	0.103536	0.418972	0.0194201	0.294715	0.522433
GRPEL1	GRPEL1__Oncology	0.070537	0.00496457	0.0124383	0.0448474	0.0581255	0.355411	0.0042024	0.854682	0.932625
GSN	GSN__Inflammation_II	0.041098	0.0163619	0.034254	0.0113994	0.478367	0.784725	0.0153402	0.325816	0.556937
GSR	GSR__Inflammation_II	-0.0195381	0.176017	0.253699	0.000128744	0.992415	0.995783	-0.0105841	0.421549	0.644395
GSTA1	GSTA1__Cardiometabolic	-0.0101143	0.697964	0.763415	-0.0129188	0.59841	0.855901	0.0143259	0.546639	0.743197
GSTP1	GSTP1__Neurology	0.0521183	0.0404512	0.0743659	-0.0290408	0.227196	0.575088	-0.00345354	0.881673	0.943533
GSTT2B	GSTT2B__Neurology_II	-0.0415889	0.114582	0.176124	0.000689724	0.977817	0.992785	0.00325688	0.892129	0.949598
GUCA2A	GUCA2A__Neurology	0.0849198	2.20767e-06	1.43189e-05	0.028547	0.091603	0.415506	0.0300519	0.0670714	0.231005
GUSB	GUSB__Cardiometabolic	-0.0590298	0.00760647	0.0179746	0.00814867	0.694838	0.882711	-0.0211743	0.294016	0.52186
GZMA	GZMA__Inflammation	-0.0615765	0.0120595	0.0264846	-0.0385898	0.0963109	0.418622	0.00635213	0.776617	0.882837
GZMB	GZMB__Inflammation	0.0565972	0.118126	0.180374	-0.00578102	0.865712	0.952146	0.00242588	0.941051	0.977479
HARS1	HARS1__Neurology	0.0742575	0.000420572	0.00140663	0.0369585	0.0631977	0.366151	0.0232096	0.227299	0.453099
HAVCR1	HAVCR1__Oncology	-0.00866443	0.716892	0.778596	-0.00496897	0.824791	0.934166	-0.0215035	0.323763	0.554794
HAVCR2	HAVCR2__Neurology	-0.0237322	0.0902152	0.144929	-0.00761824	0.563243	0.838821	0.0148906	0.243793	0.468028
HBEGF	HBEGF__Oncology	0.0579868	0.018706	0.0384652	-0.0324778	0.16269	0.513213	0.00748898	0.739288	0.865204
HCG22	HCG22__Cardiometabolic_II	-0.0327716	0.23737	0.323644	-0.0620446	0.0173977	0.196325	0.0113162	0.654551	0.812922
HEG1	HEG1__Inflammation_II	-0.0457736	0.00526743	0.0130557	-0.0448778	0.00357462	0.0740533	-0.0184158	0.21808	0.447774
HEPH	HEPH__Cardiometabolic_II	-0.0609246	8.90241e-06	4.7289e-05	-0.00383688	0.766354	0.910702	-0.00616727	0.622912	0.788151
HGF	HGF__Inflammation	-0.00903223	0.473657	0.569702	0.0265976	0.0255176	0.252989	-0.0165342	0.150262	0.356295
HGFAC	HGFAC__Inflammation_II	0.0615875	0.00315423	0.00837108	-0.0256387	0.191041	0.548997	-0.0113897	0.549663	0.74523
HIP1R	HIP1R__Neurology_II	0.00581563	0.780531	0.831448	0.0219321	0.259416	0.609255	-0.00373929	0.844144	0.926956
HLA-A	HLA-A__Neurology_II	0.0140407	0.567766	0.653991	0.0347945	0.131349	0.460164	0.0259214	0.247194	0.472596
HLA-DRA	HLA-DRA__Inflammation	-0.0167499	0.490929	0.584399	-0.0162285	0.478908	0.784725	0.0363709	0.100663	0.29048
HMCN2	HMCN2__Inflammation_II	0.0806318	0.000285544	0.000995816	0.0362073	0.084713	0.408001	-0.0114272	0.573225	0.761614
HMOX1	HMOX1__Cardiometabolic	0.00932241	0.605762	0.68805	-0.00120931	0.943461	0.980181	0.0287074	0.0811368	0.260087
HMOX2	HMOX2__Neurology	-0.009247	0.66066	0.734143	-0.013528	0.492691	0.795181	-0.0312855	0.103122	0.293305
HNMT	HNMT__Neurology	0.0420379	0.0154576	0.0327061	-0.00158222	0.922935	0.971467	0.0274981	0.0819607	0.260921
HRC	HRC__Cardiometabolic_II	-0.0765525	0.00010859	0.000425771	-0.0486886	0.00917123	0.136686	-0.0171298	0.342546	0.573527
HRG	HRG__Inflammation_II	0.0522116	0.00838102	0.0193919	-0.00761041	0.68284	0.879389	0.0216778	0.230793	0.453099
HS6ST1	HS6ST1__Oncology	-0.0340245	0.0223288	0.0446576	-0.00578301	0.681629	0.879389	-0.0192197	0.157387	0.368386
HS6ST2	HS6ST2__Inflammation_II	-0.0813948	3.36909e-06	2.09699e-05	-0.0184195	0.265866	0.615901	-0.0327315	0.0414181	0.171096
HSPA1A	HSPA1A__Inflammation	0.0342923	0.010967	0.024473	0.029781	0.0190611	0.213361	0.000819827	0.946889	0.980076
HSPA2	HSPA2__Oncology_II	-0.036503	0.0355573	0.0663354	-0.00543209	0.738193	0.89701	0.00333865	0.833068	0.918426
HSPB1	HSPB1__Cardiometabolic	0.136671	2.24211e-17	4.44579e-15	0.0490219	0.00136538	0.0403224	0.0327513	0.027901	0.134002
HSPB6	HSPB6__Oncology	0.10794	1.00723e-11	2.41041e-10	0.0260858	0.0828568	0.402116	0.00460433	0.752018	0.867665
HSPG2	HSPG2__Cardiometabolic	0.0902131	7.28134e-11	1.3298e-09	0.0338365	0.00984072	0.140831	0.0212351	0.0946602	0.280744
HTRA2	HTRA2__Oncology	-0.0429694	0.00202308	0.00571901	-0.00119817	0.927401	0.971467	-0.0318077	0.0124522	0.0855625
HYAL1	HYAL1__Cardiometabolic	0.017006	0.313892	0.411021	0.0035304	0.82447	0.934166	-0.0208733	0.175207	0.394785
HYOU1	HYOU1__Cardiometabolic	-0.0379139	0.000745774	0.00237962	-0.014389	0.174306	0.52595	-0.0290452	0.00461688	0.0474683
ICAM1	ICAM1__Cardiometabolic	0.0258346	0.0793952	0.131661	0.0245876	0.0767511	0.394606	0.0181284	0.177143	0.397213
ICAM2	ICAM2__Cardiometabolic	-0.0174386	0.161088	0.23493	-0.0038842	0.741311	0.89709	-0.000692941	0.951302	0.981019
ICAM3	ICAM3__Cardiometabolic	0.0331676	0.0721925	0.121754	0.0112278	0.517947	0.810577	0.00702925	0.676034	0.826869
ICAM5	ICAM5__Cardiometabolic	-0.108759	2.64873e-08	2.74101e-07	-0.0135251	0.464136	0.774304	-0.0518776	0.00374667	0.0412932
ICOSLG	ICOSLG__Oncology	-0.0730144	6.20401e-06	3.43074e-05	-0.0461798	0.0024752	0.0582301	-0.0383157	0.00951195	0.0731327
IDS	IDS__Inflammation	-0.0906769	0.00024064	0.000847735	-0.0145933	0.529351	0.81756	-0.0187556	0.405858	0.632246
IDUA	IDUA__Oncology	-0.0250639	0.321494	0.420182	-0.010653	0.6552	0.87444	-0.0357063	0.121556	0.317408
IFI30	IFI30__Oncology_II	-0.0155976	0.493688	0.586678	0.0412884	0.0537496	0.339111	0.0198133	0.340209	0.571684
IFNAR1	IFNAR1__Oncology_II	-0.079839	5.72646e-05	0.000237974	-0.0271971	0.145056	0.488683	0.0141238	0.436102	0.658662
IFNGR1	IFNGR1__Inflammation	-0.0666511	4.34942e-06	2.55278e-05	-0.0279984	0.0403291	0.314476	-0.019448	0.142779	0.347448
IFNGR2	IFNGR2__Neurology	-0.130374	6.62792e-10	9.89199e-09	-0.056986	0.00427452	0.0835638	-0.0345395	0.0744793	0.246136
IFNLR1	IFNLR1__Inflammation	-0.114911	1.57747e-08	1.72404e-07	-0.00234564	0.902506	0.965365	-0.0688434	0.000210953	0.00732005
IFNW1	IFNW1__Cardiometabolic_II	-0.0698368	0.00445408	0.011261	-0.0334896	0.148033	0.489213	-0.0210818	0.346872	0.57721
IGDCC4	IGDCC4__Cardiometabolic_II	0.00422828	0.740176	0.799506	0.00569945	0.633378	0.864433	0.000701046	0.951995	0.981019
IGF1R	IGF1R__Oncology	-0.0888389	1.52646e-09	2.07718e-08	-0.0230061	0.0967289	0.418622	-0.0393927	0.00346937	0.0404286
IGF2R	IGF2R__Neurology	-0.0504276	0.000772572	0.00244824	-0.0350724	0.0132797	0.161687	-0.0240638	0.0788076	0.255016
IGFBP1	IGFBP1__Cardiometabolic	0.0306154	0.104486	0.162776	0.0126334	0.475986	0.783388	-0.0348342	0.0426728	0.173187
IGFBP2	IGFBP2__Cardiometabolic	0.0720191	5.67249e-06	3.21364e-05	-0.00517582	0.729179	0.894082	0.0117398	0.418191	0.642049
IGFBP3	IGFBP3__Cardiometabolic	0.0415222	0.01493	0.0316863	0.0246979	0.124663	0.450607	0.0189921	0.22239	0.452606
IGFBP4	IGFBP4__Neurology	0.0463229	8.69383e-05	0.000349769	-0.013543	0.225825	0.575088	0.0110791	0.304512	0.532505
IGFBP6	IGFBP6__Cardiometabolic	0.0345985	0.0151076	0.0320144	-0.00752075	0.57516	0.846637	-0.00195672	0.880358	0.943533
IGFBP7	IGFBP7__Cardiometabolic	0.014507	0.549581	0.640486	0.0283968	0.212795	0.5671	-0.017546	0.427154	0.651528
IGFBPL1	IGFBPL1__Cardiometabolic	-0.00169025	0.920228	0.94125	0.0182497	0.245665	0.593115	0.00572163	0.709905	0.845608
IGLC2	IGLC2__Inflammation_II	0.0970684	1.38679e-05	6.94898e-05	0.0330583	0.116167	0.438514	0.0579554	0.00452275	0.0468476
IGLON5	IGLON5__Oncology_II	-0.0267709	0.16487	0.239372	0.00703149	0.697818	0.884541	0.022661	0.197692	0.424761
IGSF21	IGSF21__Cardiometabolic_II	-0.0820813	3.64488e-06	2.24849e-05	-0.012855	0.440765	0.755852	-0.00222523	0.890673	0.948775
IGSF3	IGSF3__Oncology	-0.118495	4.16036e-15	2.7498e-13	-0.0310319	0.0297067	0.279713	-0.063613	4.45281e-06	0.000475423
IGSF8	IGSF8__Cardiometabolic	-0.000555584	0.980169	0.985243	-0.0146185	0.488698	0.792461	-0.0393824	0.0531561	0.203252
IL10RB	IL10RB__Inflammation	0.0119447	0.388213	0.487196	0.0199902	0.12439	0.450607	0.0276249	0.0285674	0.135804
IL12A_IL12B	IL12A_IL12B__Oncology	-0.0642191	0.0148574	0.0315805	-0.00542255	0.82769	0.934166	-0.00885279	0.713136	0.845608
IL12B	IL12B__Inflammation	-0.0400935	0.0983404	0.155136	-0.0277216	0.226572	0.575088	-0.00924257	0.67615	0.826869
IL13RA1	IL13RA1__Oncology	-0.0215313	0.21011	0.292218	0.00164772	0.91879	0.971467	0.00158711	0.919484	0.965389
IL15	IL15__Inflammation	0.0359237	0.0156926	0.0331024	0.0122155	0.383085	0.718453	0.0206853	0.127137	0.324387
IL17D	IL17D__Inflammation	0.036976	0.045064	0.0813379	-0.0153132	0.378467	0.712977	-0.0154008	0.360012	0.588541
IL17RA	IL17RA__Neurology	-0.0357721	0.0503822	0.0895396	-0.0295984	0.0868268	0.408646	-0.038701	0.0202649	0.116758
IL17RB	IL17RB__Inflammation	-0.111929	1.28861e-07	1.13923e-06	-0.0245353	0.220718	0.572628	-0.0653523	0.00074371	0.014539
IL18	IL18__Inflammation	0.0438268	0.0452825	0.081626	0.0458193	0.0264889	0.257109	0.0543446	0.00646264	0.056416
IL18BP	IL18BP__Cardiometabolic	-0.0306243	0.00643136	0.0155518	-0.00942847	0.372643	0.708071	0.000564669	0.956118	0.981019
IL18R1	IL18R1__Inflammation	-0.0373107	0.0740801	0.124033	0.0150914	0.442197	0.756596	-0.00333526	0.861089	0.933159
IL19	IL19__Cardiometabolic	-0.0350793	0.100288	0.157822	-0.00999807	0.619634	0.862594	-0.0217269	0.264307	0.489145
IL1R1	IL1R1__Neurology	0.0375259	0.0076146	0.0179746	0.00475809	0.719335	0.893856	0.0109393	0.394109	0.620893
IL1R2	IL1R2__Inflammation	0.0519592	0.0077022	0.0181197	0.0089282	0.626821	0.864433	0.0033681	0.849916	0.93035
IL1RAP	IL1RAP__Neurology	0.0185856	0.379834	0.479718	0.0187304	0.346966	0.682143	-0.0366129	0.0576282	0.216184
IL1RL2	IL1RL2__Inflammation	-0.127723	7.05791e-10	1.0312e-08	-0.0258005	0.188635	0.54775	-0.0264923	0.163131	0.376122
IL1RN	IL1RN__Inflammation	0.125639	6.2103e-08	6.06332e-07	0.0846095	0.000108127	0.00577233	0.0757459	0.000358424	0.00938665
IL22	IL22__Oncology_II	-0.0442764	0.0600067	0.103465	0.0377465	0.0874307	0.408646	-0.00378896	0.859948	0.933159
IL2RA	IL2RA__Cardiometabolic	0.0332745	0.156547	0.22969	0.0114318	0.605103	0.859106	0.0486935	0.023006	0.119597
IL34	IL34__Neurology	0.0118476	0.647044	0.725277	0.0180473	0.457488	0.772367	0.033961	0.149343	0.356165
IL4R	IL4R__Inflammation	0.0222044	0.250441	0.339796	0.0222256	0.220616	0.572628	0.0161209	0.35997	0.588541
IL5RA	IL5RA__Inflammation	-0.000256468	0.992	0.994867	-0.0165703	0.491882	0.795181	0.00728387	0.754807	0.870159
IL6	IL6__Cardiometabolic	0.0975787	0.000149854	0.000560639	0.0242357	0.315609	0.658745	0.0736067	0.00194113	0.0269212
IL6	IL6__Inflammation	0.0756076	0.00388832	0.010069	0.0261	0.289303	0.635368	0.055277	0.0205715	0.116758
IL6	IL6__Neurology	0.0746839	0.00413119	0.010502	0.0307736	0.205548	0.563716	0.0646983	0.00588479	0.0533862
IL6	IL6__Oncology	0.0704381	0.00586681	0.0143678	0.0391021	0.112685	0.434462	0.0530994	0.0228395	0.119426
IL6R	IL6R__Cardiometabolic	-0.0537799	0.00256036	0.00702328	-0.00839326	0.618731	0.862594	0.0217606	0.181285	0.401313
IL6ST	IL6ST__Cardiometabolic	-0.0843281	7.38109e-09	8.75637e-08	-0.0141667	0.301723	0.647566	-0.0227316	0.0888858	0.271338
IL7R	IL7R__Neurology	0.00199574	0.928431	0.947546	-0.00413549	0.843706	0.939858	-0.028262	0.16273	0.375823
IMMT	IMMT__Oncology_II	-0.0364241	0.0480841	0.085785	-0.00269362	0.875627	0.957521	0.0291601	0.0826662	0.262565
IMPA1	IMPA1__Neurology	-0.0562893	0.00224495	0.00629329	-0.00831125	0.63203	0.864433	-0.0274446	0.102779	0.29293
INHBB	INHBB__Inflammation_II	0.020942	0.196583	0.27693	-0.0168644	0.268869	0.619189	-0.00527943	0.72089	0.85157
INPP1	INPP1__Oncology	-0.0225987	0.260159	0.351265	0.0112226	0.552418	0.829878	-0.01011	0.581042	0.768814
ISLR2	ISLR2__Neurology	-0.0728703	1.28263e-06	8.94618e-06	-0.0329992	0.0197441	0.217498	-0.0415776	0.00249382	0.0320502
ISM1	ISM1__Inflammation	0.00614768	0.723143	0.783546	0.00648909	0.69254	0.882711	0.000549075	0.972307	0.985082
ISM2	ISM2__Cardiometabolic_II	-0.0562139	7.25458e-05	0.000297031	-0.00439544	0.741328	0.89709	-0.0420824	0.00115185	0.0197378
ITGA5	ITGA5__Neurology	0.0146971	0.498265	0.5906	0.000290286	0.988677	0.994654	0.00246634	0.900795	0.95443
ITGAM	ITGAM__Neurology	0.00569427	0.774502	0.828964	0.0156468	0.402809	0.727027	0.00316856	0.861206	0.933159
ITGB1	ITGB1__Cardiometabolic	-0.0122739	0.418243	0.51556	0.0100851	0.481079	0.786499	-0.00412929	0.765212	0.876332
ITGB2	ITGB2__Cardiometabolic	-0.0201722	0.182957	0.260456	0.0205926	0.146508	0.489213	-0.00395858	0.774405	0.882837
ITGB5	ITGB5__Oncology	-0.0474333	0.00252281	0.00694775	0.0143218	0.333415	0.669456	-0.0162748	0.257347	0.480751
ITGBL1	ITGBL1__Cardiometabolic_II	0.0561789	0.00151618	0.00443978	0.0542581	0.00105151	0.0355973	0.0283648	0.0796188	0.257002
ITIH1	ITIH1__Inflammation_II	0.0113004	0.462514	0.558235	-0.0148768	0.303052	0.647774	0.0232859	0.0968631	0.283882
ITIH4	ITIH4__Inflammation_II	0.0716716	0.000569249	0.00186348	0.0302141	0.123122	0.450607	0.0299155	0.115522	0.310744
ITIH5	ITIH5__Oncology_II	-0.041861	0.105304	0.163676	-0.0289996	0.232728	0.579823	0.0129517	0.582685	0.769144
ITM2A	ITM2A__Inflammation	-0.0601133	0.000142071	0.000537317	-0.0326493	0.0278141	0.266248	-0.0274158	0.0573534	0.215736
JAM2	JAM2__Neurology	-0.0769862	8.23545e-08	7.68611e-07	-0.0169118	0.212867	0.5671	-0.0132289	0.314147	0.54243
JAM3	JAM3__Inflammation_II	-0.0455053	0.0123727	0.0268753	-0.0478372	0.00511759	0.0932414	-0.0323025	0.0512634	0.197649
KAZALD1	KAZALD1__Oncology	-0.0137823	0.490464	0.584347	-0.00989417	0.600276	0.855901	-0.0150615	0.408975	0.635195
KCNC4	KCNC4__Neurology_II	-0.0833862	0.00044808	0.00149145	-0.0331385	0.140968	0.479568	0.00540011	0.803741	0.905309
KDR	KDR__Oncology	0.0785594	5.75712e-07	4.46418e-06	0.00152848	0.917885	0.971467	0.00606701	0.673857	0.826249
KHK	KHK__Cardiometabolic_II	-0.0410375	0.0724816	0.122093	0.0292015	0.173801	0.52595	-0.0236418	0.255841	0.479989
KIAA0319	KIAA0319__Neurology_II	-0.0696714	1.11021e-06	7.92489e-06	-0.0170648	0.201032	0.563716	0.0126923	0.331943	0.562769
KIRREL2	KIRREL2__Neurology	-0.100336	5.74051e-07	4.46418e-06	-0.0245895	0.191675	0.549679	-0.0289379	0.114896	0.309662
KIT	KIT__Cardiometabolic	-0.0798849	1.96389e-06	1.29318e-05	-0.0160078	0.310333	0.655619	-0.00590896	0.700607	0.843402
KITLG	KITLG__Cardiometabolic	-0.00224418	0.838239	0.877433	0.0122716	0.237191	0.583726	-0.0139211	0.16476	0.377996
KLK1	KLK1__Oncology	-0.00778166	0.763997	0.818864	-0.00993732	0.683726	0.879389	-0.0296218	0.210895	0.44219
KLK10	KLK10__Oncology	0.00314721	0.848305	0.885964	-0.0271656	0.0800662	0.397413	-0.0118441	0.430728	0.654819
KLK11	KLK11__Oncology	0.0184507	0.475111	0.570462	-0.0183621	0.450807	0.764006	-0.0151184	0.521958	0.73032
KLK13	KLK13__Oncology	-0.0582368	0.0167366	0.034913	-0.0289557	0.206954	0.563716	-0.00213676	0.923499	0.966679
KLK15	KLK15__Oncology_II	-0.0798446	0.00041971	0.00140663	0.00656151	0.757858	0.906817	-0.0212837	0.303202	0.53204
KLK4	KLK4__Oncology	0.0457272	0.0330001	0.0621494	0.0252024	0.210832	0.5671	0.00801099	0.682435	0.830895
KLK6	KLK6__Oncology	0.0136606	0.45107	0.548235	0.0342737	0.0447027	0.323086	-0.0108739	0.511563	0.719401
KLK7	KLK7__Inflammation_II	-0.101064	9.8555e-06	5.08529e-05	-0.0493014	0.022076	0.232133	-0.0720033	0.000549651	0.0126327
KLK8	KLK8__Oncology	0.00717999	0.737597	0.797404	-0.0167152	0.409411	0.736091	0.00194911	0.920727	0.965512
KLKB1	KLKB1__Inflammation_II	0.056452	0.00699943	0.0167504	0.0084133	0.669255	0.879126	0.0255796	0.180904	0.401313
KLRB1	KLRB1__Inflammation	-0.0238083	0.298667	0.392938	0.00925271	0.669575	0.879126	0.00971171	0.64208	0.805065
KLRD1	KLRD1__Inflammation	-0.0189264	0.383133	0.482129	-0.00851793	0.677669	0.879389	-0.0287437	0.146323	0.352597
KRT18	KRT18__Oncology	0.037979	0.126822	0.191128	0.0180775	0.440624	0.755852	0.0304986	0.17889	0.398577
KYAT1	KYAT1__Cardiometabolic	-0.109216	1.98553e-10	3.40236e-09	-0.0176962	0.273111	0.623483	-0.0529033	0.000765272	0.0147527
L1CAM	L1CAM__Oncology	-0.10872	1.50697e-11	3.42898e-10	-0.0181064	0.234451	0.579823	-0.0752826	3.44927e-07	5.98448e-05
L3HYPDH	L3HYPDH__Cardiometabolic_II	-0.0168882	0.38312	0.482129	0.0268838	0.140827	0.479568	0.0217755	0.217519	0.447774
LACTB2	LACTB2__Cardiometabolic	0.0805815	1.59479e-06	1.07455e-05	0.0506053	0.00145075	0.0415719	0.0344525	0.0248262	0.12601
LAIR1	LAIR1__Inflammation	-0.0269255	0.120014	0.18267	-0.00778794	0.634854	0.865597	0.00690298	0.662252	0.820719
LAIR2	LAIR2__Neurology	-0.0128282	0.619379	0.70008	-0.0233409	0.33728	0.673077	-0.0281294	0.232426	0.454376
LAMA4	LAMA4__Inflammation	0.0473337	0.00271879	0.00738491	0.0105997	0.476354	0.783388	-0.00420166	0.770751	0.880489
LAMB1	LAMB1__Cardiometabolic_II	0.0550245	0.0202501	0.0410269	-0.0283706	0.202971	0.563716	0.0209288	0.332362	0.562769
LAMP1	LAMP1__Cardiometabolic_II	-0.0874765	2.37801e-05	0.000111887	-0.0120841	0.534666	0.81756	-0.022723	0.230326	0.453099
LAMP2	LAMP2__Neurology	-0.119858	5.02511e-10	7.84216e-09	-0.0218669	0.228567	0.575286	-0.0457609	0.00953994	0.0731327
LAYN	LAYN__Neurology	-0.0841696	5.54606e-06	3.15489e-05	-0.0279275	0.110015	0.43381	-0.0286555	0.0908779	0.274195
LBR	LBR__Neurology	0.112026	4.39698e-08	4.39065e-07	0.0383991	0.0475877	0.325378	0.0687999	0.000234261	0.00766964
LCAT	LCAT__Inflammation_II	-0.0498912	0.00117928	0.00360107	-0.00387644	0.788536	0.920511	0.0107308	0.444673	0.664516
LCN2	LCN2__Cardiometabolic	0.100181	8.58718e-07	6.30635e-06	0.0369624	0.0521108	0.339111	0.0312348	0.0933578	0.27807
LCP1	LCP1__Cardiometabolic_II	0.0681888	0.000209447	0.000745418	0.0331491	0.0557153	0.347792	0.0395242	0.0187305	0.11206
LDLR	LDLR__Cardiometabolic	-0.00661214	0.686546	0.752706	-0.0120617	0.433754	0.755644	0.0377638	0.01138	0.0831338
LECT2	LECT2__Cardiometabolic_II	0.094833	3.91358e-05	0.000169223	0.033733	0.120653	0.445285	0.0759018	0.000310564	0.00862125
LEFTY2	LEFTY2__Oncology	0.05836	0.0053779	0.0132585	0.0313907	0.111148	0.434462	0.0253224	0.185966	0.40842
LEG1	LEG1__Inflammation_II	-0.0160871	0.544999	0.636749	-0.0136191	0.585658	0.851197	0.00746118	0.758074	0.871754
LEPR	LEPR__Cardiometabolic	0.013869	0.549161	0.640486	0.00811556	0.709894	0.890388	-0.0387637	0.0662477	0.2303
LGALS1	LGALS1__Cardiometabolic	0.0378789	0.00303501	0.00814815	-0.00273246	0.820478	0.934166	-0.00151702	0.89655	0.95152
LGALS3	LGALS3__Cardiometabolic	0.0297789	0.0911851	0.146025	0.0128137	0.440186	0.755852	-0.00880853	0.583741	0.769144
LGALS3BP	LGALS3BP__Inflammation_II	0.0129807	0.419047	0.516094	-0.00926777	0.539771	0.822395	0.0303296	0.0384425	0.162072
LGALS4	LGALS4__Inflammation	0.0938931	8.97765e-07	6.49009e-06	0.0304512	0.0912355	0.415506	0.0324675	0.0633033	0.227129
LGALS7_LGALS7B	LGALS7_LGALS7B__Oncology	0.0456618	0.0884801	0.142471	0.0277888	0.271933	0.621817	0.0159051	0.516003	0.722717
LGALS8	LGALS8__Neurology	-0.0802295	9.14262e-07	6.57511e-06	-0.028357	0.064503	0.36753	-0.0373483	0.0123758	0.0855533
LGALS9	LGALS9__Inflammation	0.0272726	0.0457859	0.0822131	0.0273292	0.0335724	0.296806	0.0172459	0.166262	0.380184
LGMN	LGMN__Inflammation	-0.00195693	0.938713	0.955338	0.00563841	0.814132	0.933524	-0.0311686	0.179263	0.398746
LHPP	LHPP__Inflammation	-0.0368197	0.0295733	0.0566176	0.00865388	0.586783	0.85194	-0.012217	0.42893	0.65324
LIF	LIF__Neurology	0.0143245	0.585035	0.669439	-0.00975123	0.692224	0.882711	-0.0149892	0.530502	0.733516
LIFR	LIFR__Inflammation	-0.046122	0.00178526	0.00515163	-0.0181365	0.189821	0.548997	-0.0494297	0.000237604	0.00766964
LILRA2	LILRA2__Neurology	-0.0230638	0.222528	0.306722	-0.0277217	0.118747	0.442086	-0.0260783	0.130282	0.331159
LILRA3	LILRA3__Cardiometabolic_II	0.0168888	0.495025	0.587763	0.000823048	0.971799	0.988898	0.033759	0.135201	0.33691
LILRA5	LILRA5__Cardiometabolic	0.0851039	6.69106e-05	0.000276404	0.0429954	0.032498	0.291014	0.0669867	0.000582488	0.0126327
LILRA6	LILRA6__Cardiometabolic_II	0.0467351	0.0413113	0.0755468	0.027165	0.206678	0.563716	0.0203775	0.32964	0.562089
LILRB1	LILRB1__Cardiometabolic	0.010476	0.512787	0.604714	0.00843562	0.575334	0.846637	0.0182855	0.210026	0.44219
LILRB2	LILRB2__Cardiometabolic	0.0508098	0.0029762	0.00800575	0.0302948	0.0590794	0.358088	0.0437474	0.00502305	0.0501582
LILRB4	LILRB4__Inflammation	-0.0104297	0.630262	0.710068	0.00312317	0.878422	0.957521	0.0190552	0.334739	0.565229
LILRB5	LILRB5__Cardiometabolic	0.0418496	0.0867903	0.140895	0.0392381	0.088604	0.411711	-0.00153496	0.945086	0.97894
LIPF	LIPF__Cardiometabolic_II	-0.0101431	0.680294	0.748215	-0.00138491	0.952418	0.980803	0.0184142	0.411266	0.636385
LMOD1	LMOD1__Cardiometabolic_II	0.083447	1.11337e-06	7.92489e-06	0.0119968	0.463126	0.774108	0.016067	0.304618	0.532505
LMOD1	LMOD1__Inflammation_II	0.080778	1.73004e-05	8.48517e-05	0.0149049	0.396736	0.725379	0.0139651	0.417534	0.642049
LMOD1	LMOD1__Neurology_II	0.0796572	2.07185e-05	9.91632e-05	0.0185017	0.298427	0.644193	0.0100998	0.525358	0.731034
LMOD1	LMOD1__Oncology_II	0.0623218	0.000340983	0.0011715	0.0349706	0.0302273	0.279713	0.0250789	0.142682	0.347448
LPA	LPA__Inflammation_II	0.0617335	0.0185976	0.0383533	0.0812686	0.000994189	0.0344983	0.0533139	0.0259319	0.129473
LPL	LPL__Cardiometabolic	-0.0376173	0.0260979	0.0505436	-0.00445456	0.780078	0.918646	-0.00784177	0.611265	0.783312
LPO	LPO__Neurology	-0.0849642	0.000117425	0.000457244	-0.026532	0.2038	0.563716	-0.0246965	0.220745	0.451244
LRFN2	LRFN2__Neurology_II	-0.0908351	7.39465e-06	3.99001e-05	-0.0402411	0.0350741	0.300512	-0.00838525	0.651451	0.811932
LRG1	LRG1__Inflammation_II	0.0705288	0.00185231	0.00531199	0.0222106	0.296953	0.644018	0.0526552	0.010913	0.0805704
LRIG1	LRIG1__Oncology	-0.0992149	2.89294e-08	2.9525e-07	-0.0165709	0.325552	0.66256	-0.0476137	0.00363368	0.0407765
LRP1	LRP1__Oncology	-0.0802902	2.16121e-07	1.81803e-06	-0.00683539	0.641112	0.866387	-0.0448849	0.00153643	0.0239428
LRP11	LRP11__Cardiometabolic	-0.0861844	9.27559e-13	2.73926e-11	-0.0253521	0.0262237	0.256328	-0.0412994	0.000190115	0.00676614
LRPAP1	LRPAP1__Neurology	-0.00275683	0.835144	0.876838	-0.015079	0.227439	0.575088	-0.0205539	0.0886184	0.271338
LRRC25	LRRC25__Oncology	-0.0105359	0.663832	0.736005	-0.0103442	0.651027	0.872226	-0.0138031	0.532638	0.733516
LRRN1	LRRN1__Inflammation	-0.0890128	7.29511e-10	1.05475e-08	-0.0162306	0.233826	0.579823	-0.02678	0.0431955	0.174797
LRTM2	LRTM2__Neurology_II	-0.126498	1.4409e-13	5.26307e-12	-0.0273363	0.0895522	0.414223	-0.0324307	0.0393286	0.163928
LTA	LTA__Inflammation	0.0358052	0.327342	0.42622	-0.028068	0.415701	0.742335	0.0164347	0.616438	0.785689
LTBP2	LTBP2__Cardiometabolic	0.144524	7.55071e-26	5.24019e-23	0.0735619	1.63383e-08	5.6694e-06	0.0509686	6.07831e-05	0.00337468
LTBP3	LTBP3__Oncology	-0.0430389	0.00381176	0.00997172	-0.0117095	0.401525	0.727027	-0.00736804	0.587667	0.770997
LTBR	LTBR__Inflammation	-0.0113278	0.380865	0.480146	0.00246915	0.839816	0.938538	-0.0107911	0.360056	0.588541
LUZP2	LUZP2__Oncology_II	-0.0329842	0.0502582	0.0894338	0.00668465	0.671247	0.879126	0.0219644	0.152925	0.360373
LY6D	LY6D__Inflammation	0.115603	8.92281e-09	1.03207e-07	0.0236463	0.211649	0.5671	0.0371122	0.0439071	0.176647
LY75	LY75__Inflammation	-0.0221647	0.296423	0.390356	-0.00115201	0.953814	0.980803	0.0120722	0.532697	0.733516
LY9	LY9__Inflammation	0.0348885	0.109303	0.169177	-0.000383043	0.985135	0.994113	0.0473403	0.0171408	0.105272
LYPD3	LYPD3__Oncology	0.015005	0.490106	0.584347	-0.0256147	0.212461	0.5671	-0.00457399	0.817833	0.912336
LYVE1	LYVE1__Inflammation_II	-0.0104155	0.558515	0.646118	-0.00783336	0.641036	0.866387	0.00679656	0.675803	0.826869
LYZL2	LYZL2__Oncology_II	-0.12067	2.67094e-06	1.67749e-05	-0.0393038	0.104936	0.422179	0.0099904	0.67115	0.823658
M6PR	M6PR__Cardiometabolic_II	-0.0951852	0.000170906	0.000626292	-0.0200207	0.399814	0.727027	-0.0342266	0.138418	0.340646
MAG	MAG__Neurology_II	0.0185221	0.368292	0.466839	-0.00687121	0.724181	0.894082	0.0432102	0.021437	0.117144
MAMDC2	MAMDC2__Cardiometabolic_II	0.0584889	0.000352266	0.0012043	0.042967	0.00520038	0.0932414	0.024004	0.108047	0.301143
MAN1A2	MAN1A2__Cardiometabolic_II	-0.0876712	8.58266e-09	1.00107e-07	-0.0255738	0.0722711	0.390581	-0.00419249	0.763506	0.8751
MAN2B2	MAN2B2__Cardiometabolic_II	-0.05134	0.0347003	0.0649987	-0.0222392	0.331884	0.668584	-0.0503131	0.0232427	0.120265
MANEAL	MANEAL__Oncology_II	-0.075538	0.000479865	0.00159343	-0.016554	0.416092	0.742335	-0.00739844	0.708496	0.845608
MANF	MANF__Inflammation	-0.00323731	0.831919	0.874775	0.00407671	0.775492	0.918416	0.00742093	0.593707	0.77327
MANSC1	MANSC1__Oncology	-0.0692564	1.33453e-08	1.48186e-07	-0.0222763	0.052883	0.339111	-0.0313349	0.00507405	0.0503056
MAP1LC3A	MAP1LC3A__Neurology_II	-0.03728	0.166501	0.241487	-0.0391929	0.124144	0.450607	-0.0124531	0.61288	0.783312
MAP2K1	MAP2K1__Oncology_II	0.0164878	0.328183	0.426915	0.0480994	0.00241034	0.0576819	0.0144871	0.345775	0.576845
MAPT	MAPT__Neurology	-0.031925	0.0996971	0.157071	0.011688	0.519249	0.810577	-0.0166076	0.347657	0.57721
MARCO	MARCO__Cardiometabolic	0.0346365	0.0538536	0.0946187	-0.0178071	0.293344	0.639187	-0.0120085	0.463522	0.682258
MARS1	MARS1__Inflammation_II	0.00278695	0.841981	0.880022	0.00130069	0.921569	0.971467	-0.00936437	0.461865	0.68054
MATN2	MATN2__Inflammation	0.0760763	4.35398e-06	2.55278e-05	0.00541846	0.728135	0.894082	-0.0246455	0.103742	0.294467
MATN3	MATN3__Neurology	0.00249067	0.857726	0.892446	0.00167447	0.897523	0.964959	-0.0191306	0.131087	0.332024
MB	MB__Cardiometabolic	0.0453613	0.0669791	0.114315	0.0208839	0.370843	0.708019	0.069949	0.00192198	0.0269212
MBL2	MBL2__Inflammation_II	0.103319	1.8696e-05	9.04182e-05	0.0306232	0.178716	0.532802	0.0427485	0.0528395	0.202825
MCAM	MCAM__Cardiometabolic	-0.0633697	0.000171197	0.000626292	-0.0213488	0.17888	0.532802	-0.0269766	0.0799146	0.257358
MCFD2	MCFD2__Cardiometabolic	-0.0156758	0.421128	0.518197	-0.00951392	0.605954	0.859106	-0.0327778	0.0650386	0.227862
MDGA1	MDGA1__Neurology	-0.0818399	4.58117e-06	2.66053e-05	-0.00408928	0.807361	0.929973	-0.0331649	0.0422951	0.172157
MDH1	MDH1__Inflammation_II	-0.0816808	2.48102e-06	1.57245e-05	-0.0189138	0.244584	0.592466	-0.0389869	0.0136393	0.0910161
MDK	MDK__Oncology	-0.0207754	0.293807	0.388016	-0.0160133	0.392073	0.722705	-0.0328506	0.0692183	0.235478
MEGF10	MEGF10__Inflammation	-0.0881614	8.62544e-08	7.92855e-07	-0.0176007	0.26007	0.609759	-0.0535289	0.000381877	0.00963719
MEGF11	MEGF11__Cardiometabolic_II	-0.0601978	0.00131791	0.00393388	-0.0107201	0.543177	0.823546	-0.0246746	0.149234	0.356165
MEGF9	MEGF9__Cardiometabolic	-0.102719	9.81946e-13	2.83946e-11	-0.0284244	0.0361217	0.305713	-0.0163664	0.215841	0.445589
MELTF	MELTF__Cardiometabolic_II	-0.109251	9.63218e-09	1.09586e-07	-0.0236835	0.187814	0.547659	-0.0391161	0.0248751	0.12601
MENT	MENT__Inflammation_II	-0.00927269	0.591937	0.675665	-0.00706158	0.663064	0.876508	0.0138487	0.379301	0.605812
MEPE	MEPE__Inflammation	-0.0194517	0.336352	0.435094	-0.0238515	0.211789	0.5671	0.0112982	0.540338	0.739635
MERTK	MERTK__Inflammation	-0.0509262	0.00768433	0.0181084	-0.0204674	0.253789	0.604219	-0.0260529	0.134959	0.33691
MESD	MESD__Neurology	-0.0246421	0.0981614	0.155136	-0.0162369	0.248504	0.597548	0.00658396	0.628098	0.793266
MET	MET__Cardiometabolic	-0.0950887	9.25049e-14	3.66848e-12	-0.0290042	0.0160625	0.185625	-0.0369487	0.00160766	0.0239938
METAP2	METAP2__Oncology	0.00498119	0.786619	0.836649	0.0314893	0.0692815	0.38009	0.00640518	0.7028	0.843465
MFAP3	MFAP3__Cardiometabolic	-0.019368	0.459839	0.556457	0.0234622	0.343874	0.678943	-0.00760154	0.750666	0.867547
MFAP4	MFAP4__Inflammation_II	-0.0365328	0.17414	0.251254	-0.0263077	0.297694	0.644193	-0.0226602	0.354693	0.584002
MFAP5	MFAP5__Cardiometabolic	0.0372979	0.0869252	0.140949	-0.00863022	0.673912	0.879126	0.0129247	0.515359	0.722717
MFGE8	MFGE8__Neurology	-0.161059	9.95795e-15	5.75902e-13	-0.0526127	0.00750225	0.122507	-0.101564	1.00311e-07	2.78463e-05
MIA	MIA__Oncology	0.0385317	0.10061	0.15815	0.013809	0.530946	0.81756	-0.0193232	0.367595	0.595415
MICB_MICA	MICB_MICA__Inflammation	0.00274676	0.916669	0.938301	0.0316929	0.199492	0.563716	0.00962963	0.686973	0.835285
MIF	MIF__Neurology	-0.0162183	0.256808	0.347755	0.0106731	0.428007	0.754178	-0.0188351	0.148742	0.356165
MILR1	MILR1__Inflammation	0.00450977	0.776456	0.829615	0.0224368	0.135295	0.466971	0.0127199	0.379724	0.605812
MITD1	MITD1__Neurology	-0.00115327	0.965903	0.974327	0.00229807	0.927913	0.971467	0.0228311	0.35355	0.582812
MME	MME__Oncology	-0.0202206	0.362004	0.460746	-0.00227281	0.913494	0.971467	-0.046146	0.0225584	0.119426
MMP1	MMP1__Inflammation	0.140609	2.21008e-08	2.32393e-07	0.0538055	0.0234162	0.240054	0.0867121	0.000161256	0.0060493
MMP10	MMP10__Inflammation	0.0395731	0.0277883	0.0535697	0.038352	0.0235211	0.240054	-0.0306667	0.0615701	0.225486
MMP12	MMP12__Oncology	0.211149	5.05778e-22	1.75505e-19	0.153991	1.2109e-13	1.68073e-10	0.141244	2.11002e-12	2.92871e-09
MMP3	MMP3__Neurology	-0.0489699	0.00745471	0.0177598	-0.0104245	0.546806	0.826627	-0.0203846	0.22238	0.452606
MMP7	MMP7__Cardiometabolic	0.104109	0.00176983	0.00511775	0.0510091	0.106896	0.426357	0.0466304	0.124376	0.321478
MMP8	MMP8__Neurology	0.129694	1.67451e-07	1.45264e-06	0.0701851	0.00264351	0.0601506	0.0701852	0.00193873	0.0269212
MOCS2	MOCS2__Inflammation_II	-0.0200455	0.124866	0.189408	-0.0141762	0.248835	0.597548	-0.0171203	0.150157	0.356295
MOG	MOG__Oncology	0.0135831	0.604139	0.686769	0.0242605	0.325286	0.66256	-0.0272308	0.254536	0.479989
MRC1	MRC1__Inflammation_II	0.0334861	0.0670405	0.114315	-0.00465531	0.786056	0.919872	0.033866	0.042204	0.172157
MSLN	MSLN__Oncology	-0.0633512	0.00586927	0.0143678	-0.00388621	0.858448	0.948668	-0.0132196	0.529218	0.733516
MSMB	MSMB__Cardiometabolic	0.0585038	0.0103487	0.0232427	0.0270856	0.207535	0.563716	0.0581804	0.00515122	0.0507085
MSR1	MSR1__Neurology	0.0847149	1.18282e-07	1.05241e-06	0.0308624	0.041348	0.317646	0.0289695	0.0470714	0.185611
MSRA	MSRA__Oncology	0.0233591	0.265753	0.357774	-0.00308514	0.876201	0.957521	-0.025331	0.186617	0.409001
MST1	MST1__Inflammation_II	0.0719001	0.00158205	0.00460355	0.00793937	0.711096	0.890388	0.0308082	0.138233	0.340646
MSTN	MSTN__Cardiometabolic	-0.00714354	0.760622	0.815876	-0.0250939	0.256827	0.60569	-0.0197096	0.357131	0.587007
MXRA8	MXRA8__Inflammation_II	0.0225808	0.104265	0.162776	0.00696982	0.595407	0.855901	0.00793708	0.530736	0.733516
MYBPC1	MYBPC1__Cardiometabolic_II	0.0270663	0.240782	0.327652	-0.0105195	0.628552	0.864433	0.0270874	0.198085	0.424948
MYDGF	MYDGF__Cardiometabolic_II	-0.0314601	0.0555287	0.0969482	0.0132261	0.391765	0.722705	0.0179291	0.23156	0.453963
MYH9	MYH9__Cardiometabolic_II	0.0371811	0.142034	0.210848	0.0289481	0.226951	0.575088	0.0129831	0.57475	0.762671
MYL3	MYL3__Cardiometabolic_II	0.0544865	0.0224828	0.044772	0.00815445	0.716787	0.891487	0.0312922	0.150211	0.356295
MYOC	MYOC__Neurology	-0.00607309	0.780459	0.831448	-0.042688	0.037633	0.307094	-0.0137863	0.487859	0.700257
MYOM3	MYOM3__Inflammation_II	0.0167825	0.489195	0.583837	-0.00586104	0.797572	0.926385	-0.0170449	0.440607	0.66402
MZB1	MZB1__Inflammation	0.0915466	3.00279e-05	0.000134448	0.0393184	0.056945	0.351287	0.0333651	0.0960294	0.282391
NAAA	NAAA__Neurology	-0.0299887	0.167122	0.242135	-0.00215949	0.915955	0.971467	-0.0166223	0.401353	0.628047
NADK	NADK__Cardiometabolic	0.0460949	0.0147314	0.0313606	0.0176329	0.322589	0.659932	-0.00738707	0.668488	0.822754
NAGPA	NAGPA__Inflammation_II	-0.0538129	0.00076282	0.00242529	-0.0377768	0.0117478	0.150982	-0.0204193	0.159614	0.372934
NBL1	NBL1__Oncology	0.0160042	0.345303	0.443778	0.0192984	0.227206	0.575088	-0.0133506	0.388939	0.616969
NCAM1	NCAM1__Cardiometabolic	-0.0638006	2.04441e-07	1.75163e-06	-0.00652573	0.572136	0.846637	-0.0187708	0.0949922	0.281128
NCAM2	NCAM2__Neurology	-0.0538153	0.000108118	0.000425122	-0.0265938	0.041783	0.318653	-0.0430207	0.000693056	0.0139415
NCAN	NCAN__Neurology	0.0857273	0.00158203	0.00460355	0.0275283	0.281699	0.633708	0.0174169	0.481649	0.693849
NCR3LG1	NCR3LG1__Oncology_II	-0.0962783	6.55264e-10	9.88594e-09	-0.0418979	0.00395959	0.0796509	-0.00712183	0.618444	0.786801
NCS1	NCS1__Oncology	-0.0610962	4.69739e-07	3.7257e-06	-0.0227888	0.0471038	0.323663	-0.0304827	0.00599815	0.0537125
NDRG1	NDRG1__Neurology	0.00884703	0.65333	0.727786	0.0116454	0.526263	0.81756	-0.00492174	0.784042	0.888708
NDST1	NDST1__Oncology_II	-0.0413407	0.0390264	0.0719371	-0.0244212	0.192821	0.551805	0.0153746	0.400074	0.626753
NECTIN1	NECTIN1__Inflammation_II	-0.0936199	1.42378e-05	7.08316e-05	-0.0196541	0.333763	0.669456	-0.0271165	0.170349	0.388251
NECTIN2	NECTIN2__Cardiometabolic	-0.00976003	0.367917	0.46679	-0.00430608	0.673629	0.879126	-0.00627369	0.525629	0.731034
NECTIN4	NECTIN4__Oncology	0.11402	3.61009e-09	4.51424e-08	0.0937634	2.96011e-07	5.13579e-05	0.104332	3.40323e-09	1.57456e-06
NEFL	NEFL__Neurology	0.120919	6.31132e-15	3.98187e-13	0.0752088	2.90898e-07	5.13579e-05	0.0406797	0.00431422	0.0453647
NELL1	NELL1__Oncology	-0.116377	1.96248e-11	4.12715e-10	-0.0229286	0.161661	0.512296	-0.060876	0.000132247	0.00592124
NELL2	NELL2__Inflammation	0.10448	1.30595e-06	9.06331e-06	0.0272069	0.179587	0.533763	0.0279628	0.156965	0.36802
NEO1	NEO1__Neurology_II	-0.0365411	0.0522637	0.0920584	-0.0134802	0.442649	0.756596	-0.00240558	0.888747	0.947621
NFASC	NFASC__Inflammation	-0.0729897	0.000413293	0.00139236	-0.0172667	0.373931	0.708071	-0.0354402	0.0604752	0.223839
NGFR	NGFR__Cardiometabolic_II	0.00310571	0.882556	0.912808	0.0219474	0.265721	0.615901	0.0406513	0.0338716	0.14925
NHLRC3	NHLRC3__Inflammation_II	-0.0969989	4.74336e-07	3.74078e-06	-0.0168843	0.352665	0.689435	-0.031597	0.071411	0.240579
NID1	NID1__Cardiometabolic	0.0290307	0.026761	0.051661	0.0122599	0.320442	0.659932	-0.00027213	0.981853	0.991136
NID2	NID2__Neurology	0.022124	0.248195	0.337079	-0.0181845	0.315161	0.658745	-0.0169819	0.331075	0.562496
NIT1	NIT1__Cardiometabolic_II	0.0641064	0.00966143	0.0219628	0.0483423	0.0384428	0.307094	0.0418444	0.0638023	0.227129
NIT2	NIT2__Cardiometabolic_II	-0.0292255	0.163617	0.238151	0.0148039	0.453652	0.766954	0.00430813	0.821358	0.912336
NLGN1	NLGN1__Neurology_II	-0.0213576	0.388795	0.487487	-0.0114397	0.625606	0.864433	-0.0108716	0.631143	0.796387
NME3	NME3__Inflammation	-0.000964873	0.945611	0.960367	-0.00402488	0.760084	0.907642	0.00890622	0.489769	0.702272
NOMO1	NOMO1__Neurology	-0.0911513	2.09103e-10	3.53945e-09	-0.0238197	0.0800712	0.397413	-0.0524049	6.59321e-05	0.00351976
NOS1	NOS1__Neurology	-0.0190238	0.18073	0.257815	-0.00347705	0.79501	0.924957	-0.0129802	0.316483	0.545688
NOTCH1	NOTCH1__Cardiometabolic	-0.0754833	2.9322e-09	3.73384e-08	-0.0225639	0.0598844	0.359826	-0.0191483	0.100246	0.289877
NOTCH2	NOTCH2__Cardiometabolic_II	0.0197136	0.407607	0.505142	0.0220069	0.32748	0.663565	0.0369505	0.0889357	0.271338
NOTCH3	NOTCH3__Cardiometabolic	-0.0366194	0.00261797	0.00715305	0.00884473	0.441095	0.755852	-0.0218564	0.0489646	0.190372
NPC2	NPC2__Cardiometabolic_II	-0.0141304	0.517791	0.610096	-0.00191974	0.925558	0.971467	-0.00849973	0.669342	0.822754
NPDC1	NPDC1__Cardiometabolic	-0.0456166	0.0607722	0.104655	-0.012248	0.594423	0.855901	-0.0595793	0.00723523	0.0606777
NPPC	NPPC__Inflammation	-0.0627992	0.00531644	0.0131319	0.00475299	0.822474	0.934166	-0.0468411	0.0226725	0.119426
NPTN	NPTN__Oncology	-0.116572	5.11298e-11	9.59029e-10	-0.0431134	0.00984193	0.140831	-0.0467409	0.00409363	0.0437074
NPTX1	NPTX1__Neurology	-0.129444	1.74003e-16	1.85781e-14	-0.0408543	0.00587716	0.10071	-0.073706	3.19675e-07	5.98448e-05
NPTX2	NPTX2__Cardiometabolic_II	-0.137188	1.28131e-15	9.88029e-14	-0.0547849	0.000750063	0.0289216	-0.0599128	0.000145749	0.00600196
NPTXR	NPTXR__Cardiometabolic	0.112601	5.34625e-06	3.06636e-05	0.05262	0.0240209	0.241225	0.0173538	0.44318	0.664516
NPY	NPY__Oncology	-0.0830663	1.26042e-05	6.38489e-05	-0.0164146	0.361698	0.700922	-0.0310424	0.0743601	0.246136
NRCAM	NRCAM__Cardiometabolic	0.0211976	0.402553	0.501115	0.00653824	0.783841	0.919253	-0.00866767	0.707344	0.845608
NRGN	NRGN__Inflammation_II	-0.0929132	6.41271e-08	6.13851e-07	-0.0244036	0.129921	0.460164	-0.0385659	0.0141402	0.092144
NRP1	NRP1__Cardiometabolic	-0.0159424	0.354747	0.453397	-0.0130286	0.421975	0.749937	-0.0115845	0.460924	0.679876
NRP2	NRP2__Neurology	-0.00666192	0.555952	0.645202	-0.0154651	0.146871	0.489213	-0.00771391	0.454722	0.675031
NRXN3	NRXN3__Neurology_II	-0.101367	5.39777e-06	3.08317e-05	-0.0445635	0.0344428	0.297951	-0.0434098	0.0334251	0.148224
NSFL1C	NSFL1C__Neurology	0.0294304	0.0469817	0.0840343	0.0194124	0.163831	0.514475	0.000584952	0.965456	0.983872
NT5C	NT5C__Cardiometabolic_II	0.0272416	0.1876	0.266519	0.0557663	0.00408141	0.0809286	0.0207962	0.270196	0.496074
NT5C1A	NT5C1A__Neurology_II	0.0839367	3.19742e-05	0.000142701	0.0309204	0.102164	0.418972	0.0587508	0.0013944	0.0225049
NT5E	NT5E__Oncology	-0.0986971	1.07357e-07	9.61366e-07	-0.00263106	0.880947	0.957521	-0.0470481	0.00572688	0.0524715
NTRK2	NTRK2__Cardiometabolic	-0.111413	4.03948e-11	8.00972e-10	-0.0260794	0.101127	0.418972	-0.0378578	0.0144233	0.0926832
NTRK3	NTRK3__Neurology	-0.103774	7.30207e-14	3.16727e-12	-0.0341009	0.00892365	0.136686	-0.0358617	0.00484358	0.0490721
NUCB2	NUCB2__Oncology	-0.0130496	0.325907	0.425029	-0.0209725	0.0954452	0.418622	-0.0126598	0.296201	0.524236
NUDC	NUDC__Inflammation	0.0665418	0.000408489	0.00138289	0.0111479	0.531141	0.81756	0.0124131	0.470495	0.687418
NUDT5	NUDT5__Neurology	-0.0402557	0.00779532	0.0182769	-0.0204972	0.147578	0.489213	-0.0274967	0.0464111	0.184053
NXPH1	NXPH1__Neurology	-0.0523014	0.00120947	0.00366538	-0.00754247	0.619243	0.862594	-0.0237625	0.107133	0.2998
NXPH3	NXPH3__Inflammation_II	0.0143339	0.606579	0.688416	0.00623659	0.812179	0.933524	-0.00102352	0.967897	0.984206
OBP2B	OBP2B__Neurology	-0.044609	0.0850486	0.139043	-0.0164741	0.500629	0.800952	-0.0361689	0.125928	0.322488
OCLN	OCLN__Neurology_II	-0.0258593	0.250894	0.34008	0.0177561	0.402099	0.727027	0.0255181	0.214577	0.445589
OGFR	OGFR__Oncology	0.0204653	0.313799	0.411021	0.0426398	0.025858	0.254545	0.0152957	0.409469	0.635195
OGN	OGN__Neurology	-0.00749811	0.652618	0.727577	-0.0326279	0.0381811	0.307094	-0.00527039	0.728786	0.856524
OLFM4	OLFM4__Inflammation_II	0.0539018	0.0239003	0.0473232	0.0402223	0.0728449	0.390581	0.00618595	0.776185	0.882837
OLR1	OLR1__Cardiometabolic	-0.0664834	6.69165e-07	5.1315e-06	0.00588554	0.641676	0.866387	-0.0201861	0.0990974	0.287155
OMD	OMD__Inflammation	0.017757	0.38718	0.48634	0.00306647	0.874471	0.957228	-0.03476	0.0636246	0.227129
OMG	OMG__Oncology	-0.0125172	0.647879	0.725277	0.0280302	0.278037	0.628527	-0.0436253	0.0810219	0.260087
OMP	OMP__Neurology_II	0.0389683	0.11675	0.178468	0.0296109	0.206525	0.563716	0.00726781	0.748756	0.867547
ORM1	ORM1__Inflammation_II	0.0467702	0.0519443	0.0917287	0.00222737	0.921434	0.971467	0.0508748	0.0204671	0.116758
OSCAR	OSCAR__Inflammation	0.0209864	0.130317	0.195547	0.0166988	0.200742	0.563716	-0.00471987	0.709252	0.845608
OSMR	OSMR__Cardiometabolic	0.000626182	0.964068	0.973999	-0.0200582	0.12591	0.452754	0.0114616	0.365851	0.594472
OXCT1	OXCT1__Cardiometabolic_II	-0.0286653	0.238875	0.325377	-0.00567438	0.804349	0.929312	0.000375164	0.986495	0.992799
OXT	OXT__Neurology	0.0837184	1.96586e-06	1.29318e-05	0.00650826	0.695103	0.882711	0.0293779	0.0678839	0.233011
P4HB	P4HB__Oncology	-0.0242804	0.018624	0.0383533	-0.00931821	0.338959	0.674034	-0.0154317	0.101833	0.29143
PADI2	PADI2__Inflammation	0.033747	0.167894	0.243	-0.00235914	0.918553	0.971467	-0.0108811	0.62581	0.791097
PAG1	PAG1__Cardiometabolic	-0.0293719	0.12822	0.192607	0.0288264	0.113395	0.434462	-0.0432723	0.0140326	0.0921163
PALM	PALM__Oncology_II	-0.08631	6.06315e-08	5.96854e-07	-0.0264032	0.0741154	0.390581	-0.00540636	0.71109	0.845608
PALM2	PALM2__Neurology_II	0.123186	1.74437e-11	3.83413e-10	0.0682312	8.02727e-05	0.00506448	0.0583335	0.000506476	0.0123331
PAM	PAM__Cardiometabolic	-0.112592	5.56383e-14	2.5742e-12	-0.0236378	0.0956066	0.418622	-0.0322407	0.0191054	0.113381
PAMR1	PAMR1__Neurology	0.0278417	0.0514067	0.0909423	-0.016971	0.206191	0.563716	-0.0153104	0.240378	0.464687
PAPPA	PAPPA__Inflammation	0.0462934	0.0817012	0.134681	0.00699611	0.780674	0.918646	0.000106118	0.996509	0.996509
PARK7	PARK7__Neurology	-0.0178517	0.210622	0.292636	0.00561908	0.673406	0.879126	-0.00857575	0.50974	0.718294
PAXX	PAXX__Inflammation_II	0.0107849	0.474787	0.570462	-0.00682082	0.630459	0.864433	0.00919538	0.503554	0.714655
PBXIP1	PBXIP1__Oncology_II	0.0102374	0.54575	0.637091	-0.0157007	0.322834	0.659932	0.0275638	0.0741241	0.246134
PCBD1	PCBD1__Inflammation_II	0.0586362	0.000496345	0.0016403	0.0225706	0.156352	0.504547	0.00979871	0.524037	0.731034
PCDH1	PCDH1__Inflammation	-0.0614366	4.63696e-05	0.000196735	-0.0231046	0.102547	0.418972	-0.0349425	0.0112101	0.0823259
PCDH12	PCDH12__Neurology_II	-0.0196226	0.40711	0.504976	0.0138582	0.534823	0.81756	-0.00175781	0.935088	0.974401
PCDH17	PCDH17__Cardiometabolic	-0.105971	3.80466e-12	9.77939e-11	-0.00850911	0.555312	0.831471	-0.0528594	0.000157419	0.0060493
PCDH7	PCDH7__Oncology_II	-0.0969259	1.89926e-10	3.30446e-09	-0.044385	0.00172208	0.045099	-0.0193997	0.164284	0.377804
PCDH9	PCDH9__Oncology_II	-0.111646	4.47516e-13	1.47893e-11	-0.00822558	0.569719	0.845515	-0.0293769	0.0381166	0.161792
PCDHB15	PCDHB15__Oncology_II	-0.0304793	0.135383	0.202519	-0.00444011	0.817042	0.933524	0.0428951	0.0211048	0.116758
PCOLCE	PCOLCE__Cardiometabolic	0.0312319	0.0192682	0.0394458	-0.00324846	0.796578	0.926005	0.00779327	0.522621	0.730511
PCSK9	PCSK9__Cardiometabolic	-0.0110202	0.580738	0.665619	0.00326987	0.862167	0.95103	0.0128793	0.478787	0.693849
PDCD1LG2	PDCD1LG2__Oncology	-0.0192631	0.428495	0.525399	-0.00144175	0.949947	0.980803	0.00509677	0.818453	0.912336
PDCD5	PDCD5__Neurology	0.0333672	0.00551003	0.0135602	0.0025081	0.824099	0.934166	-0.0194558	0.0760424	0.250111
PDCD6	PDCD6__Cardiometabolic	0.0329298	0.218501	0.301771	-0.00799998	0.751253	0.90343	-0.0354731	0.146105	0.352597
PDGFA	PDGFA__Cardiometabolic	0.0198792	0.180093	0.257434	-0.013949	0.317085	0.659542	0.00684303	0.612794	0.783312
PDGFRA	PDGFRA__Cardiometabolic	-0.0767112	3.80761e-06	2.32818e-05	-0.010031	0.523101	0.813973	-0.0347144	0.0221313	0.118978
PDGFRB	PDGFRB__Cardiometabolic	-0.0362741	0.00668477	0.016082	0.00397958	0.75147	0.90343	-0.0149968	0.219071	0.449143
PDIA3	PDIA3__Inflammation_II	-0.0115234	0.476609	0.571766	-0.0304902	0.0460547	0.323086	0.00763298	0.604799	0.779446
PDIA4	PDIA4__Cardiometabolic_II	-0.0604064	0.0005786	0.00188964	-0.0158282	0.339718	0.674576	0.0051393	0.748672	0.867547
PDLIM7	PDLIM7__Inflammation	0.175297	8.12036e-24	3.75702e-21	0.0801188	1.44487e-06	0.000182316	0.0869467	6.19687e-08	2.15031e-05
PEAR1	PEAR1__Cardiometabolic	0.0134532	0.399499	0.497761	0.0217206	0.149492	0.492863	0.0113784	0.434406	0.656815
PEBP1	PEBP1__Neurology	-0.0444383	0.00287882	0.00778907	-0.00743312	0.594895	0.855901	-0.013781	0.311484	0.53975
PECAM1	PECAM1__Neurology	-0.0334322	0.0242254	0.0478316	-0.00989904	0.478423	0.784725	-0.0121974	0.36763	0.595415
PENK	PENK__Inflammation_II	-0.0423863	0.115047	0.176253	0.0139689	0.579617	0.846851	-0.0527986	0.0309742	0.141422
PEPD	PEPD__Inflammation_II	0.0362255	0.0676544	0.115079	-0.0095159	0.610041	0.862594	0.0153532	0.395743	0.62137
PGA4	PGA4__Inflammation_II	0.0441723	0.0594361	0.102864	0.0167982	0.443775	0.756596	0.00911702	0.669653	0.822754
PGF	PGF__Inflammation	0.131889	1.82881e-15	1.33599e-13	0.0468614	0.0028231	0.0632011	0.0698699	4.4416e-06	0.000475423
PGLYRP1	PGLYRP1__Cardiometabolic	0.0873744	0.00148201	0.00435811	-0.00254155	0.921788	0.971467	0.0258382	0.301179	0.530504
PGLYRP2	PGLYRP2__Inflammation_II	0.0372493	0.0568522	0.0990099	0.00080103	0.96521	0.985624	0.0110307	0.536778	0.736942
PHOSPHO1	PHOSPHO1__Neurology	0.0395928	0.0456002	0.0820923	0.01214	0.515357	0.80918	-0.00957419	0.596404	0.775102
PHYKPL	PHYKPL__Inflammation_II	0.0518926	0.0114241	0.0254113	0.0592969	0.00221747	0.0539974	0.0117417	0.53017	0.733516
PI16	PI16__Inflammation_II	0.0698117	0.000107371	0.000424591	0.0222587	0.189965	0.548997	0.0244707	0.137256	0.340168
PI3	PI3__Cardiometabolic	0.127251	5.62953e-09	6.7946e-08	0.0655632	0.0014676	0.0415719	0.072303	0.000287984	0.00836639
PIGR	PIGR__Neurology	-0.0220436	0.283661	0.377941	-0.0154029	0.426839	0.754178	-0.000886899	0.962282	0.983352
PIK3IP1	PIK3IP1__Neurology	-0.0424146	0.00260663	0.0071361	-0.0262473	0.0483977	0.329294	-0.029347	0.0224431	0.119352
PILRA	PILRA__Neurology	0.0133469	0.306896	0.403001	-0.00242485	0.843509	0.939858	0.00709706	0.551406	0.74523
PILRB	PILRB__Cardiometabolic	0.00664675	0.705842	0.770212	0.0148024	0.372696	0.708071	-0.00074887	0.962807	0.983352
PKD1	PKD1__Cardiometabolic_II	-0.0233205	0.0637185	0.109187	0.00233412	0.842895	0.939858	0.0070051	0.541596	0.740626
PLA2G15	PLA2G15__Oncology	-0.0929091	3.84218e-09	4.76155e-08	-0.0147152	0.32234	0.659932	-0.0364027	0.0119145	0.0848069
PLA2G1B	PLA2G1B__Cardiometabolic	0.0476968	0.0293944	0.0564307	0.0270124	0.190708	0.548997	-0.00694973	0.727897	0.856204
PLA2G7	PLA2G7__Neurology	-0.0302208	0.171212	0.247287	0.0104832	0.613939	0.862594	-0.0196147	0.330093	0.562171
PLAT	PLAT__Cardiometabolic	-0.0463765	0.00246146	0.00679225	-0.0149706	0.300426	0.647503	-0.0336141	0.0161067	0.101159
PLAU	PLAU__Neurology	-0.0360527	0.0129786	0.0278859	0.00640674	0.63898	0.866118	-0.0205327	0.121029	0.317408
PLAUR	PLAUR__Inflammation	-0.0303799	0.0181248	0.037548	0.00627034	0.605748	0.859106	-0.00488938	0.676995	0.827174
PLG	PLG__Inflammation_II	0.0577899	0.00386571	0.010046	-0.00281884	0.880827	0.957521	0.00729706	0.68972	0.837561
PLIN3	PLIN3__Cardiometabolic	0.0523055	0.0104531	0.0234015	0.0169498	0.378514	0.712977	-0.00841998	0.651652	0.811932
PLPBP	PLPBP__Cardiometabolic	0.0100862	0.551818	0.641476	0.0281061	0.0793691	0.397413	-0.0230192	0.136281	0.338386
PLSCR3	PLSCR3__Neurology_II	0.0399498	0.0325062	0.0614695	0.00742813	0.672895	0.879126	0.0372183	0.0286676	0.135804
PLTP	PLTP__Cardiometabolic	0.0591408	2.68433e-05	0.000122965	0.00741032	0.576299	0.846637	0.007744	0.547244	0.743224
PLXDC1	PLXDC1__Oncology	-0.0884829	0.000415556	0.00139659	-0.0710471	0.00257719	0.0596189	-0.0275403	0.229586	0.453099
PLXDC2	PLXDC2__Neurology_II	-0.0071985	0.753092	0.809049	-0.0181521	0.400187	0.727027	0.025069	0.228688	0.453099
PLXNA4	PLXNA4__Inflammation	-0.136214	3.00256e-17	5.20944e-15	-0.0303631	0.0460717	0.323086	-0.0650041	1.145e-05	0.000882919
PLXNB2	PLXNB2__Cardiometabolic	-0.00912896	0.443393	0.539851	-0.00698339	0.533389	0.81756	-0.0195127	0.0721541	0.241325
PLXNB3	PLXNB3__Cardiometabolic	-0.0525202	0.000167062	0.000620006	-0.0165929	0.206446	0.563716	-0.0392064	0.00207601	0.0277058
PMCH	PMCH__Cardiometabolic_II	-0.0186797	0.355698	0.454194	-0.0116099	0.543016	0.823546	-0.00415774	0.821622	0.912336
PNLIP	PNLIP__Inflammation_II	0.0239666	0.293435	0.387893	0.00180883	0.932732	0.975608	0.00356232	0.863986	0.934337
PNLIPRP2	PNLIPRP2__Inflammation	0.0226888	0.398495	0.496955	0.000558501	0.982376	0.994113	-0.0128213	0.600927	0.778546
PODXL	PODXL__Oncology	-0.0748438	0.000168493	0.000623648	-0.0281474	0.132541	0.461283	-0.0170141	0.349705	0.579225
PODXL2	PODXL2__Oncology	-0.0527664	0.0136547	0.0292481	0.0162941	0.418081	0.744183	-0.0278683	0.154341	0.362481
POLR2F	POLR2F__Oncology	0.0474126	0.0336392	0.0631817	0.0254854	0.227464	0.575088	0.048734	0.0167552	0.103823
POMC	POMC__Cardiometabolic_II	-0.0301153	0.122283	0.185699	-0.0258261	0.158395	0.507741	0.0129828	0.464506	0.682982
PON1	PON1__Inflammation_II	0.0382879	0.0933081	0.149035	0.0261586	0.222868	0.574983	-0.0112592	0.588343	0.770997
PON3	PON3__Inflammation	0.0414159	0.0823995	0.135671	-0.0162048	0.471352	0.779781	-0.0194426	0.371459	0.599518
POSTN	POSTN__Cardiometabolic_II	0.135003	1.47044e-12	4.08194e-11	0.0874701	1.16224e-06	0.000161319	0.0886215	3.97627e-07	6.13229e-05
PPBP	PPBP__Inflammation_II	0.0879776	2.51219e-05	0.000117011	0.0551584	0.00511921	0.0932414	0.062388	0.00107311	0.0189759
PPCDC	PPCDC__Neurology	0.0443285	0.00400656	0.0102793	0.0300002	0.038088	0.307094	0.00536	0.703051	0.843465
PPIB	PPIB__Cardiometabolic	-0.01195	0.551534	0.641476	-0.0127144	0.500225	0.800952	-0.00837197	0.647184	0.810002
PPP1R2	PPP1R2__Cardiometabolic	0.0352037	0.0392542	0.072261	0.0159958	0.319713	0.659932	-0.00054508	0.972092	0.985082
PPP3R1	PPP3R1__Neurology	-0.0517916	0.000391255	0.00132778	-0.0167017	0.227169	0.575088	-0.0540979	4.86027e-05	0.00281085
PRAP1	PRAP1__Cardiometabolic_II	0.0301076	0.178874	0.255956	-0.0154541	0.463143	0.774108	0.0456354	0.0255419	0.12845
PRCP	PRCP__Cardiometabolic	-0.112058	7.83633e-07	5.81648e-06	-0.0178757	0.403441	0.727027	-0.0368329	0.0758069	0.249929
PRDX1	PRDX1__Neurology	0.00256644	0.895309	0.923246	-1.15342e-06	0.99995	0.99995	-0.0181413	0.307857	0.537491
PRELP	PRELP__Inflammation	0.0520173	0.0020511	0.00578443	0.0155732	0.329439	0.665592	-0.00454756	0.767843	0.878497
PRG2	PRG2__Cardiometabolic_II	0.0419706	0.0654404	0.111999	0.0242969	0.256691	0.60569	0.0578642	0.005386	0.0515013
PRG3	PRG3__Cardiometabolic_II	0.0144609	0.520811	0.612096	-0.00702995	0.739969	0.89701	0.0433687	0.0348667	0.151234
PRKAR1A	PRKAR1A__Cardiometabolic	0.0209371	0.274446	0.368049	0.0226281	0.210603	0.5671	-0.00912641	0.601402	0.778546
PRKAR2A	PRKAR2A__Neurology_II	-0.0115984	0.566852	0.65348	0.00475483	0.802498	0.928223	0.0116713	0.526788	0.731182
PRL	PRL__Neurology	0.0422458	0.0844382	0.138208	-0.0381425	0.0979916	0.418622	-0.012199	0.584861	0.769383
PRND	PRND__Neurology_II	0.00926717	0.678194	0.74709	-0.00861899	0.681644	0.879389	0.0153876	0.449809	0.670606
PROC	PROC__Cardiometabolic	0.0111202	0.520653	0.612096	0.0192775	0.237148	0.583726	-0.0111803	0.478795	0.693849
PROS1	PROS1__Inflammation_II	0.0485726	0.00146429	0.00432433	0.00314963	0.826278	0.934166	0.0207875	0.135935	0.338133
PRRT3	PRRT3__Cardiometabolic_II	-0.0846004	6.08501e-06	3.3784e-05	-0.0166862	0.343241	0.67866	-0.0145069	0.39627	0.621495
PRSS2	PRSS2__Cardiometabolic	0.0481739	0.0326365	0.061632	0.0174627	0.410294	0.736724	0.00299268	0.884384	0.944977
PRSS22	PRSS22__Inflammation_II	-0.0651349	0.00149017	0.00437286	-0.0126899	0.511428	0.806809	-0.0281571	0.133693	0.33617
PRSS27	PRSS27__Cardiometabolic	-0.0675389	1.24071e-06	8.74164e-06	-0.0183526	0.161407	0.512296	-0.0214296	0.0925589	0.276879
PRSS53	PRSS53__Neurology_II	-0.0502716	0.0203455	0.0411057	-0.0353819	0.0826763	0.402116	0.0265578	0.1789	0.398577
PRSS8	PRSS8__Inflammation	-0.0608494	0.000835409	0.00264134	0.00096743	0.95488	0.980803	-0.0383347	0.0211583	0.116758
PRTG	PRTG__Oncology	-0.023463	0.0465415	0.0833544	-0.0104221	0.346969	0.682143	-0.0157595	0.142934	0.347448
PRTN3	PRTN3__Cardiometabolic	0.051798	0.0373775	0.0694512	-0.0122935	0.600611	0.855901	0.013387	0.555281	0.747555
PSAP	PSAP__Cardiometabolic_II	0.000155172	0.995063	0.996499	-0.00876139	0.711014	0.890388	0.00445641	0.845667	0.927894
PSME1	PSME1__Neurology	2.87032e-06	0.999891	0.999891	-0.00551327	0.78006	0.918646	0.0323263	0.0904708	0.274195
PSME2	PSME2__Neurology	0.0734728	0.00124598	0.00374334	0.0401352	0.0617362	0.363092	0.0257362	0.215857	0.445589
PSMG3	PSMG3__Inflammation	-0.0324818	0.209796	0.292073	0.0292442	0.229949	0.576117	-0.0297361	0.20792	0.439927
PTGDS	PTGDS__Cardiometabolic	0.0273116	0.12582	0.19004	0.00618363	0.712054	0.890388	-0.0135474	0.403551	0.630066
PTGR1	PTGR1__Cardiometabolic_II	0.00214213	0.927735	0.947532	-0.0577874	0.00913447	0.136686	0.028789	0.181249	0.401313
PTH1R	PTH1R__Inflammation	-0.0426168	0.016352	0.034254	-0.0175707	0.291655	0.638513	0.00380195	0.814359	0.910822
PTN	PTN__Cardiometabolic	-0.0325344	0.19681	0.27693	0.0357343	0.133131	0.461965	-0.00294234	0.898194	0.952402
PTP4A3	PTP4A3__Inflammation_II	-0.0662822	3.91285e-05	0.000169223	-0.0208405	0.169676	0.521642	-0.0236795	0.108914	0.302069
PTPRB	PTPRB__Cardiometabolic_II	-0.0508749	0.0214116	0.0430714	0.0048141	0.81717	0.933524	0.0184927	0.359491	0.588541
PTPRC	PTPRC__Cardiometabolic_II	0.0108115	0.404532	0.503127	0.000792255	0.947999	0.980803	0.0198737	0.0932218	0.27807
PTPRF	PTPRF__Cardiometabolic	-0.057433	7.76172e-07	5.79208e-06	-0.0231921	0.0338216	0.297116	-0.035627	0.000791188	0.0148401
PTPRK	PTPRK__Oncology_II	-0.124879	2.3577e-08	2.46052e-07	0.0187585	0.373561	0.708071	-0.0219982	0.282635	0.509476
PTPRN2	PTPRN2__Neurology	-0.111919	5.10112e-11	9.59029e-10	-0.0332307	0.0385056	0.307094	-0.0329311	0.0352051	0.152227
PTPRR	PTPRR__Neurology_II	-0.0354303	0.0245172	0.048201	-0.00237172	0.871438	0.956601	0.00655099	0.648697	0.810433
PTPRS	PTPRS__Cardiometabolic	-0.064765	1.55572e-06	1.05333e-05	-0.0200871	0.11288	0.434462	-0.0200161	0.104402	0.295734
PTPRZ1	PTPRZ1__Cardiometabolic_II	-0.0673566	0.000106205	0.00042118	0.0128458	0.43283	0.755644	-0.0192196	0.227127	0.453099
PTS	PTS__Neurology	-0.0450517	0.0377096	0.0699745	0.000869624	0.965958	0.985624	-0.0132825	0.501808	0.713146
PVALB	PVALB__Oncology	-0.0239813	0.229586	0.315198	0.00103254	0.956071	0.980803	-0.00197729	0.913557	0.962077
PVR	PVR__Neurology	-0.0769918	6.29047e-08	6.06332e-07	-0.0243006	0.0698329	0.381606	-0.0221989	0.0881408	0.271338
PYDC1	PYDC1__Cardiometabolic_II	-0.00774482	0.647635	0.725277	0.00568294	0.721589	0.894082	0.0173946	0.259487	0.483447
PZP	PZP__Inflammation_II	0.0523972	0.0284751	0.0548174	0.0566761	0.0118943	0.151068	0.05465	0.0122686	0.0855533
QDPR	QDPR__Cardiometabolic	-0.101027	6.07201e-06	3.3784e-05	0.00141282	0.946411	0.980312	-0.0465963	0.0224288	0.119352
QPCT	QPCT__Cardiometabolic	-0.12319	5.1395e-16	4.45851e-14	-0.0247209	0.0849512	0.408001	-0.0331963	0.0175232	0.107146
QSOX1	QSOX1__Inflammation_II	-4.90047e-05	0.997416	0.998135	-0.00151001	0.915117	0.971467	0.00329761	0.810928	0.909411
RARRES2	RARRES2__Cardiometabolic	0.0294644	0.0551672	0.0964385	-0.015794	0.273877	0.624207	-0.000525018	0.970129	0.984693
RBFOX3	RBFOX3__Neurology_II	-0.0417008	0.0251494	0.0490962	0.0445296	0.0107937	0.145281	0.00175469	0.917814	0.965095
RBKS	RBKS__Neurology	-0.0736773	1.53852e-05	7.62664e-05	0.010687	0.506511	0.806432	-0.0338669	0.0297164	0.13841
RBP1	RBP1__Neurology_II	-0.0223461	0.234819	0.321112	-0.0316351	0.0745706	0.390581	-0.000713713	0.96686	0.983872
REG1A	REG1A__Cardiometabolic	0.109106	1.3845e-07	1.2086e-06	0.0403336	0.0372559	0.307094	0.0465414	0.0140696	0.0921163
REG1B	REG1B__Cardiometabolic	0.0818098	0.000124335	0.000480717	0.0344417	0.0857851	0.408646	0.0314881	0.105875	0.299266
REG3A	REG3A__Cardiometabolic	0.124612	3.00111e-09	3.78686e-08	0.0348928	0.0764064	0.394606	0.0463863	0.0158859	0.100248
REG4	REG4__Inflammation	0.121036	7.52979e-08	7.15846e-07	0.0316466	0.134731	0.46635	0.046644	0.0235662	0.120701
RELT	RELT__Neurology	-0.0403097	0.00013132	0.000502127	-0.0249464	0.0113377	0.14846	-0.0154156	0.109477	0.30234
REN	REN__Cardiometabolic	-0.0034972	0.875229	0.907631	-0.0409809	0.0509069	0.336471	0.0325324	0.109032	0.302069
RET	RET__Oncology	-0.0841165	1.61693e-05	7.98682e-05	-0.0447914	0.0140549	0.168174	-0.0286872	0.10797	0.301143
RETN	RETN__Cardiometabolic	0.0587884	0.0079881	0.0186344	-0.0142541	0.49637	0.798333	0.0231666	0.251905	0.478964
RGMA	RGMA__Neurology	-0.0636751	2.07813e-06	1.3542e-05	-0.0261676	0.0389399	0.307094	-0.0568974	3.29815e-06	0.000416167
RGMB	RGMB__Neurology	-0.0807947	4.86064e-09	5.97042e-08	-0.0248845	0.0558772	0.347792	-0.0434857	0.000575184	0.0126327
RHOC	RHOC__Neurology	0.121399	9.03632e-10	1.26691e-08	0.0758258	4.81605e-05	0.00351825	0.0304082	0.0943203	0.280335
RIDA	RIDA__Inflammation_II	-0.0596912	1.75284e-05	8.53663e-05	-0.0200227	0.125302	0.451738	-0.0257702	0.0421957	0.172157
RLN2	RLN2__Inflammation_II	-0.00292333	0.880123	0.91097	-0.0325673	0.0732865	0.390581	0.00297703	0.866119	0.934337
RNASE1	RNASE1__Inflammation_II	0.00065845	0.980236	0.985243	0.0227811	0.362581	0.700922	-0.0288707	0.233518	0.455229
RNASE10	RNASE10__Cardiometabolic_II	0.024908	0.278637	0.372232	-0.00305027	0.88789	0.959806	0.00707698	0.735427	0.862868
RNASE3	RNASE3__Cardiometabolic	0.043131	0.0423052	0.0769589	0.0323217	0.10448	0.421566	0.0413634	0.0326983	0.147355
RNASE4	RNASE4__Inflammation_II	0.0382709	0.0306448	0.0584272	-0.000698315	0.966451	0.985624	0.0176527	0.272665	0.498628
RNASE6	RNASE6__Inflammation_II	0.0117878	0.364065	0.462749	-0.0124199	0.30686	0.650262	0.0165397	0.161306	0.373778
RNASET2	RNASET2__Cardiometabolic	-0.0663245	9.86869e-05	0.000393613	-0.0188511	0.238627	0.58622	-0.0124756	0.42267	0.645396
RNF149	RNF149__Cardiometabolic_II	-0.0491049	0.000843858	0.00265595	-0.0124653	0.366056	0.70372	-0.00429365	0.74891	0.867547
RNF5	RNF5__Cardiometabolic_II	-0.0735212	0.00139406	0.00414336	-0.0222956	0.301855	0.647566	-0.0123237	0.556887	0.748991
ROBO1	ROBO1__Inflammation	-0.0661982	5.92539e-06	3.34327e-05	-0.0153022	0.26624	0.615901	-0.0481398	0.000310276	0.00862125
ROBO2	ROBO2__Neurology	-0.105445	1.22675e-14	6.81092e-13	-0.0409598	0.00153132	0.0418566	-0.0527082	2.61306e-05	0.00172711
ROR1	ROR1__Cardiometabolic	-0.062033	6.19232e-07	4.77497e-06	-0.0166058	0.156671	0.504547	-0.0210673	0.0642299	0.227314
RSPO1	RSPO1__Neurology	-0.0586896	0.00807554	0.0188068	0.000942197	0.963808	0.985624	-0.00775965	0.701357	0.843465
RSPO3	RSPO3__Oncology	-0.0805672	1.67036e-06	1.11464e-05	-0.0106328	0.503083	0.80262	-0.0264853	0.085327	0.266563
RTBDN	RTBDN__Oncology	-0.0498512	0.000590814	0.00192049	-0.0259705	0.0576728	0.354203	-0.0332204	0.0121923	0.0855533
RTN4R	RTN4R__Oncology	-0.188353	1.26824e-16	1.46693e-14	-0.0343594	0.11103	0.434462	-0.0583633	0.00534824	0.0515013
RWDD1	RWDD1__Neurology	0.0563521	4.64906e-05	0.000196735	0.0472669	0.000273688	0.0135671	-0.0102261	0.418405	0.642049
S100A11	S100A11__Cardiometabolic	0.111388	1.61706e-09	2.15815e-08	0.0450385	0.0101272	0.143434	0.0268613	0.112568	0.307333
S100A13	S100A13__Inflammation_II	0.0284414	0.207733	0.289491	0.0443788	0.0374522	0.307094	0.0110664	0.591936	0.77327
S100A4	S100A4__Oncology	0.165048	8.02198e-19	2.2269e-16	0.0601145	0.000686995	0.0280456	0.0461719	0.00728674	0.0606777
SAA4	SAA4__Inflammation_II	0.0332115	0.154961	0.227604	-0.0168013	0.444076	0.756596	0.00821052	0.700106	0.843402
SBSN	SBSN__Cardiometabolic_II	0.0506976	0.0295237	0.0566007	0.0158085	0.473137	0.781802	0.00687958	0.74652	0.867547
SCAMP3	SCAMP3__Oncology	-0.0607395	1.75071e-05	8.53663e-05	-0.0160069	0.228788	0.575286	-0.0321915	0.0128039	0.0869513
SCARA5	SCARA5__Neurology	0.00708466	0.636555	0.715416	-0.0350848	0.0128832	0.158246	0.00528795	0.698726	0.843402
SCARB2	SCARB2__Neurology	-0.0187351	0.113584	0.174784	-0.00111809	0.920038	0.971467	0.00484465	0.653914	0.812922
SCARF1	SCARF1__Cardiometabolic	-0.0450484	0.00160468	0.00465961	-0.0055667	0.678282	0.879389	0.0102258	0.432703	0.655668
SCARF2	SCARF2__Neurology	0.0617741	6.62248e-06	3.64762e-05	0.0239726	0.064609	0.36753	0.0182462	0.145231	0.352413
SCG2	SCG2__Oncology	-0.0499888	0.00218766	0.00614671	-0.0232249	0.13081	0.460164	-0.0451068	0.00245815	0.0318871
SCG3	SCG3__Inflammation	0.072965	0.00599131	0.014615	0.00122582	0.960933	0.98361	-0.0173536	0.474389	0.690998
SCGB1A1	SCGB1A1__Inflammation	0.0664396	0.000862638	0.00270892	0.0327878	0.0807091	0.397413	0.0416303	0.0222012	0.118978
SCGB3A2	SCGB3A2__Inflammation	0.0803786	0.000264915	0.000926202	0.0450267	0.0299773	0.279713	0.0282096	0.161197	0.373778
SCLY	SCLY__Oncology	0.0259437	0.1502	0.221549	0.0360406	0.0342578	0.297951	0.0259395	0.114812	0.309662
SCN2A	SCN2A__Neurology_II	-0.0944756	2.06339e-05	9.90999e-05	-0.0370514	0.0767605	0.394606	-0.0333135	0.100876	0.290489
SCN2B	SCN2B__Neurology_II	-0.120738	1.96915e-09	2.57847e-08	-0.0325205	0.0870631	0.408646	-0.0243529	0.187327	0.409464
SCN4B	SCN4B__Cardiometabolic_II	-0.113235	3.51336e-10	5.6704e-09	-0.0342293	0.0442039	0.323086	-0.0412952	0.0123892	0.0855533
SCPEP1	SCPEP1__Cardiometabolic_II	0.0109972	0.650124	0.726547	0.0125644	0.581759	0.848195	0.00401175	0.855795	0.933106
SCRG1	SCRG1__Cardiometabolic_II	-0.0273916	0.196924	0.27693	0.000174009	0.993058	0.995783	-0.00270861	0.888732	0.947621
SCRN1	SCRN1__Inflammation	0.0027623	0.893548	0.922115	0.0241397	0.212699	0.5671	-0.0240193	0.201611	0.431181
SDC1	SDC1__Cardiometabolic	-0.0845517	1.41814e-05	7.08048e-05	0.00701697	0.70305	0.887135	-0.0329192	0.064521	0.227314
SDC4	SDC4__Cardiometabolic	0.0374901	0.0194042	0.0396658	0.0341419	0.0232746	0.240054	-0.0140361	0.337458	0.568437
SDK2	SDK2__Inflammation_II	-0.0479058	0.00861689	0.0199006	-0.0566136	0.000961001	0.0344983	-0.0257092	0.122001	0.317488
SEL1L	SEL1L__Cardiometabolic_II	-0.0636331	7.45164e-05	0.000304202	-0.0164117	0.277088	0.628429	0.00607346	0.678616	0.827697
SELE	SELE__Cardiometabolic	0.0567006	0.0167522	0.034913	-0.0128193	0.566446	0.842687	0.0524865	0.0150891	0.0960716
SELENOP	SELENOP__Inflammation_II	0.0144455	0.270273	0.363155	-0.0202072	0.10037	0.418972	0.0123467	0.301836	0.530987
SELL	SELL__Inflammation_II	0.0389792	0.0418453	0.0762222	-0.00638823	0.723952	0.894082	0.0291371	0.0955922	0.282302
SELP	SELP__Cardiometabolic	0.110647	7.70374e-07	5.77988e-06	0.0487645	0.0208457	0.224293	0.0677195	0.000931747	0.0167957
SELPLG	SELPLG__Inflammation	-0.0284322	0.188506	0.267259	-0.0102731	0.61256	0.862594	-0.0487968	0.013217	0.0886241
SEMA3F	SEMA3F__Cardiometabolic	-0.0507618	2.25582e-05	0.000107229	-0.0223439	0.0467869	0.323086	-0.0253198	0.0206741	0.116758
SEMA3G	SEMA3G__Inflammation_II	0.00784336	0.602076	0.685467	0.00287748	0.839369	0.938538	0.0235783	0.0850472	0.266563
SEMA4C	SEMA4C__Oncology	-0.0876905	4.02229e-06	2.41686e-05	-0.0174736	0.328223	0.664101	-0.0374881	0.03124	0.142168
SEMA4D	SEMA4D__Neurology	-0.120923	6.59526e-14	2.95298e-12	-0.0349516	0.0217378	0.230321	-0.0439658	0.0029913	0.0361037
SEMA6C	SEMA6C__Inflammation_II	-0.0357661	0.0970929	0.153841	-0.0379115	0.0621772	0.364143	-0.0239505	0.224466	0.453099
SEMA7A	SEMA7A__Cardiometabolic	-0.142376	9.0297e-13	2.73926e-11	-0.0219077	0.242331	0.590098	-0.0461533	0.0116057	0.0834651
SEPTIN8	SEPTIN8__Neurology_II	0.0436193	0.00617596	0.0150127	0.0263625	0.0780014	0.395604	0.0424698	0.00341715	0.0401949
SERPINA1	SERPINA1__Inflammation_II	0.0931561	4.30074e-05	0.000183111	0.0122114	0.569224	0.845515	0.0559983	0.00712923	0.0606777
SERPINA11	SERPINA11__Cardiometabolic	0.0178266	0.485287	0.580171	0.00818008	0.733667	0.89698	-0.0182337	0.433437	0.656063
SERPINA12	SERPINA12__Cardiometabolic	0.0373119	0.18825	0.267169	0.0297461	0.264692	0.615901	0.0484933	0.0603249	0.223839
SERPINA3	SERPINA3__Inflammation_II	0.0749065	1.24391e-05	6.32433e-05	0.0300235	0.0611684	0.362828	0.0318462	0.0421899	0.172157
SERPINA4	SERPINA4__Inflammation_II	0.0604604	0.00144962	0.00429014	0.00849491	0.633304	0.864433	0.0241193	0.164405	0.377804
SERPINA5	SERPINA5__Inflammation_II	0.0677535	0.00010805	0.000425122	-0.00133495	0.935263	0.977519	0.0256014	0.109566	0.30234
SERPINA6	SERPINA6__Inflammation_II	0.0620941	0.0045739	0.0115429	-0.00997481	0.628735	0.864433	0.013256	0.507596	0.71731
SERPINA7	SERPINA7__Inflammation_II	0.0643053	0.00308072	0.00822317	0.00617943	0.762764	0.908769	0.0235462	0.235511	0.457188
SERPINA9	SERPINA9__Oncology	0.0539502	0.024902	0.0488193	0.0466814	0.0387197	0.307094	0.0406052	0.0645354	0.227314
SERPINB1	SERPINB1__Neurology	-0.0458804	0.00412621	0.010502	-0.0276289	0.0664754	0.372908	-0.00635344	0.663556	0.821453
SERPINB6	SERPINB6__Neurology	-0.0433731	0.00969127	0.0219796	0.00480407	0.76051	0.907642	-0.0189551	0.215109	0.445589
SERPINB8	SERPINB8__Inflammation	-0.00137868	0.951778	0.965693	-0.00284813	0.894496	0.962871	0.00269997	0.896678	0.95152
SERPINB9	SERPINB9__Neurology	-0.054793	0.00192192	0.00546645	-0.0274516	0.0986987	0.418622	-0.025352	0.116058	0.311584
SERPINC1	SERPINC1__Inflammation_II	0.0665495	0.00205456	0.00578443	0.00546999	0.787325	0.919872	0.0198534	0.314203	0.54243
SERPIND1	SERPIND1__Inflammation_II	0.0202317	0.213064	0.295733	-0.00201694	0.894887	0.962871	0.0178155	0.229555	0.453099
SERPINE1	SERPINE1__Cardiometabolic	0.162376	3.52049e-14	1.74516e-12	0.0693848	0.000605166	0.0262491	0.0615499	0.00182841	0.0261633
SERPINE2	SERPINE2__Cardiometabolic_II	-0.0607559	0.00745962	0.0177598	-0.0159599	0.457967	0.772367	-0.0194671	0.347642	0.57721
SERPINF1	SERPINF1__Inflammation_II	-0.0143011	0.413204	0.510255	-0.0248495	0.12837	0.458041	0.0261267	0.101226	0.290766
SERPINF2	SERPINF2__Inflammation_II	0.0365644	0.0763324	0.127343	0.00182255	0.925179	0.971467	0.0204504	0.277509	0.504165
SERPING1	SERPING1__Inflammation_II	0.039814	0.00926527	0.0212565	0.00247321	0.863327	0.95103	0.0260832	0.0619121	0.225549
SERPINI1	SERPINI1__Inflammation_II	-0.0587475	0.024226	0.0478316	0.0018099	0.941214	0.980181	-0.0514527	0.0302179	0.139344
SERPINI2	SERPINI2__Oncology_II	-0.0469499	0.0122297	0.0267742	-0.00173235	0.921661	0.971467	0.0130894	0.443797	0.664516
SEZ6	SEZ6__Neurology_II	-0.0518348	0.00743665	0.0177598	-0.0159299	0.380155	0.71498	-0.00453363	0.797813	0.900296
SEZ6L	SEZ6L__Oncology	-0.0737267	0.000144904	0.000546539	-0.00448982	0.806616	0.929973	-0.0441055	0.0130558	0.0879683
SEZ6L2	SEZ6L2__Oncology	-0.0738023	7.62974e-07	5.75548e-06	-0.0182184	0.194579	0.552301	-0.0458629	0.000779804	0.014827
SFRP1	SFRP1__Neurology	-0.0334726	0.085709	0.139949	-0.0141233	0.43851	0.755852	-0.0589975	0.000886893	0.0161975
SFRP4	SFRP4__Inflammation_II	0.0119495	0.54229	0.634118	-0.0133379	0.470385	0.779111	-0.00686763	0.700432	0.843402
SFTPD	SFTPD__Cardiometabolic	0.02599	0.199558	0.279784	-0.00792322	0.677396	0.879389	-0.0187852	0.30926	0.537707
SGSH	SGSH__Cardiometabolic_II	0.0167385	0.538958	0.630753	-0.0032226	0.899948	0.965178	0.0166295	0.501977	0.713146
SHBG	SHBG__Inflammation_II	0.0616811	0.00404507	0.010359	-0.0192079	0.341056	0.675301	0.00198469	0.919269	0.965389
SHISA5	SHISA5__Cardiometabolic_II	0.0427956	0.110377	0.170605	0.0183346	0.467681	0.777414	0.018092	0.459925	0.679558
SHMT1	SHMT1__Inflammation	0.0269348	0.280141	0.373881	0.0166769	0.479428	0.784725	0.0438417	0.0537967	0.20481
SIAE	SIAE__Oncology	-0.102037	6.92755e-05	0.000285324	-0.00814183	0.737103	0.89701	-0.0517472	0.0275702	0.133602
SIGLEC1	SIGLEC1__Inflammation	0.0273957	0.121242	0.184319	0.0162517	0.331596	0.668584	0.0201614	0.211218	0.44219
SIGLEC10	SIGLEC10__Inflammation	0.0171806	0.283728	0.377941	-0.00668339	0.658262	0.875546	0.0175604	0.229284	0.453099
SIGLEC5	SIGLEC5__Neurology	-0.0240427	0.330364	0.42843	-0.00698244	0.76447	0.90969	0.0159281	0.479639	0.693849
SIGLEC6	SIGLEC6__Oncology	-0.0515672	0.0192232	0.0394118	0.00736831	0.722585	0.894082	-0.00104887	0.958402	0.981019
SIGLEC7	SIGLEC7__Cardiometabolic	0.0410465	0.0406868	0.0747001	0.0310005	0.100925	0.418972	-0.00610129	0.738797	0.865204
SIGLEC8	SIGLEC8__Cardiometabolic_II	0.0131101	0.406359	0.504948	0.01857	0.210439	0.5671	0.0226574	0.114852	0.309662
SIGLEC9	SIGLEC9__Oncology	0.041594	0.00382878	0.00998938	0.00915468	0.499003	0.800952	0.00202659	0.877417	0.941883
SIRPA	SIRPA__Cardiometabolic	0.0033991	0.900204	0.926916	0.00596249	0.814862	0.933524	0.00937925	0.703773	0.843465
SIRPB1	SIRPB1__Inflammation	-0.0647776	0.00434852	0.0110343	-0.0305086	0.154921	0.502407	-0.0056765	0.784343	0.888708
SIRT2	SIRT2__Oncology	-0.0704537	0.00012382	0.000480061	0.00377314	0.82726	0.934166	-0.0364758	0.0296992	0.13841
SLAMF8	SLAMF8__Oncology	-0.0153121	0.556996	0.645606	0.013001	0.596278	0.855901	-0.00441327	0.852819	0.932436
SLC16A1	SLC16A1__Neurology	-0.0543316	0.0119779	0.0263893	-0.0176386	0.384072	0.718453	-0.0117589	0.551164	0.74523
SLITRK1	SLITRK1__Inflammation_II	-0.107566	3.42967e-10	5.60044e-09	-0.0288119	0.073879	0.390581	-0.0344692	0.0286412	0.135804
SLITRK2	SLITRK2__Oncology	-0.0902297	4.23659e-11	8.28224e-10	-0.0210047	0.106222	0.42489	-0.0338259	0.00703055	0.0602371
SLITRK6	SLITRK6__Cardiometabolic	-0.0527153	0.028596	0.054974	-0.0417805	0.0657239	0.370832	-0.0410559	0.0618663	0.225549
SLURP1	SLURP1__Cardiometabolic_II	0.0837374	1.97914e-05	9.53836e-05	0.00349837	0.849871	0.943136	0.0360184	0.0447912	0.179683
SMAD5	SMAD5__Oncology	-0.0100746	0.658167	0.731999	-0.0444177	0.0389009	0.307094	-0.0037392	0.857202	0.933159
SMOC1	SMOC1__Oncology	-0.027376	0.0756527	0.126513	0.00633048	0.6629	0.876508	-0.0388615	0.00567612	0.0524715
SMOC2	SMOC2__Inflammation	0.102003	8.56299e-12	2.08516e-10	0.0806161	9.22551e-09	4.26834e-06	0.0385479	0.00491054	0.0493901
SMPD1	SMPD1__Neurology	-0.00701587	0.679153	0.747553	-0.0104945	0.508835	0.806765	-0.024958	0.106206	0.299266
SMPDL3A	SMPDL3A__Inflammation	-0.0278987	0.277643	0.37126	-0.00354111	0.883704	0.959016	-0.0244019	0.297815	0.525913
SMTN	SMTN__Neurology_II	0.0849932	0.000102865	0.0004091	0.0542239	0.00830617	0.131011	0.0515945	0.00963036	0.0731327
SNAP23	SNAP23__Cardiometabolic	0.0506946	0.034071	0.0639061	0.0443742	0.0489393	0.329746	0.00855513	0.695082	0.841161
SNAP25	SNAP25__Neurology_II	-0.0571272	0.00119169	0.00361939	-0.0385045	0.020513	0.22419	-0.0330005	0.0404728	0.168192
SNAP29	SNAP29__Oncology	-0.0332302	0.0190618	0.0391387	0.0115831	0.386249	0.720584	-0.0182172	0.159867	0.372934
SNCG	SNCG__Neurology	0.000529748	0.980274	0.985243	0.00380895	0.850046	0.943136	-0.0302436	0.121658	0.317408
SNX9	SNX9__Cardiometabolic	0.0487677	0.00024621	0.000865164	0.0312183	0.0128042	0.158246	0.015893	0.190935	0.414738
SOD1	SOD1__Cardiometabolic	-0.0803727	2.2195e-06	1.43287e-05	-0.00658811	0.680113	0.879389	-0.0248287	0.110018	0.302987
SOD2	SOD2__Neurology	-0.0727739	3.68103e-06	2.26074e-05	-0.018199	0.217969	0.570832	-0.0258857	0.071849	0.241071
SOD3	SOD3__Inflammation_II	0.0262305	0.271305	0.364188	0.0192271	0.389816	0.722705	-0.0252815	0.245015	0.469725
SORCS2	SORCS2__Oncology	-0.062644	0.0038595	0.010046	-0.0171902	0.401125	0.727027	-0.0146965	0.458039	0.678503
SORD	SORD__Oncology	0.0574157	0.0197774	0.0403099	0.0261975	0.258171	0.607359	0.00474387	0.83296	0.918426
SORT1	SORT1__Cardiometabolic	-0.0275694	0.096048	0.152534	0.0117063	0.452659	0.766208	-0.0398264	0.00834101	0.0677036
SOST	SOST__Cardiometabolic	0.0424017	0.0456911	0.0821492	-0.0134224	0.500884	0.800952	0.010369	0.592225	0.77327
SPACA5_SPACA5B	SPACA5_SPACA5B__Neurology_II	-0.0548055	0.00291481	0.00785584	-0.0197035	0.25479	0.605562	0.00479557	0.775663	0.882837
SPARC	SPARC__Oncology	0.0589497	0.0126353	0.0273174	-0.0178523	0.425589	0.754178	-0.00118213	0.956397	0.981019
SPARCL1	SPARCL1__Cardiometabolic	-0.063687	1.3821e-06	9.53066e-06	-0.0205719	0.098925	0.418622	-0.0362749	0.00263055	0.0327139
SPART	SPART__Inflammation_II	0.0340499	0.0115643	0.0256409	0.00429509	0.736014	0.89701	-0.00665496	0.588627	0.770997
SPESP1	SPESP1__Cardiometabolic_II	0.0267854	0.232032	0.318242	-0.0233437	0.269445	0.619189	0.00305461	0.88125	0.943533
SPINK1	SPINK1__Neurology	0.112318	6.26799e-08	6.06332e-07	0.0274532	0.159836	0.511182	0.0651283	0.000600896	0.0128314
SPINK2	SPINK2__Inflammation_II	-0.0613416	0.00194249	0.00551364	-0.0250675	0.176072	0.528459	-0.0415632	0.0211981	0.116758
SPINK6	SPINK6__Oncology	-0.0655063	0.00276473	0.00749501	-0.0162583	0.428083	0.754178	-0.00868568	0.664028	0.821453
SPINT1	SPINT1__Neurology	-0.0336149	0.0173663	0.0360845	-0.0165206	0.21534	0.567157	-0.0183817	0.15415	0.362481
SPINT2	SPINT2__Inflammation	-0.0744531	0.00116026	0.00355704	-0.0029329	0.892062	0.961321	-0.0388132	0.0638186	0.227129
SPOCK1	SPOCK1__Neurology	-0.0897589	1.37573e-07	1.20856e-06	-0.0164419	0.305604	0.650083	-0.058515	0.000171976	0.00628165
SPON1	SPON1__Inflammation	-0.0206319	0.125211	0.189523	0.0104041	0.412004	0.73884	-0.0172207	0.160606	0.373402
SPON2	SPON2__Cardiometabolic	-0.00896254	0.550044	0.640487	-0.0221709	0.118207	0.442086	-0.018125	0.184903	0.406727
SPP1	SPP1__Cardiometabolic	-0.00448261	0.838978	0.877544	-0.0247199	0.234133	0.579823	-0.0227079	0.258689	0.482608
SPRY2	SPRY2__Inflammation	-0.0765797	9.11806e-06	4.7758e-05	-0.0229791	0.157451	0.505885	-0.0287141	0.0687536	0.234472
SRPX	SRPX__Cardiometabolic_II	0.0333005	0.0863865	0.140403	0.0281109	0.123758	0.450607	-0.0232192	0.189836	0.413646
SSC5D	SSC5D__Cardiometabolic	-0.0170161	0.269694	0.362728	-0.0113169	0.435795	0.755644	-0.010028	0.475695	0.692102
ST13	ST13__Inflammation_II	-0.00431036	0.827759	0.871061	0.00755856	0.685855	0.879389	0.00769822	0.669805	0.822754
ST3GAL1	ST3GAL1__Oncology	0.00446697	0.802337	0.85011	-0.00681477	0.685692	0.879389	-0.0126242	0.438227	0.661151
ST6GAL1	ST6GAL1__Cardiometabolic	0.0023504	0.851237	0.888359	0.00757158	0.522158	0.813417	-0.0100692	0.378054	0.604975
ST8SIA1	ST8SIA1__Inflammation_II	-0.0382175	0.0370192	0.0688776	-0.0174619	0.312211	0.657698	0.00550692	0.742595	0.866153
STAB2	STAB2__Cardiometabolic_II	0.0650148	0.00226695	0.00633104	0.0092204	0.646661	0.870556	0.0359583	0.0646896	0.227314
STAMBP	STAMBP__Neurology	0.0101899	0.610504	0.692304	0.00508926	0.786809	0.919872	0.0381034	0.0366947	0.157684
STC1	STC1__Neurology	-0.00182243	0.910974	0.935923	-0.00912487	0.552636	0.829878	-0.0028401	0.848398	0.930155
STC2	STC2__Neurology	-0.0504887	6.19003e-05	0.00025647	-0.0229677	0.0537385	0.339111	-0.00942643	0.413439	0.637615
STX1B	STX1B__Neurology_II	-0.0759464	1.41769e-06	9.69336e-06	-0.0233091	0.113076	0.434462	-0.00916603	0.525446	0.731034
STX4	STX4__Oncology	-0.0139968	0.568809	0.654649	0.0470495	0.0414222	0.317646	-0.0236791	0.290647	0.519814
STX8	STX8__Inflammation	-0.0529715	0.000606346	0.00196637	-0.0189166	0.193515	0.551805	-0.0234722	0.0959757	0.282391
SUMF2	SUMF2__Neurology	-0.0870728	5.48609e-05	0.000228669	-0.0205111	0.313007	0.658264	-0.00977496	0.620226	0.786905
SUOX	SUOX__Neurology_II	-0.0625477	0.0039421	0.0101703	0.00931682	0.647272	0.870556	-0.0293886	0.137856	0.34047
SUSD2	SUSD2__Neurology	0.0633849	3.86406e-06	2.34206e-05	0.0118855	0.359939	0.699714	0.0288075	0.0216766	0.117614
SUSD4	SUSD4__Oncology_II	-0.0781744	9.38416e-08	8.56922e-07	-0.00749203	0.584247	0.850037	-0.0212151	0.113719	0.309495
SUSD5	SUSD5__Inflammation_II	-0.0706187	0.000136336	0.000519874	-0.0112318	0.519751	0.810577	-0.0386214	0.0221523	0.118978
SV2A	SV2A__Neurology_II	-0.0915813	7.51552e-06	4.02762e-05	-0.0386613	0.0446571	0.323086	-0.0187309	0.317194	0.546235
SYT1	SYT1__Neurology_II	-0.0845039	6.02761e-06	3.37352e-05	-0.00026713	0.987761	0.994654	-0.0318794	0.0615393	0.225486
TACSTD2	TACSTD2__Oncology	0.0232335	0.367872	0.46679	-0.0233102	0.337993	0.673077	-0.036784	0.118047	0.312688
TAFA5	TAFA5__Oncology	-0.0502739	0.0032947	0.00871056	-0.0276454	0.085634	0.408646	-0.0244419	0.117952	0.312688
TALDO1	TALDO1__Cardiometabolic_II	-0.0228016	0.134262	0.201247	0.0151386	0.288424	0.635368	0.00256131	0.853837	0.932436
TAX1BP1	TAX1BP1__Neurology_II	-0.0704796	5.13294e-05	0.000215894	-0.00914902	0.574464	0.846637	-0.0143583	0.366191	0.594472
TBCA	TBCA__Inflammation_II	0.0264508	0.0385706	0.0712863	0.0199255	0.0979214	0.418622	0.00799391	0.492574	0.704213
TCN1	TCN1__Inflammation_II	0.034493	0.176477	0.25403	-0.0006704	0.977705	0.992785	-0.0032361	0.888907	0.947621
TCN2	TCN2__Cardiometabolic	-0.00233632	0.890064	0.919203	-0.00606129	0.702354	0.887135	0.00936493	0.542701	0.741406
TCTN3	TCTN3__Cardiometabolic_II	-0.0355408	0.01255	0.0271988	-0.00270975	0.838969	0.938538	-0.0089289	0.492056	0.704213
TDGF1	TDGF1__Neurology	-0.00320704	0.897895	0.925225	-0.00213994	0.927667	0.971467	0.00734122	0.747522	0.867547
TEK	TEK__Oncology	-0.0782448	2.66597e-08	2.74101e-07	-0.0303776	0.0225857	0.235707	-0.0243133	0.0595995	0.222377
TF	TF__Inflammation_II	-0.0142237	0.597646	0.681062	0.0115394	0.649399	0.872226	-0.00868145	0.724115	0.853927
TFF1	TFF1__Neurology	0.110469	5.23291e-07	4.10355e-06	0.0264867	0.201173	0.563716	0.0333191	0.0981824	0.285099
TFF2	TFF2__Inflammation	0.132784	3.92362e-10	6.25975e-09	0.0188327	0.348303	0.682903	0.030559	0.116407	0.311917
TFF3	TFF3__Cardiometabolic	0.0394055	0.0120784	0.0264846	0.0108505	0.461423	0.773497	0.0167049	0.243732	0.468028
TFPI	TFPI__Cardiometabolic	0.060082	5.28717e-06	3.04506e-05	0.0418649	0.000750129	0.0289216	0.0235711	0.0506716	0.195911
TFPI2	TFPI2__Oncology	-0.108118	1.49928e-11	3.42898e-10	-0.0137562	0.364685	0.702461	-0.0668425	5.39609e-06	0.000534984
TFRC	TFRC__Cardiometabolic	-0.0157233	0.510415	0.603454	-0.00313842	0.889163	0.960435	0.0116072	0.594213	0.77327
TGFA	TGFA__Inflammation	-0.118155	6.84129e-10	1.01018e-08	-0.0206033	0.256289	0.60569	-0.0789811	6.39744e-06	0.000554978
TGFB1	TGFB1__Inflammation	0.0919733	9.80761e-06	5.07946e-05	0.0409295	0.0366939	0.307094	0.0403885	0.0336623	0.1488
TGFB2	TGFB2__Oncology_II	0.0211867	0.431065	0.528083	0.00258427	0.918647	0.971467	0.0305075	0.213577	0.445589
TGFBI	TGFBI__Cardiometabolic	0.0561491	1.02053e-05	5.24627e-05	0.016592	0.165169	0.516338	0.00546369	0.638705	0.80231
TGFBR1	TGFBR1__Inflammation_II	0.0488196	0.0224769	0.044772	0.0194041	0.337809	0.673077	0.0414536	0.0340925	0.149367
TGFBR2	TGFBR2__Oncology	0.0578271	1.87088e-06	1.24248e-05	0.0164551	0.150647	0.494321	0.0303795	0.00625927	0.0553367
TGFBR3	TGFBR3__Cardiometabolic	0.00476752	0.632656	0.711609	-0.00832054	0.376317	0.711619	-0.00860826	0.343684	0.57474
TGM2	TGM2__Cardiometabolic	0.0787268	4.6931e-05	0.000197994	0.0280096	0.123702	0.450607	0.0212318	0.229692	0.453099
TGOLN2	TGOLN2__Inflammation_II	-0.050112	0.00775107	0.0182039	-0.0286336	0.10266	0.418972	0.0121224	0.480335	0.693849
THBD	THBD__Cardiometabolic	0.0330387	0.143287	0.212481	0.00587163	0.782248	0.918646	-0.0135502	0.510422	0.718526
THBS2	THBS2__Neurology	0.029911	0.0840599	0.137751	-0.020296	0.213837	0.567157	-0.0237087	0.13328	0.33617
THBS4	THBS4__Cardiometabolic	0.0234008	0.140644	0.209008	0.0321296	0.0322719	0.290867	-0.0110701	0.444766	0.664516
THOP1	THOP1__Cardiometabolic	-0.0624179	2.88442e-05	0.000129986	0.0141077	0.316675	0.659542	-0.0118136	0.386523	0.615245
THY1	THY1__Neurology	0.0439618	0.105223	0.163676	0.0345486	0.17628	0.528459	-0.000652497	0.978944	0.989639
TIE1	TIE1__Cardiometabolic	-0.035826	0.0321881	0.0610569	-0.0165683	0.29298	0.639187	0.0181942	0.232897	0.454657
TIMD4	TIMD4__Cardiometabolic	0.0045815	0.854802	0.890739	0.01038	0.659441	0.875889	-0.0218105	0.339388	0.570995
TIMM10	TIMM10__Cardiometabolic_II	-0.0245451	0.221196	0.30519	0.0100413	0.595217	0.855901	-0.014725	0.421041	0.644328
TIMP1	TIMP1__Cardiometabolic	0.100717	9.25118e-13	2.73926e-11	0.0423727	0.00154045	0.0418566	0.0218116	0.092328	0.276785
TIMP2	TIMP2__Cardiometabolic_II	0.0209394	0.276703	0.370361	-0.0086606	0.632192	0.864433	0.00313469	0.85828	0.933159
TIMP3	TIMP3__Inflammation	-0.0639712	5.35109e-05	0.000223714	-0.014101	0.346121	0.682143	-0.0292337	0.0433551	0.174933
TIMP4	TIMP4__Neurology	-0.0682213	0.000117605	0.000457244	-0.0228244	0.169872	0.521642	-0.0445074	0.00592756	0.053425
TINAGL1	TINAGL1__Cardiometabolic	-0.0147723	0.288803	0.383597	0.0385734	0.0031374	0.0680424	0.00107716	0.932409	0.97277
TLR1	TLR1__Inflammation_II	-0.0446759	0.0861045	0.140123	-0.0261609	0.286262	0.635148	-0.0670823	0.00479503	0.0489375
TLR3	TLR3__Inflammation	-0.0914294	3.52653e-05	0.000154899	-0.0350166	0.0927008	0.416099	-0.022671	0.261872	0.486585
TMEM106A	TMEM106A__Oncology_II	-0.0620816	0.00961267	0.0219447	0.0051455	0.818955	0.934166	0.0216707	0.321884	0.552784
TMEM132A	TMEM132A__Cardiometabolic_II	-0.0519883	0.039012	0.0719371	-0.0106186	0.654478	0.874317	-0.0290571	0.20528	0.438351
TMEM25	TMEM25__Neurology_II	-0.110637	7.56443e-12	1.8749e-10	-0.0482898	0.00156812	0.0418566	-0.0138385	0.351221	0.580748
TMPRSS5	TMPRSS5__Neurology	0.0197603	0.340513	0.438841	0.00663727	0.73386	0.89698	0.0106625	0.572958	0.761614
TMSB10	TMSB10__Neurology	0.0258621	0.0411042	0.0752673	0.043026	0.000318842	0.0152605	0.0172948	0.134386	0.336692
TNC	TNC__Cardiometabolic	0.14735	1.57688e-13	5.61207e-12	0.0293102	0.121564	0.446378	0.0390566	0.0331352	0.147883
TNFRSF10A	TNFRSF10A__Neurology	0.0197183	0.214556	0.297506	-0.00528971	0.723165	0.894082	0.0259478	0.0733442	0.244716
TNFRSF10B	TNFRSF10B__Neurology	0.00145784	0.933923	0.951752	-0.0302345	0.0668978	0.372908	-0.00123067	0.938852	0.976125
TNFRSF10C	TNFRSF10C__Cardiometabolic	0.000479154	0.97432	0.981391	-0.0114734	0.412841	0.739384	0.0202836	0.1348	0.33691
TNFRSF11A	TNFRSF11A__Inflammation	-0.0115742	0.442013	0.53899	0.0172791	0.224536	0.575088	0.0134108	0.328668	0.561121
TNFRSF11B	TNFRSF11B__Inflammation	0.161677	7.50619e-27	1.04186e-23	0.0727572	4.11852e-07	6.35167e-05	0.0592202	2.18636e-05	0.00159719
TNFRSF12A	TNFRSF12A__Oncology	0.0423819	0.000295081	0.00102393	0.0186822	0.0905934	0.414996	0.00234125	0.827152	0.91574
TNFRSF13B	TNFRSF13B__Inflammation	0.071377	0.000204374	0.000732999	0.0435371	0.016633	0.189234	0.0226373	0.197212	0.424708
TNFRSF13C	TNFRSF13C__Inflammation	-0.0589221	0.00470893	0.0118621	-0.00417631	0.832028	0.935105	-0.0142344	0.454487	0.675031
TNFRSF14	TNFRSF14__Inflammation	-0.04784	0.000307552	0.00105926	-0.00469292	0.706773	0.888588	0.00298281	0.805516	0.905309
TNFRSF17	TNFRSF17__Inflammation_II	0.0993333	3.84339e-06	2.33975e-05	0.0238363	0.239083	0.586302	0.0460158	0.0191146	0.113381
TNFRSF19	TNFRSF19__Oncology	0.0246696	0.0858045	0.139949	0.00912026	0.502029	0.801861	0.00760721	0.561636	0.751737
TNFRSF1A	TNFRSF1A__Neurology	0.00615415	0.563668	0.65035	-0.0068685	0.494788	0.796712	0.00488094	0.615587	0.785326
TNFRSF1B	TNFRSF1B__Neurology	0.00263054	0.836167	0.876839	0.00199221	0.868232	0.954161	0.0100312	0.387194	0.615608
TNFRSF21	TNFRSF21__Neurology	-0.0208298	0.440316	0.537518	0.0445307	0.0802177	0.397413	-0.0392677	0.110584	0.303367
TNFRSF4	TNFRSF4__Inflammation	-0.0913703	9.73768e-06	5.06214e-05	-0.0472556	0.0152549	0.180973	-0.012367	0.512781	0.720384
TNFRSF6B	TNFRSF6B__Neurology	0.0224079	0.20722	0.289067	0.00227778	0.891901	0.961321	0.0439173	0.00669001	0.0580359
TNFRSF8	TNFRSF8__Neurology	-0.0665985	0.000763581	0.00242529	-0.0484331	0.00918635	0.136686	-0.0232894	0.197361	0.424708
TNFRSF9	TNFRSF9__Neurology	0.0405242	0.0599855	0.103465	0.0185406	0.362568	0.700922	0.0979372	5.7023e-07	7.91479e-05
TNFSF10	TNFSF10__Inflammation	-0.051106	0.0329493	0.0621382	0.00489454	0.828619	0.934166	-0.0433899	0.0470652	0.185611
TNFSF12	TNFSF12__Inflammation	-0.128892	3.57905e-15	2.48386e-13	-0.0239507	0.120857	0.445285	-0.0352728	0.019224	0.113544
TNFSF13	TNFSF13__Inflammation	0.0260318	0.0180042	0.037354	0.0334633	0.00129512	0.0393158	0.00884903	0.378328	0.604975
TNFSF13B	TNFSF13B__Cardiometabolic	0.00493528	0.783412	0.833877	0.00461727	0.784809	0.919253	0.0469429	0.00408168	0.0437074
TNFSF14	TNFSF14__Neurology	-0.0515597	0.0260845	0.0505436	-0.0711515	0.00116329	0.0366966	0.0196411	0.353166	0.582812
TNFSF8	TNFSF8__Cardiometabolic_II	-0.0350472	0.00917486	0.021084	-0.0187147	0.139127	0.475636	0.00401265	0.744085	0.866435
TNFSF9	TNFSF9__Inflammation_II	-0.0992068	2.07461e-06	1.3542e-05	-0.0647248	0.00107808	0.0356281	-0.0331934	0.08341	0.264322
TNN	TNN__Cardiometabolic_II	0.0470408	0.0409578	0.0750983	0.0338182	0.118803	0.442086	-0.00542707	0.796304	0.899325
TNR	TNR__Neurology	-0.0309459	0.0762384	0.127339	0.00313882	0.848619	0.943061	-0.0442514	0.00542157	0.0515013
TNXB	TNXB__Neurology	-0.0104416	0.617403	0.698984	-0.0222805	0.257026	0.60569	-0.00942511	0.620901	0.787041
TOMM20	TOMM20__Cardiometabolic_II	-0.0446764	0.00020847	0.000744256	-0.007807	0.489138	0.792461	-0.0113338	0.303173	0.53204
TP53I3	TP53I3__Inflammation_II	0.0703108	0.000659802	0.00212484	0.0352705	0.0702894	0.382595	0.0232567	0.215	0.445589
TPD52L2	TPD52L2__Inflammation_II	0.0681309	0.000159549	0.000595308	0.0213402	0.209086	0.566819	0.0273034	0.0973084	0.28399
TPK1	TPK1__Cardiometabolic_II	-0.0173883	0.288352	0.383365	0.021757	0.156649	0.504547	0.00378392	0.799991	0.902021
TPP1	TPP1__Inflammation	-0.0760502	0.0022489	0.00629329	-0.0282319	0.228046	0.575286	-0.0689247	0.00239508	0.031362
TPSAB1	TPSAB1__Inflammation	0.00569047	0.824045	0.867811	-0.0249056	0.301797	0.647566	0.00912516	0.695715	0.841161
TREH	TREH__Cardiometabolic_II	0.0521971	0.0424946	0.0772022	-0.00144792	0.952301	0.980803	0.043054	0.0668574	0.23087
TREM2	TREM2__Inflammation	0.0284108	0.0505108	0.0895917	0.0136552	0.318221	0.659932	0.0151024	0.254572	0.479989
TREML2	TREML2__Neurology	0.00343699	0.887124	0.916849	-0.0156432	0.492463	0.795181	0.0241679	0.273474	0.49945
TRIAP1	TRIAP1__Oncology	-0.0182594	0.201306	0.281951	-0.00545497	0.686152	0.879389	-0.00771655	0.553985	0.746535
TSPAN8	TSPAN8__Oncology_II	0.0296608	0.150165	0.221549	0.0147788	0.444255	0.756596	0.0226436	0.228053	0.453099
TTR	TTR__Inflammation_II	-0.0138091	0.612527	0.694031	-0.00279272	0.913416	0.971467	-0.00922437	0.71093	0.845608
TWF2	TWF2__Cardiometabolic_II	0.00541065	0.648464	0.725277	0.0137185	0.217043	0.569482	0.0182929	0.0912667	0.274195
TXLNA	TXLNA__Neurology	-0.0138985	0.418212	0.51556	0.00296985	0.853713	0.945963	-0.00574051	0.714015	0.845608
TXN	TXN__Inflammation_II	-0.00941754	0.460539	0.556818	0.00146423	0.90276	0.965365	-0.00399933	0.730465	0.857771
TXNDC15	TXNDC15__Oncology	-0.0292041	0.0251054	0.0490793	-0.00589207	0.631295	0.864433	-0.0143408	0.229045	0.453099
TXNDC5	TXNDC5__Neurology	-0.0149245	0.262054	0.353257	-0.00570472	0.650039	0.872226	-0.00447084	0.712361	0.845608
TXNRD1	TXNRD1__Neurology	-0.0676393	2.96787e-05	0.000133314	-0.00708196	0.64272	0.866954	-0.0328152	0.0266664	0.131903
TYMP	TYMP__Cardiometabolic	0.0720512	0.0018726	0.00535911	0.0410895	0.0598846	0.359826	0.0718854	0.000665957	0.0135934
TYRO3	TYRO3__Cardiometabolic	-0.0979869	1.00186e-09	1.39058e-08	-0.0162587	0.283333	0.634333	-0.0380351	0.00964213	0.0731327
UBXN1	UBXN1__Inflammation_II	0.00732296	0.728527	0.788764	-0.0056521	0.776455	0.918646	-0.0213412	0.266773	0.491088
ULBP2	ULBP2__Neurology	-0.139756	2.92592e-11	5.97232e-10	-0.036686	0.064591	0.36753	-0.0408316	0.0342595	0.149535
UMOD	UMOD__Cardiometabolic	0.0177601	0.469633	0.565843	-0.0169063	0.465806	0.775226	-0.0181009	0.418627	0.642049
UNC5D	UNC5D__Inflammation_II	-0.11502	8.0377e-10	1.1384e-08	-0.0427178	0.015708	0.184769	-0.0374991	0.0292846	0.137321
UROD	UROD__Inflammation_II	-0.00767206	0.676158	0.746625	0.0230263	0.183954	0.542983	0.0138171	0.40862	0.635195
USP8	USP8__Cardiometabolic	-0.00381909	0.876489	0.907886	-0.000901644	0.969001	0.986774	0.0163098	0.467121	0.685375
VASN	VASN__Cardiometabolic	-0.0221141	0.101458	0.159123	0.00179259	0.887694	0.959806	-0.0217855	0.0768049	0.251284
VCAM1	VCAM1__Cardiometabolic	0.0831595	3.55141e-11	7.144e-10	0.030321	0.0108856	0.145281	0.0289752	0.0118754	0.0848069
VCAN	VCAN__Neurology	-0.0418598	0.0588197	0.102052	-0.0415822	0.0457591	0.323086	-0.0224694	0.26602	0.490353
VEGFA	VEGFA__Inflammation	-0.0416972	0.00112305	0.00346399	-0.0311312	0.00925682	0.136686	-0.00343394	0.768368	0.878497
VEGFB	VEGFB__Inflammation_II	-0.00346348	0.83819	0.877433	-0.0126436	0.429657	0.754178	0.0111402	0.472672	0.689873
VEGFC	VEGFC__Oncology	-0.0928246	1.10936e-08	1.24176e-07	-0.043151	0.00523979	0.0932414	-0.0388182	0.00923424	0.0724131
VEGFD	VEGFD__Inflammation	0.0219567	0.262143	0.353257	-0.00912993	0.621514	0.863525	-0.0202736	0.256248	0.479989
VGF	VGF__Neurology_II	-0.0786079	1.30176e-05	6.57033e-05	-0.0229558	0.17402	0.52595	-0.00903159	0.584062	0.769144
VIT	VIT__Cardiometabolic_II	0.0352155	0.0728492	0.122563	0.0268356	0.146931	0.489213	0.0174037	0.331095	0.562496
VMO1	VMO1__Oncology	0.0477376	0.0514335	0.0909423	0.0419956	0.0691267	0.38009	0.0227046	0.310366	0.538485
VNN1	VNN1__Inflammation_II	0.0347276	0.163686	0.238151	-0.0339151	0.147821	0.489213	0.00119281	0.958154	0.981019
VNN2	VNN2__Oncology	-0.0180805	0.455949	0.553079	0.00330242	0.885202	0.959142	0.0067905	0.75902	0.872119
VSIG4	VSIG4__Neurology	0.0716108	2.13922e-05	0.000102036	0.0391931	0.0139179	0.167982	0.042089	0.00623491	0.0553367
VSIR	VSIR__Cardiometabolic	-0.0568353	9.69659e-05	0.000387864	-0.0173709	0.20413	0.563716	-0.0173551	0.192739	0.41678
VSNL1	VSNL1__Neurology_II	-0.0868195	3.98259e-08	4.00568e-07	-0.0164873	0.268288	0.619189	-0.0222984	0.12308	0.319317
VSTM2B	VSTM2B__Oncology_II	-0.0572175	0.0103831	0.0232824	-0.0405135	0.0532709	0.339111	0.00110307	0.956864	0.981019
VTA1	VTA1__Neurology	-0.0104755	0.651177	0.726786	0.00265326	0.902769	0.965365	0.00571915	0.786355	0.890262
VTI1A	VTI1A__Inflammation_II	-0.0617958	8.96038e-06	4.7289e-05	-0.0271851	0.0369774	0.307094	-0.0171128	0.178017	0.398529
VWA1	VWA1__Oncology	0.0247733	0.024393	0.0480247	0.00581263	0.575757	0.846637	-0.0172465	0.0859836	0.26759
VWC2	VWC2__Neurology	-0.0643112	1.81902e-05	8.82795e-05	-0.0190174	0.177895	0.53215	-0.03499	0.0107331	0.0799607
VWC2L	VWC2L__Neurology_II	-0.0923901	7.36301e-07	5.58462e-06	-0.00610591	0.72685	0.894082	-0.026286	0.123977	0.321045
VWF	VWF__Cardiometabolic	0.126611	1.04383e-08	1.17791e-07	0.0690699	0.000979767	0.0344983	0.0639594	0.00156973	0.0239428
WFDC1	WFDC1__Oncology_II	-0.0688623	0.00387221	0.010046	-0.0239786	0.285294	0.634596	-0.0288649	0.184619	0.406727
WFDC12	WFDC12__Oncology	0.0259522	0.326121	0.425029	-0.000451666	0.985518	0.994113	-0.0100107	0.678039	0.827697
WFDC2	WFDC2__Oncology	-0.113001	1.19856e-10	2.16052e-09	-0.0363209	0.0275226	0.265287	-0.0526683	0.00108004	0.0189759
WFIKKN1	WFIKKN1__Neurology	-0.0183592	0.408191	0.505414	-0.0453587	0.0302284	0.279713	0.000775523	0.969455	0.984693
WFIKKN2	WFIKKN2__Inflammation	0.0130283	0.585676	0.669619	-0.0235935	0.295227	0.642281	-0.0369114	0.0906722	0.274195
WIF1	WIF1__Oncology	-0.140535	2.10483e-17	4.44579e-15	-0.0635047	5.17055e-05	0.00354936	-0.0683994	7.0338e-06	0.000574289
WWP2	WWP2__Neurology	-0.0139446	0.483436	0.578456	-0.00473203	0.800524	0.928223	-0.0225775	0.213536	0.445589
XCL1	XCL1__Oncology	-0.0269956	0.124998	0.189408	-0.0315716	0.0584061	0.35556	0.00881427	0.583134	0.769144
XG	XG__Cardiometabolic	0.0890749	5.95898e-06	3.34861e-05	0.0189108	0.308126	0.65195	0.0497163	0.00565359	0.0524715
XPNPEP2	XPNPEP2__Oncology	0.0389402	0.136099	0.202906	0.00728851	0.7676	0.911402	-0.0324781	0.173669	0.392899
YAP1	YAP1__Neurology_II	0.0710977	9.12013e-05	0.000365859	0.0270514	0.113975	0.434462	0.0188751	0.255284	0.479989
YES1	YES1__Oncology	-0.0143051	0.53772	0.629836	-0.0422356	0.0530052	0.339111	-0.00829438	0.695433	0.841161
YWHAQ	YWHAQ__Inflammation_II	0.0718566	0.00756727	0.0179238	0.0510283	0.0446659	0.323086	0.010547	0.665418	0.82244
ZP3	ZP3__Cardiometabolic_II	0.0539257	0.0261093	0.0505436	0.0756045	0.000893913	0.0335338	-0.000348081	0.987422	0.992799

## Sheet: Ext_Fig3b
		WML		Microbleeds		Subcortial infarcts/lacunes
Olink protein	Olink with Panel	Std beta	Std beta (AD/PD as cov)	Std beta	Std beta (AD/PD as cov)	Std beta	Std beta (AD/PD as cov)
A1BG	A1BG__Inflammation_II	0.0697779	0.0732664	0.00663087	0.0061201	0.0224269	0.0234817	The p-value of the correlations is p < 2.2 x 10e-16
ABCA2	ABCA2__Cardiometabolic_II	0.0263254	0.0273282	-0.0140891	-0.0120175	0.0107291	0.0101799
ABHD14B	ABHD14B__Neurology	0.046526	0.043546	-0.0173694	-0.0178506	0.0389675	0.0381637
ABL1	ABL1__Oncology	0.0109383	-0.0067425	-0.00400982	-0.0195214	-0.0138985	-0.0108731
ACAN	ACAN__Cardiometabolic	0.0833658	0.0760885	0.0760969	0.0734459	0.0199329	0.0195357
ACE	ACE__Inflammation_II	-0.0912996	-0.0903107	-0.0335069	-0.0292288	-0.016017	-0.0179279
ACHE	ACHE__Inflammation_II	-0.07089	-0.0810024	-0.0196885	-0.0316185	-0.0763551	-0.072929
ACP5	ACP5__Cardiometabolic	-0.0369751	-0.0402661	0.00216034	-0.000292006	-0.0160044	-0.0155698
ACP6	ACP6__Oncology	-0.0435541	-0.0445102	-0.0198923	-0.0190744	0.000370398	-0.00031857
ACTA2	ACTA2__Cardiometabolic	0.153607	0.15067	0.0739764	0.0737408	0.0540245	0.0534753
ACVRL1	ACVRL1__Neurology	-0.00615506	-0.00626434	-0.00225592	0.000346849	0.0129944	0.0116378
ACY1	ACY1__Cardiometabolic	-0.00419046	0.00102316	-0.0183768	-0.0130536	0.0476158	0.0462821
ACY3	ACY3__Cardiometabolic_II	-0.0698362	-0.0727201	-0.0271388	-0.0330836	-0.0541396	-0.0526823
ACYP1	ACYP1__Inflammation_II	-0.00521972	-0.0103814	0.00145114	-0.00268979	-0.0236792	-0.0228831
ADA	ADA__Inflammation	-0.110488	-0.109519	-0.0248179	-0.019851	-0.0393875	-0.0416503
ADA2	ADA2__Cardiometabolic	0.00631244	0.00477754	0.0191263	0.0156788	0.00673818	0.00816488
ADAM12	ADAM12__Inflammation_II	0.0126952	0.018398	-0.0174118	-0.0123156	0.0143213	0.0134049
ADAM15	ADAM15__Cardiometabolic	-0.0479572	-0.048415	-0.00571653	-0.00496868	-0.0133602	-0.0138656
ADAM22	ADAM22__Neurology	-0.0643887	-0.0620065	-0.0076234	-0.00641015	0.00138014	0.00117758
ADAM23	ADAM23__Inflammation	-0.0886071	-0.0876997	-0.0316758	-0.0278995	-0.0248343	-0.0265894
ADAM8	ADAM8__Neurology	0.137787	0.139338	0.0864678	0.0879726	0.115352	0.115179
ADAM9	ADAM9__Oncology_II	-0.00749995	-0.00185168	-0.0278044	-0.0234931	0.00960659	0.00887461
ADAMTS1	ADAMTS1__Inflammation_II	-0.0356842	-0.0405804	-0.015233	-0.0180479	-0.0299567	-0.029768
ADAMTS13	ADAMTS13__Cardiometabolic	0.043788	0.0495081	0.0252282	0.0261195	0.0468041	0.0475908
ADAMTS15	ADAMTS15__Oncology	0.0371109	0.0449747	0.00429345	0.00949687	0.012273	0.0114381
ADAMTS4	ADAMTS4__Inflammation_II	0.0188564	0.0176908	-0.006624	-0.00687473	-0.0101111	-0.0103876
ADAMTS8	ADAMTS8__Oncology	-0.0518836	-0.0538772	-0.0294451	-0.026456	-0.0201238	-0.0224028
ADAMTSL2	ADAMTSL2__Cardiometabolic_II	-0.0459273	-0.0436736	-0.00373422	-0.000818783	-0.0246075	-0.0252461
ADAMTSL5	ADAMTSL5__Cardiometabolic_II	0.00110629	0.0049959	0.00293555	0.00585819	0.000410826	0.000306554
ADCYAP1R1	ADCYAP1R1__Oncology	-0.0297589	-0.0380698	0.00317949	-0.000926861	0.0221781	0.0222523
ADGRB3	ADGRB3__Neurology	-0.0921552	-0.0922446	-0.0248612	-0.0225316	-0.0292132	-0.0304348
ADGRD1	ADGRD1__Inflammation_II	0.0194236	0.0242704	-0.011773	-0.0095934	-0.00688793	-0.00680426
ADGRE2	ADGRE2__Inflammation	0.00292035	0.00371696	-0.0242069	-0.0216979	-0.00966599	-0.0107247
ADGRE5	ADGRE5__Cardiometabolic	-0.0014194	-0.000709437	-0.0213755	-0.018525	-0.00148483	-0.00293224
ADGRF5	ADGRF5__Cardiometabolic_II	0.00967136	0.0110118	0.00294149	0.003609	-0.000271032	8.0375e-05
ADGRG1	ADGRG1__Oncology	0.0142356	0.0162665	-0.00288746	-0.0029387	-0.0193677	-0.0188037
ADGRG2	ADGRG2__Cardiometabolic	0.0277988	0.031455	0.00109783	0.00223419	0.00326715	0.00382252
ADIPOQ	ADIPOQ__Inflammation_II	0.054785	0.0555148	0.0764435	0.0725967	-0.00926529	-0.00696678
ADM	ADM__Oncology	-0.00157607	-0.00142405	-0.00937725	-0.00738706	-0.000955256	-0.00193859
AFM	AFM__Inflammation_II	0.0408901	0.0467175	-0.0188717	-0.016311	0.021179	0.0211974
AGER	AGER__Inflammation	0.0953542	0.0981803	0.0383541	0.0383334	0.0319718	0.032493
AGRN	AGRN__Inflammation	-0.108911	-0.108964	0.00245843	0.00613703	-0.0424648	-0.0441575
AGRP	AGRP__Inflammation	0.0315878	0.0290571	0.00755686	0.0032345	0.0119148	0.0134702
AGT	AGT__Inflammation_II	0.0121324	0.0109443	0.0477496	0.0460859	-0.0414926	-0.0403285
AHCY	AHCY__Cardiometabolic	0.0115662	0.011105	0.0037906	0.00365985	-0.00804097	-0.00803176
AHNAK2	AHNAK2__Cardiometabolic_II	-0.03389	-0.0385218	-0.033432	-0.03716	-0.00916192	-0.00823292
AHSG	AHSG__Inflammation_II	0.029841	0.0357981	-0.0123993	-0.00975716	0.0256825	0.0260398
ALCAM	ALCAM__Cardiometabolic	-0.0874347	-0.0895005	-0.0241486	-0.0228689	-0.0287065	-0.0300128
ALDH1A1	ALDH1A1__Neurology	-0.045599	-0.0465749	-0.0220946	-0.0224401	-0.0398685	-0.0402271
AMBN	AMBN__Inflammation	0.00716843	0.0103551	0.0341276	0.0369743	-0.0260849	-0.0262333
AMBP	AMBP__Oncology	0.0845036	0.0884196	0.0271409	0.0283081	0.0478025	0.0481469
AMIGO2	AMIGO2__Oncology	-0.0750514	-0.0766466	-0.00808881	-0.00510559	-0.0491255	-0.0508359
AMY1A_AMY1B_AMY1C	AMY1A_AMY1B_AMY1C__Inflammation_II	-0.00759821	-0.0045527	-0.0114672	-0.00787583	-0.00242534	-0.00357583
AMY2A	AMY2A__Cardiometabolic	-0.0241604	-0.0237333	-0.00258308	-0.00203733	-0.0109187	-0.0110701
AMY2B	AMY2B__Cardiometabolic	-0.0302534	-0.0301092	-0.000173276	0.000985588	0.00417183	0.00361514
ANG	ANG__Cardiometabolic	0.0767859	0.0828665	0.00447045	0.00675716	0.0281288	0.0284163
ANGPT1	ANGPT1__Inflammation	0.0881186	0.0895028	0.0377439	0.0375704	0.0311612	0.0319227
ANGPT2	ANGPT2__Oncology	0.0282964	0.0307403	0.0360658	0.0404921	0.0284125	0.0271696
ANGPTL1	ANGPTL1__Cardiometabolic	0.0446232	0.0491587	0.00820932	0.010097	-0.0112843	-0.0108433
ANGPTL2	ANGPTL2__Inflammation	0.0203778	0.0295046	-0.0146492	-0.00960432	-0.0150887	-0.0153184
ANGPTL3	ANGPTL3__Cardiometabolic	0.00798024	0.00994848	0.00638184	0.00731782	0.0196207	0.0196287
ANGPTL4	ANGPTL4__Inflammation	0.032181	0.0262968	0.0161894	0.00847361	0.00679405	0.0093013
ANGPTL7	ANGPTL7__Oncology	0.0864922	0.0948108	0.0170469	0.0171612	0.0275308	0.0292262
ANPEP	ANPEP__Cardiometabolic	-0.00411174	-0.00141532	0.0121607	0.0128521	0.0387983	0.0392678
ANXA2	ANXA2__Cardiometabolic_II	0.0281024	0.0255992	0.00511903	0.00129878	0.0159746	0.0167691
ANXA3	ANXA3__Neurology	0.0737944	0.0790774	0.0125469	0.0131322	-0.00266506	-0.00128032
ANXA4	ANXA4__Cardiometabolic	0.0160543	0.0193028	-0.0147692	-0.0107252	0.00569092	0.00432881
AOC3	AOC3__Cardiometabolic	0.0987477	0.0985257	0.0328532	0.0338082	0.0446944	0.0440979
APCS	APCS__Inflammation_II	0.0274853	0.0355014	-0.0121375	-0.00837572	0.0229901	0.0227608
APEX1	APEX1__Oncology	0.00834634	0.00683716	0.0282036	0.0244768	0.0340136	0.0354355
APLP1	APLP1__Cardiometabolic	0.0473187	0.0529411	0.0347346	0.0366976	-0.00995858	-0.00956337
APOA1	APOA1__Inflammation_II	0.024701	0.0300332	-0.0145807	-0.0122528	0.0016892	0.00180087
APOA4	APOA4__Inflammation_II	0.0489095	0.0552172	0.0187113	0.0224342	0.0202402	0.0198849
APOC1	APOC1__Inflammation_II	0.020505	0.0281356	-0.0227404	-0.0194669	-0.0247917	-0.0247833
APOD	APOD__Inflammation_II	0.026692	0.0310432	0.0213876	0.0221477	-0.0103012	-0.00939953
APOE	APOE__Inflammation_II	0.0144487	0.0326994	-0.0234058	-0.00943813	0.0483571	0.0455292
APOF	APOF__Inflammation_II	0.0435014	0.0483295	0.0298631	0.0316669	0.0219782	0.0224763
APOL1	APOL1__Inflammation_II	0.0484492	0.0553108	0.0056414	0.00964206	0.0266767	0.0264832
APOM	APOM__Cardiometabolic	0.0370072	0.0400484	0.0160944	0.0177029	0.000614681	0.000543052
APP	APP__Neurology	-0.0266523	-0.0243056	-0.0364187	-0.033037	-0.0430059	-0.0445578
AREG	AREG__Oncology	0.117102	0.112727	0.0264028	0.0216396	0.00955877	0.0104473
ARL13B	ARL13B__Cardiometabolic_II	-0.0774091	-0.0745398	-0.0164375	-0.00994957	-0.0756598	-0.0769495
ARSA	ARSA__Neurology	-0.109517	-0.10182	-0.0371797	-0.034143	-0.0275663	-0.0276583
ARSB	ARSB__Oncology	-0.128313	-0.122238	-0.0263151	-0.0237659	-0.0473251	-0.047096
ART3	ART3__Cardiometabolic	-0.035784	-0.0347817	-0.00346922	-0.00179846	-0.0150672	-0.0157243
ASAH1	ASAH1__Cardiometabolic_II	-0.0397308	-0.0329154	-0.00301364	4.58407e-06	-0.0266998	-0.0266715
ASAH2	ASAH2__Neurology	-0.0165693	-0.016347	-0.0256186	-0.0258906	-0.0426498	-0.0425792
ASGR2	ASGR2__Inflammation_II	0.060559	0.0640626	0.0235642	0.02504	0.0410663	0.0412116
ASRGL1	ASRGL1__Cardiometabolic_II	-0.0875661	-0.100134	0.0052166	-0.00417459	-0.0402852	-0.0388991
ATOX1	ATOX1__Oncology	0.00189589	-0.00581857	0.0189937	0.0130311	-0.0153415	-0.0141366
ATP5IF1	ATP5IF1__Inflammation	0.030844	0.014234	0.0580477	0.0422404	-0.00629557	-0.00238128
ATRAID	ATRAID__Oncology_II	-0.0741479	-0.0788947	-0.00113035	-0.00402615	0.00293028	0.00336849
ATRN	ATRN__Inflammation_II	-0.0302034	-0.0244568	0.00310492	0.00552418	-0.00824642	-0.00822336
ATXN3	ATXN3__Neurology_II	0.0510182	0.0416229	0.0357948	0.0273132	0.010409	0.0120568
AXL	AXL__Cardiometabolic	-0.0635953	-0.0652627	-0.00406585	-0.00544008	-0.031128	-0.0308518
B2M	B2M__Inflammation_II	-0.0140636	-0.00817983	-0.0163704	-0.0122166	0.0164638	0.0158619
B4GALT1	B4GALT1__Inflammation	0.00481275	0.0122185	-0.014714	-0.00854071	-0.0129375	-0.0140432
B4GAT1	B4GAT1__Neurology	-0.100372	-0.0965225	-0.0441748	-0.0396994	-0.0433323	-0.044983
BAMBI	BAMBI__Oncology	-0.0507568	-0.0536628	-0.029538	-0.0290645	-0.0235071	-0.0245719
BCAM	BCAM__Neurology	-0.00999399	-0.0105428	0.00570873	0.0066611	-0.0129413	-0.0136703
BCAN	BCAN__Neurology	-0.0109156	-0.00746768	0.00438574	0.00427601	-0.0213653	-0.0204321
BCAT1	BCAT1__Cardiometabolic_II	-0.0351882	-0.0410382	0.0434656	0.041331	-0.000818153	-0.00110499
BCHE	BCHE__Inflammation_II	-0.0608409	-0.0579468	-0.0197345	-0.0183208	-0.0269124	-0.0268539
BCL2	BCL2__Oncology_II	-0.0049778	-0.0104115	0.0139634	0.0104344	0.0266013	0.0273365
BCL2L11	BCL2L11__Inflammation	0.0206172	0.0264132	0.0163659	0.0223459	-0.0021566	-0.00421258
BGLAP	BGLAP__Cardiometabolic_II	0.0647474	0.0651965	0.0296637	0.0253814	0.0705463	0.0732228
BGN	BGN__Oncology	0.0564398	0.0544767	0.066997	0.0675123	0.0354398	0.0348746
BLMH	BLMH__Cardiometabolic	-0.0691209	-0.0780248	-0.0036699	-0.0088095	-0.0343628	-0.0340251
BLVRB	BLVRB__Neurology	0.02796	0.0241046	0.0523363	0.047249	0.0649475	0.0668779
BMP4	BMP4__Neurology	0.0161159	0.0164557	-0.0534923	-0.0536426	0.00151186	0.00139426
BMP6	BMP6__Cardiometabolic	-0.0106682	-0.00762578	-0.0129392	-0.0140314	-0.0083997	-0.00739305
BMPER	BMPER__Inflammation_II	-0.103934	-0.107112	-0.0250946	-0.0259266	-0.0552924	-0.0556782
BNIP3L	BNIP3L__Inflammation_II	-0.0227324	-0.0275334	-0.0208272	-0.024652	-0.00993336	-0.00915974
BOC	BOC__Cardiometabolic	-0.0190158	-0.0148918	0.0201164	0.0244994	-0.0154247	-0.0163455
BPIFB1	BPIFB1__Cardiometabolic	0.0710436	0.073002	0.0115188	0.00997728	0.0242951	0.0252787
BPIFB2	BPIFB2__Cardiometabolic_II	-0.030256	-0.0286983	0.0204903	0.0238025	-0.000602394	-0.00117754
BRSK2	BRSK2__Neurology_II	-0.0303532	-0.031675	-0.0137937	-0.0150381	-0.00788673	-0.00741388
BSG	BSG__Inflammation	-0.10161	-0.103991	-0.0306741	-0.0293239	-0.0158602	-0.0171666
BST1	BST1__Neurology	-0.0101113	-0.00845733	0.00184679	0.00492417	-0.0246308	-0.0255811
BST2	BST2__Neurology	-0.0797739	-0.0796813	0.00205	0.00381346	-0.023132	-0.0235547
BTC	BTC__Oncology	-0.0615597	-0.0595969	-0.0263631	-0.0218629	-0.0401561	-0.041973
BTD	BTD__Inflammation_II	-0.0354099	-0.0313334	-0.018827	-0.0176381	0.00550272	0.00557093
BTN2A1	BTN2A1__Inflammation	-0.0862077	-0.0858477	-0.000348329	0.00163379	-0.016396	-0.0171791
BTN3A2	BTN3A2__Inflammation	-0.028462	-0.0321098	-0.0231839	-0.0247756	-0.0252802	-0.0250373
C1QA	C1QA__Inflammation	0.0434682	0.0426294	0.0115466	0.00907913	0.0597132	0.0609272
C1QL2	C1QL2__Inflammation_II	-0.0936926	-0.0961988	-0.0510792	-0.0513724	-0.0478729	-0.0483388
C1QTNF1	C1QTNF1__Cardiometabolic	-0.0428734	-0.0404596	-0.0183159	-0.016015	-0.0103411	-0.0107483
C1QTNF5	C1QTNF5__Inflammation_II	-0.0411401	-0.0347834	-0.0289382	-0.0248668	-0.0403274	-0.0407748
C1QTNF9	C1QTNF9__Inflammation_II	0.0328948	0.0369583	-0.0218281	-0.018976	0.0201689	0.0195751
C1R	C1R__Inflammation_II	0.0474351	0.0489666	0.0132447	0.0146825	0.0341171	0.0336667
C1RL	C1RL__Inflammation_II	0.0359836	0.0417112	-0.00553218	-0.00268569	0.0365133	0.0363864
C1S	C1S__Inflammation_II	0.0537752	0.0556406	0.0201082	0.0212409	0.0406184	0.0405266
C2	C2__Cardiometabolic	0.0325972	0.0334306	0.00825816	0.00772037	0.0314212	0.0317924
C3	C3__Inflammation_II	0.0456093	0.0497797	0.0333943	0.0327892	0.0535507	0.0548845
C4BPB	C4BPB__Oncology	-0.00414435	-0.000649634	-0.011931	-0.00838118	0.00548342	0.00447875
C5	C5__Inflammation_II	0.0642389	0.0694318	0.0152842	0.0171748	0.0543737	0.0546733
C7	C7__Inflammation_II	0.0659311	0.0691181	0.0375865	0.0389905	0.0416926	0.0420157
C8B	C8B__Inflammation_II	0.0468168	0.0538851	0.00344516	0.00689049	0.0202915	0.0202133
C9	C9__Inflammation_II	0.0779468	0.0827724	0.00536243	0.00697976	0.0317698	0.0319009
CA1	CA1__Cardiometabolic	0.0498626	0.0499885	0.0500785	0.0486258	0.0810862	0.0817389
CA11	CA11__Oncology	-0.143247	-0.137583	-0.0215205	-0.0150441	-0.0444832	-0.046236
CA12	CA12__Oncology	-0.0410483	-0.0341023	-0.0395093	-0.0350569	-0.0224239	-0.0229543
CA14	CA14__Oncology	-0.0687387	-0.0680093	-0.0247352	-0.0213212	-0.0295262	-0.0312484
CA2	CA2__Neurology	-0.0175677	-0.0188863	0.0239009	0.0221344	0.0188306	0.019127
CA3	CA3__Cardiometabolic	0.0594587	0.0641576	0.0352506	0.0341738	0.0715922	0.0731522
CA4	CA4__Cardiometabolic	-0.101827	-0.09905	-0.0308506	-0.0264077	-0.00516938	-0.00667585
CA9	CA9__Oncology	-0.0749887	-0.0669067	-0.0186456	-0.013678	-0.02479	-0.0248977
CACYBP	CACYBP__Inflammation_II	-0.024568	-0.0361682	0.000721768	-0.00852194	-0.0116874	-0.00999078
CALB1	CALB1__Oncology	-0.0239331	-0.0237707	0.00513838	0.00421543	-0.000660879	-0.000174228
CALB2	CALB2__Neurology	0.0320749	0.0242935	0.00643025	-0.00251773	0.00857712	0.0111235
CALCA	CALCA__Neurology	0.07242	0.0707369	0.00427148	0.0014434	0.00844289	0.0102232
CALCB	CALCB__Neurology_II	-0.0387102	-0.033027	-0.0250138	-0.0198803	0.0222071	0.0216904
CALY	CALY__Cardiometabolic_II	-0.117462	-0.121024	-0.0304328	-0.0284868	-0.0203964	-0.0212513
CANT1	CANT1__Cardiometabolic	-0.103572	-0.101382	-0.0302498	-0.0255992	-0.036292	-0.03819
CAPG	CAPG__Oncology	0.127207	0.122564	0.0740526	0.0696038	0.0386457	0.0397854
CAPS	CAPS__Neurology_II	0.0733684	0.0776041	-0.0126198	-0.0105671	0.0243468	0.0246392
CASP3	CASP3__Cardiometabolic	0.0233745	0.0221058	0.07275	0.0716602	0.0249901	0.0257592
CASP8	CASP8__Oncology	0.0732997	0.0675631	0.0244821	0.0184457	-0.000842087	0.000588104
CAT	CAT__Inflammation_II	-0.0214138	-0.0211788	0.0409911	0.0414994	0.0308449	0.0308791
CBLIF	CBLIF__Cardiometabolic	0.0562368	0.0581249	0.0140286	0.016609	-0.0183148	-0.0190688
CBLN4	CBLN4__Oncology	-0.172968	-0.16833	-0.0456018	-0.0339033	-0.034858	-0.0395482
CC2D1A	CC2D1A__Neurology	0.0185333	-0.00441437	0.0264454	0.00598867	0.00196121	0.00775292
CCDC80	CCDC80__Cardiometabolic	0.0815628	0.0790954	0.0512765	0.050733	0.0504549	0.0500971
CCER2	CCER2__Cardiometabolic_II	-0.0290506	-0.0270155	-0.0105511	-0.00736223	-0.0106387	-0.0116401
CCL11	CCL11__Inflammation	0.0538578	0.0581704	0.021527	0.0222391	0.0242558	0.0246613
CCL14	CCL14__Cardiometabolic	0.0874022	0.0901978	0.0301883	0.0300747	0.032275	0.0328712
CCL15	CCL15__Cardiometabolic	0.075051	0.0797163	0.0107024	0.0125601	0.0305944	0.0307
CCL16	CCL16__Cardiometabolic	0.0438414	0.0508692	-0.0161793	-0.0119505	0.0429691	0.042581
CCL17	CCL17__Inflammation	0.0325472	0.0337435	-0.00767729	-0.00887209	0.0742411	0.0747809
CCL18	CCL18__Cardiometabolic	0.0196382	0.0246157	-0.0113535	-0.00881189	0.0158319	0.0155709
CCL19	CCL19__Neurology	-0.0356078	-0.0313467	-0.023079	-0.0168255	-0.0345688	-0.0371938
CCL2	CCL2__Neurology	0.0725293	0.0650261	0.0118175	0.00578595	0.00520292	0.00621549
CCL21	CCL21__Inflammation	0.039889	0.0451741	0.0230128	0.0299683	0.0372637	0.0351757
CCL22	CCL22__Inflammation	0.0307394	0.0355603	-0.00330306	0.00154832	0.0160452	0.0141638
CCL23	CCL23__Inflammation	0.0679876	0.0708699	0.0175561	0.0174727	0.0286517	0.0292963
CCL24	CCL24__Inflammation	0.00728734	0.00802123	-0.0363152	-0.0372073	0.00161667	0.00186752
CCL25	CCL25__Inflammation	0.0846612	0.0900531	0.0358699	0.0373749	-0.000676428	-0.000355101
CCL3	CCL3__Inflammation	0.0511941	0.0435827	0.0617576	0.0561264	0.00165784	0.00257058
CCL4	CCL4__Inflammation	-0.0170571	-0.0105747	0.0034398	0.00954487	-0.0100486	-0.0114962
CCL8	CCL8__Oncology	0.00224694	0.00906589	-0.0194959	-0.0135114	0.00828418	0.00705937
CCN1	CCN1__Oncology	0.084324	0.0748104	0.0686735	0.063946	-0.00274662	-0.00257293
CCN2	CCN2__Inflammation	0.0953453	0.0905342	0.0672712	0.0658995	0.0340744	0.0335943
CCN3	CCN3__Cardiometabolic	-0.0328571	-0.0331413	-0.0142227	-0.0117037	-0.0123641	-0.0135881
CCN4	CCN4__Oncology	0.0422438	0.0426409	-0.015721	-0.0159852	0.0101312	0.0104296
CCN5	CCN5__Neurology	0.103824	0.108004	0.0337774	0.0386417	0.048062	0.0466767
CD109	CD109__Neurology	0.0329706	0.0271337	0.0206938	0.0140615	-0.00114813	0.000744941
CD14	CD14__Cardiometabolic	0.0295454	0.0319137	0.00828492	0.0100646	0.017769	0.0175216
CD160	CD160__Inflammation	0.0439483	0.046441	-0.0129664	-0.00932906	0.0250995	0.0238914
CD163	CD163__Cardiometabolic	0.0276418	0.0262426	0.0271336	0.0259987	0.0204742	0.0209251
CD164	CD164__Neurology	-0.0804811	-0.078222	-0.0239751	-0.0230729	-0.028481	-0.0286967
CD164L2	CD164L2__Neurology_II	-0.0396343	-0.0459557	-0.0245815	-0.0284787	-0.00268657	-0.00238682
CD177	CD177__Neurology	0.0146593	0.0156508	-0.00391155	-0.00225345	0.000799751	0.00026913
CD1C	CD1C__Oncology	0.0406864	0.0441834	-0.0089056	-0.00573431	-0.00505256	-0.0058804
CD200	CD200__Inflammation	-0.145431	-0.138522	-0.0326784	-0.0248812	-0.0519763	-0.0542257
CD209	CD209__Cardiometabolic	0.020599	0.0203532	-0.0246763	-0.0230474	0.00355375	0.00275272
CD22	CD22__Inflammation	0.0198822	0.0241854	0.0369892	0.0392516	0.0608964	0.0607136
CD244	CD244__Inflammation	-0.0126092	-0.00762514	0.00317537	0.00613019	0.0092685	0.0088792
CD248	CD248__Cardiometabolic_II	-0.0248542	-0.0245776	0.0124438	0.0143305	-0.0125244	-0.013287
CD27	CD27__Oncology	0.0517326	0.0540803	0.0408298	0.0457572	0.0224131	0.0208073
CD274	CD274__Neurology	-0.0713563	-0.0725053	-0.0238574	-0.0219006	-0.0117209	-0.0130906
CD276	CD276__Inflammation	0.0136776	0.0154653	0.00778123	0.0109973	-0.0100445	-0.011159
CD28	CD28__Oncology	0.0352058	0.0327688	0.0299876	0.0299701	0.0329861	0.0324284
CD300A	CD300A__Inflammation_II	0.0256126	0.0251926	-0.00263211	-0.00379352	0.0162262	0.0169404
CD300C	CD300C__Neurology	0.0564261	0.055327	0.00254141	0.000891016	0.021496	0.0224158
CD300E	CD300E__Oncology	0.067159	0.071029	0.0507194	0.0524186	0.072086	0.0722954
CD300LF	CD300LF__Oncology	-0.00510137	-0.0108565	0.0214423	0.0167026	0.00574102	0.00636441
CD300LG	CD300LG__Neurology	-0.00792126	-0.00131068	-0.0140241	-0.00786731	-0.0104475	-0.0119196
CD302	CD302__Oncology	-0.0278064	-0.0309469	-0.00962661	-0.0124227	-0.0305414	-0.0298719
CD33	CD33__Oncology	-0.0143166	-0.0114234	-0.0280158	-0.0264546	-0.0206707	-0.0208672
CD38	CD38__Oncology	0.0140512	0.0173832	-0.00512569	-0.00285477	0.00852865	0.00815996
CD4	CD4__Inflammation	0.063223	0.0583794	0.00144828	-0.00293471	0.0172068	0.0178907
CD40	CD40__Inflammation	-0.0187432	-0.0164503	0.00772224	0.00927759	0.0137372	0.0137408
CD46	CD46__Cardiometabolic	-0.0622557	-0.0612055	-0.0103114	-0.00742748	-0.010729	-0.0118518
CD48	CD48__Inflammation	0.0294964	0.0314672	0.0122208	0.0149323	0.0391713	0.0386399
CD5	CD5__Oncology	-0.0132956	-0.0126249	0.00581004	0.00784691	0.0451998	0.044057
CD55	CD55__Cardiometabolic	-0.0606427	-0.0609828	-0.0193234	-0.0180445	-0.0140697	-0.0152703
CD58	CD58__Inflammation	-0.00123822	0.0024581	-0.00194466	-0.00030939	0.0012443	0.001309
CD59	CD59__Cardiometabolic	0.0200687	0.025267	-0.0150412	-0.00965127	0.00478716	0.00275539
CD5L	CD5L__Inflammation_II	0.045679	0.0483537	0.0379368	0.0384128	0.0635813	0.0641106
CD6	CD6__Inflammation	-0.00214592	0.00112945	0.00834612	0.0121558	0.0110024	0.0103753
CD69	CD69__Cardiometabolic	-0.0458284	-0.0563167	-7.03819e-05	-0.00852091	-0.0122357	-0.0102491
CD74	CD74__Neurology	-0.0123104	-0.0102039	-0.0153451	-0.0121946	-0.0021846	-0.00349312
CD79B	CD79B__Inflammation	0.0461285	0.0502383	0.00552305	0.00951959	0.00725656	0.00628352
CD80	CD80__Cardiometabolic_II	0.0785018	0.0751094	0.0406926	0.0378074	0.0354912	0.0360819
CD83	CD83__Inflammation	-0.0644578	-0.0699438	-0.0103194	-0.0136024	-0.022627	-0.0223085
CD84	CD84__Inflammation	-0.000445135	-0.00831254	0.00834463	0.00455513	0.00433881	0.00430727
CD86	CD86__Oncology_II	0.00697196	0.00504059	-0.027356	-0.0305459	0.0260066	0.0273265
CD8A	CD8A__Neurology	-0.0195639	-0.0176051	-0.0221611	-0.0157349	-0.0172458	-0.0203173
CD93	CD93__Cardiometabolic	0.0274089	0.0274448	0.00859159	0.00980477	0.0160733	0.0154967
CD99	CD99__Neurology	0.0258294	0.0249713	0.000635786	-0.000756007	8.6696e-05	0.000636056
CD99L2	CD99L2__Neurology	-0.0916598	-0.0908869	-0.036656	-0.0325869	-0.0317155	-0.0340071
CDA	CDA__Cardiometabolic_II	0.0244068	0.0240284	0.00409183	0.0024801	0.0399882	0.0406394
CDCP1	CDCP1__Neurology	-0.0989188	-0.0959714	-0.00195192	-0.00100357	-0.0292329	-0.0289709
CDH1	CDH1__Cardiometabolic	0.0592801	0.0648159	0.0158998	0.0167783	0.0151033	0.0157942
CDH15	CDH15__Neurology	-0.0420486	-0.0366539	0.00214567	0.00529525	-0.0161403	-0.0163623
CDH2	CDH2__Cardiometabolic	-0.112075	-0.112007	-0.0248805	-0.0232525	-0.0332507	-0.0339963
CDH22	CDH22__Oncology_II	-0.0523873	-0.0445095	-0.0344423	-0.0267431	-0.0301779	-0.0320574
CDH3	CDH3__Neurology	0.0165434	0.0253208	-0.0132907	-0.00673858	-0.0168106	-0.0177643
CDH5	CDH5__Cardiometabolic	0.0203317	0.0254623	0.0211201	0.0255354	0.0175763	0.0165211
CDH6	CDH6__Cardiometabolic	-0.0682057	-0.0681659	0.000869842	0.00472855	-0.0179309	-0.0196842
CDHR5	CDHR5__Cardiometabolic	0.0197787	0.0239198	-0.00542343	-0.00155058	0.0177677	0.0169004
CDNF	CDNF__Oncology	0.0171692	0.018795	-0.0185682	-0.0183354	-0.00790629	-0.00781924
CDON	CDON__Inflammation	-0.0809001	-0.0725744	-0.0244977	-0.0182214	-0.0374867	-0.0384727
CEACAM1	CEACAM1__Oncology	0.0487867	0.0518479	0.00759259	0.00832331	0.0110688	0.0115436
CEACAM16	CEACAM16__Oncology_II	-0.0472114	-0.0429574	-0.0356597	-0.0330435	0.0291349	0.0289897
CEACAM21	CEACAM21__Inflammation	-0.00686622	-0.00973048	0.0146203	0.0132099	0.00498332	0.00552091
CEACAM6	CEACAM6__Cardiometabolic_II	0.0704366	0.0752846	0.0323024	0.0344247	0.0575218	0.057782
CELA2A	CELA2A__Cardiometabolic_II	0.00675261	-0.00112235	0.0403898	0.0319397	-0.0351327	-0.032665
CELA3A	CELA3A__Cardiometabolic	0.01297	0.00718506	-0.00687404	-0.0126638	-0.0335334	-0.0321396
CELSR2	CELSR2__Inflammation_II	-0.070561	-0.0682031	-0.0265912	-0.0220941	-0.0324942	-0.0339492
CEND1	CEND1__Neurology_II	-0.049907	-0.0643437	0.0201255	0.00697659	-0.0188174	-0.0168219
CEP170	CEP170__Cardiometabolic_II	0.0473653	0.0301402	0.0711003	0.0538028	0.0128037	0.0169977
CES1	CES1__Cardiometabolic	0.0261475	0.0272113	-0.0116825	-0.0123838	0.0229001	0.0232505
CETN3	CETN3__Oncology_II	0.0242009	0.0257055	0.0131401	0.0148933	0.0156744	0.0148151
CFB	CFB__Inflammation_II	0.0508819	0.0557615	0.00158379	0.00412359	0.0434144	0.0431187
CFC1	CFC1__Oncology	0.00441353	0.0071018	-0.0154702	-0.0131165	-0.00593726	-0.00656507
CFD	CFD__Inflammation_II	0.0792521	0.0811807	0.029751	0.028902	0.049089	0.0500807
CFH	CFH__Inflammation_II	0.0633193	0.0677048	0.013418	0.015183	0.0372759	0.0375771
CFHR2	CFHR2__Inflammation_II	0.0381643	0.0443379	0.00468105	0.00822968	0.0231542	0.0230013
CFHR4	CFHR4__Inflammation_II	0.0630238	0.0678104	0.040695	0.0409874	0.0507103	0.0520078
CFHR5	CFHR5__Inflammation_II	0.0498056	0.0541519	0.0103469	0.0122962	0.0478009	0.047862
CFI	CFI__Inflammation_II	0.0494544	0.0560066	-0.014666	-0.0105617	0.0435474	0.0431505
CFP	CFP__Inflammation_II	0.0551869	0.0598111	0.0326332	0.0342532	0.0437163	0.0441485
CGA	CGA__Neurology	0.100475	0.0958747	0.0678681	0.0667594	0.0358926	0.0342385
CGREF1	CGREF1__Cardiometabolic	-0.0818832	-0.0814919	-0.0204167	-0.0158559	-0.0381055	-0.0401678
CHAD	CHAD__Inflammation_II	-0.0964101	-0.0936928	-0.0441935	-0.0400546	-0.0113885	-0.0128817
CHCHD10	CHCHD10__Neurology_II	-0.0254831	-0.0279633	-0.00427712	-0.00497533	0.026035	0.0260068
CHCHD6	CHCHD6__Oncology_II	-0.0145833	-0.0171521	0.00326696	0.000797104	0.0115788	0.0123787
CHGA	CHGA__Cardiometabolic_II	-0.0321169	-0.0316991	0.00505879	0.00715708	-0.0148307	-0.0159963
CHGB	CHGB__Neurology	-0.0476154	-0.0430217	-0.0305515	-0.0263858	-0.0265318	-0.027088
CHI3L1	CHI3L1__Cardiometabolic	0.00563724	-0.00358249	0.0100745	0.00213869	-0.0187751	-0.0160788
CHIT1	CHIT1__Cardiometabolic	0.0962385	0.0804252	0.141204	0.128415	0.0447742	0.0481497
CHL1	CHL1__Cardiometabolic	-0.105826	-0.105648	-0.0319831	-0.0277641	-0.0546999	-0.0568332
CHRDL1	CHRDL1__Inflammation	-0.0117196	-0.00174213	-0.0164556	-0.0104848	-0.00391307	-0.00441711
CHRDL2	CHRDL2__Cardiometabolic	-0.0200391	-0.01832	-0.0309214	-0.0282633	-0.00606099	-0.00730351
CIAPIN1	CIAPIN1__Oncology	0.074953	0.0661054	0.0283056	0.0187655	0.00482476	0.00716604
CILP	CILP__Cardiometabolic_II	0.0291004	0.0351549	0.00967719	0.0111754	0.0409305	0.0419107
CKAP4	CKAP4__Inflammation	-0.0151339	-0.0136131	0.00630228	0.00740037	0.00446805	0.00426927
CKB	CKB__Cardiometabolic_II	0.0183803	0.0206931	0.00124121	0.00155291	0.00979061	0.0105286
CKMT1A_CKMT1B	CKMT1A_CKMT1B__Inflammation	-0.0452411	-0.058942	-0.000196607	-0.00697006	-0.0526944	-0.0525782
CLEC11A	CLEC11A__Neurology	0.00577423	0.00913533	0.0131016	0.0169788	-0.0205218	-0.0217372
CLEC14A	CLEC14A__Neurology	-0.0316233	-0.031216	-0.0254221	-0.0233538	-0.0123438	-0.0134557
CLEC1A	CLEC1A__Cardiometabolic	0.0232679	0.0299105	-0.0269557	-0.0221868	-0.000510698	-0.00138307
CLEC3B	CLEC3B__Inflammation_II	-0.000918736	0.00146191	-0.0103662	-0.00745346	0.00388666	0.00314363
CLEC4A	CLEC4A__Inflammation	0.00270035	0.00286265	-0.00800505	-0.00817523	-0.0228025	-0.0222625
CLEC4M	CLEC4M__Cardiometabolic_II	0.043622	0.0429921	-0.00756445	-0.00755551	0.02599	0.0258972
CLEC5A	CLEC5A__Cardiometabolic	0.0365318	0.0304334	0.00730055	0.00195623	0.000602522	0.00173479
CLEC7A	CLEC7A__Inflammation	0.0400207	0.0344682	0.00342732	-0.000174743	-0.028328	-0.0281146
CLGN	CLGN__Neurology_II	-0.0425931	-0.0390965	-0.0241989	-0.0210725	-0.00214369	-0.00231143
CLMP	CLMP__Oncology	-0.0435416	-0.0404625	-0.00850701	-0.00596319	-0.00980509	-0.0100885
CLPS	CLPS__Neurology	0.0373216	0.0415716	-0.0261943	-0.0214647	-0.0250007	-0.0269997
CLSTN1	CLSTN1__Neurology	-0.0288015	-0.0329577	-0.0489676	-0.0482334	0.0487354	0.0468697
CLSTN2	CLSTN2__Inflammation	-0.0643734	-0.0640481	-0.02664	-0.0232072	-0.0377986	-0.0395651
CLSTN3	CLSTN3__Neurology_II	-0.117466	-0.116753	-0.056294	-0.0527435	-0.0617919	-0.0631936
CLU	CLU__Inflammation_II	0.00240313	0.00782651	-0.00117359	0.000952478	0.00647778	0.00675686
CLUL1	CLUL1__Cardiometabolic	-0.00120678	0.00230835	0.00437025	0.00536925	-0.0318874	-0.0317167
CNDP1	CNDP1__Cardiometabolic	-0.0952712	-0.0960311	-0.0189099	-0.0188831	-0.0271659	-0.0274588
CNP	CNP__Cardiometabolic_II	0.0953557	0.0869585	-0.00152426	-0.0120567	-0.0146269	-0.0123061
CNPY2	CNPY2__Cardiometabolic	-0.0222632	-0.0264043	-0.0076162	-0.00891331	-0.0147629	-0.0155586
CNPY4	CNPY4__Oncology	-0.0446722	-0.0410496	-0.0234332	-0.0205846	-0.0310007	-0.0316626
CNTN1	CNTN1__Cardiometabolic	-0.0541653	-0.0503091	-0.0281421	-0.025373	-0.0291942	-0.0296516
CNTN2	CNTN2__Oncology	-0.0112561	-0.0108341	-0.0145271	-0.0114641	-0.00224919	-0.00376535
CNTN3	CNTN3__Neurology	-0.118396	-0.119876	-0.0372918	-0.0343221	-0.0333901	-0.0354918
CNTN4	CNTN4__Neurology	-0.113673	-0.113228	-0.0284709	-0.0250346	-0.032513	-0.0342295
CNTN5	CNTN5__Neurology	-0.113945	-0.115179	-0.0210315	-0.0182398	-0.0388006	-0.0408488
CNTNAP2	CNTNAP2__Inflammation	-0.144052	-0.149109	-0.00839625	-0.0087403	-0.0674945	-0.068466
CNTNAP4	CNTNAP4__Neurology_II	-0.0638259	-0.0604597	-0.0210681	-0.0185742	-0.0133753	-0.0134245
COCH	COCH__Cardiometabolic_II	0.0448168	0.0377606	0.0223152	0.0173095	0.0098753	0.0107666
COL15A1	COL15A1__Cardiometabolic_II	0.0653669	0.0714568	0.0100509	0.0121469	0.0411427	0.0417107
COL18A1	COL18A1__Cardiometabolic	0.0288004	0.0332235	0.0191187	0.0230445	0.0168243	0.0162258
COL1A1	COL1A1__Cardiometabolic	0.0621982	0.0626864	-0.00959502	-0.00766893	0.0140995	0.0132379
COL28A1	COL28A1__Neurology_II	0.0300022	0.0338886	-0.017074	-0.0161171	0.0140571	0.0149236
COL2A1	COL2A1__Cardiometabolic_II	-0.0608175	-0.0583497	-0.0197486	-0.019523	-0.0103127	-0.00974272
COL3A1	COL3A1__Cardiometabolic_II	0.0745548	0.0695584	0.0107239	0.00886503	0.02968	0.0293702
COL4A1	COL4A1__Cardiometabolic	0.00230922	-0.000272677	0.0172053	0.0171276	0.0150782	0.0145639
COL5A1	COL5A1__Inflammation_II	0.0704859	0.0755012	0.0320028	0.0353799	-0.00233404	-0.00265232
COL6A3	COL6A3__Cardiometabolic	0.0616269	0.0624706	0.0157577	0.0161368	0.0321783	0.0322561
COLEC12	COLEC12__Inflammation	-0.039558	-0.0392957	0.000190228	0.00125913	-0.0165628	-0.0169584
COMP	COMP__Cardiometabolic	0.137398	0.135049	0.0995931	0.0989207	0.0597925	0.059851
COMT	COMT__Cardiometabolic	0.00904369	0.00420699	0.0298394	0.0272296	-0.00359751	-0.00353828
COQ7	COQ7__Cardiometabolic_II	0.0520932	0.051272	-0.00845947	-0.0135801	0.0134297	0.0154728
CPA1	CPA1__Cardiometabolic	0.0407557	0.0387874	0.0138033	0.010418	-0.0145088	-0.0133465
CPA2	CPA2__Neurology	0.0887971	0.085751	0.0190748	0.0154493	0.00637322	0.00704291
CPA4	CPA4__Inflammation_II	0.0457406	0.0434943	-0.017632	-0.0174201	0.0123203	0.0117212
CPB1	CPB1__Cardiometabolic	-0.0246795	-0.0296083	-0.000137216	-0.00322486	-0.0359972	-0.0361204
CPB2	CPB2__Inflammation_II	0.0441778	0.0495763	0.00759748	0.00927648	0.0173559	0.0178333
CPE	CPE__Oncology	-0.0311121	-0.0275338	-0.0116946	-0.00952715	0.000989885	0.000778008
CPLX2	CPLX2__Oncology_II	-0.0918227	-0.100028	-0.0355342	-0.0422924	-0.0250372	-0.0232908
CPM	CPM__Neurology	-0.0633486	-0.0616525	-0.00556561	-0.00480113	-0.032713	-0.0329029
CPPED1	CPPED1__Neurology	6.035e-05	-0.004402	0.0108434	0.00783929	-0.00276156	-0.0022808
CPQ	CPQ__Cardiometabolic_II	-0.0803084	-0.0762923	-0.0355247	-0.0328313	-0.0173696	-0.0183058
CPVL	CPVL__Oncology	-0.014054	-0.0148862	0.00900898	0.0096538	-0.0336038	-0.034506
CPXM1	CPXM1__Oncology	0.0715893	0.0812386	-0.00617523	-0.00138357	0.00400938	0.00425779
CPXM2	CPXM2__Cardiometabolic_II	0.0722553	0.0781426	0.0256718	0.0288837	0.0531839	0.0533729
CR1	CR1__Inflammation_II	0.0553585	0.0580211	0.00953419	0.00873754	0.0342209	0.0355097
CR2	CR2__Cardiometabolic	-0.0191981	-0.0171313	0.0124369	0.0138919	-0.0012052	-0.00123399
CREG1	CREG1__Oncology	-0.0721357	-0.0712292	-0.0131617	-0.0136463	-0.0290401	-0.0288285
CRELD1	CRELD1__Inflammation_II	-0.0403712	-0.037199	-0.0376564	-0.0333103	-0.00633032	-0.00780372
CRELD2	CRELD2__Inflammation	-0.0598864	-0.0565547	0.00092126	0.00400323	0.0147056	0.0141329
CRH	CRH__Oncology	-0.13392	-0.14002	-0.0394578	-0.0378272	-0.0495587	-0.0517556
CRHBP	CRHBP__Inflammation	0.0427019	0.0507556	-0.047748	-0.0397344	-0.0127103	-0.0150007
CRHR1	CRHR1__Cardiometabolic	-0.0283018	-0.0305054	-0.0183027	-0.0185332	-0.0476502	-0.0485375
CRIM1	CRIM1__Inflammation	-0.0755977	-0.076309	-0.0227046	-0.0219297	-0.0484431	-0.0490596
CRIP2	CRIP2__Neurology	0.123421	0.122526	0.0426567	0.0421303	0.0239095	0.024153
CRISP2	CRISP2__Oncology	0.0413168	0.0433298	-0.0283658	-0.0273247	-0.0610215	-0.061228
CRISP3	CRISP3__Inflammation_II	0.0457328	0.048975	-0.0144046	-0.0134745	0.0308582	0.0312986
CRKL	CRKL__Inflammation	0.035626	0.0197659	0.0469607	0.0322769	-0.00399508	-0.000473399
CRLF1	CRLF1__Inflammation	-0.052693	-0.0494578	0.00351862	0.00582729	-0.0137109	-0.0139037
CRTAC1	CRTAC1__Cardiometabolic	-0.0913242	-0.0900721	-0.0103802	-0.00663338	-0.0144993	-0.0160227
CRYBB1	CRYBB1__Cardiometabolic_II	0.103475	0.0943923	0.0669408	0.0584391	0.0472609	0.049417
CRYGD	CRYGD__Neurology_II	-0.0361296	-0.0482081	0.00159404	-0.00613635	-0.041214	-0.0398279
CRYM	CRYM__Neurology_II	-0.0732107	-0.0752129	-0.00231815	-0.0047517	-0.0156756	-0.0148272
CRYZL1	CRYZL1__Cardiometabolic_II	0.0144848	0.00399974	0.0414	0.034385	0.000556584	0.00158046
CSF1	CSF1__Inflammation	-0.026221	-0.024851	-0.0138393	-0.0129688	-0.0120285	-0.0121076
CSF1R	CSF1R__Inflammation_II	-0.035548	-0.037066	-0.0176531	-0.0184198	0.0215087	0.0215506
CSF2RA	CSF2RA__Neurology	0.0304687	0.0320553	0.00744397	0.00562829	-0.00216249	-0.000872763
CSPG4	CSPG4__Cardiometabolic_II	0.0208871	0.0243296	0.025102	0.0260286	-0.000439668	-0.000110073
CSPG5	CSPG5__Neurology_II	-0.109407	-0.109647	-0.0402472	-0.0396309	-0.022385	-0.0226323
CST1	CST1__Inflammation_II	0.042756	0.04218	0.0398199	0.0421509	-0.0193309	-0.0205623
CST3	CST3__Cardiometabolic	0.00040915	0.00685068	0.00385347	0.0089062	-0.0215224	-0.0222657
CST5	CST5__Neurology	0.0102715	0.0111292	-0.0285673	-0.028607	-0.0131024	-0.0133155
CST6	CST6__Cardiometabolic	0.0539706	0.0552307	0.0239573	0.0249138	0.0105578	0.0105442
CST7	CST7__Inflammation	0.0361778	0.0359465	-0.00588712	-0.00659485	0.0169975	0.0170876
CSTB	CSTB__Cardiometabolic	0.0970133	0.0877749	0.0729888	0.0648118	0.0509728	0.0528579
CTBS	CTBS__Inflammation_II	-0.0382604	-0.0373469	0.000844082	0.00177153	-0.0222157	-0.0224191
CTHRC1	CTHRC1__Cardiometabolic_II	0.0193049	0.0174103	0.0425451	0.0432337	0.0169521	0.016331
CTRB1	CTRB1__Neurology	-0.00431925	-0.00946736	0.00933349	0.00521111	-0.0245866	-0.0236869
CTRC	CTRC__Inflammation	-0.0101969	-0.014452	0.0154379	0.0116217	-0.049464	-0.0485198
CTRL	CTRL__Neurology_II	-0.0811241	-0.0805768	-0.0291218	-0.0270024	0.0063792	0.00572367
CTSB	CTSB__Cardiometabolic	-0.0521007	-0.0520657	-0.0071236	-0.00983548	-0.000567531	0.000525856
CTSC	CTSC__Inflammation	0.00155231	0.00723767	-0.0151968	-0.0116128	0.00476825	0.00446128
CTSD	CTSD__Cardiometabolic	-0.030235	-0.024273	0.0054731	0.00697019	-0.0190375	-0.0186542
CTSE	CTSE__Inflammation_II	0.0523041	0.0556582	-0.0196528	-0.0187864	-0.00232349	-0.00219695
CTSF	CTSF__Oncology	-0.00250356	0.0057705	-0.0232036	-0.0154834	-0.032979	-0.0346846
CTSH	CTSH__Cardiometabolic	-0.0319463	-0.0301432	-0.00909862	-0.00889867	-0.0456596	-0.0452559
CTSL	CTSL__Cardiometabolic	-0.0493607	-0.0494815	-0.0228502	-0.0227567	-0.0184517	-0.018741
CTSO	CTSO__Inflammation	-0.067179	-0.0628374	-0.0183604	-0.0168968	-0.0416077	-0.041391
CTSS	CTSS__Neurology	-0.00610147	-0.00397956	-0.0137961	-0.0123236	-0.00815769	-0.00840957
CTSV	CTSV__Oncology	-0.0280914	-0.0245232	-0.00827203	-0.00503266	-0.0255437	-0.0268186
CTSZ	CTSZ__Cardiometabolic	-0.0673893	-0.0627618	-0.0265215	-0.0237169	0.00206145	0.00100606
CX3CL1	CX3CL1__Neurology	0.0271192	0.0272428	0.00827173	0.0102722	0.00847595	0.00763565
CXADR	CXADR__Inflammation	-0.0916749	-0.0934399	-0.0313947	-0.0293421	-0.0418317	-0.0432747
CXCL1	CXCL1__Inflammation	0.0546023	0.0604644	-0.0141868	-0.0105441	-0.00851125	-0.00897465
CXCL10	CXCL10__Inflammation	-0.00774186	-0.000930989	-0.0307233	-0.0244939	0.0291301	0.027865
CXCL11	CXCL11__Neurology	-0.0297788	-0.0207402	-0.0499453	-0.0418689	0.0198275	0.0177988
CXCL13	CXCL13__Neurology	0.0482493	0.0528175	0.00749807	0.0108232	0.0334362	0.0327109
CXCL16	CXCL16__Cardiometabolic	0.0182691	0.0180025	-0.00507297	-0.00537116	-0.0166617	-0.0164913
CXCL17	CXCL17__Inflammation	0.0810309	0.0821015	-0.000669405	-0.000278727	0.0625223	0.0621565
CXCL3	CXCL3__Inflammation	-0.0223075	-0.0140647	-0.0276591	-0.0211419	-0.0267453	-0.0278922
CXCL8	CXCL8__Cardiometabolic	0.0662666	0.0730895	-0.014792	-0.0120953	0.0107858	0.0114596
CXCL8	CXCL8__Inflammation	0.0701594	0.0764963	-0.0102392	-0.00852919	0.01057	0.0110542
CXCL8	CXCL8__Neurology	0.0669516	0.072369	-0.00977996	-0.00826606	0.00872052	0.00897034
CXCL8	CXCL8__Oncology	0.0618584	0.0654729	-0.00196529	-0.00256683	0.00428198	0.00534092
CXCL9	CXCL9__Inflammation	0.128611	0.127333	0.0764722	0.0760367	0.0904727	0.0904649
CYB5R2	CYB5R2__Oncology_II	-0.0226496	-0.0228154	0.040752	0.04124	0.0271068	0.0267509
CYTL1	CYTL1__Cardiometabolic_II	-0.0123394	-0.01344	-0.0173703	-0.0182108	-0.0254901	-0.0250781
DAG1	DAG1__Inflammation	-0.0260425	-0.023142	-0.00392946	-0.00348294	-0.0251079	-0.0247948
DBH	DBH__Inflammation_II	0.0393992	0.043758	0.0249115	0.0268808	0.0483819	0.0487209
DBI	DBI__Neurology	0.00214003	-0.00386962	0.0128136	0.00883503	-0.000793044	-0.000193985
DBNL	DBNL__Inflammation	0.0443567	0.0346891	0.0378297	0.0310548	0.00333594	0.00420839
DCBLD2	DCBLD2__Oncology	-0.0733068	-0.0729611	-0.0153807	-0.0135483	-0.0156843	-0.0165549
DCC	DCC__Neurology_II	-0.151857	-0.147037	-0.0521745	-0.0449987	-0.0375957	-0.0393517
DCN	DCN__Cardiometabolic	-0.059894	-0.0637359	0.0288602	0.0277352	-0.0668789	-0.0670121
DCTD	DCTD__Inflammation_II	0.070565	0.067525	0.0332163	0.0290637	0.00409022	0.00513036
DCTPP1	DCTPP1__Cardiometabolic	0.0671132	0.064532	0.0492353	0.0457617	0.0472993	0.0481561
DDAH1	DDAH1__Oncology	-0.0705934	-0.0875789	0.0106486	-0.00246481	-0.0558789	-0.0536337
DDC	DDC__Cardiometabolic	0.0267294	0.0472037	0.00942061	0.00975572	0.0164437	0.0220793
DDR1	DDR1__Neurology	-0.0999709	-0.0966804	-0.0372004	-0.0354527	-0.0509495	-0.0515247
DDT	DDT__Cardiometabolic_II	0.0579413	0.0454048	0.0311348	0.0202859	0.0127109	0.0150034
DFFA	DFFA__Inflammation	0.0433262	0.0392583	0.00978973	0.00651074	-0.00344929	-0.00281834
DIPK1C	DIPK1C__Neurology_II	-0.0486487	-0.046825	-0.0376504	-0.0348632	-0.00550345	-0.00631264
DIPK2B	DIPK2B__Inflammation_II	-0.0440227	-0.0385821	-0.023616	-0.0188016	-0.01635	-0.0170766
DKK1	DKK1__Neurology	-0.0333273	-0.0357582	-0.0169302	-0.0179636	-0.024294	-0.024187
DKK3	DKK3__Cardiometabolic	0.041112	0.0479263	-0.00388891	0.00050588	0.00869528	0.00788653
DKK4	DKK4__Neurology	-0.00234474	-0.0073428	-0.0151759	-0.0154845	-0.00347904	-0.00481759
DKKL1	DKKL1__Oncology	0.0317963	0.0254142	-0.012186	-0.0169998	-0.0267251	-0.0258768
DLG4	DLG4__Neurology_II	-0.0624018	-0.0775577	-0.0167802	-0.0277413	-0.0107283	-0.00876497
DLK1	DLK1__Cardiometabolic	0.0306117	0.0260948	-0.000235779	0.000116886	0.00660646	0.00498049
DLL1	DLL1__Oncology	-0.060172	-0.0599905	-0.0182358	-0.0149883	-0.02939	-0.0311388
DMD	DMD__Cardiometabolic_II	0.0149767	0.0113022	0.00840964	0.0043247	-0.00406157	-0.00302769
DMP1	DMP1__Cardiometabolic_II	-0.0503877	-0.0462496	-0.0400737	-0.0402668	0.00936122	0.010347
DNAJA2	DNAJA2__Inflammation	-0.0396834	-0.0516963	0.0051001	-0.00443941	-0.0250389	-0.0232196
DNAJA4	DNAJA4__Neurology_II	-0.0151798	-0.029332	0.0172509	0.0057261	-0.0124462	-0.00966605
DNAJB14	DNAJB14__Oncology_II	-0.0127026	-0.0236862	0.00663514	-0.00301552	-0.00690853	-0.00409047
DNAJB2	DNAJB2__Inflammation_II	-0.0136117	-0.0245262	-0.00152836	-0.00948232	-0.00971643	-0.00859619
DNAJB6	DNAJB6__Inflammation_II	-0.0391201	-0.0553634	0.00176931	-0.00865223	-0.00573305	-0.00315885
DNAJC6	DNAJC6__Cardiometabolic_II	-0.041221	-0.0583906	-0.00654612	-0.0189759	-0.0111075	-0.00925281
DNER	DNER__Inflammation	-0.0461348	-0.039481	-0.00902712	-0.0035187	-0.032662	-0.0339691
DNM1	DNM1__Oncology_II	-0.0488904	-0.0638753	-0.0461261	-0.057854	-0.0160495	-0.0135308
DNMBP	DNMBP__Neurology	0.0348252	0.0306744	0.0160728	0.0130236	0.0204434	0.0211832
DNPEP	DNPEP__Neurology_II	0.0925738	0.0887177	0.0606239	0.0545775	0.0501246	0.052306
DNPH1	DNPH1__Inflammation	0.0172821	0.0050278	0.03552	0.025212	-0.0148048	-0.0129746
DOC2B	DOC2B__Neurology_II	-0.0458584	-0.0508026	0.0098851	0.00813309	-0.0026128	-0.00290618
DPP10	DPP10__Inflammation	-0.144744	-0.152317	-0.020947	-0.0252038	-0.062011	-0.0617826
DPP4	DPP4__Cardiometabolic	0.0131717	0.0152321	-0.00400927	-0.00436908	-0.00945745	-0.00878598
DPP6	DPP6__Oncology	-0.138602	-0.142803	-0.0329873	-0.034699	-0.0565314	-0.0567074
DPP7	DPP7__Cardiometabolic	-0.101672	-0.0996769	-0.0394618	-0.0368414	-0.0285898	-0.0299719
DPT	DPT__Cardiometabolic	0.0534853	0.0562603	-0.00466748	-0.00390431	0.02151	0.0218844
DRAXIN	DRAXIN__Neurology	-0.0183913	-0.0206014	-0.00551374	-0.00653284	-0.00892371	-0.00912832
DSC2	DSC2__Neurology	0.0112232	0.00790226	0.00621114	0.00338175	0.0181839	0.0187438
DSCAM	DSCAM__Neurology_II	-0.0836176	-0.0842518	-0.00317363	-0.00415212	-0.0346235	-0.0341032
DSG2	DSG2__Neurology	-0.0304074	-0.0258579	-0.0154328	-0.012408	-0.00529339	-0.00569957
DSG3	DSG3__Oncology	-0.0266742	-0.028115	0.00759635	0.010122	-0.0165008	-0.0178605
DTD1	DTD1__Inflammation_II	-0.0677053	-0.0788959	-0.00677595	-0.0138013	-0.0235877	-0.0228634
DTNB	DTNB__Oncology_II	0.0423992	0.0354372	0.0241329	0.0167116	0.0256537	0.0282517
DTX3	DTX3__Oncology	-0.0221102	-0.040241	0.0064254	-0.0088644	-0.0442597	-0.0412272
DUT	DUT__Oncology_II	-0.0888379	-0.0882786	0.00475475	0.00507268	0.00888065	0.00873655
EBI3_IL27	EBI3_IL27__Oncology	0.0466546	0.0557613	-0.0173445	-0.0112759	0.0341089	0.0329543
ECE1	ECE1__Neurology	0.00447692	0.00837758	-0.0188162	-0.0161047	0.0532239	0.0525074
ECHDC3	ECHDC3__Cardiometabolic_II	0.0304366	0.0347698	0.0268019	0.0291026	0.0634296	0.0635592
ECM1	ECM1__Inflammation_II	-0.0511683	-0.0475058	-0.0119419	-0.00787573	0.0256205	0.0241326
EDA2R	EDA2R__Oncology	0.00784906	0.00811887	0.00151135	0.00265695	0.00787736	0.00736665
EDAR	EDAR__Inflammation	0.032684	0.0381241	0.00568641	0.00709013	-0.00734933	-0.00627872
EDIL3	EDIL3__Cardiometabolic	-0.0034878	-0.000192651	0.00111303	0.00387589	-0.0248947	-0.0254368
EDN1	EDN1__Cardiometabolic_II	0.0247565	0.0235301	0.0551501	0.0559773	0.0222531	0.0215584
EDNRB	EDNRB__Inflammation_II	-0.0141967	-0.0154422	0.00412299	0.00287873	-0.00807322	-0.0075446
EFCAB14	EFCAB14__Oncology_II	-0.0232634	-0.0183973	-0.0278509	-0.02348	0.0142213	0.0132738
EFEMP1	EFEMP1__Cardiometabolic	0.048493	0.0490763	0.000538617	0.000292406	-0.00911002	-0.00876448
EFHD1	EFHD1__Neurology_II	0.0745557	0.0729188	0.0301488	0.0295974	0.0192557	0.0190556
EFNA1	EFNA1__Neurology	-0.071407	-0.0685516	-0.019441	-0.0215681	-0.0434438	-0.0422276
EFNA4	EFNA4__Neurology	0.00406922	0.00761688	-0.0162837	-0.0149089	-0.0120873	-0.0120638
EFNB2	EFNB2__Neurology_II	-0.0911158	-0.0888324	-0.0474932	-0.0439691	-0.0195198	-0.0205284
EGF	EGF__Inflammation	0.04554	0.039393	-0.0154439	-0.0207973	0.00075524	0.00137209
EGFL7	EGFL7__Oncology	-0.0533545	-0.0493104	-0.0402337	-0.0354716	-0.0262223	-0.0275092
EGFLAM	EGFLAM__Oncology_II	-0.0236318	-0.0162402	-0.0125683	-0.00849816	-0.0155552	-0.0155683
EGFR	EGFR__Cardiometabolic	-0.0962398	-0.0926833	-0.0109742	-0.00836902	-0.0169446	-0.0172942
EGLN1	EGLN1__Inflammation	0.0289102	0.0141632	0.0281891	0.015983	-0.015545	-0.0130351
EHBP1	EHBP1__Cardiometabolic_II	-0.0169734	-0.0281588	0.0283254	0.018572	-0.00567053	-0.00320509
EIF4EBP1	EIF4EBP1__Cardiometabolic	0.0888031	0.084513	0.0648618	0.0611151	0.0476305	0.0485177
ELAVL4	ELAVL4__Neurology_II	-0.0143622	-0.0267721	-0.000268224	-0.0135309	-0.00748006	-0.00511553
ELN	ELN__Cardiometabolic_II	0.13682	0.137085	0.0718763	0.0741998	0.0643322	0.0632999
ENDOU	ENDOU__Oncology_II	0.00411536	0.00339834	0.0258673	0.0252911	-0.000247279	0.000210261
ENG	ENG__Cardiometabolic	0.0200854	0.0229748	0.00558325	0.00822013	0.0173961	0.0169145
ENO1	ENO1__Neurology	-0.00911543	-0.0185068	0.0155615	0.00658476	-0.0378021	-0.0349901
ENO2	ENO2__Neurology	-0.106693	-0.116894	-0.00177038	-0.00976185	-0.0689379	-0.0670736
ENPP2	ENPP2__Cardiometabolic	-0.0114873	-0.0124376	-0.0301708	-0.0276248	-0.0127023	-0.0140351
ENPP5	ENPP5__Inflammation	-0.11158	-0.113742	-0.0101366	-0.0104614	-0.0614423	-0.061601
ENPP6	ENPP6__Cardiometabolic_II	-0.0545357	-0.0521255	-0.0200346	-0.0210088	-0.0411443	-0.0402497
ENPP7	ENPP7__Inflammation	0.0114967	0.018724	-0.0290703	-0.0250341	-0.00110912	-0.00152353
ENTPD2	ENTPD2__Oncology	-0.0703602	-0.066203	-0.000640721	0.00162185	-0.033794	-0.0341968
ENTPD5	ENTPD5__Cardiometabolic	-0.0332358	-0.0343522	-0.0177994	-0.0176764	-0.0136522	-0.0138756
ENTPD6	ENTPD6__Cardiometabolic	-0.067817	-0.0668886	-0.0230969	-0.021356	-0.0506244	-0.0513484
EPCAM	EPCAM__Inflammation	0.0112705	0.0144108	0.00217262	0.00162146	0.0016372	0.00240281
EPHA1	EPHA1__Inflammation	0.00625901	0.013291	-0.00701115	-0.00222641	0.0256536	0.0251053
EPHA10	EPHA10__Neurology	-0.107012	-0.108053	-0.057158	-0.0526435	-0.0357037	-0.0381322
EPHA2	EPHA2__Oncology	-0.0194049	-0.0138858	-0.0174462	-0.0150197	0.00243679	0.00248297
EPHA4	EPHA4__Inflammation_II	-0.0929005	-0.0915664	-0.0256348	-0.0211174	-0.051585	-0.0536212
EPHB4	EPHB4__Cardiometabolic	-0.00454347	-0.000913158	-0.00131641	0.00230797	0.00088151	0.000137475
EPHB6	EPHB6__Neurology	-0.0853307	-0.0863819	-0.034552	-0.0317252	-0.0359559	-0.037949
EPS8L2	EPS8L2__Oncology	0.0629347	0.0633872	0.0227341	0.0214338	0.0152049	0.0157674
ERBB2	ERBB2__Oncology	0.0499537	0.0516002	0.00811889	0.00557939	0.00650649	0.00810664
ERBB3	ERBB3__Inflammation	-0.0722837	-0.070491	-0.0286248	-0.0289782	-0.0312022	-0.0309256
ERBB4	ERBB4__Oncology	-0.124534	-0.127745	-0.0393023	-0.0401345	-0.0526288	-0.0533343
ERMAP	ERMAP__Inflammation_II	0.00681787	0.00638622	-0.0218259	-0.0212144	0.0129957	0.0127052
ERP44	ERP44__Oncology	-0.0239373	-0.0222117	-0.00357708	-0.00330587	0.0063442	0.00639857
ESAM	ESAM__Cardiometabolic	-0.0727695	-0.0749044	-0.0148781	-0.012581	-0.00546976	-0.00710906
ESM1	ESM1__Inflammation	0.0760346	0.0767646	0.0591236	0.0605327	0.00248963	0.00203923
EZR	EZR__Neurology	0.0787111	0.0671583	0.0196493	0.0116657	-0.0196678	-0.01779
F10	F10__Inflammation_II	0.0513454	0.0539979	0.014399	0.0135727	0.0261685	0.027265
F11	F11__Inflammation_II	0.0539103	0.0574878	0.0109857	0.0124023	0.0339221	0.0342242
F11R	F11R__Neurology	0.037286	0.034019	0.0130231	0.0101151	0.0252872	0.0258356
F12	F12__Inflammation_II	0.0304728	0.0356177	-0.0046493	-0.00260998	-0.00456812	-0.00430847
F13B	F13B__Inflammation_II	0.0494476	0.0558435	0.0234268	0.0265052	0.0394271	0.0397247
F2	F2__Inflammation_II	0.0418843	0.0466055	0.00604147	0.00693494	0.0252307	0.0259959
F2R	F2R__Inflammation	0.0735075	0.0693538	0.0324966	0.030714	0.00126647	0.00106675
F3	F3__Oncology	-0.0898186	-0.0980661	-0.0169425	-0.0219276	-0.0325528	-0.0322731
F7	F7__Cardiometabolic	0.0291777	0.0344692	0.0110738	0.0134937	0.0487788	0.0486771
F9	F9__Cardiometabolic	0.0599198	0.0618998	0.00063434	0.00031559	0.0430034	0.0432594
FABP1	FABP1__Inflammation	0.0876442	0.0912584	0.0281467	0.0298657	0.0559986	0.0561191
FABP2	FABP2__Cardiometabolic	0.0764941	0.0800215	0.0310905	0.0320132	0.0236576	0.0237095
FABP3	FABP3__Cardiometabolic_II	0.0436364	0.023974	0.0417365	0.023222	-0.00031223	0.004505
FABP4	FABP4__Cardiometabolic	0.0532284	0.0582472	-0.0116366	-0.00970034	0.06143	0.0611882
FABP5	FABP5__Neurology	0.0582847	0.0556379	0.0138515	0.0120783	0.00166067	0.00231689
FAM171B	FAM171B__Oncology_II	-0.0672185	-0.0718517	0.00534769	0.00486955	0.00993657	0.00922015
FAM20A	FAM20A__Cardiometabolic_II	-0.000325117	0.00613954	-0.00673492	-0.00141794	0.0199788	0.018969
FAM3B	FAM3B__Oncology	-0.0264836	-0.0243683	-0.0521879	-0.0514162	-0.021763	-0.0215885
FAM3C	FAM3C__Cardiometabolic	-0.0176747	-0.0153098	0.00670238	0.00741567	-0.0334231	-0.0334035
FAM3D	FAM3D__Oncology_II	0.0202443	0.0221598	-0.0253962	-0.0232732	0.0205369	0.0192328
FAP	FAP__Cardiometabolic	0.107357	0.10947	0.0736829	0.0766821	0.0437678	0.0428976
FAS	FAS__Cardiometabolic	0.026059	0.0221335	0.00215679	-0.000167414	-0.00167341	-0.00154915
FASLG	FASLG__Inflammation	-0.0231888	-0.024745	-0.0172775	-0.014698	0.0163121	0.014819
FBLN2	FBLN2__Cardiometabolic_II	-0.0158465	-0.0139597	-0.00791294	-0.00729493	-0.0104139	-0.0101235
FCAR	FCAR__Inflammation	-0.0180849	-0.0194052	0.0265802	0.0245972	0.0103912	0.0116665
FCER2	FCER2__Neurology	-0.0374048	-0.038804	-0.0344576	-0.0318363	-0.0493077	-0.0512953
FCGR2A	FCGR2A__Cardiometabolic	0.00255104	-0.00340726	-0.0169505	-0.0211821	0.00609533	0.00626345
FCGR3B	FCGR3B__Cardiometabolic	0.0449192	0.0418458	0.0107789	0.00708555	0.0276474	0.0288041
FCN2	FCN2__Cardiometabolic	-0.00343179	0.000445965	0.0270764	0.0268334	0.0531233	0.0543331
FCRL1	FCRL1__Cardiometabolic	-0.00096257	0.00811222	-0.0124366	-0.00473319	-0.00294919	-0.0047774
FCRL6	FCRL6__Inflammation	-0.0186175	-0.0151298	-0.00150966	0.00149066	-0.0350982	-0.0352531
FETUB	FETUB__Cardiometabolic	0.0585526	0.0629615	-0.00578435	-0.0037252	0.0524741	0.0521007
FGA	FGA__Inflammation_II	0.0680411	0.0729872	0.0576283	0.0604976	0.0442054	0.0451973
FGF12	FGF12__Inflammation_II	-0.0994245	-0.107718	-0.0327746	-0.0350216	-0.0312296	-0.0319318
FGF19	FGF19__Inflammation	-0.0253796	-0.016745	-0.0388761	-0.0314464	-0.019353	-0.0206224
FGF23	FGF23__Oncology	0.0654624	0.0656921	0.0184482	0.0209729	0.0862672	0.0848642
FGF5	FGF5__Inflammation	-0.0865039	-0.0834871	-0.0154755	-0.0122288	-0.0196985	-0.0203329
FGFBP2	FGFBP2__Cardiometabolic_II	0.0575396	0.0619422	0.00669268	0.00570523	0.0234203	0.0246894
FGFBP3	FGFBP3__Neurology_II	-0.0224397	-0.0234499	0.0223992	0.0202666	-0.0035725	-0.0024757
FGFR2	FGFR2__Oncology	-0.0627715	-0.0643946	-0.0313099	-0.0295109	-0.0276578	-0.0292448
FGFR4	FGFR4__Inflammation_II	-0.0108995	-0.00713578	-0.0168396	-0.0140041	0.0196916	0.0196801
FGL1	FGL1__Inflammation_II	0.0351081	0.0372632	0.0255401	0.0233321	0.05184	0.0536501
FIS1	FIS1__Inflammation	-0.0260799	-0.031959	-0.00414308	-0.00931317	-0.0379319	-0.0368229
FKBP4	FKBP4__Neurology	-0.0157939	-0.0272133	0.0121454	0.00485682	0.00263826	0.00367595
FKBP5	FKBP5__Neurology	0.0799198	0.0772456	0.0442153	0.0397689	0.0623641	0.0643887
FLRT2	FLRT2__Neurology	0.00389633	0.00796582	-0.00622874	-0.00155551	-0.0113943	-0.0129827
FLT1	FLT1__Oncology	-0.0489016	-0.0580452	-0.0202993	-0.0281788	-0.0147819	-0.0134589
FLT3	FLT3__Oncology	-0.0670746	-0.0647026	-0.025941	-0.0242873	-0.0117934	-0.011905
FLT3LG	FLT3LG__Inflammation	0.0340649	0.0304196	-0.00354244	-0.00682273	0.0249313	0.025496
FLT4	FLT4__Oncology	-0.0242386	-0.0241509	0.000388666	-0.000610979	0.00512082	0.00592355
FN1	FN1__Inflammation_II	0.0306435	0.0320972	0.0143414	0.0166505	0.0255894	0.0248788
FOLR1	FOLR1__Oncology	0.00484506	0.00828606	-0.0120352	-0.00930447	-0.0498781	-0.0503458
FOLR2	FOLR2__Neurology	0.0156775	0.0161727	-0.00132978	0.00156423	0.00322605	0.00148075
FOLR3	FOLR3__Oncology	0.0151915	0.0132522	-0.0345235	-0.0351121	0.0137998	0.012918
FRZB	FRZB__Neurology	0.0249828	0.0354694	-0.0316476	-0.0247682	-0.0284868	-0.0296766
FSHB	FSHB__Cardiometabolic_II	-0.0311995	-0.030794	-0.0176557	-0.0163895	-0.00451105	-0.00507992
FST	FST__Inflammation	0.0482756	0.0559449	0.0136616	0.0165299	0.0451557	0.0456512
FSTL1	FSTL1__Cardiometabolic_II	0.0478342	0.0499819	0.00544163	0.00616128	0.00604543	0.00620307
FSTL3	FSTL3__Inflammation	0.0652822	0.0688944	0.0117078	0.0124521	0.0105504	0.0111414
FUCA1	FUCA1__Cardiometabolic	-0.0684286	-0.0681235	-0.0126385	-0.0126077	-0.0311948	-0.0313041
FUOM	FUOM__Inflammation_II	0.0541959	0.0599717	0.0170186	0.0202803	0.0362781	0.0362483
FURIN	FURIN__Oncology	-0.0974711	-0.0984222	0.000106531	0.00151807	-0.0614615	-0.0621325
FUT1	FUT1__Oncology_II	-0.055327	-0.0488707	-0.0236001	-0.0199923	-0.0336886	-0.0341189
FUT3_FUT5	FUT3_FUT5__Neurology	-0.0470817	-0.0460006	-0.0293241	-0.027935	-0.0199924	-0.0202888
FUT8	FUT8__Neurology	-0.0391362	-0.0369048	-0.0209092	-0.0202214	-0.011772	-0.0120768
FXN	FXN__Oncology	0.0175701	0.00810645	0.029728	0.0202977	-0.0129446	-0.0104744
FYB1	FYB1__Neurology	-0.0219046	-0.0226053	0.00547853	0.00525326	0.022152	0.0219801
GABARAP	GABARAP__Oncology_II	0.00777181	0.0042788	0.0164448	0.0121665	-0.00775606	-0.00611533
GAD1	GAD1__Oncology_II	-0.148036	-0.144472	-0.0581835	-0.0522273	-0.0294276	-0.0311562
GAL	GAL__Inflammation	0.00515492	0.00427393	0.00110404	0.0024852	0.011072	0.0104201
GALNT10	GALNT10__Oncology	-0.0304222	-0.0311424	-0.00799704	-0.00867125	-0.0117609	-0.0116756
GALNT2	GALNT2__Oncology	-0.0346079	-0.0353897	-0.0146508	-0.0138573	-0.0237354	-0.0245235
GALNT5	GALNT5__Cardiometabolic_II	-0.010294	-0.00155902	0.000269617	0.0081839	-0.00767785	-0.00935434
GALNT7	GALNT7__Oncology	-0.0252289	-0.0239608	-0.0191785	-0.0166634	-0.0149502	-0.0159188
GAPDH	GAPDH__Inflammation_II	-0.0689193	-0.0692902	-0.0284697	-0.0270768	-0.0687649	-0.0691945
GAS6	GAS6__Cardiometabolic	-0.0347472	-0.0320763	-0.0118206	-0.00965795	-0.0223775	-0.0227203
GBP1	GBP1__Neurology_II	0.00850554	0.00890849	0.00568238	0.00847666	0.027513	0.0266665
GC	GC__Inflammation_II	-0.0103893	-0.0039121	-0.0111712	-0.00952647	0.0107226	0.0116909
GCHFR	GCHFR__Inflammation_II	-0.00359371	-0.00460639	0.0155903	0.0139364	0.0161569	0.0166263
GCNT1	GCNT1__Oncology	-0.021562	-0.0182728	-0.0135969	-0.00951093	0.00278257	0.00164127
GDF15	GDF15__Cardiometabolic	0.0962803	0.0958542	0.0236316	0.0216126	0.0208804	0.021797
GFAP	GFAP__Oncology	0.0637401	0.0575566	0.0159697	0.00920532	-0.0108705	-0.00927566
GFER	GFER__Oncology	-0.121442	-0.128639	-0.0239771	-0.0288368	-0.0502658	-0.0498475
GFRA1	GFRA1__Oncology	0.00727657	0.00921149	-0.00300562	-0.00463461	0.00134969	0.00266931
GFRA2	GFRA2__Oncology	-0.11141	-0.110947	-0.0435164	-0.0386849	-0.0351221	-0.0375936
GFRA3	GFRA3__Neurology	0.00411788	0.0111333	-0.0168109	-0.0145102	-0.0113811	-0.0108561
GGACT	GGACT__Cardiometabolic_II	0.0642029	0.0559043	0.0549677	0.047314	0.00691569	0.00901341
GGCT	GGCT__Cardiometabolic_II	-0.0245134	-0.0464398	0.0322315	0.0168404	-0.00218709	-0.00135704
GGH	GGH__Cardiometabolic	-0.102241	-0.0966081	-0.0255808	-0.0243693	-0.024204	-0.0236322
GGT1	GGT1__Neurology	-0.0584076	-0.0555465	-0.0420098	-0.0408017	-0.0162232	-0.0164973
GGT5	GGT5__Neurology	0.0640542	0.0637309	0.0159761	0.0146731	0.0161141	0.016655
GH1	GH1__Cardiometabolic	0.0753482	0.0772447	0.0453295	0.0418171	-0.0478619	-0.045322
GHR	GHR__Inflammation_II	-0.0168179	-0.0106036	-0.0191818	-0.0145763	0.00635128	0.0055353
GHRL	GHRL__Cardiometabolic	0.0828183	0.0822318	-0.00853102	-0.00778238	0.0113952	0.0105459
GIMAP7	GIMAP7__Inflammation_II	0.0170656	0.0175635	0.0123274	0.0138511	0.00542933	0.00453567
GLA	GLA__Inflammation_II	-0.0986715	-0.0948042	-0.0453821	-0.0391847	-0.035056	-0.035969
GLB1	GLB1__Neurology	-0.0836118	-0.0782194	-0.00443631	-0.000415826	-0.0248958	-0.0256111
GLO1	GLO1__Cardiometabolic	-0.0103336	-0.0278409	0.0418864	0.0260949	-0.0309654	-0.0278556
GLOD4	GLOD4__Inflammation	0.0263645	0.0105066	0.0521409	0.0382264	-0.0115577	-0.00858845
GLRX	GLRX__Cardiometabolic	-0.0290292	-0.0367318	-0.0162013	-0.0229096	-0.0267867	-0.0253207
GM2A	GM2A__Cardiometabolic_II	-0.0112247	-0.00661157	-0.0141729	-0.0107059	-0.0139729	-0.0141417
GMPR2	GMPR2__Inflammation_II	-0.0734724	-0.0716597	-0.0144579	-0.0145023	-0.0450812	-0.0446158
GNAS	GNAS__Neurology_II	-0.00741101	-0.00182528	-0.0125123	-0.00868522	0.024497	0.0243381
GNLY	GNLY__Neurology	0.0434562	0.0379733	-0.00543235	-0.00955996	0.0255676	0.0263976
GNPDA1	GNPDA1__Cardiometabolic_II	-0.0270135	-0.0415636	0.0114964	9.72312e-05	-0.0286885	-0.0266756
GNPDA2	GNPDA2__Inflammation_II	-0.0525595	-0.0605554	-0.00441072	-0.0108556	-0.0327206	-0.031244
GOLM2	GOLM2__Neurology	-0.0583586	-0.0584194	-0.0312819	-0.0293489	-0.0317754	-0.0328248
GOT1	GOT1__Cardiometabolic_II	-0.0270374	-0.0343282	0.0243676	0.021388	-0.00354923	-0.00395409
GP1BA	GP1BA__Cardiometabolic	0.0691016	0.0714649	0.0461046	0.0441338	0.0529106	0.0545934
GPC1	GPC1__Oncology	-0.105309	-0.100709	-0.0207345	-0.0173957	-0.0462461	-0.0468612
GPC5	GPC5__Neurology	-0.0606886	-0.0609109	-0.0184756	-0.0188226	-0.0267638	-0.0266691
GPHA2	GPHA2__Oncology_II	-0.0184601	-0.0117748	-0.0220294	-0.0191041	0.0262062	0.0264176
GPI	GPI__Inflammation_II	-0.0136066	-0.029341	0.0297179	0.0149143	-0.00577379	-0.00295758
GPIHBP1	GPIHBP1__Oncology_II	0.0193377	0.0206319	0.012043	0.012038	0.0478054	0.0482897
GPNMB	GPNMB__Cardiometabolic	-0.00543432	-0.00150293	0.0394923	0.0414923	0.00886488	0.00910295
GPR158	GPR158__Neurology_II	-0.0830695	-0.0799993	0.0199495	0.0242456	-0.0100629	-0.011032
GPR37	GPR37__Cardiometabolic	-0.0254799	-0.0240746	-0.0351496	-0.0335249	-0.0356812	-0.0361748
GRHPR	GRHPR__Cardiometabolic_II	0.0259117	0.0269159	0.0187705	0.019414	0.0612244	0.0608209
GRIK2	GRIK2__Neurology_II	-0.138672	-0.132485	-0.0147975	-0.0115404	-0.0374313	-0.0374695
GRN	GRN__Neurology	-0.00901815	-0.00891674	0.00660605	0.00564602	0.00334718	0.00384068
GRP	GRP__Cardiometabolic_II	-0.0167985	-0.00848666	-0.0394903	-0.0312152	0.021539	0.0194201
GRPEL1	GRPEL1__Oncology	0.0731897	0.070537	0.0514529	0.0448474	0.00200458	0.0042024
GSN	GSN__Inflammation_II	0.0349525	0.041098	0.0091586	0.0113994	0.0149865	0.0153402
GSR	GSR__Inflammation_II	-0.0061925	-0.0195381	0.0109245	0.000128744	-0.012796	-0.0105841
GSTA1	GSTA1__Cardiometabolic	-0.0162672	-0.0101143	-0.0185594	-0.0129188	0.0154955	0.0143259
GSTP1	GSTP1__Neurology	0.0572007	0.0521183	-0.0253474	-0.0290408	-0.00419574	-0.00345354
GSTT2B	GSTT2B__Neurology_II	-0.0363081	-0.0415889	0.00422916	0.000689724	0.00258951	0.00325688
GUCA2A	GUCA2A__Neurology	0.0822419	0.0849198	0.0294525	0.028547	0.0290016	0.0300519
GUSB	GUSB__Cardiometabolic	-0.0646547	-0.0590298	0.00669011	0.00814867	-0.0218374	-0.0211743
GZMA	GZMA__Inflammation	-0.0642752	-0.0615765	-0.043478	-0.0385898	0.00810611	0.00635213
GZMB	GZMB__Inflammation	0.0469471	0.0565972	-0.0099487	-0.00578102	0.0019083	0.00242588
HARS1	HARS1__Neurology	0.0774811	0.0742575	0.0409216	0.0369585	0.0217206	0.0232096
HAVCR1	HAVCR1__Oncology	-0.0152218	-0.00866443	-0.00987863	-0.00496897	-0.0203691	-0.0215035
HAVCR2	HAVCR2__Neurology	-0.0202788	-0.0237322	-0.00577669	-0.00761824	0.0146006	0.0148906
HBEGF	HBEGF__Oncology	0.0576642	0.0579868	-0.0320287	-0.0324778	0.008031	0.00748898
HCG22	HCG22__Cardiometabolic_II	-0.0354287	-0.0327716	-0.0615723	-0.0620446	0.0110409	0.0113162
HEG1	HEG1__Inflammation_II	-0.0474362	-0.0457736	-0.0473584	-0.0448778	-0.0174437	-0.0184158
HEPH	HEPH__Cardiometabolic_II	-0.0633497	-0.0609246	-0.00819711	-0.00383688	-0.00468534	-0.00616727
HGF	HGF__Inflammation	-0.0055879	-0.00903223	0.0305178	0.0265976	-0.0178507	-0.0165342
HGFAC	HGFAC__Inflammation_II	0.0561631	0.0615875	-0.0274738	-0.0256387	-0.0114609	-0.0113897
HIP1R	HIP1R__Neurology_II	0.0100372	0.00581563	0.0237045	0.0219321	-0.00406859	-0.00373929
HLA-A	HLA-A__Neurology_II	0.011087	0.0140407	0.0311085	0.0347945	0.0267318	0.0259214
HLA-DRA	HLA-DRA__Inflammation	-0.0238068	-0.0167499	-0.0185955	-0.0162285	0.0357836	0.0363709
HMCN2	HMCN2__Inflammation_II	0.0763035	0.0806318	0.0356418	0.0362073	-0.0126101	-0.0114272
HMOX1	HMOX1__Cardiometabolic	0.00911588	0.00932241	-0.0023814	-0.00120931	0.0292292	0.0287074
HMOX2	HMOX2__Neurology	0.00200148	-0.009247	-0.00551405	-0.013528	-0.032626	-0.0312855
HNMT	HNMT__Neurology	0.0421684	0.0420379	-0.0020619	-0.00158222	0.0280299	0.0274981
HRC	HRC__Cardiometabolic_II	-0.080625	-0.0765525	-0.0498101	-0.0486886	-0.0172078	-0.0171298
HRG	HRG__Inflammation_II	0.0479598	0.0522116	-0.00864011	-0.00761041	0.0211991	0.0216778
HS6ST1	HS6ST1__Oncology	-0.0364257	-0.0340245	-0.00765152	-0.00578301	-0.0189559	-0.0192197
HS6ST2	HS6ST2__Inflammation_II	-0.0823838	-0.0813948	-0.0217133	-0.0184195	-0.0315963	-0.0327315
HSPA1A	HSPA1A__Inflammation	0.0403206	0.0342923	0.0358711	0.029781	-0.000881487	0.000819827
HSPA2	HSPA2__Oncology_II	-0.0349434	-0.036503	-0.00510042	-0.00543209	0.0033641	0.00333865
HSPB1	HSPB1__Cardiometabolic	0.133496	0.136671	0.047093	0.0490219	0.03281	0.0327513
HSPB6	HSPB6__Oncology	0.106426	0.10794	0.0264056	0.0260858	0.00393379	0.00460433
HSPG2	HSPG2__Cardiometabolic	0.0858677	0.0902131	0.0321095	0.0338365	0.0210284	0.0212351
HTRA2	HTRA2__Oncology	-0.0416337	-0.0429694	0.000643495	-0.00119817	-0.0324698	-0.0318077
HYAL1	HYAL1__Cardiometabolic	0.0106213	0.017006	-1.95964e-05	0.0035304	-0.0206369	-0.0208733
HYOU1	HYOU1__Cardiometabolic	-0.0415868	-0.0379139	-0.0180292	-0.014389	-0.0281992	-0.0290452
ICAM1	ICAM1__Cardiometabolic	0.0302662	0.0258346	0.0283084	0.0245876	0.017266	0.0181284
ICAM2	ICAM2__Cardiometabolic	-0.0202612	-0.0174386	-0.00807792	-0.0038842	0.000714247	-0.000692941
ICAM3	ICAM3__Cardiometabolic	0.0318053	0.0331676	0.00977489	0.0112278	0.00716003	0.00702925
ICAM5	ICAM5__Cardiometabolic	-0.108669	-0.108759	-0.019067	-0.0135251	-0.0490233	-0.0518776
ICOSLG	ICOSLG__Oncology	-0.0761565	-0.0730144	-0.0516252	-0.0461798	-0.0360932	-0.0383157
IDS	IDS__Inflammation	-0.0941114	-0.0906769	-0.0166183	-0.0145933	-0.0184205	-0.0187556
IDUA	IDUA__Oncology	-0.0293987	-0.0250639	-0.0135231	-0.010653	-0.0350887	-0.0357063
IFI30	IFI30__Oncology_II	-0.0248407	-0.0155976	0.036761	0.0412884	0.0193298	0.0198133
IFNAR1	IFNAR1__Oncology_II	-0.0761188	-0.079839	-0.0268682	-0.0271971	0.0150149	0.0141238
IFNGR1	IFNGR1__Inflammation	-0.0648825	-0.0666511	-0.027267	-0.0279984	-0.0192813	-0.019448
IFNGR2	IFNGR2__Neurology	-0.125973	-0.130374	-0.0545364	-0.056986	-0.0347559	-0.0345395
IFNLR1	IFNLR1__Inflammation	-0.12714	-0.114911	-0.0128474	-0.00234564	-0.0669945	-0.0688434
IFNW1	IFNW1__Cardiometabolic_II	-0.0617552	-0.0698368	-0.0307685	-0.0334896	-0.0204283	-0.0210818
IGDCC4	IGDCC4__Cardiometabolic_II	0.00573263	0.00422828	0.00848157	0.00569945	-0.000410994	0.000701046
IGF1R	IGF1R__Oncology	-0.0830788	-0.0888389	-0.0189998	-0.0230061	-0.0400122	-0.0393927
IGF2R	IGF2R__Neurology	-0.0473419	-0.0504276	-0.0334606	-0.0350724	-0.0241182	-0.0240638
IGFBP1	IGFBP1__Cardiometabolic	0.0333551	0.0306154	0.0151466	0.0126334	-0.0352662	-0.0348342
IGFBP2	IGFBP2__Cardiometabolic	0.0661994	0.0720191	-0.00815856	-0.00517582	0.0116575	0.0117398
IGFBP3	IGFBP3__Cardiometabolic	0.0361917	0.0415222	0.0247406	0.0246979	0.017692	0.0189921
IGFBP4	IGFBP4__Neurology	0.0422722	0.0463229	-0.0172061	-0.013543	0.0120067	0.0110791
IGFBP6	IGFBP6__Cardiometabolic	0.0278088	0.0345985	-0.0110301	-0.00752075	-0.00195131	-0.00195672
IGFBP7	IGFBP7__Cardiometabolic	0.0117031	0.014507	0.0211727	0.0283968	-0.0148665	-0.017546
IGFBPL1	IGFBPL1__Cardiometabolic	-0.00304477	-0.00169025	0.018481	0.0182497	0.00514769	0.00572163
IGLC2	IGLC2__Inflammation_II	0.0948472	0.0970684	0.0307702	0.0330583	0.0586691	0.0579554
IGLON5	IGLON5__Oncology_II	-0.0335202	-0.0267709	0.00311409	0.00703149	0.022334	0.022661
IGSF21	IGSF21__Cardiometabolic_II	-0.084244	-0.0820813	-0.0163146	-0.012855	-0.00118311	-0.00222523
IGSF3	IGSF3__Oncology	-0.123502	-0.118495	-0.0358628	-0.0310319	-0.0623885	-0.063613
IGSF8	IGSF8__Cardiometabolic	-0.00343855	-0.000555584	-0.018246	-0.0146185	-0.0384305	-0.0393824
IL10RB	IL10RB__Inflammation	0.0124056	0.0119447	0.0193015	0.0199902	0.028023	0.0276249
IL12A_IL12B	IL12A_IL12B__Oncology	-0.0652289	-0.0642191	-0.00812251	-0.00542255	-0.00809668	-0.00885279
IL12B	IL12B__Inflammation	-0.0396264	-0.0400935	-0.0296249	-0.0277216	-0.00834796	-0.00924257
IL13RA1	IL13RA1__Oncology	-0.0206597	-0.0215313	0.000780433	0.00164772	0.00188117	0.00158711
IL15	IL15__Inflammation	0.0346759	0.0359237	0.011168	0.0122155	0.0208619	0.0206853
IL17D	IL17D__Inflammation	0.0291433	0.036976	-0.019777	-0.0153132	-0.0151222	-0.0154008
IL17RA	IL17RA__Neurology	-0.0317272	-0.0357721	-0.0275147	-0.0295984	-0.038775	-0.038701
IL17RB	IL17RB__Inflammation	-0.116813	-0.111929	-0.0255909	-0.0245353	-0.0659576	-0.0653523
IL18	IL18__Inflammation	0.0457157	0.0438268	0.0464514	0.0458193	0.0544085	0.0543446
IL18BP	IL18BP__Cardiometabolic	-0.0256549	-0.0306243	-0.00621125	-0.00942847	9.55387e-05	0.000564669
IL18R1	IL18R1__Inflammation	-0.0420907	-0.0373107	0.010368	0.0150914	-0.00252798	-0.00333526
IL19	IL19__Cardiometabolic	-0.0400193	-0.0350793	-0.017957	-0.00999807	-0.0187779	-0.0217269
IL1R1	IL1R1__Neurology	0.0334291	0.0375259	0.00164284	0.00475809	0.011693	0.0109393
IL1R2	IL1R2__Inflammation	0.0501487	0.0519592	0.00927612	0.0089282	0.00254804	0.0033681
IL1RAP	IL1RAP__Neurology	0.0169756	0.0185856	0.0183897	0.0187304	-0.0370364	-0.0366129
IL1RL2	IL1RL2__Inflammation	-0.128734	-0.127723	-0.0291931	-0.0258005	-0.0252523	-0.0264923
IL1RN	IL1RN__Inflammation	0.12491	0.125639	0.0821788	0.0846095	0.0768339	0.0757459
IL22	IL22__Oncology_II	-0.0452975	-0.0442764	0.0386434	0.0377465	-0.00467559	-0.00378896
IL2RA	IL2RA__Cardiometabolic	0.0249024	0.0332745	0.00323685	0.0114318	0.0507401	0.0486935
IL34	IL34__Neurology	0.0057813	0.0118476	0.0129709	0.0180473	0.0351009	0.033961
IL4R	IL4R__Inflammation	0.0230689	0.0222044	0.0235697	0.0222256	0.0156259	0.0161209
IL5RA	IL5RA__Inflammation	0.000743774	-0.000256468	-0.0158059	-0.0165703	0.00754178	0.00728387
IL6	IL6__Cardiometabolic	0.0896782	0.0975787	0.0331626	0.0242357	0.0752983	0.0736067
IL6	IL6__Inflammation	0.0675816	0.0756076	0.0244709	0.0261	0.0661481	0.0646983
IL6	IL6__Neurology	0.0645082	0.0746839	0.0183431	0.0307736	0.0560384	0.055277
IL6	IL6__Oncology	0.061674	0.0704381	0.0169599	0.0391021	0.053653	0.0530994
IL6R	IL6R__Cardiometabolic	-0.051447	-0.0537799	-0.00690601	-0.00839326	0.0217322	0.0217606
IL6ST	IL6ST__Cardiometabolic	-0.0866229	-0.0843281	-0.0171052	-0.0141667	-0.0218985	-0.0227316
IL7R	IL7R__Neurology	0.00258849	0.00199574	-0.00249571	-0.00413549	-0.0290093	-0.028262
IMMT	IMMT__Oncology_II	-0.0259635	-0.0364241	0.00422809	-0.00269362	0.0277101	0.0291601
IMPA1	IMPA1__Neurology	-0.0458834	-0.0562893	-0.00086329	-0.00831125	-0.0288239	-0.0274446
INHBB	INHBB__Inflammation_II	0.0180665	0.020942	-0.0196934	-0.0168644	-0.00459539	-0.00527943
INPP1	INPP1__Oncology	-0.00935653	-0.0225987	0.0218209	0.0112226	-0.0116878	-0.01011
ISLR2	ISLR2__Neurology	-0.0697847	-0.0728703	-0.0342331	-0.0329992	-0.0403501	-0.0415776
ISM1	ISM1__Inflammation	0.00111293	0.00614768	0.00183158	0.00648909	0.00139333	0.000549075
ISM2	ISM2__Cardiometabolic_II	-0.057429	-0.0562139	-0.0054737	-0.00439544	-0.0418777	-0.0420824
ITGA5	ITGA5__Neurology	0.0133981	0.0146971	-0.00261171	0.000290286	0.0036683	0.00246634
ITGAM	ITGAM__Neurology	0.0304293	0.00569427	0.0377851	0.0156468	-0.00294755	0.00316856
ITGB1	ITGB1__Cardiometabolic	-0.01182	-0.0122739	0.00965684	0.0100851	-0.00384232	-0.00412929
ITGB2	ITGB2__Cardiometabolic	-0.00384307	-0.0201722	0.0370748	0.0205926	-0.00846352	-0.00395858
ITGB5	ITGB5__Oncology	-0.0508854	-0.0474333	0.0116037	0.0143218	-0.0159691	-0.0162748
ITGBL1	ITGBL1__Cardiometabolic_II	0.0543134	0.0561789	0.052354	0.0542581	0.0288017	0.0283648
ITIH1	ITIH1__Inflammation_II	0.00873079	0.0113004	-0.0168285	-0.0148768	0.0235419	0.0232859
ITIH4	ITIH4__Inflammation_II	0.0667022	0.0716716	0.028901	0.0302141	0.0294813	0.0299155
ITIH5	ITIH5__Oncology_II	-0.0463739	-0.041861	-0.0328212	-0.0289996	0.0139668	0.0129517
ITM2A	ITM2A__Inflammation	-0.0632171	-0.0601133	-0.0375172	-0.0326493	-0.0255492	-0.0274158
JAM2	JAM2__Neurology	-0.0778574	-0.0769862	-0.0204754	-0.0169118	-0.011466	-0.0132289
JAM3	JAM3__Inflammation_II	-0.0481313	-0.0455053	-0.0504249	-0.0478372	-0.0314358	-0.0323025
KAZALD1	KAZALD1__Oncology	-0.0189403	-0.0137823	-0.0135495	-0.00989417	-0.0141704	-0.0150615
KCNC4	KCNC4__Neurology_II	-0.0861554	-0.0833862	-0.0378982	-0.0331385	0.00651657	0.00540011
KDR	KDR__Oncology	0.0734128	0.0785594	0.000750193	0.00152848	0.00521347	0.00606701
KHK	KHK__Cardiometabolic_II	-0.0332307	-0.0410375	0.038269	0.0292015	-0.0261535	-0.0236418
KIAA0319	KIAA0319__Neurology_II	-0.0705811	-0.0696714	-0.0195613	-0.0170648	0.013532	0.0126923
KIRREL2	KIRREL2__Neurology	-0.100681	-0.100336	-0.0293671	-0.0245895	-0.0267419	-0.0289379
KIT	KIT__Cardiometabolic	-0.083319	-0.0798849	-0.0189375	-0.0160078	-0.00554373	-0.00590896
KITLG	KITLG__Cardiometabolic	-0.00317727	-0.00224418	0.00980493	0.0122716	-0.0130449	-0.0139211
KLK1	KLK1__Oncology	-0.00349629	-0.00778166	-0.00790866	-0.00993732	-0.0297346	-0.0296218
KLK10	KLK10__Oncology	-0.00103412	0.00314721	-0.0305151	-0.0271656	-0.0111849	-0.0118441
KLK11	KLK11__Oncology	0.0124468	0.0184507	-0.0236152	-0.0183621	-0.0140796	-0.0151184
KLK13	KLK13__Oncology	-0.0691196	-0.0582368	-0.0387649	-0.0289557	0.000682584	-0.00213676
KLK15	KLK15__Oncology_II	-0.0772458	-0.0798446	0.00636976	0.00656151	-0.0208546	-0.0212837
KLK4	KLK4__Oncology	0.0493012	0.0457272	0.0287903	0.0252024	0.00720965	0.00801099
KLK6	KLK6__Oncology	0.0126171	0.0136606	0.0346654	0.0342737	-0.011621	-0.0108739
KLK7	KLK7__Inflammation_II	-0.10503	-0.101064	-0.0539192	-0.0493014	-0.0704885	-0.0720033
KLK8	KLK8__Oncology	0.00568984	0.00717999	-0.0181684	-0.0167152	0.0020678	0.00194911
KLKB1	KLKB1__Inflammation_II	0.0489091	0.056452	0.00437889	0.0084133	0.0256107	0.0255796
KLRB1	KLRB1__Inflammation	-0.0224349	-0.0238083	0.00783132	0.00925271	0.0103995	0.00971171
KLRD1	KLRD1__Inflammation	-0.0222849	-0.0189264	-0.0118215	-0.00851793	-0.0283675	-0.0287437
KRT18	KRT18__Oncology	0.0378891	0.037979	0.0185447	0.0180775	0.0301615	0.0304986
KYAT1	KYAT1__Cardiometabolic	-0.100721	-0.109216	-0.0109772	-0.0176962	-0.053918	-0.0529033
L1CAM	L1CAM__Oncology	-0.10754	-0.10872	-0.0192023	-0.0181064	-0.0743906	-0.0752826
L3HYPDH	L3HYPDH__Cardiometabolic_II	-0.00834937	-0.0168882	0.0334734	0.0268838	0.0199023	0.0217755
LACTB2	LACTB2__Cardiometabolic	0.0901394	0.0805815	0.0616891	0.0506053	0.0313382	0.0344525
LAIR1	LAIR1__Inflammation	-0.0241767	-0.0269255	-0.00747731	-0.00778794	0.00737073	0.00690298
LAIR2	LAIR2__Neurology	-0.00651512	-0.0128282	-0.0194057	-0.0233409	-0.0282457	-0.0281294
LAMA4	LAMA4__Inflammation	0.0429511	0.0473337	0.00841521	0.0105997	-0.00419155	-0.00420166
LAMB1	LAMB1__Cardiometabolic_II	0.0605147	0.0550245	-0.0202501	-0.0283706	0.0185605	0.0209288
LAMP1	LAMP1__Cardiometabolic_II	-0.0865008	-0.0874765	-0.00915403	-0.0120841	-0.0237668	-0.022723
LAMP2	LAMP2__Neurology	-0.11814	-0.119858	-0.020467	-0.0218669	-0.0459449	-0.0457609
LAYN	LAYN__Neurology	-0.0830164	-0.0841696	-0.0303511	-0.0279275	-0.0269013	-0.0286555
LBR	LBR__Neurology	0.114347	0.112026	0.0410654	0.0383991	0.0681161	0.0687999
LCAT	LCAT__Inflammation_II	-0.0561949	-0.0498912	-0.00738952	-0.00387644	0.0107042	0.0107308
LCN2	LCN2__Cardiometabolic	0.0971596	0.100181	0.037414	0.0369624	0.0303685	0.0312348
LCP1	LCP1__Cardiometabolic_II	0.0666599	0.0681888	0.0314302	0.0331491	0.0399073	0.0395242
LDLR	LDLR__Cardiometabolic	-0.0161495	-0.00661214	-0.0193078	-0.0120617	0.0391689	0.0377638
LECT2	LECT2__Cardiometabolic_II	0.0948599	0.094833	0.0335818	0.033733	0.0761387	0.0759018
LEFTY2	LEFTY2__Oncology	0.0493974	0.05836	0.0259578	0.0313907	0.0254861	0.0253224
LEG1	LEG1__Inflammation_II	-0.0135501	-0.0160871	-0.0132652	-0.0136191	0.00786014	0.00746118
LEPR	LEPR__Cardiometabolic	0.00750326	0.013869	0.00423766	0.00811556	-0.0384279	-0.0387637
LGALS1	LGALS1__Cardiometabolic	0.036245	0.0378789	-0.00405566	-0.00273246	-0.00133036	-0.00151702
LGALS3	LGALS3__Cardiometabolic	0.0305121	0.0297789	0.0139186	0.0128137	-0.00910031	-0.00880853
LGALS3BP	LGALS3BP__Inflammation_II	0.00971525	0.0129807	-0.0127584	-0.00926777	0.0311411	0.0303296
LGALS4	LGALS4__Inflammation	0.08704	0.0938931	0.027492	0.0304512	0.0323728	0.0324675
LGALS7_LGALS7B	LGALS7_LGALS7B__Oncology	0.0472865	0.0456618	0.0285948	0.0277888	0.0160501	0.0159051
LGALS8	LGALS8__Neurology	-0.0738457	-0.0802295	-0.0237012	-0.028357	-0.0382896	-0.0373483
LGALS9	LGALS9__Inflammation	0.0293679	0.0272726	0.0298398	0.0273292	0.0164564	0.0172459
LGMN	LGMN__Inflammation	-0.00810365	-0.00195693	0.0017242	0.00563841	-0.0311007	-0.0311686
LHPP	LHPP__Inflammation	-0.0272153	-0.0368197	0.0175142	0.00865388	-0.0141317	-0.012217
LIF	LIF__Neurology	0.0138687	0.0143245	-0.0128572	-0.00975123	-0.0132197	-0.0149892
LIFR	LIFR__Inflammation	-0.0467335	-0.046122	-0.0180922	-0.0181365	-0.0495862	-0.0494297
LILRA2	LILRA2__Neurology	-0.0146078	-0.0230638	-0.0192063	-0.0277217	-0.0286938	-0.0260783
LILRA3	LILRA3__Cardiometabolic_II	0.012359	0.0168888	-0.0015283	0.000823048	0.0338177	0.033759
LILRA5	LILRA5__Cardiometabolic	0.0829936	0.0851039	0.0435587	0.0429954	0.066011	0.0669867
LILRA6	LILRA6__Cardiometabolic_II	0.053355	0.0467351	0.0321786	0.027165	0.0188176	0.0203775
LILRB1	LILRB1__Cardiometabolic	0.0116864	0.010476	0.00951533	0.00843562	0.0179989	0.0182855
LILRB2	LILRB2__Cardiometabolic	0.0534912	0.0508098	0.0338087	0.0302948	0.042646	0.0437474
LILRB4	LILRB4__Inflammation	-0.00669143	-0.0104297	0.00690111	0.00312317	0.0176338	0.0190552
LILRB5	LILRB5__Cardiometabolic	0.042368	0.0418496	0.040046	0.0392381	-0.00185723	-0.00153496
LIPF	LIPF__Cardiometabolic_II	-0.0173109	-0.0101431	-0.00857194	-0.00138491	0.0200141	0.0184142
LMOD1	LMOD1__Cardiometabolic_II	0.0848926	0.083447	0.0361949	0.0119968	0.0241188	0.0250789
LMOD1	LMOD1__Inflammation_II	0.0827381	0.080778	0.0206033	0.0149049	0.0156815	0.016067
LMOD1	LMOD1__Neurology_II	0.0790215	0.0796572	0.0160832	0.0185017	0.0132791	0.0139651
LMOD1	LMOD1__Oncology_II	0.0610127	0.0623218	0.0114	0.0349706	0.00974952	0.0100998
LPA	LPA__Inflammation_II	0.0588591	0.0617335	0.0821487	0.0812686	0.0521295	0.0533139
LPL	LPL__Cardiometabolic	-0.0358162	-0.0376173	-0.00322033	-0.00445456	-0.00812259	-0.00784177
LPO	LPO__Neurology	-0.0728647	-0.0849642	-0.0218699	-0.026532	-0.0236438	-0.0246965
LRFN2	LRFN2__Neurology_II	-0.091217	-0.0908351	-0.0428435	-0.0402411	-0.00755592	-0.00838525
LRG1	LRG1__Inflammation_II	0.0682066	0.0705288	0.0233758	0.0222106	0.0515299	0.0526552
LRIG1	LRIG1__Oncology	-0.101385	-0.0992149	-0.0168329	-0.0165709	-0.048	-0.0476137
LRP1	LRP1__Oncology	-0.0745019	-0.0802902	-0.00146557	-0.00683539	-0.0463409	-0.0448849
LRP11	LRP11__Cardiometabolic	-0.0889796	-0.0861844	-0.0298577	-0.0253521	-0.0396741	-0.0412994
LRPAP1	LRPAP1__Neurology	-0.00645052	-0.00275683	-0.0194023	-0.015079	-0.0188826	-0.0205539
LRRC25	LRRC25__Oncology	-0.00921301	-0.0105359	-0.00967579	-0.0103442	-0.0139316	-0.0138031
LRRN1	LRRN1__Inflammation	-0.0871345	-0.0890128	-0.0169541	-0.0162306	-0.0260582	-0.02678
LRTM2	LRTM2__Neurology_II	-0.131444	-0.126498	-0.0342234	-0.0273363	-0.0304007	-0.0324307
LTA	LTA__Inflammation	0.0411025	0.0358052	-0.0280881	-0.028068	0.0183127	0.0164347
LTBP2	LTBP2__Cardiometabolic	0.142079	0.144524	0.0727939	0.0735619	0.0505643	0.0509686
LTBP3	LTBP3__Oncology	-0.040594	-0.0430389	-0.0115947	-0.0117095	-0.0069134	-0.00736804
LTBR	LTBR__Inflammation	-0.0105682	-0.0113278	0.00298925	0.00246915	-0.0109502	-0.0107911
LUZP2	LUZP2__Oncology_II	-0.0274013	-0.0329842	0.00934988	0.00668465	0.021675	0.0219644
LY6D	LY6D__Inflammation	0.112776	0.115603	0.0249615	0.0236463	0.0359571	0.0371122
LY75	LY75__Inflammation	-0.0214571	-0.0221647	0.00101609	-0.00115201	0.0111169	0.0120722
LY9	LY9__Inflammation	0.0307274	0.0348885	-0.00413959	-0.000383043	0.0480415	0.0473403
LYPD3	LYPD3__Oncology	0.00925487	0.015005	-0.0290562	-0.0256147	-0.00412623	-0.00457399
LYVE1	LYVE1__Inflammation_II	-0.0122209	-0.0104155	-0.012287	-0.00783336	0.00866854	0.00679656
LYZL2	LYZL2__Oncology_II	-0.119768	-0.12067	-0.0410256	-0.0393038	0.0106707	0.0099904
M6PR	M6PR__Cardiometabolic_II	-0.087427	-0.0951852	-0.0123845	-0.0200207	-0.0359234	-0.0342266
MAG	MAG__Neurology_II	0.01294	0.0185221	-0.00933719	-0.00687121	0.0426251	0.0432102
MAMDC2	MAMDC2__Cardiometabolic_II	0.0554384	0.0584889	0.0439988	0.042967	0.0222	0.024004
MAN1A2	MAN1A2__Cardiometabolic_II	-0.0884187	-0.0876712	-0.0288232	-0.0255738	-0.00288515	-0.00419249
MAN2B2	MAN2B2__Cardiometabolic_II	-0.0542294	-0.05134	-0.0230212	-0.0222392	-0.0503226	-0.0503131
MANEAL	MANEAL__Oncology_II	-0.0758473	-0.075538	-0.0179995	-0.016554	-0.00705587	-0.00739844
MANF	MANF__Inflammation	-0.000738091	-0.00323731	0.00742295	0.00407671	0.00666979	0.00742093
MANSC1	MANSC1__Oncology	-0.0696949	-0.0692564	-0.025561	-0.0222763	-0.0297156	-0.0313349
MAP1LC3A	MAP1LC3A__Neurology_II	-0.0253951	-0.03728	-0.0235676	-0.0391929	-0.0160649	-0.0124531
MAP2K1	MAP2K1__Oncology_II	0.0402916	0.0164878	0.0702755	0.0480994	0.00752727	0.0144871
MAPT	MAPT__Neurology	0.00267994	-0.031925	0.0402177	0.011688	-0.0233933	-0.0166076
MARCO	MARCO__Cardiometabolic	0.0289351	0.0346365	-0.0215925	-0.0178071	-0.0114375	-0.0120085
MARS1	MARS1__Inflammation_II	0.00668925	0.00278695	0.00515472	0.00130069	-0.0103464	-0.00936437
MATN2	MATN2__Inflammation	0.0700014	0.0760763	0.00204956	0.00541846	-0.0245322	-0.0246455
MATN3	MATN3__Neurology	-0.000814229	0.00249067	0.000104434	0.00167447	-0.0192809	-0.0191306
MB	MB__Cardiometabolic	0.0409057	0.0453613	0.0212326	0.0208839	0.0688666	0.069949
MBL2	MBL2__Inflammation_II	0.0998853	0.103319	0.0313763	0.0306232	0.0414213	0.0427485
MCAM	MCAM__Cardiometabolic	-0.0659977	-0.0633697	-0.0246254	-0.0213488	-0.0262029	-0.0269766
MCFD2	MCFD2__Cardiometabolic	-0.0152581	-0.0156758	-0.00950823	-0.00951392	-0.0326215	-0.0327778
MDGA1	MDGA1__Neurology	-0.087437	-0.0818399	-0.00540537	-0.00408928	-0.0340938	-0.0331649
MDH1	MDH1__Inflammation_II	-0.0627974	-0.0816808	-0.00441569	-0.0189138	-0.0408316	-0.0389869
MDK	MDK__Oncology	-0.0200398	-0.0207754	-0.015636	-0.0160133	-0.0326303	-0.0328506
MEGF10	MEGF10__Inflammation	-0.0887187	-0.0881614	-0.0187553	-0.0176007	-0.0531229	-0.0535289
MEGF11	MEGF11__Cardiometabolic_II	-0.0651304	-0.0601978	-0.0156777	-0.0107201	-0.0240136	-0.0246746
MEGF9	MEGF9__Cardiometabolic	-0.102912	-0.102719	-0.0311674	-0.0284244	-0.014968	-0.0163664
MELTF	MELTF__Cardiometabolic_II	-0.109423	-0.109251	-0.0252601	-0.0236835	-0.0383579	-0.0391161
MENT	MENT__Inflammation_II	-0.0122044	-0.00927269	-0.00911501	-0.00706158	0.0138396	0.0138487
MEPE	MEPE__Inflammation	-0.0228415	-0.0194517	-0.0276898	-0.0238515	0.012398	0.0112982
MERTK	MERTK__Inflammation	-0.0495078	-0.0509262	-0.0219039	-0.0204674	-0.0250134	-0.0260529
MESD	MESD__Neurology	-0.0264423	-0.0246421	-0.0183438	-0.0162369	0.00736739	0.00658396
MET	MET__Cardiometabolic	-0.0995081	-0.0950887	-0.0349635	-0.0290042	-0.0350735	-0.0369487
METAP2	METAP2__Oncology	0.0138961	0.00498119	0.0384404	0.0314893	0.00493282	0.00640518
MFAP3	MFAP3__Cardiometabolic	-0.0245231	-0.019368	0.0181971	0.0234622	-0.00656344	-0.00760154
MFAP4	MFAP4__Inflammation_II	-0.033338	-0.0365328	-0.0242213	-0.0263077	-0.0230235	-0.0226602
MFAP5	MFAP5__Cardiometabolic	0.0279854	0.0372979	-0.0140311	-0.00863022	0.0133129	0.0129247
MFGE8	MFGE8__Neurology	-0.162609	-0.161059	-0.0584089	-0.0526127	-0.0984617	-0.101564
MIA	MIA__Oncology	0.0375421	0.0385317	0.0158114	0.013809	-0.0209188	-0.0193232
MICB_MICA	MICB_MICA__Inflammation	0.000974032	0.00274676	0.0306277	0.0316929	0.00945818	0.00962963
MIF	MIF__Neurology	0.000797162	-0.0162183	0.0255091	0.0106731	-0.0223527	-0.0188351
MILR1	MILR1__Inflammation	0.0111379	0.00450977	0.0270114	0.0224368	0.0117863	0.0127199
MITD1	MITD1__Neurology	-0.00478325	-0.00115327	-0.00224747	0.00229807	0.0241554	0.0228311
MME	MME__Oncology	-0.0255633	-0.0202206	-0.00043849	-0.00227281	-0.0480658	-0.046146
MMP1	MMP1__Inflammation	0.138629	0.140609	0.048911	0.0538055	0.0889845	0.0867121
MMP10	MMP10__Inflammation	0.0626653	0.0395731	0.0598432	0.038352	-0.0357682	-0.0306667
MMP12	MMP12__Oncology	0.215552	0.211149	0.156764	0.153991	0.14078	0.141244
MMP3	MMP3__Neurology	-0.0438151	-0.0489699	-0.00719382	-0.0104245	-0.0210247	-0.0203846
MMP7	MMP7__Cardiometabolic	0.10606	0.104109	0.0534306	0.0510091	0.045654	0.0466304
MMP8	MMP8__Neurology	0.134998	0.129694	0.0737756	0.0701851	0.0692272	0.0701852
MOCS2	MOCS2__Inflammation_II	-0.016651	-0.0200455	-0.0119654	-0.0141762	-0.0172064	-0.0171203
MOG	MOG__Oncology	0.00377294	0.0135831	0.0165316	0.0242605	-0.026045	-0.0272308
MRC1	MRC1__Inflammation_II	0.0362024	0.0334861	-0.00473731	-0.00465531	0.0345265	0.033866
MSLN	MSLN__Oncology	-0.060318	-0.0633512	-0.00411567	-0.00388621	-0.0123781	-0.0132196
MSMB	MSMB__Cardiometabolic	0.0554212	0.0585038	0.02585	0.0270856	0.0584133	0.0581804
MSR1	MSR1__Neurology	0.0826523	0.0847149	0.0293352	0.0308624	0.02912	0.0289695
MSRA	MSRA__Oncology	0.0297133	0.0233591	0.00258554	-0.00308514	-0.0268524	-0.025331
MST1	MST1__Inflammation_II	0.0638846	0.0719001	0.00258162	0.00793937	0.031636	0.0308082
MSTN	MSTN__Cardiometabolic	-0.00504575	-0.00714354	-0.0222575	-0.0250939	-0.020684	-0.0197096
MXRA8	MXRA8__Inflammation_II	0.0192792	0.0225808	0.00553399	0.00696982	0.00797375	0.00793708
MYBPC1	MYBPC1__Cardiometabolic_II	0.0255907	0.0270663	-0.0110629	-0.0105195	0.0270793	0.0270874
MYDGF	MYDGF__Cardiometabolic_II	-0.0283239	-0.0314601	0.0142295	0.0132261	0.0180455	0.0179291
MYH9	MYH9__Cardiometabolic_II	0.0410365	0.0371811	0.0291125	0.0289481	0.0136785	0.0129831
MYL3	MYL3__Cardiometabolic_II	0.0558068	0.0544865	0.0102172	0.00815445	0.0308329	0.0312922
MYOC	MYOC__Neurology	-0.00936774	-0.00607309	-0.0440147	-0.042688	-0.0135671	-0.0137863
MYOM3	MYOM3__Inflammation_II	0.0167381	0.0167825	-0.00610589	-0.00586104	-0.0167041	-0.0170449
MZB1	MZB1__Inflammation	0.087217	0.0915466	0.0363722	0.0393184	0.0336347	0.0333651
NAAA	NAAA__Neurology	-0.0300117	-0.0299887	-0.00133843	-0.00215949	-0.0169424	-0.0166223
NADK	NADK__Cardiometabolic	0.0536761	0.0460949	0.0259251	0.0176329	-0.00937213	-0.00738707
NAGPA	NAGPA__Inflammation_II	-0.0525062	-0.0538129	-0.0370869	-0.0377768	-0.020267	-0.0204193
NBL1	NBL1__Oncology	0.019197	0.0160042	0.0228077	0.0192984	-0.0142056	-0.0133506
NCAM1	NCAM1__Cardiometabolic	-0.0623005	-0.0638006	-0.00726404	-0.00652573	-0.0180259	-0.0187708
NCAM2	NCAM2__Neurology	-0.0507025	-0.0538153	-0.0255259	-0.0265938	-0.0426152	-0.0430207
NCAN	NCAN__Neurology	0.0761664	0.0857273	0.0191721	0.0275283	0.0193031	0.0174169
NCR3LG1	NCR3LG1__Oncology_II	-0.101238	-0.0962783	-0.0484849	-0.0418979	-0.00474391	-0.00712183
NCS1	NCS1__Oncology	-0.0582229	-0.0610962	-0.0216292	-0.0227888	-0.0302735	-0.0304827
NDRG1	NDRG1__Neurology	0.0178562	0.00884703	0.0165899	0.0116454	-0.00549085	-0.00492174
NDST1	NDST1__Oncology_II	-0.0407431	-0.0413407	-0.0247443	-0.0244212	0.0158416	0.0153746
NECTIN1	NECTIN1__Inflammation_II	-0.094577	-0.0936199	-0.0230457	-0.0196541	-0.025735	-0.0271165
NECTIN2	NECTIN2__Cardiometabolic	-0.0121886	-0.00976003	-0.00735627	-0.00430608	-0.005508	-0.00627369
NECTIN4	NECTIN4__Oncology	0.110622	0.11402	0.089408	0.0937634	0.105867	0.104332
NEFL	NEFL__Neurology	0.137648	0.120919	0.0936516	0.0752088	0.0352195	0.0406797
NELL1	NELL1__Oncology	-0.114398	-0.116377	-0.0266544	-0.0229286	-0.0581943	-0.060876
NELL2	NELL2__Inflammation	0.103423	0.10448	0.0303115	0.0272069	0.0261874	0.0279628
NEO1	NEO1__Neurology_II	-0.0378258	-0.0365411	-0.0147956	-0.0134802	-0.00217784	-0.00240558
NFASC	NFASC__Inflammation	-0.07776	-0.0729897	-0.0200825	-0.0172667	-0.0353141	-0.0354402
NGFR	NGFR__Cardiometabolic_II	-0.00174676	0.00310571	0.0194693	0.0219474	0.0406116	0.0406513
NHLRC3	NHLRC3__Inflammation_II	-0.104463	-0.0969989	-0.020303	-0.0168843	-0.0319773	-0.031597
NID1	NID1__Cardiometabolic	0.0257689	0.0290307	0.0111942	0.0122599	-0.000813099	-0.00027213
NID2	NID2__Neurology	0.0171299	0.022124	-0.0229656	-0.0181845	-0.0156221	-0.0169819
NIT1	NIT1__Cardiometabolic_II	0.0697341	0.0641064	0.0559384	0.0483423	0.0396791	0.0418444
NIT2	NIT2__Cardiometabolic_II	-0.019954	-0.0292255	0.0217909	0.0148039	0.0036468	0.00430813
NLGN1	NLGN1__Neurology_II	-0.0250995	-0.0213576	-0.0141345	-0.0114397	-0.0106198	-0.0108716
NME3	NME3__Inflammation	-0.000761592	-0.000964873	-0.00375451	-0.00402488	0.00863254	0.00890622
NOMO1	NOMO1__Neurology	-0.0947541	-0.0911513	-0.0269824	-0.0238197	-0.0514896	-0.0524049
NOS1	NOS1__Neurology	-0.011495	-0.0190238	0.00144298	-0.00347705	-0.0138862	-0.0129802
NOTCH1	NOTCH1__Cardiometabolic	-0.0751281	-0.0754833	-0.0240689	-0.0225639	-0.0183202	-0.0191483
NOTCH2	NOTCH2__Cardiometabolic_II	0.0217889	0.0197136	0.0239697	0.0220069	0.0362363	0.0369505
NOTCH3	NOTCH3__Cardiometabolic	-0.0386626	-0.0366194	0.00617621	0.00884473	-0.0212887	-0.0218564
NPC2	NPC2__Cardiometabolic_II	-0.0156012	-0.0141304	-0.0060663	-0.00191974	-0.00702482	-0.00849973
NPDC1	NPDC1__Cardiometabolic	-0.0528611	-0.0456166	-0.0192464	-0.012248	-0.0579349	-0.0595793
NPPC	NPPC__Inflammation	-0.0628861	-0.0627992	0.00351964	0.00475299	-0.0467664	-0.0468411
NPTN	NPTN__Oncology	-0.109641	-0.116572	-0.0400467	-0.0431134	-0.0462257	-0.0467409
NPTX1	NPTX1__Neurology	-0.13579	-0.129444	-0.0488533	-0.0408543	-0.070673	-0.073706
NPTX2	NPTX2__Cardiometabolic_II	-0.150681	-0.137188	-0.0703922	-0.0547849	-0.05521	-0.0599128
NPTXR	NPTXR__Cardiometabolic	0.116641	0.112601	0.0621811	0.05262	0.0134997	0.0173538
NPY	NPY__Oncology	-0.0854776	-0.0830663	-0.0279923	-0.0164146	-0.025636	-0.0310424
NRCAM	NRCAM__Cardiometabolic	0.0191939	0.0211976	0.0043795	0.00653824	-0.00788032	-0.00866767
NRGN	NRGN__Inflammation_II	-0.0690108	-0.0929132	-0.00644563	-0.0244036	-0.0419876	-0.0385659
NRP1	NRP1__Cardiometabolic	-0.0150186	-0.0159424	-0.0149287	-0.0130286	-0.0103215	-0.0115845
NRP2	NRP2__Neurology	-0.00799475	-0.00666192	-0.0165512	-0.0154651	-0.00727462	-0.00771391
NRXN3	NRXN3__Neurology_II	-0.109794	-0.101367	-0.0515575	-0.0445635	-0.0423772	-0.0434098
NSFL1C	NSFL1C__Neurology	0.0472853	0.0294304	0.0339577	0.0194124	-0.00327417	0.000584952
NT5C	NT5C__Cardiometabolic_II	0.0302318	0.0272416	0.0581357	0.0557663	0.0198547	0.0207962
NT5C1A	NT5C1A__Neurology_II	0.0888763	0.0839367	0.0362499	0.0309204	0.0569768	0.0587508
NT5E	NT5E__Oncology	-0.100477	-0.0986971	-0.00274415	-0.00263106	-0.0475176	-0.0470481
NTRK2	NTRK2__Cardiometabolic	-0.106937	-0.111413	-0.0251213	-0.0260794	-0.0371219	-0.0378578
NTRK3	NTRK3__Neurology	-0.104605	-0.103774	-0.0378208	-0.0341009	-0.0338113	-0.0358617
NUCB2	NUCB2__Oncology	-0.0159919	-0.0130496	-0.0238958	-0.0209725	-0.0118993	-0.0126598
NUDC	NUDC__Inflammation	0.0746725	0.0665418	0.0200948	0.0111479	0.0100307	0.0124131
NUDT5	NUDT5__Neurology	-0.0335553	-0.0402557	-0.0158456	-0.0204972	-0.0280807	-0.0274967
NXPH1	NXPH1__Neurology	-0.0559516	-0.0523014	-0.0111364	-0.00754247	-0.0227272	-0.0237625
NXPH3	NXPH3__Inflammation_II	0.0112207	0.0143339	0.00305505	0.00623659	-0.000250497	-0.00102352
OBP2B	OBP2B__Neurology	-0.048992	-0.044609	-0.0193238	-0.0164741	-0.0356687	-0.0361689
OCLN	OCLN__Neurology_II	-0.0249242	-0.0258593	0.0177684	0.0177561	0.0255194	0.0255181
OGFR	OGFR__Oncology	0.0389209	0.0204653	0.0591115	0.0426398	0.0114896	0.0152957
OGN	OGN__Neurology	-0.0155874	-0.00749811	-0.0384102	-0.0326279	-0.00410739	-0.00527039
OLFM4	OLFM4__Inflammation_II	0.0510634	0.0539018	0.0422531	0.0402223	0.00435549	0.00618595
OLR1	OLR1__Cardiometabolic	-0.0585467	-0.0664834	0.0119213	0.00588554	-0.021595	-0.0201861
OMD	OMD__Inflammation	0.0089176	0.017757	-0.00145363	0.00306647	-0.0348058	-0.03476
OMG	OMG__Oncology	-0.0158189	-0.0125172	0.0279181	0.0280302	-0.0443203	-0.0436253
OMP	OMP__Neurology_II	0.0495504	0.0389683	0.0403617	0.0296109	0.00524831	0.00726781
ORM1	ORM1__Inflammation_II	0.0420507	0.0467702	0.00105878	0.00222737	0.0507107	0.0508748
OSCAR	OSCAR__Inflammation	0.0233163	0.0209864	0.0190341	0.0166988	-0.00567288	-0.00471987
OSMR	OSMR__Cardiometabolic	-0.00101816	0.000626182	-0.0203937	-0.0200582	0.0114892	0.0114616
OXCT1	OXCT1__Cardiometabolic_II	-0.0170504	-0.0286653	0.00471301	-0.00567438	-0.0017404	0.000375164
OXT	OXT__Neurology	0.0827341	0.0837184	0.00667686	0.00650826	0.0289044	0.0293779
P4HB	P4HB__Oncology	-0.025452	-0.0242804	-0.0105545	-0.00931821	-0.0151028	-0.0154317
PADI2	PADI2__Inflammation	0.0322089	0.033747	-0.00380001	-0.00235914	-0.0105006	-0.0108811
PAG1	PAG1__Cardiometabolic	-0.0257281	-0.0293719	0.026423	0.0288264	-0.0416543	-0.0432723
PALM	PALM__Oncology_II	-0.0826475	-0.08631	-0.0267365	-0.0264032	-0.00418234	-0.00540636
PALM2	PALM2__Neurology_II	0.129169	0.123186	0.0736967	0.0682312	0.0566529	0.0583335
PAM	PAM__Cardiometabolic	-0.116751	-0.112592	-0.0321862	-0.0236378	-0.0288248	-0.0322407
PAMR1	PAMR1__Neurology	0.021525	0.0278417	-0.0207508	-0.016971	-0.0149097	-0.0153104
PAPPA	PAPPA__Inflammation	0.0484767	0.0462934	0.00708671	0.00699611	0.000605502	0.000106118
PARK7	PARK7__Neurology	-0.00803656	-0.0178517	0.0139798	0.00561908	-0.0105738	-0.00857575
PAXX	PAXX__Inflammation_II	0.00922959	0.0107849	-0.0090155	-0.00682082	0.00998062	0.00919538
PBXIP1	PBXIP1__Oncology_II	0.00896153	0.0102374	-0.0167345	-0.0157007	0.0276043	0.0275638
PCBD1	PCBD1__Inflammation_II	0.0633947	0.0586362	0.0281012	0.0225706	0.0087029	0.00979871
PCDH1	PCDH1__Inflammation	-0.0646192	-0.0614366	-0.0257079	-0.0231046	-0.0344615	-0.0349425
PCDH12	PCDH12__Neurology_II	-0.0220094	-0.0196226	0.0112412	0.0138582	-0.00140883	-0.00175781
PCDH17	PCDH17__Cardiometabolic	-0.10871	-0.105971	-0.0125315	-0.00850911	-0.0515321	-0.0528594
PCDH7	PCDH7__Oncology_II	-0.100451	-0.0969259	-0.0496593	-0.044385	-0.0175186	-0.0193997
PCDH9	PCDH9__Oncology_II	-0.114963	-0.111646	-0.0112144	-0.00822558	-0.0287723	-0.0293769
PCDHB15	PCDHB15__Oncology_II	-0.0330877	-0.0304793	-0.00710825	-0.00444011	0.043693	0.0428951
PCOLCE	PCOLCE__Cardiometabolic	0.028536	0.0312319	-0.00526016	-0.00324846	0.00838567	0.00779327
PCSK9	PCSK9__Cardiometabolic	-0.0130489	-0.0110202	0.0016892	0.00326987	0.0131481	0.0128793
PDCD1LG2	PDCD1LG2__Oncology	-0.0130021	-0.0192631	0.00354436	-0.00144175	0.00412422	0.00509677
PDCD5	PDCD5__Neurology	0.0442768	0.0333672	0.0115652	0.0025081	-0.0220519	-0.0194558
PDCD6	PDCD6__Cardiometabolic	0.0344875	0.0329298	-0.00730509	-0.00799998	-0.0353681	-0.0354731
PDGFA	PDGFA__Cardiometabolic	0.0219546	0.0198792	-0.0142939	-0.013949	0.00768635	0.00684303
PDGFRA	PDGFRA__Cardiometabolic	-0.07953	-0.0767112	-0.0157987	-0.010031	-0.0325744	-0.0347144
PDGFRB	PDGFRB__Cardiometabolic	-0.0364155	-0.0362741	0.00170849	0.00397958	-0.0139294	-0.0149968
PDIA3	PDIA3__Inflammation_II	-0.0143584	-0.0115234	-0.0343732	-0.0304902	0.00883289	0.00763298
PDIA4	PDIA4__Cardiometabolic_II	-0.0558865	-0.0604064	-0.0126434	-0.0158282	0.004815	0.0051393
PDLIM7	PDLIM7__Inflammation	0.17823	0.175297	0.0819039	0.0801188	0.0867076	0.0869467
PEAR1	PEAR1__Cardiometabolic	0.00918273	0.0134532	0.0185186	0.0217206	0.0116301	0.0113784
PEBP1	PEBP1__Neurology	-0.0341292	-0.0444383	0.00109872	-0.00743312	-0.0155646	-0.013781
PECAM1	PECAM1__Neurology	-0.0304104	-0.0334322	-0.00944666	-0.00989904	-0.0115965	-0.0121974
PENK	PENK__Inflammation_II	-0.0424356	-0.0423863	0.0150911	0.0139689	-0.0532831	-0.0527986
PEPD	PEPD__Inflammation_II	0.0377346	0.0362255	-0.00793354	-0.0095159	0.0151103	0.0153532
PGA4	PGA4__Inflammation_II	0.042901	0.0441723	0.0153834	0.0167982	0.0093263	0.00911702
PGF	PGF__Inflammation	0.129024	0.131889	0.0441818	0.0468614	0.0705346	0.0698699
PGLYRP1	PGLYRP1__Cardiometabolic	0.0847336	0.0873744	-0.00400103	-0.00254155	0.0261772	0.0258382
PGLYRP2	PGLYRP2__Inflammation_II	0.0305336	0.0372493	-0.00359986	0.00080103	0.0114149	0.0110307
PHOSPHO1	PHOSPHO1__Neurology	0.0491667	0.0395928	0.0207217	0.01214	-0.0116734	-0.00957419
PHYKPL	PHYKPL__Inflammation_II	0.0565079	0.0518926	0.0651929	0.0592969	0.00972984	0.0117417
PI16	PI16__Inflammation_II	0.06723	0.0698117	0.0230991	0.0222587	0.0233741	0.0244707
PI3	PI3__Cardiometabolic	0.122593	0.127251	0.0647635	0.0655632	0.0715695	0.072303
PIGR	PIGR__Neurology	-0.0102674	-0.0220436	-0.0042382	-0.0154029	-0.00400172	-0.000886899
PIK3IP1	PIK3IP1__Neurology	-0.0436015	-0.0424146	-0.028694	-0.0262473	-0.0282886	-0.029347
PILRA	PILRA__Neurology	0.0160844	0.0133469	0.00077516	-0.00242485	0.00611403	0.00709706
PILRB	PILRB__Cardiometabolic	0.00782615	0.00664675	0.0159483	0.0148024	-0.00119443	-0.00074887
PKD1	PKD1__Cardiometabolic_II	-0.0239081	-0.0233205	4.97618e-05	0.00233412	0.00781411	0.0070051
PLA2G15	PLA2G15__Oncology	-0.0972812	-0.0929091	-0.0171311	-0.0147152	-0.0363115	-0.0364027
PLA2G1B	PLA2G1B__Cardiometabolic	0.0480948	0.0476968	0.0298583	0.0270124	-0.00823985	-0.00694973
PLA2G7	PLA2G7__Neurology	-0.0296401	-0.0302208	0.012437	0.0104832	-0.0207669	-0.0196147
PLAT	PLAT__Cardiometabolic	-0.0512165	-0.0463765	-0.018422	-0.0149706	-0.0331563	-0.0336141
PLAU	PLAU__Neurology	-0.0311246	-0.0360527	0.00988643	0.00640674	-0.0212965	-0.0205327
PLAUR	PLAUR__Inflammation	-0.0256296	-0.0303799	0.0103451	0.00627034	-0.00582781	-0.00488938
PLG	PLG__Inflammation_II	0.0532532	0.0577899	-0.00360872	-0.00281884	0.0066367	0.00729706
PLIN3	PLIN3__Cardiometabolic	0.0507195	0.0523055	0.0164661	0.0169498	-0.00859699	-0.00841998
PLPBP	PLPBP__Cardiometabolic	0.0221299	0.0100862	0.0384031	0.0281061	-0.0250606	-0.0230192
PLSCR3	PLSCR3__Neurology_II	0.0439931	0.0399498	0.0104772	0.00742813	0.0368335	0.0372183
PLTP	PLTP__Cardiometabolic	0.0560678	0.0591408	0.00602066	0.00741032	0.00764223	0.007744
PLXDC1	PLXDC1__Oncology	-0.0922197	-0.0884829	-0.0747812	-0.0710471	-0.0267367	-0.0275403
PLXDC2	PLXDC2__Neurology_II	-0.00658169	-0.0071985	-0.0161089	-0.0181521	0.0242811	0.025069
PLXNA4	PLXNA4__Inflammation	-0.140669	-0.136214	-0.0357522	-0.0303631	-0.0633305	-0.0650041
PLXNB2	PLXNB2__Cardiometabolic	-0.012658	-0.00912896	-0.00849731	-0.00698339	-0.0196189	-0.0195127
PLXNB3	PLXNB3__Cardiometabolic	-0.0547171	-0.0525202	-0.018089	-0.0165929	-0.0388709	-0.0392064
PMCH	PMCH__Cardiometabolic_II	-0.0194403	-0.0186797	-0.0165911	-0.0116099	-0.00263696	-0.00415774
PNLIP	PNLIP__Inflammation_II	0.0270279	0.0239666	0.00656228	0.00180883	0.00196171	0.00356232
PNLIPRP2	PNLIPRP2__Inflammation	0.0263755	0.0226888	0.00405521	0.000558501	-0.0135349	-0.0128213
PODXL	PODXL__Oncology	-0.0712502	-0.0748438	-0.0264463	-0.0281474	-0.0169331	-0.0170141
PODXL2	PODXL2__Oncology	-0.0548594	-0.0527664	0.0123876	0.0162941	-0.0265818	-0.0278683
POLR2F	POLR2F__Oncology	0.0525023	0.0474126	0.0324359	0.0254854	0.0467377	0.048734
POMC	POMC__Cardiometabolic_II	-0.044141	-0.0301153	-0.0347296	-0.0258261	0.0137346	0.0129828
PON1	PON1__Inflammation_II	0.0298358	0.0382879	0.0203189	0.0261586	-0.0108054	-0.0112592
PON3	PON3__Inflammation	0.0379931	0.0414159	-0.0164737	-0.0162048	-0.0200217	-0.0194426
POSTN	POSTN__Cardiometabolic_II	0.134388	0.135003	0.084709	0.0874701	0.089607	0.0886215
PPBP	PPBP__Inflammation_II	0.0909772	0.0879776	0.0592066	0.0551584	0.0611231	0.062388
PPCDC	PPCDC__Neurology	0.0512235	0.0443285	0.0357104	0.0300002	0.00372035	0.00536
PPIB	PPIB__Cardiometabolic	-0.0136068	-0.01195	-0.012106	-0.0127144	-0.00902081	-0.00837197
PPP1R2	PPP1R2__Cardiometabolic	0.0444565	0.0352037	0.0253525	0.0159958	-0.00321454	-0.00054508
PPP3R1	PPP3R1__Neurology	-0.0347042	-0.0517916	-0.00160009	-0.0167017	-0.0582118	-0.0540979
PRAP1	PRAP1__Cardiometabolic_II	0.0213767	0.0301076	-0.0220171	-0.0154541	0.0465264	0.0456354
PRCP	PRCP__Cardiometabolic	-0.120837	-0.112058	-0.0237145	-0.0178757	-0.036051	-0.0368329
PRDX1	PRDX1__Neurology	0.00878604	0.00256644	0.00716385	-1.15342e-06	-0.0205443	-0.0181413
PRELP	PRELP__Inflammation	0.0463556	0.0520173	0.0110425	0.0155732	-0.00378537	-0.00454756
PRG2	PRG2__Cardiometabolic_II	0.038706	0.0419706	0.0238832	0.0242969	0.0572415	0.0578642
PRG3	PRG3__Cardiometabolic_II	0.0113387	0.0144609	-0.00942814	-0.00702995	0.0439315	0.0433687
PRKAR1A	PRKAR1A__Cardiometabolic	0.0292891	0.0209371	0.0286058	0.0226281	-0.0101501	-0.00912641
PRKAR2A	PRKAR2A__Neurology_II	-0.0116239	-0.0115984	0.00241825	0.00475483	0.012717	0.0116713
PRL	PRL__Neurology	0.0392773	0.0422458	-0.0442321	-0.0381425	-0.00955977	-0.012199
PRND	PRND__Neurology_II	0.00727155	0.00926717	-0.011006	-0.00861899	0.0159749	0.0153876
PROC	PROC__Cardiometabolic	0.00604443	0.0111202	0.0156903	0.0192775	-0.010787	-0.0111803
PROS1	PROS1__Inflammation_II	0.0439157	0.0485726	0.00118373	0.00314963	0.0205909	0.0207875
PRRT3	PRRT3__Cardiometabolic_II	-0.0833783	-0.0846004	-0.0181209	-0.0166862	-0.0128266	-0.0145069
PRSS2	PRSS2__Cardiometabolic	0.04901	0.0481739	0.0211415	0.0174627	0.00139482	0.00299268
PRSS22	PRSS22__Inflammation_II	-0.0709566	-0.0651349	-0.0155693	-0.0126899	-0.0283462	-0.0281571
PRSS27	PRSS27__Cardiometabolic	-0.0715711	-0.0675389	-0.0215376	-0.0183526	-0.0208535	-0.0214296
PRSS53	PRSS53__Neurology_II	-0.0519881	-0.0502716	-0.0364426	-0.0353819	0.0263964	0.0265578
PRSS8	PRSS8__Inflammation	-0.0635515	-0.0608494	-0.000789764	0.00096743	-0.0385171	-0.0383347
PRTG	PRTG__Oncology	-0.0275104	-0.023463	-0.0132473	-0.0104221	-0.0150983	-0.0157595
PRTN3	PRTN3__Cardiometabolic	0.0500758	0.051798	-0.0133412	-0.0122935	0.01399	0.013387
PSAP	PSAP__Cardiometabolic_II	-0.00172621	0.000155172	-0.0117669	-0.00876139	0.00581665	0.00445641
PSME1	PSME1__Neurology	0.000298799	2.87032e-06	-0.00607874	-0.00551327	0.0330309	0.0323263
PSME2	PSME2__Neurology	0.0722346	0.0734728	0.0395533	0.0401352	0.0257615	0.0257362
PSMG3	PSMG3__Inflammation	-0.0280466	-0.0324818	0.0311701	0.0292442	-0.0298888	-0.0297361
PTGDS	PTGDS__Cardiometabolic	0.0269286	0.0273116	0.00576403	0.00618363	-0.0134107	-0.0135474
PTGR1	PTGR1__Cardiometabolic_II	-0.00312236	0.00214213	-0.0653396	-0.0577874	0.0318241	0.028789
PTH1R	PTH1R__Inflammation	-0.0452132	-0.0426168	-0.0208448	-0.0175707	0.00446763	0.00380195
PTN	PTN__Cardiometabolic	-0.0323642	-0.0325344	0.0341134	0.0357343	-0.00223835	-0.00294234
PTP4A3	PTP4A3__Inflammation_II	-0.0664458	-0.0662822	-0.0218925	-0.0208405	-0.0232572	-0.0236795
PTPRB	PTPRB__Cardiometabolic_II	-0.0554812	-0.0508749	-0.00126844	0.0048141	0.0199345	0.0184927
PTPRC	PTPRC__Cardiometabolic_II	0.0124332	0.0108115	0.00194227	0.000792255	0.0194438	0.0198737
PTPRF	PTPRF__Cardiometabolic	-0.0557606	-0.057433	-0.0244537	-0.0231921	-0.0345126	-0.035627
PTPRK	PTPRK__Oncology_II	-0.123137	-0.124879	0.0187147	0.0187585	-0.0219192	-0.0219982
PTPRN2	PTPRN2__Neurology	-0.110858	-0.111919	-0.0389643	-0.0332307	-0.0291958	-0.0329311
PTPRR	PTPRR__Neurology_II	-0.0363201	-0.0354303	-0.00578619	-0.00237172	0.00842005	0.00655099
PTPRS	PTPRS__Cardiometabolic	-0.0629215	-0.064765	-0.0228407	-0.0200871	-0.0180904	-0.0200161
PTPRZ1	PTPRZ1__Cardiometabolic_II	-0.0679619	-0.0673566	0.0138368	0.0128458	-0.0195839	-0.0192196
PTS	PTS__Neurology	-0.0404655	-0.0450517	0.00294271	0.000869624	-0.0133048	-0.0132825
PVALB	PVALB__Oncology	-0.0270075	-0.0239813	-0.000434073	0.00103254	-0.00183327	-0.00197729
PVR	PVR__Neurology	-0.0787023	-0.0769918	-0.0258974	-0.0243006	-0.0217306	-0.0221989
PYDC1	PYDC1__Cardiometabolic_II	0.00317879	-0.00774482	0.0163275	0.00568294	0.0148475	0.0173946
PZP	PZP__Inflammation_II	0.0545302	0.0523972	0.0581497	0.0566761	0.0545417	0.05465
QDPR	QDPR__Cardiometabolic	-0.0921215	-0.101027	0.00665765	0.00141282	-0.0469702	-0.0465963
QPCT	QPCT__Cardiometabolic	-0.126303	-0.12319	-0.030786	-0.0247209	-0.0307799	-0.0331963
QSOX1	QSOX1__Inflammation_II	-0.00394926	-4.90047e-05	-0.00626079	-0.00151001	0.00422821	0.00329761
RARRES2	RARRES2__Cardiometabolic	0.0252341	0.0294644	-0.0180209	-0.015794	-0.000336936	-0.000525018
RBFOX3	RBFOX3__Neurology_II	-0.0243531	-0.0417008	0.0578072	0.0445296	-0.0012585	0.00175469
RBKS	RBKS__Neurology	-0.064501	-0.0736773	0.0183576	0.010687	-0.0358077	-0.0338669
RBP1	RBP1__Neurology_II	-0.018644	-0.0223461	-0.0294481	-0.0316351	-0.000772259	-0.000713713
REG1A	REG1A__Cardiometabolic	0.104917	0.109106	0.0404053	0.0403336	0.0458119	0.0465414
REG1B	REG1B__Cardiometabolic	0.0780279	0.0818098	0.0338199	0.0344417	0.0310673	0.0314881
REG3A	REG3A__Cardiometabolic	0.11832	0.124612	0.032141	0.0348928	0.0466816	0.0463863
REG4	REG4__Inflammation	0.117636	0.121036	0.0304243	0.0316466	0.04672	0.046644
RELT	RELT__Neurology	-0.0400319	-0.0403097	-0.0267101	-0.0249464	-0.0143528	-0.0154156
REN	REN__Cardiometabolic	-0.00888993	-0.0034972	-0.0439447	-0.0409809	0.0329361	0.0325324
RET	RET__Oncology	-0.0862412	-0.0841165	-0.0453329	-0.0447914	-0.0287599	-0.0286872
RETN	RETN__Cardiometabolic	0.0648467	0.0587884	-0.00803363	-0.0142541	0.0217885	0.0231666
RGMA	RGMA__Neurology	-0.0635001	-0.0636751	-0.0261154	-0.0261676	-0.0567651	-0.0568974
RGMB	RGMB__Neurology	-0.085364	-0.0807947	-0.0310285	-0.0248845	-0.0410839	-0.0434857
RHOC	RHOC__Neurology	0.123457	0.121399	0.0765606	0.0758258	0.0305646	0.0304082
RIDA	RIDA__Inflammation_II	-0.0599251	-0.0596912	-0.0204853	-0.0200227	-0.0255843	-0.0257702
RLN2	RLN2__Inflammation_II	-0.00979821	-0.00292333	-0.0378899	-0.0325673	0.00390566	0.00297703
RNASE1	RNASE1__Inflammation_II	-0.00230385	0.00065845	0.0219242	0.0227811	-0.0291874	-0.0288707
RNASE10	RNASE10__Cardiometabolic_II	0.0302455	0.024908	0.00122046	-0.00305027	0.0064244	0.00707698
RNASE3	RNASE3__Cardiometabolic	0.0421404	0.043131	0.0333736	0.0323217	0.0404812	0.0413634
RNASE4	RNASE4__Inflammation_II	0.033153	0.0382709	-0.00247488	-0.000698315	0.0170232	0.0176527
RNASE6	RNASE6__Inflammation_II	0.0117595	0.0117878	-0.0119602	-0.0124199	0.0162809	0.0165397
RNASET2	RNASET2__Cardiometabolic	-0.0672557	-0.0663245	-0.0177439	-0.0188511	-0.0132429	-0.0124756
RNF149	RNF149__Cardiometabolic_II	-0.045834	-0.0491049	-0.00936814	-0.0124653	-0.00506344	-0.00429365
RNF5	RNF5__Cardiometabolic_II	-0.0630311	-0.0735212	-0.013269	-0.0222956	-0.0137299	-0.0123237
ROBO1	ROBO1__Inflammation	-0.0710643	-0.0661982	-0.0201137	-0.0153022	-0.0470187	-0.0481398
ROBO2	ROBO2__Neurology	-0.107686	-0.105445	-0.0453119	-0.0409598	-0.0506836	-0.0527082
ROR1	ROR1__Cardiometabolic	-0.0676135	-0.062033	-0.020962	-0.0166058	-0.0203111	-0.0210673
RSPO1	RSPO1__Neurology	-0.0566665	-0.0586896	-0.00231606	0.000942197	-0.00565981	-0.00775965
RSPO3	RSPO3__Oncology	-0.0726792	-0.0805672	-0.00767945	-0.0106328	-0.0260899	-0.0264853
RTBDN	RTBDN__Oncology	-0.0576207	-0.0498512	-0.0332389	-0.0259705	-0.0314584	-0.0332204
RTN4R	RTN4R__Oncology	-0.193227	-0.188353	-0.0407033	-0.0343594	-0.0562397	-0.0583633
RWDD1	RWDD1__Neurology	0.065487	0.0563521	0.0552523	0.0472669	-0.0125738	-0.0102261
S100A11	S100A11__Cardiometabolic	0.110368	0.111388	0.0434267	0.0450385	0.0274998	0.0268613
S100A13	S100A13__Inflammation_II	0.0318744	0.0284414	0.0503534	0.0443788	0.00916927	0.0110664
S100A4	S100A4__Oncology	0.165578	0.165048	0.0605707	0.0601145	0.0462688	0.0461719
SAA4	SAA4__Inflammation_II	0.0251958	0.0332115	-0.0203383	-0.0168013	0.00808521	0.00821052
SBSN	SBSN__Cardiometabolic_II	0.0485625	0.0506976	0.0143172	0.0158085	0.0072879	0.00687958
SCAMP3	SCAMP3__Oncology	-0.0547103	-0.0607395	-0.0125421	-0.0160069	-0.0323432	-0.0321915
SCARA5	SCARA5__Neurology	0.00220193	0.00708466	-0.0389175	-0.0350848	0.00623545	0.00528795
SCARB2	SCARB2__Neurology	-0.015215	-0.0187351	0.00105898	-0.00111809	0.00439694	0.00484465
SCARF1	SCARF1__Cardiometabolic	-0.042098	-0.0450484	-0.00600784	-0.0055667	0.0111365	0.0102258
SCARF2	SCARF2__Neurology	0.0605296	0.0617741	0.0232507	0.0239726	0.018287	0.0182462
SCG2	SCG2__Oncology	-0.0535556	-0.0499888	-0.030262	-0.0232249	-0.0424209	-0.0451068
SCG3	SCG3__Inflammation	0.067374	0.072965	0.00110963	0.00122582	-0.0185788	-0.0173536
SCGB1A1	SCGB1A1__Inflammation	0.0621693	0.0664396	0.0317371	0.0327878	0.0411639	0.0416303
SCGB3A2	SCGB3A2__Inflammation	0.0727242	0.0803786	0.0425272	0.0450267	0.0276735	0.0282096
SCLY	SCLY__Oncology	0.0344876	0.0259437	0.043314	0.0360406	0.0243199	0.0259395
SCN2A	SCN2A__Neurology_II	-0.0904025	-0.0944756	-0.0352061	-0.0370514	-0.0332009	-0.0333135
SCN2B	SCN2B__Neurology_II	-0.115283	-0.120738	-0.0285962	-0.0325205	-0.025217	-0.0243529
SCN4B	SCN4B__Cardiometabolic_II	-0.113836	-0.113235	-0.0346925	-0.0342293	-0.0411654	-0.0412952
SCPEP1	SCPEP1__Cardiometabolic_II	0.00708857	0.0109972	0.00981498	0.0125644	0.00415953	0.00401175
SCRG1	SCRG1__Cardiometabolic_II	-0.0276681	-0.0273916	-0.000318473	0.000174009	-0.00288323	-0.00270861
SCRN1	SCRN1__Inflammation	0.0177248	0.0027623	0.0394726	0.0241397	-0.0278748	-0.0240193
SDC1	SDC1__Cardiometabolic	-0.0792079	-0.0845517	0.00989662	0.00701697	-0.0329184	-0.0329192
SDC4	SDC4__Cardiometabolic	0.0553683	0.0374901	0.0522579	0.0341419	-0.0185319	-0.0140361
SDK2	SDK2__Inflammation_II	-0.0477178	-0.0479058	-0.0555359	-0.0566136	-0.0256793	-0.0257092
SEL1L	SEL1L__Cardiometabolic_II	-0.0620833	-0.0636331	-0.0177054	-0.0164117	0.00699598	0.00607346
SELE	SELE__Cardiometabolic	0.0528047	0.0567006	-0.0155017	-0.0128193	0.0532426	0.0524865
SELENOP	SELENOP__Inflammation_II	0.00894385	0.0144455	-0.0239828	-0.0202072	0.0128958	0.0123467
SELL	SELL__Inflammation_II	0.0337609	0.0389792	-0.00787213	-0.00638823	0.0283328	0.0291371
SELP	SELP__Cardiometabolic	0.111319	0.110647	0.0488913	0.0487645	0.0680462	0.0677195
SELPLG	SELPLG__Inflammation	-0.0251635	-0.0284322	-0.00793059	-0.0102731	-0.0493025	-0.0487968
SEMA3F	SEMA3F__Cardiometabolic	-0.0550413	-0.0507618	-0.0267365	-0.0223439	-0.0243477	-0.0253198
SEMA3G	SEMA3G__Inflammation_II	0.00633828	0.00784336	0.00172006	0.00287748	0.0238893	0.0235783
SEMA4C	SEMA4C__Oncology	-0.090351	-0.0876905	-0.0186421	-0.0174736	-0.0374703	-0.0374881
SEMA4D	SEMA4D__Neurology	-0.118655	-0.120923	-0.0358457	-0.0349516	-0.0428871	-0.0439658
SEMA6C	SEMA6C__Inflammation_II	-0.0381477	-0.0357661	-0.0384347	-0.0379115	-0.0242285	-0.0239505
SEMA7A	SEMA7A__Cardiometabolic	-0.148989	-0.142376	-0.0272002	-0.0219077	-0.0451405	-0.0461533
SEPTIN8	SEPTIN8__Neurology_II	0.0482186	0.0436193	0.0290783	0.0263625	0.0420702	0.0424698
SERPINA1	SERPINA1__Inflammation_II	0.0895743	0.0931561	0.0134036	0.0122114	0.0548918	0.0559983
SERPINA11	SERPINA11__Cardiometabolic	0.0134701	0.0178266	0.00539744	0.00818008	-0.0178712	-0.0182337
SERPINA12	SERPINA12__Cardiometabolic	0.0391857	0.0373119	0.034973	0.0297461	0.0470437	0.0484933
SERPINA3	SERPINA3__Inflammation_II	0.0783546	0.0749065	0.0364009	0.0300235	0.0293772	0.0318462
SERPINA4	SERPINA4__Inflammation_II	0.0556054	0.0604604	0.00697695	0.00849491	0.023624	0.0241193
SERPINA5	SERPINA5__Inflammation_II	0.0625147	0.0677535	-0.0039356	-0.00133495	0.0256017	0.0256014
SERPINA6	SERPINA6__Inflammation_II	0.0543956	0.0620941	-0.0136502	-0.00997481	0.0134639	0.013256
SERPINA7	SERPINA7__Inflammation_II	0.0629646	0.0643053	0.0073493	0.00617943	0.0229116	0.0235462
SERPINA9	SERPINA9__Oncology	0.0523059	0.0539502	0.0447262	0.0466814	0.0415956	0.0406052
SERPINB1	SERPINB1__Neurology	-0.0395833	-0.0458804	-0.0221781	-0.0276289	-0.00738385	-0.00635344
SERPINB6	SERPINB6__Neurology	-0.0412656	-0.0433731	0.00499875	0.00480407	-0.0186193	-0.0189551
SERPINB8	SERPINB8__Inflammation	0.00144525	-0.00137868	-0.00050407	-0.00284813	0.0023012	0.00269997
SERPINB9	SERPINB9__Neurology	-0.0482127	-0.054793	-0.0213023	-0.0274516	-0.0267684	-0.025352
SERPINC1	SERPINC1__Inflammation_II	0.0625009	0.0665495	0.00651104	0.00546999	0.0183627	0.0198534
SERPIND1	SERPIND1__Inflammation_II	0.0149047	0.0202317	-0.00512644	-0.00201694	0.0179706	0.0178155
SERPINE1	SERPINE1__Cardiometabolic	0.166001	0.162376	0.070985	0.0693848	0.0610852	0.0615499
SERPINE2	SERPINE2__Cardiometabolic_II	-0.0661985	-0.0607559	-0.0226366	-0.0159599	-0.0171583	-0.0194671
SERPINF1	SERPINF1__Inflammation_II	-0.0208357	-0.0143011	-0.0322217	-0.0248495	0.028341	0.0261267
SERPINF2	SERPINF2__Inflammation_II	0.0306915	0.0365644	-0.00103437	0.00182255	0.0204171	0.0204504
SERPING1	SERPING1__Inflammation_II	0.0357263	0.039814	0.00171737	0.00247321	0.0255213	0.0260832
SERPINI1	SERPINI1__Inflammation_II	-0.0589689	-0.0587475	0.000932013	0.0018099	-0.0511452	-0.0514527
SERPINI2	SERPINI2__Oncology_II	-0.0482964	-0.0469499	-0.00588112	-0.00173235	0.0148721	0.0130894
SEZ6	SEZ6__Neurology_II	-0.055298	-0.0518348	-0.0187327	-0.0159299	-0.00438602	-0.00453363
SEZ6L	SEZ6L__Oncology	-0.0777508	-0.0737267	-0.0112244	-0.00448982	-0.0417893	-0.0441055
SEZ6L2	SEZ6L2__Oncology	-0.0760918	-0.0738023	-0.0218396	-0.0182184	-0.0446324	-0.0458629
SFRP1	SFRP1__Neurology	-0.0271993	-0.0334726	-0.0094102	-0.0141233	-0.059731	-0.0589975
SFRP4	SFRP4__Inflammation_II	0.00308171	0.0119495	-0.0216827	-0.0133379	-0.00490777	-0.00686763
SFTPD	SFTPD__Cardiometabolic	0.0206924	0.02599	-0.0124034	-0.00792322	-0.0177597	-0.0187852
SGSH	SGSH__Cardiometabolic_II	0.0114276	0.0167385	-0.00699697	-0.0032226	0.0171563	0.0166295
SHBG	SHBG__Inflammation_II	0.0603867	0.0616811	-0.0184499	-0.0192079	0.00145395	0.00198469
SHISA5	SHISA5__Cardiometabolic_II	0.0371823	0.0427956	0.0118219	0.0183346	0.0198685	0.018092
SHMT1	SHMT1__Inflammation	0.0246746	0.0269348	0.0157073	0.0166769	0.0439858	0.0438417
SIAE	SIAE__Oncology	-0.106662	-0.102037	-0.00941264	-0.00814183	-0.0520206	-0.0517472
SIGLEC1	SIGLEC1__Inflammation	0.0269256	0.0273957	0.0155693	0.0162517	0.0200748	0.0201614
SIGLEC10	SIGLEC10__Inflammation	0.0143428	0.0171806	-0.00723032	-0.00668339	0.0169674	0.0175604
SIGLEC5	SIGLEC5__Neurology	-0.0231413	-0.0240427	-0.00499891	-0.00698244	0.015026	0.0159281
SIGLEC6	SIGLEC6__Oncology	-0.0498752	-0.0515672	0.0050613	0.00736831	0.000489435	-0.00104887
SIGLEC7	SIGLEC7__Cardiometabolic	0.0458859	0.0410465	0.0361789	0.0310005	-0.00754192	-0.00610129
SIGLEC8	SIGLEC8__Cardiometabolic_II	0.0214318	0.0131101	0.0249602	0.01857	0.0214782	0.0226574
SIGLEC9	SIGLEC9__Oncology	0.0464352	0.041594	0.0138605	0.00915468	0.000510215	0.00202659
SIRPA	SIRPA__Cardiometabolic	0.00203348	0.0033991	0.00537281	0.00596249	0.00981478	0.00937925
SIRPB1	SIRPB1__Inflammation	-0.0652431	-0.0647776	-0.0317456	-0.0305086	-0.00524013	-0.0056765
SIRT2	SIRT2__Oncology	-0.0663369	-0.0704537	0.0050826	0.00377314	-0.0363131	-0.0364758
SLAMF8	SLAMF8__Oncology	-0.0176576	-0.0153121	0.0106263	0.013001	-0.00380866	-0.00441327
SLC16A1	SLC16A1__Neurology	-0.0563271	-0.0543316	-0.0226971	-0.0176386	-0.00961648	-0.0117589
SLITRK1	SLITRK1__Inflammation_II	-0.105564	-0.107566	-0.0324112	-0.0288119	-0.0324581	-0.0344692
SLITRK2	SLITRK2__Oncology	-0.0965533	-0.0902297	-0.0275604	-0.0210047	-0.0320483	-0.0338259
SLITRK6	SLITRK6__Cardiometabolic	-0.0534509	-0.0527153	-0.0417511	-0.0417805	-0.0407405	-0.0410559
SLURP1	SLURP1__Cardiometabolic_II	0.0835955	0.0837374	0.00334848	0.00349837	0.0361834	0.0360184
SMAD5	SMAD5__Oncology	-0.0158754	-0.0100746	-0.0478115	-0.0444177	-0.00332734	-0.0037392
SMOC1	SMOC1__Oncology	-0.00698384	-0.027376	0.0235115	0.00633048	-0.0423715	-0.0388615
SMOC2	SMOC2__Inflammation	0.113943	0.102003	0.0897888	0.0806161	0.0367305	0.0385479
SMPD1	SMPD1__Neurology	-0.0136815	-0.00701587	-0.013656	-0.0104945	-0.0247821	-0.024958
SMPDL3A	SMPDL3A__Inflammation	-0.0340229	-0.0278987	-0.00670517	-0.00354111	-0.0244169	-0.0244019
SMTN	SMTN__Neurology_II	0.0885707	0.0849932	0.0576978	0.0542239	0.0503502	0.0515945
SNAP23	SNAP23__Cardiometabolic	0.0526968	0.0506946	0.0464294	0.0443742	0.00841229	0.00855513
SNAP25	SNAP25__Neurology_II	-0.0605486	-0.0571272	-0.0407054	-0.0385045	-0.0333061	-0.0330005
SNAP29	SNAP29__Oncology	-0.0160306	-0.0332302	0.0252781	0.0115831	-0.0209545	-0.0182172
SNCG	SNCG__Neurology	0.00490099	0.000529748	0.00652295	0.00380895	-0.0305946	-0.0302436
SNX9	SNX9__Cardiometabolic	0.0599252	0.0487677	0.0412297	0.0312183	0.0137795	0.015893
SOD1	SOD1__Cardiometabolic	-0.0708759	-0.0803727	-0.0015153	-0.00658811	-0.0249999	-0.0248287
SOD2	SOD2__Neurology	-0.0605333	-0.0727739	-0.00968929	-0.018199	-0.0273882	-0.0258857
SOD3	SOD3__Inflammation_II	0.0267776	0.0262305	0.0178594	0.0192271	-0.0245611	-0.0252815
SORCS2	SORCS2__Oncology	-0.0568554	-0.062644	-0.0154416	-0.0171902	-0.0140658	-0.0146965
SORD	SORD__Oncology	0.0624988	0.0574157	0.0323744	0.0261975	0.00315978	0.00474387
SORT1	SORT1__Cardiometabolic	-0.0312867	-0.0275694	0.0110188	0.0117063	-0.040316	-0.0398264
SOST	SOST__Cardiometabolic	0.0374399	0.0424017	-0.0173951	-0.0134224	0.0111195	0.010369
SPACA5_SPACA5B	SPACA5_SPACA5B__Neurology_II	-0.0574799	-0.0548055	-0.0209312	-0.0197035	0.00456694	0.00479557
SPARC	SPARC__Oncology	0.0545124	0.0589497	-0.0208873	-0.0178523	-0.000551802	-0.00118213
SPARCL1	SPARCL1__Cardiometabolic	-0.0652758	-0.063687	-0.0234547	-0.0205719	-0.0352732	-0.0362749
SPART	SPART__Inflammation_II	0.0412245	0.0340499	0.0109903	0.00429509	-0.0084965	-0.00665496
SPESP1	SPESP1__Cardiometabolic_II	0.0277138	0.0267854	-0.023596	-0.0233437	0.00384212	0.00305461
SPINK1	SPINK1__Neurology	0.10964	0.112318	0.0280862	0.0274532	0.0643215	0.0651283
SPINK2	SPINK2__Inflammation_II	-0.0654416	-0.0613416	-0.0317388	-0.0250675	-0.0394472	-0.0415632
SPINK6	SPINK6__Oncology	-0.0677745	-0.0655063	-0.0167841	-0.0162583	-0.00896448	-0.00868568
SPINT1	SPINT1__Neurology	-0.0390567	-0.0336149	-0.0199071	-0.0165206	-0.0179087	-0.0183817
SPINT2	SPINT2__Inflammation	-0.0771194	-0.0744531	-0.00877515	-0.0029329	-0.0368319	-0.0388132
SPOCK1	SPOCK1__Neurology	-0.0918643	-0.0897589	-0.0168873	-0.0164419	-0.0589438	-0.058515
SPON1	SPON1__Inflammation	-0.0168314	-0.0206319	0.0147671	0.0104041	-0.0186077	-0.0172207
SPON2	SPON2__Cardiometabolic	-0.0159227	-0.00896254	-0.0299807	-0.0221709	-0.0159306	-0.018125
SPP1	SPP1__Cardiometabolic	-0.00686558	-0.00448261	-0.0278085	-0.0247199	-0.0214948	-0.0227079
SPRY2	SPRY2__Inflammation	-0.0720249	-0.0765797	-0.0220202	-0.0229791	-0.0279482	-0.0287141
SRPX	SRPX__Cardiometabolic_II	0.028267	0.0333005	0.0253438	0.0281109	-0.0235146	-0.0232192
SSC5D	SSC5D__Cardiometabolic	-0.0186608	-0.0170161	-0.0114573	-0.0113169	-0.0104296	-0.010028
ST13	ST13__Inflammation_II	0.00259743	-0.00431036	0.0128804	0.00755856	0.00677996	0.00769822
ST3GAL1	ST3GAL1__Oncology	0.000287557	0.00446697	-0.010296	-0.00681477	-0.0117348	-0.0126242
ST6GAL1	ST6GAL1__Cardiometabolic	0.000438024	0.0023504	0.00581342	0.00757158	-0.0095846	-0.0100692
ST8SIA1	ST8SIA1__Inflammation_II	-0.0389227	-0.0382175	-0.0155264	-0.0174619	0.00435421	0.00550692
STAB2	STAB2__Cardiometabolic_II	0.0598078	0.0650148	0.00560499	0.0092204	0.0365873	0.0359583
STAMBP	STAMBP__Neurology	0.0213904	0.0101899	0.0145275	0.00508926	0.0359247	0.0381034
STC1	STC1__Neurology	-0.00467742	-0.00182243	-0.0132658	-0.00912487	-0.00137877	-0.0028401
STC2	STC2__Neurology	-0.0537029	-0.0504887	-0.0250213	-0.0229677	-0.00902602	-0.00942643
STX1B	STX1B__Neurology_II	-0.0730865	-0.0759464	-0.0212501	-0.0233091	-0.00966938	-0.00916603
STX4	STX4__Oncology	-0.00964725	-0.0139968	0.0500009	0.0470495	-0.0245275	-0.0236791
STX8	STX8__Inflammation	-0.0482551	-0.0529715	-0.016698	-0.0189166	-0.0235413	-0.0234722
SUMF2	SUMF2__Neurology	-0.0907749	-0.0870728	-0.0255357	-0.0205111	-0.00774416	-0.00977496
SUOX	SUOX__Neurology_II	-0.0636205	-0.0625477	0.00644043	0.00931682	-0.0284555	-0.0293886
SUSD2	SUSD2__Neurology	0.0630025	0.0633849	0.0117959	0.0118855	0.0288734	0.0288075
SUSD4	SUSD4__Oncology_II	-0.0761486	-0.0781744	-0.00592187	-0.00749203	-0.0218299	-0.0212151
SUSD5	SUSD5__Inflammation_II	-0.0730658	-0.0706187	-0.0156412	-0.0112318	-0.0370182	-0.0386214
SV2A	SV2A__Neurology_II	-0.085578	-0.0915813	-0.0336063	-0.0386613	-0.0197796	-0.0187309
SYT1	SYT1__Neurology_II	-0.0707976	-0.0845039	0.00685614	-0.00026713	-0.032487	-0.0318794
TACSTD2	TACSTD2__Oncology	0.0219854	0.0232335	-0.0192782	-0.0233102	-0.0391489	-0.036784
TAFA5	TAFA5__Oncology	-0.0553122	-0.0502739	-0.0326993	-0.0276454	-0.023171	-0.0244419
TALDO1	TALDO1__Cardiometabolic_II	-0.0133149	-0.0228016	0.0218954	0.0151386	0.001399	0.00256131
TAX1BP1	TAX1BP1__Neurology_II	-0.0580869	-0.0704796	-0.000867651	-0.00914902	-0.0157198	-0.0143583
TBCA	TBCA__Inflammation_II	0.0389159	0.0264508	0.0310692	0.0199255	0.00561989	0.00799391
TCN1	TCN1__Inflammation_II	0.0303255	0.034493	-0.00411525	-0.0006704	-0.00294874	-0.0032361
TCN2	TCN2__Cardiometabolic	-0.00846093	-0.00233632	-0.0117611	-0.00606129	0.0106107	0.00936493
TCTN3	TCTN3__Cardiometabolic_II	-0.0397944	-0.0355408	-0.00615388	-0.00270975	-0.00849682	-0.0089289
TDGF1	TDGF1__Neurology	-0.00363943	-0.00320704	-0.0023731	-0.00213994	0.00719992	0.00734122
TEK	TEK__Oncology	-0.0796447	-0.0782448	-0.0325838	-0.0303776	-0.0235954	-0.0243133
TF	TF__Inflammation_II	-0.0128821	-0.0142237	0.0119483	0.0115394	-0.00872181	-0.00868145
TFF1	TFF1__Neurology	0.109934	0.110469	0.027724	0.0264867	0.0329696	0.0333191
TFF2	TFF2__Inflammation	0.132816	0.132784	0.0185915	0.0188327	0.0311001	0.030559
TFF3	TFF3__Cardiometabolic	0.0370165	0.0394055	0.0109148	0.0108505	0.0162248	0.0167049
TFPI	TFPI__Cardiometabolic	0.0580399	0.060082	0.0423315	0.0418649	0.0227002	0.0235711
TFPI2	TFPI2__Oncology	-0.109043	-0.108118	-0.0156953	-0.0137562	-0.0658729	-0.0668425
TFRC	TFRC__Cardiometabolic	-0.0162832	-0.0157233	-0.00149996	-0.00313842	0.0107073	0.0116072
TGFA	TGFA__Inflammation	-0.116372	-0.118155	-0.0208655	-0.0206033	-0.0784674	-0.0789811
TGFB1	TGFB1__Inflammation	0.0915751	0.0919733	0.0398897	0.0409295	0.040972	0.0403885
TGFB2	TGFB2__Oncology_II	0.0182395	0.0211867	0.00131567	0.00258427	0.0305965	0.0305075
TGFBI	TGFBI__Cardiometabolic	0.0546372	0.0561491	0.0145632	0.016592	0.00613804	0.00546369
TGFBR1	TGFBR1__Inflammation_II	0.0498857	0.0488196	0.0208687	0.0194041	0.040798	0.0414536
TGFBR2	TGFBR2__Oncology	0.0579094	0.0578271	0.0178454	0.0164551	0.0296943	0.0303795
TGFBR3	TGFBR3__Cardiometabolic	0.00176797	0.00476752	-0.0106207	-0.00832054	-0.00807925	-0.00860826
TGM2	TGM2__Cardiometabolic	0.0801956	0.0787268	0.0277121	0.0280096	0.0218418	0.0212318
TGOLN2	TGOLN2__Inflammation_II	-0.0462097	-0.050112	-0.0292898	-0.0286336	0.0135796	0.0121224
THBD	THBD__Cardiometabolic	0.0260811	0.0330387	0.00218568	0.00587163	-0.013489	-0.0135502
THBS2	THBS2__Neurology	0.0294916	0.029911	-0.0207205	-0.020296	-0.0232188	-0.0237087
THBS4	THBS4__Cardiometabolic	0.0236165	0.0234008	0.0340176	0.0321296	-0.0121132	-0.0110701
THOP1	THOP1__Cardiometabolic	-0.0437953	-0.0624179	0.0286395	0.0141077	-0.0144017	-0.0118136
THY1	THY1__Neurology	0.0404854	0.0439618	0.03191	0.0345486	-0.000618705	-0.000652497
TIE1	TIE1__Cardiometabolic	-0.0370962	-0.035826	-0.0184729	-0.0165683	0.0189684	0.0181942
TIMD4	TIMD4__Cardiometabolic	0.00147454	0.0045815	0.00937861	0.01038	-0.0223901	-0.0218105
TIMM10	TIMM10__Cardiometabolic_II	-0.0162692	-0.0245451	0.0168501	0.0100413	-0.0163831	-0.014725
TIMP1	TIMP1__Cardiometabolic	0.0968099	0.100717	0.0400382	0.0423727	0.0218727	0.0218116
TIMP2	TIMP2__Cardiometabolic_II	0.0241905	0.0209394	-0.00470087	-0.0086606	0.00173907	0.00313469
TIMP3	TIMP3__Inflammation	-0.066149	-0.0639712	-0.0152763	-0.014101	-0.029181	-0.0292337
TIMP4	TIMP4__Neurology	-0.072607	-0.0682213	-0.0261377	-0.0228244	-0.0440075	-0.0445074
TINAGL1	TINAGL1__Cardiometabolic	-0.0170123	-0.0147723	0.0349461	0.0385734	0.00206116	0.00107716
TLR1	TLR1__Inflammation_II	-0.0436538	-0.0446759	-0.0255304	-0.0261609	-0.0672915	-0.0670823
TLR3	TLR3__Inflammation	-0.0980696	-0.0914294	-0.0365518	-0.0350166	-0.0236826	-0.022671
TMEM106A	TMEM106A__Oncology_II	-0.0701775	-0.0620816	0.0023439	0.0051455	0.0209722	0.0216707
TMEM132A	TMEM132A__Cardiometabolic_II	-0.0528814	-0.0519883	-0.0129279	-0.0106186	-0.0284141	-0.0290571
TMEM25	TMEM25__Neurology_II	-0.112753	-0.110637	-0.0494	-0.0482898	-0.0139197	-0.0138385
TMPRSS5	TMPRSS5__Neurology	0.01638	0.0197603	0.00698336	0.00663727	0.00964079	0.0106625
TMSB10	TMSB10__Neurology	0.0462289	0.0258621	0.0603448	0.043026	0.0129309	0.0172948
TNC	TNC__Cardiometabolic	0.147673	0.14735	0.0311323	0.0293102	0.0387347	0.0390566
TNFRSF10A	TNFRSF10A__Neurology	0.0217192	0.0197183	-0.00340233	-0.00528971	0.0253426	0.0259478
TNFRSF10B	TNFRSF10B__Neurology	0.00522349	0.00145784	-0.0292419	-0.0302345	-0.000872913	-0.00123067
TNFRSF10C	TNFRSF10C__Cardiometabolic	0.00398619	0.000479154	-0.0082447	-0.0114734	0.0192968	0.0202836
TNFRSF11A	TNFRSF11A__Inflammation	-0.00512006	-0.0115742	0.0211667	0.0172791	0.0127964	0.0134108
TNFRSF11B	TNFRSF11B__Inflammation	0.158857	0.161677	0.0715451	0.0727572	0.0588125	0.0592202
TNFRSF12A	TNFRSF12A__Oncology	0.0489444	0.0423819	0.0233899	0.0186822	0.00154291	0.00234125
TNFRSF13B	TNFRSF13B__Inflammation	0.0698084	0.071377	0.0413462	0.0435371	0.0233676	0.0226373
TNFRSF13C	TNFRSF13C__Inflammation	-0.0554947	-0.0589221	-0.00265334	-0.00417631	-0.0141065	-0.0142344
TNFRSF14	TNFRSF14__Inflammation	-0.046027	-0.04784	-0.00620162	-0.00469292	0.00414091	0.00298281
TNFRSF17	TNFRSF17__Inflammation_II	0.0926229	0.0993333	0.0197758	0.0238363	0.0465112	0.0460158
TNFRSF19	TNFRSF19__Oncology	0.024412	0.0246696	0.00995845	0.00912026	0.00702996	0.00760721
TNFRSF1A	TNFRSF1A__Neurology	0.00974015	0.00615415	-0.0035449	-0.0068685	0.00406571	0.00488094
TNFRSF1B	TNFRSF1B__Neurology	0.0115544	0.00263054	0.00966241	0.00199221	0.00808291	0.0100312
TNFRSF21	TNFRSF21__Neurology	-0.0229688	-0.0208298	0.041482	0.0445307	-0.0382871	-0.0392677
TNFRSF4	TNFRSF4__Inflammation	-0.0936922	-0.0913703	-0.0544427	-0.0472556	-0.00908822	-0.012367
TNFRSF6B	TNFRSF6B__Neurology	0.0205688	0.0224079	-0.00107566	0.00227778	0.045504	0.0439173
TNFRSF8	TNFRSF8__Neurology	-0.0638039	-0.0665985	-0.0501601	-0.0484331	-0.0212293	-0.0232894
TNFRSF9	TNFRSF9__Neurology	0.0384385	0.0405242	0.0144516	0.0185406	0.0997407	0.0979372
TNFSF10	TNFSF10__Inflammation	-0.0529692	-0.051106	0.00463245	0.00489454	-0.0439453	-0.0433899
TNFSF12	TNFSF12__Inflammation	-0.121665	-0.128892	-0.0211943	-0.0239507	-0.0349359	-0.0352728
TNFSF13	TNFSF13__Inflammation	0.0282547	0.0260318	0.035319	0.0334633	0.00834628	0.00884903
TNFSF13B	TNFSF13B__Cardiometabolic	0.00798436	0.00493528	0.0048778	0.00461727	0.0474227	0.0469429
TNFSF14	TNFSF14__Neurology	-0.0498778	-0.0515597	-0.0724616	-0.0711515	0.0211031	0.0196411
TNFSF8	TNFSF8__Cardiometabolic_II	-0.0294819	-0.0350472	-0.0151535	-0.0187147	0.00343816	0.00401265
TNFSF9	TNFSF9__Inflammation_II	-0.100627	-0.0992068	-0.0686644	-0.0647248	-0.0318447	-0.0331934
TNN	TNN__Cardiometabolic_II	0.0463275	0.0470408	0.0338174	0.0338182	-0.00582409	-0.00542707
TNR	TNR__Neurology	-0.0300967	-0.0309459	0.00528303	0.00313882	-0.0452796	-0.0442514
TNXB	TNXB__Neurology	-0.0140032	-0.0104416	-0.0255368	-0.0222805	-0.00852742	-0.00942511
TOMM20	TOMM20__Cardiometabolic_II	-0.0444677	-0.0446764	-0.00966822	-0.007807	-0.010415	-0.0113338
TP53I3	TP53I3__Inflammation_II	0.0757394	0.0703108	0.0408807	0.0352705	0.0227864	0.0232567
TPD52L2	TPD52L2__Inflammation_II	0.0703895	0.0681309	0.0227211	0.0213402	0.0271939	0.0273034
TPK1	TPK1__Cardiometabolic_II	-0.00914707	-0.0173883	0.0261574	0.021757	0.0035747	0.00378392
TPP1	TPP1__Inflammation	-0.0837711	-0.0760502	-0.0335407	-0.0282319	-0.067839	-0.0689247
TPSAB1	TPSAB1__Inflammation	0.00366692	0.00569047	-0.0272286	-0.0249056	0.00938109	0.00912516
TREH	TREH__Cardiometabolic_II	0.0491582	0.0521971	-0.00320538	-0.00144792	0.0430588	0.043054
TREM2	TREM2__Inflammation	0.0268665	0.0284108	0.0140446	0.0136552	0.0145965	0.0151024
TREML2	TREML2__Neurology	0.000942754	0.00343699	-0.0154824	-0.0156432	0.0235659	0.0241679
TRIAP1	TRIAP1__Oncology	-0.0155629	-0.0182594	-0.00347434	-0.00545497	-0.00808797	-0.00771655
TSPAN8	TSPAN8__Oncology_II	0.0268251	0.0296608	0.012718	0.0147788	0.0224823	0.0226436
TTR	TTR__Inflammation_II	-0.0181608	-0.0138091	-0.00530785	-0.00279272	-0.00862463	-0.00922437
TWF2	TWF2__Cardiometabolic_II	0.0168563	0.00541065	0.0214313	0.0137185	0.0173018	0.0182929
TXLNA	TXLNA__Neurology	-0.00886705	-0.0138985	0.00589907	0.00296985	-0.00600595	-0.00574051
TXN	TXN__Inflammation_II	0.00128231	-0.00941754	0.00929476	0.00146423	-0.00487582	-0.00399933
TXNDC15	TXNDC15__Oncology	-0.0295307	-0.0292041	-0.00777204	-0.00589207	-0.0135209	-0.0143408
TXNDC5	TXNDC5__Neurology	-0.0145216	-0.0149245	-0.00697954	-0.00570472	-0.00359763	-0.00447084
TXNRD1	TXNRD1__Neurology	-0.0485628	-0.0676393	0.0088038	-0.00708196	-0.0365774	-0.0328152
TYMP	TYMP__Cardiometabolic	0.0692916	0.0720512	0.0378615	0.0410895	0.07251	0.0718854
TYRO3	TYRO3__Cardiometabolic	-0.098434	-0.0979869	-0.0191932	-0.0162587	-0.0366132	-0.0380351
UBXN1	UBXN1__Inflammation_II	0.0170678	0.00732296	0.00229453	-0.0056521	-0.0228137	-0.0213412
ULBP2	ULBP2__Neurology	-0.143	-0.139756	-0.0402236	-0.036686	-0.0394951	-0.0408316
UMOD	UMOD__Cardiometabolic	0.0152616	0.0177601	-0.0181076	-0.0169063	-0.0183532	-0.0181009
UNC5D	UNC5D__Inflammation_II	-0.111722	-0.11502	-0.0450285	-0.0427178	-0.0358165	-0.0374991
UROD	UROD__Inflammation_II	-0.00264416	-0.00767206	0.0271308	0.0230263	0.013287	0.0138171
USP8	USP8__Cardiometabolic	-2.16999e-05	-0.00381909	0.000882344	-0.000901644	0.0163952	0.0163098
VASN	VASN__Cardiometabolic	-0.0179268	-0.0221141	0.00588997	0.00179259	-0.0228414	-0.0217855
VCAM1	VCAM1__Cardiometabolic	0.0810025	0.0831595	0.0292027	0.030321	0.0288211	0.0289752
VCAN	VCAN__Neurology	-0.0420665	-0.0418598	-0.042263	-0.0415822	-0.0220399	-0.0224694
VEGFA	VEGFA__Inflammation	-0.044288	-0.0416972	-0.0367665	-0.0311312	-0.00169319	-0.00343394
VEGFB	VEGFB__Inflammation_II	-0.00666734	-0.00346348	-0.016007	-0.0126436	0.0120995	0.0111402
VEGFC	VEGFC__Oncology	-0.101329	-0.0928246	-0.0512958	-0.043151	-0.0371483	-0.0388182
VEGFD	VEGFD__Inflammation	0.0201817	0.0219567	-0.00872314	-0.00912993	-0.0208492	-0.0202736
VGF	VGF__Neurology_II	-0.0866283	-0.0786079	-0.03072	-0.0229558	-0.00724981	-0.00903159
VIT	VIT__Cardiometabolic_II	0.02648	0.0352155	0.0223129	0.0268356	0.0172756	0.0174037
VMO1	VMO1__Oncology	0.0449846	0.0477376	0.0410451	0.0419956	0.0226288	0.0227046
VNN1	VNN1__Inflammation_II	0.02631	0.0347276	-0.039638	-0.0339151	0.00199647	0.00119281
VNN2	VNN2__Oncology	-0.0177794	-0.0180805	0.00273685	0.00330242	0.00676285	0.0067905
VSIG4	VSIG4__Neurology	0.0771956	0.0716108	0.0439392	0.0391931	0.0407343	0.042089
VSIR	VSIR__Cardiometabolic	-0.0571541	-0.0568353	-0.0161358	-0.0173709	-0.0179168	-0.0173551
VSNL1	VSNL1__Neurology_II	-0.0728387	-0.0868195	-0.00600128	-0.0164873	-0.0243623	-0.0222984
VSTM2B	VSTM2B__Oncology_II	-0.0611287	-0.0572175	-0.0470726	-0.0405135	0.00341	0.00110307
VTA1	VTA1__Neurology	-0.00375826	-0.0104755	0.00589821	0.00265326	0.00526298	0.00571915
VTI1A	VTI1A__Inflammation_II	-0.0553616	-0.0617958	-0.0240565	-0.0271851	-0.0170832	-0.0171128
VWA1	VWA1__Oncology	0.0222019	0.0247733	0.00290908	0.00581263	-0.0163876	-0.0172465
VWC2	VWC2__Neurology	-0.0662592	-0.0643112	-0.0218741	-0.0190174	-0.0338767	-0.03499
VWC2L	VWC2L__Neurology_II	-0.0893241	-0.0923901	-0.00667052	-0.00610591	-0.0254939	-0.026286
VWF	VWF__Cardiometabolic	0.125813	0.126611	0.0699891	0.0690699	0.0631066	0.0639594
WFDC1	WFDC1__Oncology_II	-0.0745585	-0.0688623	-0.029126	-0.0239786	-0.0278647	-0.0288649
WFDC12	WFDC12__Oncology	0.0326215	0.0259522	0.00370131	-0.000451666	-0.00992581	-0.0100107
WFDC2	WFDC2__Oncology	-0.113438	-0.113001	-0.0409297	-0.0363209	-0.0502723	-0.0526683
WFIKKN1	WFIKKN1__Neurology	-0.0220895	-0.0183592	-0.0480712	-0.0453587	0.00156903	0.000775523
WFIKKN2	WFIKKN2__Inflammation	0.00761927	0.0130283	-0.0274017	-0.0235935	-0.0363703	-0.0369114
WIF1	WIF1__Oncology	-0.146185	-0.140535	-0.0725197	-0.0635047	-0.0650352	-0.0683994
WWP2	WWP2__Neurology	-0.00364905	-0.0139446	0.00514834	-0.00473203	-0.0255894	-0.0225775
XCL1	XCL1__Oncology	-0.0256467	-0.0269956	-0.0323826	-0.0315716	0.00971103	0.00881427
XG	XG__Cardiometabolic	0.0840234	0.0890749	0.0173277	0.0189108	0.0490664	0.0497163
XPNPEP2	XPNPEP2__Oncology	0.0380869	0.0389402	0.00858608	0.00728851	-0.0333323	-0.0324781
YAP1	YAP1__Neurology_II	0.0751017	0.0710977	0.0306233	0.0270514	0.0179126	0.0188751
YES1	YES1__Oncology	-0.0142373	-0.0143051	-0.0413822	-0.0422356	-0.00836581	-0.00829438
YWHAQ	YWHAQ__Inflammation_II	0.0898079	0.0718566	0.0650017	0.0510283	0.0050602	0.010547
ZP3	ZP3__Cardiometabolic_II	0.0439233	0.0539257	0.0687392	0.0756045	0.000407009	-0.000348081

## Sheet: Ext_Fig3c
		WML		Microbleeds		Subcortial infarcts/lacunes
Olink protein	Olink with Panel	Std beta	Std beta (ptau217 as cov)	Std beta	Std beta (ptau217 as cov)	Std beta	Std beta (ptau217 as cov)
A1BG	A1BG__Inflammation_II	0.0697779	0.0665022	0.00663087	0.0144356	0.0224269	0.0209394	The p-value of the correlations is p < 2.2 x 10e-16
ABCA2	ABCA2__Cardiometabolic_II	0.0263254	0.0279615	-0.0140891	-0.0140603	0.0107291	0.00932288
ABHD14B	ABHD14B__Neurology	0.046526	0.0531392	-0.0173694	-0.00996965	0.0389675	0.0418925
ABL1	ABL1__Oncology	0.0109383	0.00880922	-0.00400982	-0.0215232	-0.0138985	0.00784537
ACAN	ACAN__Cardiometabolic	0.0833658	0.0828796	0.0760969	0.0682737	0.0199329	0.0309779
ACE	ACE__Inflammation_II	-0.0912996	-0.0923624	-0.0335069	-0.0375652	-0.016017	-0.0138934
ACHE	ACHE__Inflammation_II	-0.07089	-0.0687283	-0.0196885	-0.0255785	-0.0763551	-0.058522
ACP5	ACP5__Cardiometabolic	-0.0369751	-0.0368252	0.00216034	0.00113516	-0.0160044	-0.0157822
ACP6	ACP6__Oncology	-0.0435541	-0.0417104	-0.0198923	-0.0231021	0.000370398	0.000235703
ACTA2	ACTA2__Cardiometabolic	0.153607	0.153949	0.0739764	0.0730351	0.0540245	0.0596185
ACVRL1	ACVRL1__Neurology	-0.00615506	-0.0106888	-0.00225592	-0.00361703	0.0129944	0.0120521
ACY1	ACY1__Cardiometabolic	-0.00419046	-0.0120761	-0.0183768	-0.00421168	0.0476158	0.0466842
ACY3	ACY3__Cardiometabolic_II	-0.0698362	-0.0696821	-0.0271388	-0.0332907	-0.0541396	-0.0472954
ACYP1	ACYP1__Inflammation_II	-0.00521972	-0.00488797	0.00145114	-0.00317934	-0.0236792	-0.0111498
ADA	ADA__Inflammation	-0.110488	-0.115437	-0.0248179	-0.0313445	-0.0393875	-0.0415794
ADA2	ADA2__Cardiometabolic	0.00631244	0.0106695	0.0191263	0.0176194	0.00673818	0.00611623
ADAM12	ADAM12__Inflammation_II	0.0126952	0.0157191	-0.0174118	-0.0112722	0.0143213	0.010946
ADAM15	ADAM15__Cardiometabolic	-0.0479572	-0.0513979	-0.00571653	-0.00833908	-0.0133602	-0.0120439
ADAM22	ADAM22__Neurology	-0.0643887	-0.0611839	-0.0076234	0.000779267	0.00138014	0.00326337
ADAM23	ADAM23__Inflammation	-0.0886071	-0.091085	-0.0316758	-0.03335	-0.0248343	-0.0250851
ADAM8	ADAM8__Neurology	0.137787	0.139547	0.0864678	0.0898422	0.115352	0.111785
ADAM9	ADAM9__Oncology_II	-0.00749995	-0.0077353	-0.0278044	-0.0249333	0.00960659	0.00574525
ADAMTS1	ADAMTS1__Inflammation_II	-0.0356842	-0.0386135	-0.015233	-0.0264755	-0.0299567	-0.0229463
ADAMTS13	ADAMTS13__Cardiometabolic	0.043788	0.04016	0.0252282	0.0260555	0.0468041	0.0431713
ADAMTS15	ADAMTS15__Oncology	0.0371109	0.0413989	0.00429345	0.010649	0.012273	0.00571182
ADAMTS4	ADAMTS4__Inflammation_II	0.0188564	0.0164974	-0.006624	-0.0152316	-0.0101111	-0.0105566
ADAMTS8	ADAMTS8__Oncology	-0.0518836	-0.0525487	-0.0294451	-0.0319606	-0.0201238	-0.0195793
ADAMTSL2	ADAMTSL2__Cardiometabolic_II	-0.0459273	-0.0426878	-0.00373422	-0.0039085	-0.0246075	-0.0271422
ADAMTSL5	ADAMTSL5__Cardiometabolic_II	0.00110629	0.00246259	0.00293555	0.00579092	0.000410826	-0.00962972
ADCYAP1R1	ADCYAP1R1__Oncology	-0.0297589	-0.0324	0.00317949	-0.0107267	0.0221781	0.0222569
ADGRB3	ADGRB3__Neurology	-0.0921552	-0.0926894	-0.0248612	-0.0265128	-0.0292132	-0.0286881
ADGRD1	ADGRD1__Inflammation_II	0.0194236	0.0303668	-0.011773	-0.00422816	-0.00688793	-0.0047485
ADGRE2	ADGRE2__Inflammation	0.00292035	0.00443121	-0.0242069	-0.0200931	-0.00966599	-0.0090493
ADGRE5	ADGRE5__Cardiometabolic	-0.0014194	-0.00321555	-0.0213755	-0.0189781	-0.00148483	-0.0007811
ADGRF5	ADGRF5__Cardiometabolic_II	0.00967136	0.00894627	0.00294149	0.0079711	-0.000271032	-0.00420084
ADGRG1	ADGRG1__Oncology	0.0142356	0.012008	-0.00288746	-0.00634814	-0.0193677	-0.0229191
ADGRG2	ADGRG2__Cardiometabolic	0.0277988	0.0216622	0.00109783	0.00145968	0.00326715	0.00112824
ADIPOQ	ADIPOQ__Inflammation_II	0.054785	0.0523141	0.0764435	0.0721978	-0.00926529	-0.00666586
ADM	ADM__Oncology	-0.00157607	-0.00365666	-0.00937725	-0.00844173	-0.000955256	0.000200138
AFM	AFM__Inflammation_II	0.0408901	0.0380396	-0.0188717	-0.00797757	0.021179	0.014752
AGER	AGER__Inflammation	0.0953542	0.0947034	0.0383541	0.0466086	0.0319718	0.0243276
AGRN	AGRN__Inflammation	-0.108911	-0.109311	0.00245843	0.00399703	-0.0424648	-0.0397686
AGRP	AGRP__Inflammation	0.0315878	0.0357607	0.00755686	0.00336169	0.0119148	0.0131011
AGT	AGT__Inflammation_II	0.0121324	0.0159399	0.0477496	0.0480697	-0.0414926	-0.0365016
AHCY	AHCY__Cardiometabolic	0.0115662	0.0114171	0.0037906	-0.00308203	-0.00804097	0.0018997
AHNAK2	AHNAK2__Cardiometabolic_II	-0.03389	-0.0335607	-0.033432	-0.0362072	-0.00916192	-0.00667616
AHSG	AHSG__Inflammation_II	0.029841	0.0250862	-0.0123993	-0.00701904	0.0256825	0.0178107
ALCAM	ALCAM__Cardiometabolic	-0.0874347	-0.090761	-0.0241486	-0.0289374	-0.0287065	-0.0264262
ALDH1A1	ALDH1A1__Neurology	-0.045599	-0.0476586	-0.0220946	-0.0249635	-0.0398685	-0.0407459
AMBN	AMBN__Inflammation	0.00716843	0.0123273	0.0341276	0.0344041	-0.0260849	-0.0251723
AMBP	AMBP__Oncology	0.0845036	0.0810223	0.0271409	0.0373437	0.0478025	0.0437457
AMIGO2	AMIGO2__Oncology	-0.0750514	-0.0754983	-0.00808881	-0.00877684	-0.0491255	-0.0476309
AMY1A_AMY1B_AMY1C	AMY1A_AMY1B_AMY1C__Inflammation_II	-0.00759821	-0.0109005	-0.0114672	-0.014078	-0.00242534	-0.00459761
AMY2A	AMY2A__Cardiometabolic	-0.0241604	-0.0274886	-0.00258308	-0.00680994	-0.0109187	-0.0123604
AMY2B	AMY2B__Cardiometabolic	-0.0302534	-0.0342183	-0.000173276	-0.00421379	0.00417183	0.00361808
ANG	ANG__Cardiometabolic	0.0767859	0.0763892	0.00447045	0.0143685	0.0281288	0.0231517
ANGPT1	ANGPT1__Inflammation	0.0881186	0.0908127	0.0377439	0.0406521	0.0311612	0.0329446
ANGPT2	ANGPT2__Oncology	0.0282964	0.0287975	0.0360658	0.0417582	0.0284125	0.0274939
ANGPTL1	ANGPTL1__Cardiometabolic	0.0446232	0.0436805	0.00820932	0.00759136	-0.0112843	-0.0159351
ANGPTL2	ANGPTL2__Inflammation	0.0203778	0.0228944	-0.0146492	-0.00557476	-0.0150887	-0.0232795
ANGPTL3	ANGPTL3__Cardiometabolic	0.00798024	0.0109421	0.00638184	0.0170789	0.0196207	0.0177827
ANGPTL4	ANGPTL4__Inflammation	0.032181	0.032023	0.0161894	0.00997162	0.00679405	0.0134303
ANGPTL7	ANGPTL7__Oncology	0.0864922	0.0894453	0.0170469	0.0303662	0.0275308	0.0211298
ANPEP	ANPEP__Cardiometabolic	-0.00411174	-0.010732	0.0121607	0.00791813	0.0387983	0.0355738
ANXA2	ANXA2__Cardiometabolic_II	0.0281024	0.0319705	0.00511903	0.0107868	0.0159746	0.0159618
ANXA3	ANXA3__Neurology	0.0737944	0.0763143	0.0125469	0.0163962	-0.00266506	-0.00357436
ANXA4	ANXA4__Cardiometabolic	0.0160543	0.0151402	-0.0147692	-0.00894981	0.00569092	-0.000656443
AOC3	AOC3__Cardiometabolic	0.0987477	0.09853	0.0328532	0.0425347	0.0446944	0.04331
APCS	APCS__Inflammation_II	0.0274853	0.024722	-0.0121375	-0.00445498	0.0229901	0.0181152
APEX1	APEX1__Oncology	0.00834634	0.0106823	0.0282036	0.0287151	0.0340136	0.0298585
APLP1	APLP1__Cardiometabolic	0.0473187	0.0455974	0.0347346	0.042394	-0.00995858	-0.00933474
APOA1	APOA1__Inflammation_II	0.024701	0.0226866	-0.0145807	-0.0047364	0.0016892	-0.00416311
APOA4	APOA4__Inflammation_II	0.0489095	0.0480037	0.0187113	0.0312956	0.0202402	0.0146277
APOC1	APOC1__Inflammation_II	0.020505	0.0200176	-0.0227404	-0.0163549	-0.0247917	-0.0301386
APOD	APOD__Inflammation_II	0.026692	0.0259034	0.0213876	0.02737	-0.0103012	-0.0136458
APOE	APOE__Inflammation_II	0.0144487	0.0177357	-0.0234058	-0.0103477	0.0483571	0.0339941
APOF	APOF__Inflammation_II	0.0435014	0.0421716	0.0298631	0.0334766	0.0219782	0.016807
APOL1	APOL1__Inflammation_II	0.0484492	0.0472967	0.0056414	0.0146226	0.0266767	0.0203045
APOM	APOM__Cardiometabolic	0.0370072	0.0341457	0.0160944	0.0187109	0.000614681	-0.00337498
APP	APP__Neurology	-0.0266523	-0.026094	-0.0364187	-0.032251	-0.0430059	-0.0454194
AREG	AREG__Oncology	0.117102	0.119285	0.0264028	0.0295615	0.00955877	0.00882253
ARL13B	ARL13B__Cardiometabolic_II	-0.0774091	-0.0776316	-0.0164375	-0.00938612	-0.0756598	-0.0786883
ARSA	ARSA__Neurology	-0.109517	-0.107234	-0.0371797	-0.0318557	-0.0275663	-0.0318569
ARSB	ARSB__Oncology	-0.128313	-0.13001	-0.0263151	-0.0319401	-0.0473251	-0.0560345
ART3	ART3__Cardiometabolic	-0.035784	-0.0378833	-0.00346922	-0.00764061	-0.0150672	-0.0138287
ASAH1	ASAH1__Cardiometabolic_II	-0.0397308	-0.0368052	-0.00301364	0.00265739	-0.0266998	-0.0360818
ASAH2	ASAH2__Neurology	-0.0165693	-0.0187775	-0.0256186	-0.0180657	-0.0426498	-0.0485084
ASGR2	ASGR2__Inflammation_II	0.060559	0.0560849	0.0235642	0.0313679	0.0410663	0.0351617
ASRGL1	ASRGL1__Cardiometabolic_II	-0.0875661	-0.0958429	0.0052166	-0.0146495	-0.0402852	-0.0273382
ATOX1	ATOX1__Oncology	0.00189589	0.00176552	0.0189937	0.0133234	-0.0153415	-0.00857618
ATP5IF1	ATP5IF1__Inflammation	0.030844	0.0351529	0.0580477	0.0404451	-0.00629557	0.00772678
ATRAID	ATRAID__Oncology_II	-0.0741479	-0.0725354	-0.00113035	-0.0112646	0.00293028	0.00917798
ATRN	ATRN__Inflammation_II	-0.0302034	-0.0348575	0.00310492	0.000392626	-0.00824642	-0.0146315
ATXN3	ATXN3__Neurology_II	0.0510182	0.0497138	0.0357948	0.0248987	0.010409	0.0236738
AXL	AXL__Cardiometabolic	-0.0635953	-0.0627256	-0.00406585	-0.0119244	-0.031128	-0.0269603
B2M	B2M__Inflammation_II	-0.0140636	-0.0108359	-0.0163704	-0.0121595	0.0164638	0.0149108
B4GALT1	B4GALT1__Inflammation	0.00481275	0.00554174	-0.014714	-0.00508166	-0.0129375	-0.0199457
B4GAT1	B4GAT1__Neurology	-0.100372	-0.0993968	-0.0441748	-0.0418063	-0.0433323	-0.04765
BAMBI	BAMBI__Oncology	-0.0507568	-0.054765	-0.029538	-0.0360203	-0.0235071	-0.0211726
BCAM	BCAM__Neurology	-0.00999399	-0.0102133	0.00570873	0.00696073	-0.0129413	-0.0108545
BCAN	BCAN__Neurology	-0.0109156	-0.00496056	0.00438574	0.00788572	-0.0213653	-0.0204332
BCAT1	BCAT1__Cardiometabolic_II	-0.0351882	-0.0339848	0.0434656	0.0391399	-0.000818153	0.00724423
BCHE	BCHE__Inflammation_II	-0.0608409	-0.0601597	-0.0197345	-0.0240899	-0.0269124	-0.0288819
BCL2	BCL2__Oncology_II	-0.0049778	0.0017382	0.0139634	0.00754419	0.0266013	0.0350196
BCL2L11	BCL2L11__Inflammation	0.0206172	0.0200153	0.0163659	0.0266987	-0.0021566	-0.00696878
BGLAP	BGLAP__Cardiometabolic_II	0.0647474	0.0629258	0.0296637	0.0295617	0.0705463	0.0683699
BGN	BGN__Oncology	0.0564398	0.0580799	0.066997	0.0640873	0.0354398	0.0390063
BLMH	BLMH__Cardiometabolic	-0.0691209	-0.0686609	-0.0036699	-0.0164427	-0.0343628	-0.0236478
BLVRB	BLVRB__Neurology	0.02796	0.0295062	0.0523363	0.0505686	0.0649475	0.0726302
BMP4	BMP4__Neurology	0.0161159	0.015343	-0.0534923	-0.0485505	0.00151186	-0.00326137
BMP6	BMP6__Cardiometabolic	-0.0106682	-0.0091362	-0.0129392	-0.0127769	-0.0083997	-0.009745
BMPER	BMPER__Inflammation_II	-0.103934	-0.101246	-0.0250946	-0.0322031	-0.0552924	-0.0418013
BNIP3L	BNIP3L__Inflammation_II	-0.0227324	-0.0213405	-0.0208272	-0.0324207	-0.00993336	-0.00355525
BOC	BOC__Cardiometabolic	-0.0190158	-0.0191179	0.0201164	0.0278511	-0.0154247	-0.0169337
BPIFB1	BPIFB1__Cardiometabolic	0.0710436	0.0709385	0.0115188	0.0155525	0.0242951	0.0216032
BPIFB2	BPIFB2__Cardiometabolic_II	-0.030256	-0.0338458	0.0204903	0.0253819	-0.000602394	-0.009869
BRSK2	BRSK2__Neurology_II	-0.0303532	-0.0302052	-0.0137937	-0.0183248	-0.00788673	-0.00577578
BSG	BSG__Inflammation	-0.10161	-0.104044	-0.0306741	-0.0402233	-0.0158602	-0.0121281
BST1	BST1__Neurology	-0.0101113	-0.00648621	0.00184679	0.00950001	-0.0246308	-0.0285569
BST2	BST2__Neurology	-0.0797739	-0.0799458	0.00205	0.00105702	-0.023132	-0.0231735
BTC	BTC__Oncology	-0.0615597	-0.0611748	-0.0263631	-0.0279997	-0.0401561	-0.0478514
BTD	BTD__Inflammation_II	-0.0354099	-0.0367006	-0.018827	-0.0206243	0.00550272	0.00629427
BTN2A1	BTN2A1__Inflammation	-0.0862077	-0.0868762	-0.000348329	-0.00304219	-0.016396	-0.0133547
BTN3A2	BTN3A2__Inflammation	-0.028462	-0.0286662	-0.0231839	-0.0268892	-0.0252802	-0.0247234
C1QA	C1QA__Inflammation	0.0434682	0.0420045	0.0115466	0.00836877	0.0597132	0.0601371
C1QL2	C1QL2__Inflammation_II	-0.0936926	-0.0897211	-0.0510792	-0.0635627	-0.0478729	-0.0468605
C1QTNF1	C1QTNF1__Cardiometabolic	-0.0428734	-0.0450178	-0.0183159	-0.019962	-0.0103411	-0.0123131
C1QTNF5	C1QTNF5__Inflammation_II	-0.0411401	-0.03649	-0.0289382	-0.0209104	-0.0403274	-0.0339611
C1QTNF9	C1QTNF9__Inflammation_II	0.0328948	0.0345209	-0.0218281	-0.0148789	0.0201689	0.0183387
C1R	C1R__Inflammation_II	0.0474351	0.0461036	0.0132447	0.0173768	0.0341171	0.033237
C1RL	C1RL__Inflammation_II	0.0359836	0.0347171	-0.00553218	0.00477291	0.0365133	0.0341012
C1S	C1S__Inflammation_II	0.0537752	0.0533973	0.0201082	0.0236767	0.0406184	0.0399663
C2	C2__Cardiometabolic	0.0325972	0.0265866	0.00825816	0.011757	0.0314212	0.0246036
C3	C3__Inflammation_II	0.0456093	0.0448649	0.0333943	0.0393188	0.0535507	0.0540323
C4BPB	C4BPB__Oncology	-0.00414435	-0.00900766	-0.011931	-0.0090133	0.00548342	0.000297931
C5	C5__Inflammation_II	0.0642389	0.0636421	0.0152842	0.0253915	0.0543737	0.0509243
C7	C7__Inflammation_II	0.0659311	0.0646048	0.0375865	0.0433265	0.0416926	0.039599
C8B	C8B__Inflammation_II	0.0468168	0.0453147	0.00344516	0.0120769	0.0202915	0.0160395
C9	C9__Inflammation_II	0.0779468	0.0763172	0.00536243	0.0119815	0.0317698	0.0230521
CA1	CA1__Cardiometabolic	0.0498626	0.0497323	0.0500785	0.0479323	0.0810862	0.0805468
CA11	CA11__Oncology	-0.143247	-0.144038	-0.0215205	-0.026088	-0.0444832	-0.0523503
CA12	CA12__Oncology	-0.0410483	-0.0293849	-0.0395093	-0.0328655	-0.0224239	-0.0291488
CA14	CA14__Oncology	-0.0687387	-0.0719195	-0.0247352	-0.0300816	-0.0295262	-0.0259328
CA2	CA2__Neurology	-0.0175677	-0.029634	0.0239009	0.0210596	0.0188306	0.0196564
CA3	CA3__Cardiometabolic	0.0594587	0.0607383	0.0352506	0.0334392	0.0715922	0.0756691
CA4	CA4__Cardiometabolic	-0.101827	-0.104082	-0.0308506	-0.0354891	-0.00516938	-0.00662402
CA9	CA9__Oncology	-0.0749887	-0.0780786	-0.0186456	-0.0236418	-0.02479	-0.0257992
CACYBP	CACYBP__Inflammation_II	-0.024568	-0.0225561	0.000721768	-0.0105792	-0.0116874	0.00507644
CALB1	CALB1__Oncology	-0.0239331	-0.0246797	0.00513838	0.00194386	-0.000660879	0.00402656
CALB2	CALB2__Neurology	0.0320749	0.0307294	0.00643025	0.001352	0.00857712	0.0189788
CALCA	CALCA__Neurology	0.07242	0.073349	0.00427148	0.0165035	0.00844289	0.00607502
CALCB	CALCB__Neurology_II	-0.0387102	-0.0365468	-0.0250138	-0.0163789	0.0222071	0.0172704
CALY	CALY__Cardiometabolic_II	-0.117462	-0.121516	-0.0304328	-0.0380802	-0.0203964	-0.0160313
CANT1	CANT1__Cardiometabolic	-0.103572	-0.105981	-0.0302498	-0.0311066	-0.036292	-0.0363185
CAPG	CAPG__Oncology	0.127207	0.128219	0.0740526	0.072577	0.0386457	0.0438918
CAPS	CAPS__Neurology_II	0.0733684	0.0794684	-0.0126198	-0.00401785	0.0243468	0.0181449
CASP3	CASP3__Cardiometabolic	0.0233745	0.0255743	0.07275	0.0675718	0.0249901	0.0250993
CASP8	CASP8__Oncology	0.0732997	0.0696492	0.0244821	0.0260815	-0.000842087	0.0028061
CAT	CAT__Inflammation_II	-0.0214138	-0.0236476	0.0409911	0.0362374	0.0308449	0.0328994
CBLIF	CBLIF__Cardiometabolic	0.0562368	0.0609555	0.0140286	0.028868	-0.0183148	-0.0162809
CBLN4	CBLN4__Oncology	-0.172968	-0.17875	-0.0456018	-0.0490999	-0.034858	-0.0383724
CC2D1A	CC2D1A__Neurology	0.0185333	0.0219532	0.0264454	0.00545563	0.00196121	0.0234792
CCDC80	CCDC80__Cardiometabolic	0.0815628	0.0838587	0.0512765	0.0515585	0.0504549	0.0546523
CCER2	CCER2__Cardiometabolic_II	-0.0290506	-0.0286561	-0.0105511	-0.0115007	-0.0106387	-0.0126362
CCL11	CCL11__Inflammation	0.0538578	0.0504783	0.021527	0.0299254	0.0242558	0.0181409
CCL14	CCL14__Cardiometabolic	0.0874022	0.0900365	0.0301883	0.0374833	0.032275	0.0256123
CCL15	CCL15__Cardiometabolic	0.075051	0.0736649	0.0107024	0.0177729	0.0305944	0.025268
CCL16	CCL16__Cardiometabolic	0.0438414	0.041843	-0.0161793	-0.00559683	0.0429691	0.0306237
CCL17	CCL17__Inflammation	0.0325472	0.0378015	-0.00767729	0.00184427	0.0742411	0.0711716
CCL18	CCL18__Cardiometabolic	0.0196382	0.0228102	-0.0113535	-0.00456085	0.0158319	0.00890699
CCL19	CCL19__Neurology	-0.0356078	-0.0370099	-0.023079	-0.0193229	-0.0345688	-0.0428905
CCL2	CCL2__Neurology	0.0725293	0.0716899	0.0118175	0.0105675	0.00520292	0.00549243
CCL21	CCL21__Inflammation	0.039889	0.0374918	0.0230128	0.0374822	0.0372637	0.0289661
CCL22	CCL22__Inflammation	0.0307394	0.0313105	-0.00330306	0.0192262	0.0160452	0.00577869
CCL23	CCL23__Inflammation	0.0679876	0.0707473	0.0175561	0.0209707	0.0286517	0.0244831
CCL24	CCL24__Inflammation	0.00728734	0.00258918	-0.0363152	-0.0313604	0.00161667	0.000491358
CCL25	CCL25__Inflammation	0.0846612	0.0805668	0.0358699	0.0393523	-0.000676428	-0.00462769
CCL3	CCL3__Inflammation	0.0511941	0.0550912	0.0617576	0.0577231	0.00165784	0.00675679
CCL4	CCL4__Inflammation	-0.0170571	-0.0167077	0.0034398	0.00398178	-0.0100486	-0.0137112
CCL8	CCL8__Oncology	0.00224694	0.00626665	-0.0194959	-0.00611298	0.00828418	0.000974729
CCN1	CCN1__Oncology	0.084324	0.0845659	0.0686735	0.0622002	-0.00274662	0.00550252
CCN2	CCN2__Inflammation	0.0953453	0.0975257	0.0672712	0.0694452	0.0340744	0.0384622
CCN3	CCN3__Cardiometabolic	-0.0328571	-0.0314	-0.0142227	-0.0153373	-0.0123641	-0.00936033
CCN4	CCN4__Oncology	0.0422438	0.0396282	-0.015721	-0.0201225	0.0101312	0.00454494
CCN5	CCN5__Neurology	0.103824	0.102761	0.0337774	0.0398448	0.048062	0.0424539
CD109	CD109__Neurology	0.0329706	0.0362051	0.0206938	0.0166896	-0.00114813	0.00285177
CD14	CD14__Cardiometabolic	0.0295454	0.0291399	0.00828492	0.0104043	0.017769	0.0143788
CD160	CD160__Inflammation	0.0439483	0.042409	-0.0129664	-0.00779502	0.0250995	0.0228947
CD163	CD163__Cardiometabolic	0.0276418	0.0248984	0.0271336	0.0226977	0.0204742	0.025062
CD164	CD164__Neurology	-0.0804811	-0.081685	-0.0239751	-0.0266262	-0.028481	-0.0294716
CD164L2	CD164L2__Neurology_II	-0.0396343	-0.0381795	-0.0245815	-0.0332489	-0.00268657	0.00401358
CD177	CD177__Neurology	0.0146593	0.0154954	-0.00391155	0.00360473	0.000799751	0.0045362
CD1C	CD1C__Oncology	0.0406864	0.0375905	-0.0089056	0.00215816	-0.00505256	-0.0111667
CD200	CD200__Inflammation	-0.145431	-0.147078	-0.0326784	-0.0344387	-0.0519763	-0.057337
CD209	CD209__Cardiometabolic	0.020599	0.0228987	-0.0246763	-0.0201693	0.00355375	0.00205298
CD22	CD22__Inflammation	0.0198822	0.0176211	0.0369892	0.041887	0.0608964	0.0541351
CD244	CD244__Inflammation	-0.0126092	-0.0192009	0.00317537	0.0103317	0.0092685	0.00266927
CD248	CD248__Cardiometabolic_II	-0.0248542	-0.0240389	0.0124438	0.0129141	-0.0125244	-0.011146
CD27	CD27__Oncology	0.0517326	0.047565	0.0408298	0.048384	0.0224131	0.0157723
CD274	CD274__Neurology	-0.0713563	-0.0726769	-0.0238574	-0.0248377	-0.0117209	-0.0102309
CD276	CD276__Inflammation	0.0136776	0.0120072	0.00778123	0.0116867	-0.0100445	-0.0117014
CD28	CD28__Oncology	0.0352058	0.0404853	0.0299876	0.0320056	0.0329861	0.0319911
CD300A	CD300A__Inflammation_II	0.0256126	0.0302131	-0.00263211	-0.000327092	0.0162262	0.0286201
CD300C	CD300C__Neurology	0.0564261	0.0555898	0.00254141	0.00223559	0.021496	0.0241243
CD300E	CD300E__Oncology	0.067159	0.0672413	0.0507194	0.0606918	0.072086	0.0716902
CD300LF	CD300LF__Oncology	-0.00510137	-0.00483497	0.0214423	0.0177388	0.00574102	0.0060997
CD300LG	CD300LG__Neurology	-0.00792126	-0.00525262	-0.0140241	0.00340275	-0.0104475	-0.00991056
CD302	CD302__Oncology	-0.0278064	-0.0303597	-0.00962661	-0.0124553	-0.0305414	-0.0232147
CD33	CD33__Oncology	-0.0143166	-0.0244024	-0.0280158	-0.027199	-0.0206707	-0.0138045
CD38	CD38__Oncology	0.0140512	0.0181324	-0.00512569	-0.000608194	0.00852865	0.00113867
CD4	CD4__Inflammation	0.063223	0.063473	0.00144828	0.00207591	0.0172068	0.0225034
CD40	CD40__Inflammation	-0.0187432	-0.018921	0.00772224	0.00710057	0.0137372	0.0118861
CD46	CD46__Cardiometabolic	-0.0622557	-0.0643871	-0.0103114	-0.0119905	-0.010729	-0.00835672
CD48	CD48__Inflammation	0.0294964	0.0285838	0.0122208	0.0203138	0.0391713	0.0348348
CD5	CD5__Oncology	-0.0132956	-0.00806068	0.00581004	0.0113549	0.0451998	0.0515541
CD55	CD55__Cardiometabolic	-0.0606427	-0.0631446	-0.0193234	-0.0247079	-0.0140697	-0.0105892
CD58	CD58__Inflammation	-0.00123822	-0.00273579	-0.00194466	-0.00117654	0.0012443	0.000327605
CD59	CD59__Cardiometabolic	0.0200687	0.018469	-0.0150412	-0.00894605	0.00478716	0.00328187
CD5L	CD5L__Inflammation_II	0.045679	0.0472802	0.0379368	0.0438616	0.0635813	0.058035
CD6	CD6__Inflammation	-0.00214592	-0.00329372	0.00834612	0.00365694	0.0110024	0.00833041
CD69	CD69__Cardiometabolic	-0.0458284	-0.044894	-7.03819e-05	-0.00987338	-0.0122357	0.000461342
CD74	CD74__Neurology	-0.0123104	-0.00788256	-0.0153451	-0.00797468	-0.0021846	-0.001059
CD79B	CD79B__Inflammation	0.0461285	0.0480247	0.00552305	0.0125074	0.00725656	0.00301409
CD80	CD80__Cardiometabolic_II	0.0785018	0.0753473	0.0406926	0.0371341	0.0354912	0.0376113
CD83	CD83__Inflammation	-0.0644578	-0.066622	-0.0103194	-0.0218923	-0.022627	-0.0142051
CD84	CD84__Inflammation	-0.000445135	-0.00140796	0.00834463	0.00331644	0.00433881	0.00928843
CD86	CD86__Oncology_II	0.00697196	0.0107165	-0.027356	-0.0334274	0.0260066	0.0271347
CD8A	CD8A__Neurology	-0.0195639	-0.0207466	-0.0221611	-0.0124556	-0.0172458	-0.0252931
CD93	CD93__Cardiometabolic	0.0274089	0.0281105	0.00859159	0.0133022	0.0160733	0.0129235
CD99	CD99__Neurology	0.0258294	0.0245667	0.000635786	0.000852555	8.6696e-05	0.00237741
CD99L2	CD99L2__Neurology	-0.0916598	-0.0899934	-0.036656	-0.0345224	-0.0317155	-0.0330069
CDA	CDA__Cardiometabolic_II	0.0244068	0.0219035	0.00409183	0.00401619	0.0399882	0.0387338
CDCP1	CDCP1__Neurology	-0.0989188	-0.0958526	-0.00195192	-0.00655407	-0.0292329	-0.0318827
CDH1	CDH1__Cardiometabolic	0.0592801	0.0560862	0.0158998	0.0219419	0.0151033	0.0112608
CDH15	CDH15__Neurology	-0.0420486	-0.0453853	0.00214567	0.00407521	-0.0161403	-0.0200746
CDH2	CDH2__Cardiometabolic	-0.112075	-0.115162	-0.0248805	-0.0283774	-0.0332507	-0.0302668
CDH22	CDH22__Oncology_II	-0.0523873	-0.0517971	-0.0344423	-0.035519	-0.0301779	-0.0347994
CDH3	CDH3__Neurology	0.0165434	0.0197776	-0.0132907	-0.00242726	-0.0168106	-0.0235202
CDH5	CDH5__Cardiometabolic	0.0203317	0.0180979	0.0211201	0.0273933	0.0175763	0.0135119
CDH6	CDH6__Cardiometabolic	-0.0682057	-0.0723168	0.000869842	-0.000246229	-0.0179309	-0.0135904
CDHR5	CDHR5__Cardiometabolic	0.0197787	0.0165499	-0.00542343	0.00551384	0.0177677	0.0151406
CDNF	CDNF__Oncology	0.0171692	0.0174477	-0.0185682	-0.0182847	-0.00790629	-0.0093802
CDON	CDON__Inflammation	-0.0809001	-0.0859655	-0.0244977	-0.0197751	-0.0374867	-0.0424632
CEACAM1	CEACAM1__Oncology	0.0487867	0.0426389	0.00759259	0.0115858	0.0110688	0.00756462
CEACAM16	CEACAM16__Oncology_II	-0.0472114	-0.0433148	-0.0356597	-0.0326943	0.0291349	0.0265174
CEACAM21	CEACAM21__Inflammation	-0.00686622	-0.00788155	0.0146203	0.0112376	0.00498332	0.0102001
CEACAM6	CEACAM6__Cardiometabolic_II	0.0704366	0.069878	0.0323024	0.0426495	0.0575218	0.0530647
CELA2A	CELA2A__Cardiometabolic_II	0.00675261	0.00636743	0.0403898	0.031161	-0.0351327	-0.0350257
CELA3A	CELA3A__Cardiometabolic	0.01297	0.0160627	-0.00687404	-0.0121755	-0.0335334	-0.0351594
CELSR2	CELSR2__Inflammation_II	-0.070561	-0.0671572	-0.0265912	-0.0221057	-0.0324942	-0.0305096
CEND1	CEND1__Neurology_II	-0.049907	-0.0483913	0.0201255	-0.00187868	-0.0188174	-0.00353425
CEP170	CEP170__Cardiometabolic_II	0.0473653	0.0381631	0.0711003	0.0489516	0.0128037	0.0344384
CES1	CES1__Cardiometabolic	0.0261475	0.0246272	-0.0116825	-0.00789545	0.0229001	0.0222688
CETN3	CETN3__Oncology_II	0.0242009	0.0296413	0.0131401	0.0152694	0.0156744	0.00699182
CFB	CFB__Inflammation_II	0.0508819	0.048333	0.00158379	0.0124566	0.0434144	0.0366468
CFC1	CFC1__Oncology	0.00441353	0.00589543	-0.0154702	-0.0141473	-0.00593726	-0.010186
CFD	CFD__Inflammation_II	0.0792521	0.0829834	0.029751	0.0368613	0.049089	0.045161
CFH	CFH__Inflammation_II	0.0633193	0.0633916	0.013418	0.018853	0.0372759	0.0337007
CFHR2	CFHR2__Inflammation_II	0.0381643	0.036027	0.00468105	0.0100071	0.0231542	0.0171741
CFHR4	CFHR4__Inflammation_II	0.0630238	0.068143	0.040695	0.0393653	0.0507103	0.0500476
CFHR5	CFHR5__Inflammation_II	0.0498056	0.0531023	0.0103469	0.0193667	0.0478009	0.0413109
CFI	CFI__Inflammation_II	0.0494544	0.0489196	-0.014666	-0.00199892	0.0435474	0.0368163
CFP	CFP__Inflammation_II	0.0551869	0.0519749	0.0326332	0.0371801	0.0437163	0.0403217
CGA	CGA__Neurology	0.100475	0.104011	0.0678681	0.0706927	0.0358926	0.0362462
CGREF1	CGREF1__Cardiometabolic	-0.0818832	-0.0908787	-0.0204167	-0.0257154	-0.0381055	-0.0392989
CHAD	CHAD__Inflammation_II	-0.0964101	-0.0956364	-0.0441935	-0.0429204	-0.0113885	-0.00588455
CHCHD10	CHCHD10__Neurology_II	-0.0254831	-0.0237847	-0.00427712	-0.00836546	0.026035	0.0300996
CHCHD6	CHCHD6__Oncology_II	-0.0145833	-0.0141535	0.00326696	-0.00436145	0.0115788	0.0143775
CHGA	CHGA__Cardiometabolic_II	-0.0321169	-0.0334044	0.00505879	0.00634544	-0.0148307	-0.0170663
CHGB	CHGB__Neurology	-0.0476154	-0.0449888	-0.0305515	-0.0194288	-0.0265318	-0.0218199
CHI3L1	CHI3L1__Cardiometabolic	0.00563724	0.00599538	0.0100745	-0.00160408	-0.0187751	-0.00831926
CHIT1	CHIT1__Cardiometabolic	0.0962385	0.0986624	0.141204	0.123729	0.0447742	0.0537064
CHL1	CHL1__Cardiometabolic	-0.105826	-0.106285	-0.0319831	-0.0349568	-0.0546999	-0.0508609
CHRDL1	CHRDL1__Inflammation	-0.0117196	-0.0121026	-0.0164556	-0.00846375	-0.00391307	-0.0112811
CHRDL2	CHRDL2__Cardiometabolic	-0.0200391	-0.0207735	-0.0309214	-0.0270317	-0.00606099	-0.00622602
CIAPIN1	CIAPIN1__Oncology	0.074953	0.0732615	0.0283056	0.0182996	0.00482476	0.0126802
CILP	CILP__Cardiometabolic_II	0.0291004	0.0325057	0.00967719	0.0158661	0.0409305	0.0324632
CKAP4	CKAP4__Inflammation	-0.0151339	-0.0152654	0.00630228	0.00515478	0.00446805	0.00200574
CKB	CKB__Cardiometabolic_II	0.0183803	0.0225953	0.00124121	0.00476937	0.00979061	0.00958661
CKMT1A_CKMT1B	CKMT1A_CKMT1B__Inflammation	-0.0452411	-0.0448424	-0.000196607	-0.00968021	-0.0526944	-0.0484281
CLEC11A	CLEC11A__Neurology	0.00577423	0.00830545	0.0131016	0.0189906	-0.0205218	-0.0274486
CLEC14A	CLEC14A__Neurology	-0.0316233	-0.0317298	-0.0254221	-0.02575	-0.0123438	-0.00952047
CLEC1A	CLEC1A__Cardiometabolic	0.0232679	0.0180327	-0.0269557	-0.0229047	-0.000510698	-0.004868
CLEC3B	CLEC3B__Inflammation_II	-0.000918736	0.00103147	-0.0103662	-0.0059729	0.00388666	0.00170408
CLEC4A	CLEC4A__Inflammation	0.00270035	-0.00733732	-0.00800505	-0.00707508	-0.0228025	-0.0217378
CLEC4M	CLEC4M__Cardiometabolic_II	0.043622	0.04693	-0.00756445	-0.00250148	0.02599	0.0263092
CLEC5A	CLEC5A__Cardiometabolic	0.0365318	0.03692	0.00730055	0.00056547	0.000602522	0.00704355
CLEC7A	CLEC7A__Inflammation	0.0400207	0.0408807	0.00342732	0.00346379	-0.028328	-0.0229168
CLGN	CLGN__Neurology_II	-0.0425931	-0.0407418	-0.0241989	-0.0242047	-0.00214369	-0.00160049
CLMP	CLMP__Oncology	-0.0435416	-0.046209	-0.00850701	-0.0103257	-0.00980509	-0.00927015
CLPS	CLPS__Neurology	0.0373216	0.0392562	-0.0261943	-0.0180685	-0.0250007	-0.0306984
CLSTN1	CLSTN1__Neurology	-0.0288015	-0.0339972	-0.0489676	-0.0594371	0.0487354	0.0538907
CLSTN2	CLSTN2__Inflammation	-0.0643734	-0.0650148	-0.02664	-0.02901	-0.0377986	-0.0417997
CLSTN3	CLSTN3__Neurology_II	-0.117466	-0.11314	-0.056294	-0.0586692	-0.0617919	-0.0684277
CLU	CLU__Inflammation_II	0.00240313	0.00323027	-0.00117359	0.00220752	0.00647778	0.00344402
CLUL1	CLUL1__Cardiometabolic	-0.00120678	-0.0032831	0.00437025	0.0017072	-0.0318874	-0.0324054
CNDP1	CNDP1__Cardiometabolic	-0.0952712	-0.101629	-0.0189099	-0.0302041	-0.0271659	-0.0274321
CNP	CNP__Cardiometabolic_II	0.0953557	0.0963821	-0.00152426	0.000133892	-0.0146269	-0.0109708
CNPY2	CNPY2__Cardiometabolic	-0.0222632	-0.0229283	-0.0076162	-0.00824082	-0.0147629	-0.0141702
CNPY4	CNPY4__Oncology	-0.0446722	-0.0435201	-0.0234332	-0.0217881	-0.0310007	-0.0329607
CNTN1	CNTN1__Cardiometabolic	-0.0541653	-0.053707	-0.0281421	-0.0313738	-0.0291942	-0.0300903
CNTN2	CNTN2__Oncology	-0.0112561	-0.00828805	-0.0145271	-0.0130595	-0.00224919	-0.00415267
CNTN3	CNTN3__Neurology	-0.118396	-0.118957	-0.0372918	-0.0419835	-0.0333901	-0.0300885
CNTN4	CNTN4__Neurology	-0.113673	-0.114195	-0.0284709	-0.031712	-0.032513	-0.0316018
CNTN5	CNTN5__Neurology	-0.113945	-0.115578	-0.0210315	-0.0277384	-0.0388006	-0.0366904
CNTNAP2	CNTNAP2__Inflammation	-0.144052	-0.144799	-0.00839625	-0.018898	-0.0674945	-0.0636809
CNTNAP4	CNTNAP4__Neurology_II	-0.0638259	-0.0628146	-0.0210681	-0.0212714	-0.0133753	-0.0142728
COCH	COCH__Cardiometabolic_II	0.0448168	0.0456942	0.0223152	0.0192367	0.0098753	0.01579
COL15A1	COL15A1__Cardiometabolic_II	0.0653669	0.0640705	0.0100509	0.0186779	0.0411427	0.0376644
COL18A1	COL18A1__Cardiometabolic	0.0288004	0.0289707	0.0191187	0.0229592	0.0168243	0.0132109
COL1A1	COL1A1__Cardiometabolic	0.0621982	0.0645983	-0.00959502	-0.00202754	0.0140995	0.0117474
COL28A1	COL28A1__Neurology_II	0.0300022	0.0308836	-0.017074	-0.00970949	0.0140571	0.00803138
COL2A1	COL2A1__Cardiometabolic_II	-0.0608175	-0.0595941	-0.0197486	-0.0196734	-0.0103127	-0.0222642
COL3A1	COL3A1__Cardiometabolic_II	0.0745548	0.0782072	0.0107239	0.0179506	0.02968	0.031565
COL4A1	COL4A1__Cardiometabolic	0.00230922	-0.000714036	0.0172053	0.0175409	0.0150782	0.0213179
COL5A1	COL5A1__Inflammation_II	0.0704859	0.0741019	0.0320028	0.0444848	-0.00233404	-0.000159276
COL6A3	COL6A3__Cardiometabolic	0.0616269	0.0624128	0.0157577	0.0200635	0.0321783	0.029678
COLEC12	COLEC12__Inflammation	-0.039558	-0.0288012	0.000190228	0.0153246	-0.0165628	-0.0104444
COMP	COMP__Cardiometabolic	0.137398	0.140841	0.0995931	0.102535	0.0597925	0.0598353
COMT	COMT__Cardiometabolic	0.00904369	0.0137132	0.0298394	0.0302617	-0.00359751	-0.00356395
COQ7	COQ7__Cardiometabolic_II	0.0520932	0.0532052	-0.00845947	-0.0180396	0.0134297	0.0157396
CPA1	CPA1__Cardiometabolic	0.0407557	0.0437342	0.0138033	0.0177407	-0.0145088	-0.0152707
CPA2	CPA2__Neurology	0.0887971	0.0857755	0.0190748	0.024981	0.00637322	-0.00039058
CPA4	CPA4__Inflammation_II	0.0457406	0.0484463	-0.017632	-0.00354657	0.0123203	0.0179089
CPB1	CPB1__Cardiometabolic	-0.0246795	-0.0229625	-0.000137216	-0.00662035	-0.0359972	-0.0345599
CPB2	CPB2__Inflammation_II	0.0441778	0.0404947	0.00759748	0.0163512	0.0173559	0.0118574
CPE	CPE__Oncology	-0.0311121	-0.0320397	-0.0116946	-0.00790605	0.000989885	0.00146663
CPLX2	CPLX2__Oncology_II	-0.0918227	-0.0944432	-0.0355342	-0.0505112	-0.0250372	-0.0117296
CPM	CPM__Neurology	-0.0633486	-0.066352	-0.00556561	-0.00866227	-0.032713	-0.0337978
CPPED1	CPPED1__Neurology	6.035e-05	-0.00162017	0.0108434	0.0069897	-0.00276156	0.0056082
CPQ	CPQ__Cardiometabolic_II	-0.0803084	-0.0837079	-0.0355247	-0.0353937	-0.0173696	-0.0221605
CPVL	CPVL__Oncology	-0.014054	-0.00930595	0.00900898	0.0124464	-0.0336038	-0.0426039
CPXM1	CPXM1__Oncology	0.0715893	0.0736666	-0.00617523	0.0010306	0.00400938	0.00329551
CPXM2	CPXM2__Cardiometabolic_II	0.0722553	0.0731633	0.0256718	0.0291365	0.0531839	0.0511455
CR1	CR1__Inflammation_II	0.0553585	0.0524337	0.00953419	0.0128459	0.0342209	0.0346871
CR2	CR2__Cardiometabolic	-0.0191981	-0.0198437	0.0124369	0.0117108	-0.0012052	-0.00274449
CREG1	CREG1__Oncology	-0.0721357	-0.0733521	-0.0131617	-0.0174868	-0.0290401	-0.0381844
CRELD1	CRELD1__Inflammation_II	-0.0403712	-0.0403925	-0.0376564	-0.036943	-0.00633032	-0.00352391
CRELD2	CRELD2__Inflammation	-0.0598864	-0.0586027	0.00092126	0.00249146	0.0147056	0.0144911
CRH	CRH__Oncology	-0.13392	-0.136103	-0.0394578	-0.0494003	-0.0495587	-0.0464304
CRHBP	CRHBP__Inflammation	0.0427019	0.0456672	-0.047748	-0.0283927	-0.0127103	-0.0249053
CRHR1	CRHR1__Cardiometabolic	-0.0283018	-0.0335998	-0.0183027	-0.0242022	-0.0476502	-0.0460111
CRIM1	CRIM1__Inflammation	-0.0755977	-0.0761117	-0.0227046	-0.027465	-0.0484431	-0.046798
CRIP2	CRIP2__Neurology	0.123421	0.12434	0.0426567	0.043756	0.0239095	0.0254503
CRISP2	CRISP2__Oncology	0.0413168	0.044085	-0.0283658	-0.0309261	-0.0610215	-0.0588985
CRISP3	CRISP3__Inflammation_II	0.0457328	0.0396225	-0.0144046	-0.0121605	0.0308582	0.0275184
CRKL	CRKL__Inflammation	0.035626	0.0379991	0.0469607	0.0290936	-0.00399508	0.0140988
CRLF1	CRLF1__Inflammation	-0.052693	-0.0562466	0.00351862	0.00381283	-0.0137109	-0.0153573
CRTAC1	CRTAC1__Cardiometabolic	-0.0913242	-0.0969797	-0.0103802	-0.0160255	-0.0144993	-0.0124645
CRYBB1	CRYBB1__Cardiometabolic_II	0.103475	0.102521	0.0669408	0.060145	0.0472609	0.054442
CRYGD	CRYGD__Neurology_II	-0.0361296	-0.0354107	0.00159404	-0.014592	-0.041214	-0.0269101
CRYM	CRYM__Neurology_II	-0.0732107	-0.0773774	-0.00231815	-0.0115685	-0.0156756	-0.0151414
CRYZL1	CRYZL1__Cardiometabolic_II	0.0144848	0.0121341	0.0414	0.0255221	0.000556584	0.00708576
CSF1	CSF1__Inflammation	-0.026221	-0.0272819	-0.0138393	-0.0140726	-0.0120285	-0.0133016
CSF1R	CSF1R__Inflammation_II	-0.035548	-0.036719	-0.0176531	-0.0260086	0.0215087	0.0234832
CSF2RA	CSF2RA__Neurology	0.0304687	0.0299014	0.00744397	0.0171464	-0.00216249	-0.00200461
CSPG4	CSPG4__Cardiometabolic_II	0.0208871	0.0190238	0.025102	0.0287793	-0.000439668	-0.000688841
CSPG5	CSPG5__Neurology_II	-0.109407	-0.110447	-0.0402472	-0.0459502	-0.022385	-0.0197815
CST1	CST1__Inflammation_II	0.042756	0.0452443	0.0398199	0.0465662	-0.0193309	-0.0203271
CST3	CST3__Cardiometabolic	0.00040915	-0.00179666	0.00385347	0.0102301	-0.0215224	-0.0268338
CST5	CST5__Neurology	0.0102715	0.0133983	-0.0285673	-0.0212023	-0.0131024	-0.0153976
CST6	CST6__Cardiometabolic	0.0539706	0.054126	0.0239573	0.0257805	0.0105578	0.00952903
CST7	CST7__Inflammation	0.0361778	0.0370473	-0.00588712	0.000395821	0.0169975	0.0131532
CSTB	CSTB__Cardiometabolic	0.0970133	0.0981755	0.0729888	0.0646715	0.0509728	0.0600323
CTBS	CTBS__Inflammation_II	-0.0382604	-0.0429457	0.000844082	-0.00559331	-0.0222157	-0.0301346
CTHRC1	CTHRC1__Cardiometabolic_II	0.0193049	0.0226297	0.0425451	0.0497638	0.0169521	0.0155026
CTRB1	CTRB1__Neurology	-0.00431925	0.00232381	0.00933349	0.00757826	-0.0245866	-0.0270797
CTRC	CTRC__Inflammation	-0.0101969	-0.00594796	0.0154379	0.0120401	-0.049464	-0.0539674
CTRL	CTRL__Neurology_II	-0.0811241	-0.0810205	-0.0291218	-0.0297484	0.0063792	0.00339912
CTSB	CTSB__Cardiometabolic	-0.0521007	-0.0511297	-0.0071236	-0.0140832	-0.000567531	-0.00746876
CTSC	CTSC__Inflammation	0.00155231	0.00347926	-0.0151968	-0.0102343	0.00476825	0.000427191
CTSD	CTSD__Cardiometabolic	-0.030235	-0.0284475	0.0054731	0.00791735	-0.0190375	-0.0249053
CTSE	CTSE__Inflammation_II	0.0523041	0.059835	-0.0196528	-0.0090164	-0.00232349	-0.000280069
CTSF	CTSF__Oncology	-0.00250356	-0.00278272	-0.0232036	-0.0138275	-0.032979	-0.0419998
CTSH	CTSH__Cardiometabolic	-0.0319463	-0.0295386	-0.00909862	-0.00941475	-0.0456596	-0.0442422
CTSL	CTSL__Cardiometabolic	-0.0493607	-0.0511707	-0.0228502	-0.0293918	-0.0184517	-0.0181692
CTSO	CTSO__Inflammation	-0.067179	-0.0668453	-0.0183604	-0.0172348	-0.0416077	-0.0484717
CTSS	CTSS__Neurology	-0.00610147	-0.00144317	-0.0137961	-0.0141541	-0.00815769	-0.00934623
CTSV	CTSV__Oncology	-0.0280914	-0.0238135	-0.00827203	0.00171525	-0.0255437	-0.0308129
CTSZ	CTSZ__Cardiometabolic	-0.0673893	-0.0686328	-0.0265215	-0.0315651	0.00206145	-0.00501885
CX3CL1	CX3CL1__Neurology	0.0271192	0.0307832	0.00827173	0.016071	0.00847595	0.00419367
CXADR	CXADR__Inflammation	-0.0916749	-0.0965419	-0.0313947	-0.0391949	-0.0418317	-0.0386459
CXCL1	CXCL1__Inflammation	0.0546023	0.0531331	-0.0141868	-0.0058952	-0.00851125	-0.0153616
CXCL10	CXCL10__Inflammation	-0.00774186	-0.00850631	-0.0307233	-0.0173898	0.0291301	0.0165095
CXCL11	CXCL11__Neurology	-0.0297788	-0.0264744	-0.0499453	-0.0380908	0.0198275	0.00893893
CXCL13	CXCL13__Neurology	0.0482493	0.0475408	0.00749807	0.00978017	0.0334362	0.027014
CXCL16	CXCL16__Cardiometabolic	0.0182691	0.0172503	-0.00507297	-0.00643972	-0.0166617	-0.0168182
CXCL17	CXCL17__Inflammation	0.0810309	0.0840371	-0.000669405	0.00705384	0.0625223	0.056655
CXCL3	CXCL3__Inflammation	-0.0223075	-0.0263711	-0.0276591	-0.0214525	-0.0267453	-0.0366838
CXCL8	CXCL8__Cardiometabolic	0.0662666	0.066355	-0.014792	-0.00582974	0.0107858	0.00592459
CXCL8	CXCL8__Inflammation	0.0701594	0.0571745	-0.0102392	0.00133688	0.01057	-0.000502944
CXCL8	CXCL8__Neurology	0.0669516	0.0638668	-0.00977996	-0.00563257	0.00872052	0.00307497
CXCL8	CXCL8__Oncology	0.0618584	0.0646191	-0.00196529	-0.00819669	0.00428198	0.00263432
CXCL9	CXCL9__Inflammation	0.128611	0.133916	0.0764722	0.0850395	0.0904727	0.0810159
CYB5R2	CYB5R2__Oncology_II	-0.0226496	-0.0214951	0.040752	0.0418697	0.0271068	0.0279137
CYTL1	CYTL1__Cardiometabolic_II	-0.0123394	-0.0106977	-0.0173703	-0.0165253	-0.0254901	-0.0263402
DAG1	DAG1__Inflammation	-0.0260425	-0.03017	-0.00392946	-0.00194111	-0.0251079	-0.0270909
DBH	DBH__Inflammation_II	0.0393992	0.0362218	0.0249115	0.0314299	0.0483819	0.0474318
DBI	DBI__Neurology	0.00214003	0.00156627	0.0128136	0.00698172	-0.000793044	0.00381618
DBNL	DBNL__Inflammation	0.0443567	0.0435886	0.0378297	0.0302959	0.00333594	0.00837175
DCBLD2	DCBLD2__Oncology	-0.0733068	-0.0766126	-0.0153807	-0.0174235	-0.0156843	-0.0155345
DCC	DCC__Neurology_II	-0.151857	-0.150472	-0.0521745	-0.0522871	-0.0375957	-0.0400029
DCN	DCN__Cardiometabolic	-0.059894	-0.0662334	0.0288602	0.0302946	-0.0668789	-0.0591966
DCTD	DCTD__Inflammation_II	0.070565	0.078365	0.0332163	0.0438704	0.00409022	0.0203008
DCTPP1	DCTPP1__Cardiometabolic	0.0671132	0.06791	0.0492353	0.0495849	0.0472993	0.051595
DDAH1	DDAH1__Oncology	-0.0705934	-0.0734527	0.0106486	-0.0104569	-0.0558789	-0.0366603
DDC	DDC__Cardiometabolic	0.0267294	0.0241538	0.00942061	0.0083286	0.0164437	0.0153923
DDR1	DDR1__Neurology	-0.0999709	-0.101121	-0.0372004	-0.037319	-0.0509495	-0.0549721
DDT	DDT__Cardiometabolic_II	0.0579413	0.0588834	0.0311348	0.0169392	0.0127109	0.0244146
DFFA	DFFA__Inflammation	0.0433262	0.0452904	0.00978973	0.00751009	-0.00344929	0.00135562
DIPK1C	DIPK1C__Neurology_II	-0.0486487	-0.044416	-0.0376504	-0.0345695	-0.00550345	-0.00609619
DIPK2B	DIPK2B__Inflammation_II	-0.0440227	-0.0417843	-0.023616	-0.0172428	-0.01635	-0.0177707
DKK1	DKK1__Neurology	-0.0333273	-0.0355615	-0.0169302	-0.0265528	-0.024294	-0.0212625
DKK3	DKK3__Cardiometabolic	0.041112	0.0382627	-0.00388891	0.00552002	0.00869528	0.00433123
DKK4	DKK4__Neurology	-0.00234474	-0.00265802	-0.0151759	-0.0168878	-0.00347904	-0.00295532
DKKL1	DKKL1__Oncology	0.0317963	0.0246769	-0.012186	-0.015646	-0.0267251	-0.0162958
DLG4	DLG4__Neurology_II	-0.0624018	-0.0631671	-0.0167802	-0.0343923	-0.0107283	0.00517943
DLK1	DLK1__Cardiometabolic	0.0306117	0.0301588	-0.000235779	0.00452915	0.00660646	0.00320198
DLL1	DLL1__Oncology	-0.060172	-0.0609322	-0.0182358	-0.0207892	-0.02939	-0.0313872
DMD	DMD__Cardiometabolic_II	0.0149767	0.0140733	0.00840964	0.00325398	-0.00406157	0.00109046
DMP1	DMP1__Cardiometabolic_II	-0.0503877	-0.0576192	-0.0400737	-0.0444347	0.00936122	0.0133244
DNAJA2	DNAJA2__Inflammation	-0.0396834	-0.0389028	0.0051001	-0.0120266	-0.0250389	-0.0115315
DNAJA4	DNAJA4__Neurology_II	-0.0151798	-0.0175955	0.0172509	-0.000150749	-0.0124462	0.00362275
DNAJB14	DNAJB14__Oncology_II	-0.0127026	-0.0121552	0.00663514	-0.0106159	-0.00690853	0.00219556
DNAJB2	DNAJB2__Inflammation_II	-0.0136117	-0.0133916	-0.00152836	-0.0123185	-0.00971643	0.00862195
DNAJB6	DNAJB6__Inflammation_II	-0.0391201	-0.0480187	0.00176931	-0.0197971	-0.00573305	0.00906933
DNAJC6	DNAJC6__Cardiometabolic_II	-0.041221	-0.0478375	-0.00654612	-0.028637	-0.0111075	0.00474895
DNER	DNER__Inflammation	-0.0461348	-0.0396009	-0.00902712	0.00347353	-0.032662	-0.0301159
DNM1	DNM1__Oncology_II	-0.0488904	-0.0505565	-0.0461261	-0.0697061	-0.0160495	-0.00153813
DNMBP	DNMBP__Neurology	0.0348252	0.0340159	0.0160728	0.0107036	0.0204434	0.0214069
DNPEP	DNPEP__Neurology_II	0.0925738	0.0968328	0.0606239	0.0575323	0.0501246	0.0603546
DNPH1	DNPH1__Inflammation	0.0172821	0.0192401	0.03552	0.0248953	-0.0148048	-0.00382628
DOC2B	DOC2B__Neurology_II	-0.0458584	-0.0477132	0.0098851	0.0093233	-0.0026128	0.00474787
DPP10	DPP10__Inflammation	-0.144744	-0.147686	-0.020947	-0.0363653	-0.062011	-0.0531609
DPP4	DPP4__Cardiometabolic	0.0131717	0.0137103	-0.00400927	0.00321629	-0.00945745	-0.010212
DPP6	DPP6__Oncology	-0.138602	-0.141711	-0.0329873	-0.04553	-0.0565314	-0.0499082
DPP7	DPP7__Cardiometabolic	-0.101672	-0.104606	-0.0394618	-0.0421137	-0.0285898	-0.0284095
DPT	DPT__Cardiometabolic	0.0534853	0.0582259	-0.00466748	0.000365358	0.02151	0.0139963
DRAXIN	DRAXIN__Neurology	-0.0183913	-0.0154115	-0.00551374	-0.00753672	-0.00892371	-0.007043
DSC2	DSC2__Neurology	0.0112232	0.0116835	0.00621114	0.00393985	0.0181839	0.0225757
DSCAM	DSCAM__Neurology_II	-0.0836176	-0.0830163	-0.00317363	-0.00642474	-0.0346235	-0.0350362
DSG2	DSG2__Neurology	-0.0304074	-0.0331561	-0.0154328	-0.0165803	-0.00529339	-0.00570834
DSG3	DSG3__Oncology	-0.0266742	-0.0292555	0.00759635	0.00719204	-0.0165008	-0.0165128
DTD1	DTD1__Inflammation_II	-0.0677053	-0.0685701	-0.00677595	-0.0204171	-0.0235877	-0.00505686
DTNB	DTNB__Oncology_II	0.0423992	0.0459887	0.0241329	0.014228	0.0256537	0.0322215
DTX3	DTX3__Oncology	-0.0221102	-0.0232823	0.0064254	-0.0120611	-0.0442597	-0.0247663
DUT	DUT__Oncology_II	-0.0888379	-0.0853257	0.00475475	0.00131479	0.00888065	0.00878606
EBI3_IL27	EBI3_IL27__Oncology	0.0466546	0.0517136	-0.0173445	-0.00790583	0.0341089	0.0292652
ECE1	ECE1__Neurology	0.00447692	0.00358972	-0.0188162	-0.0145287	0.0532239	0.0483458
ECHDC3	ECHDC3__Cardiometabolic_II	0.0304366	0.0239519	0.0268019	0.0230689	0.0634296	0.0652879
ECM1	ECM1__Inflammation_II	-0.0511683	-0.0502331	-0.0119419	-0.00846091	0.0256205	0.0251399
EDA2R	EDA2R__Oncology	0.00784906	0.00339456	0.00151135	8.72957e-05	0.00787736	0.00839271
EDAR	EDAR__Inflammation	0.032684	0.0331391	0.00568641	0.0145437	-0.00734933	-0.00875018
EDIL3	EDIL3__Cardiometabolic	-0.0034878	-0.00615516	0.00111303	0.00521366	-0.0248947	-0.0362454
EDN1	EDN1__Cardiometabolic_II	0.0247565	0.0248053	0.0551501	0.0512027	0.0222531	0.0249701
EDNRB	EDNRB__Inflammation_II	-0.0141967	-0.0121386	0.00412299	-0.00236272	-0.00807322	-0.00204243
EFCAB14	EFCAB14__Oncology_II	-0.0232634	-0.0245489	-0.0278509	-0.0273368	0.0142213	0.0100838
EFEMP1	EFEMP1__Cardiometabolic	0.048493	0.0493144	0.000538617	0.000962008	-0.00911002	-0.0107136
EFHD1	EFHD1__Neurology_II	0.0745557	0.0758348	0.0301488	0.0285672	0.0192557	0.0221792
EFNA1	EFNA1__Neurology	-0.071407	-0.0716793	-0.019441	-0.0229399	-0.0434438	-0.0442215
EFNA4	EFNA4__Neurology	0.00406922	0.00543826	-0.0162837	-0.00965199	-0.0120873	-0.0168434
EFNB2	EFNB2__Neurology_II	-0.0911158	-0.089506	-0.0474932	-0.0513249	-0.0195198	-0.0200394
EGF	EGF__Inflammation	0.04554	0.0467269	-0.0154439	-0.016876	0.00075524	-0.0018698
EGFL7	EGFL7__Oncology	-0.0533545	-0.0522056	-0.0402337	-0.0375077	-0.0262223	-0.0268263
EGFLAM	EGFLAM__Oncology_II	-0.0236318	-0.0203832	-0.0125683	-0.00588232	-0.0155552	-0.0234718
EGFR	EGFR__Cardiometabolic	-0.0962398	-0.100406	-0.0109742	-0.0186426	-0.0169446	-0.0205156
EGLN1	EGLN1__Inflammation	0.0289102	0.0328046	0.0281891	0.0120248	-0.015545	-0.00693221
EHBP1	EHBP1__Cardiometabolic_II	-0.0169734	-0.0173761	0.0283254	0.0137475	-0.00567053	0.00399981
EIF4EBP1	EIF4EBP1__Cardiometabolic	0.0888031	0.0878459	0.0648618	0.0633123	0.0476305	0.0512279
ELAVL4	ELAVL4__Neurology_II	-0.0143622	-0.00794225	-0.000268224	-0.0158417	-0.00748006	0.00830331
ELN	ELN__Cardiometabolic_II	0.13682	0.138112	0.0718763	0.074514	0.0643322	0.0613156
ENDOU	ENDOU__Oncology_II	0.00411536	-0.00137422	0.0258673	0.0257345	-0.000247279	0.00194
ENG	ENG__Cardiometabolic	0.0200854	0.0185113	0.00558325	0.00974619	0.0173961	0.0142487
ENO1	ENO1__Neurology	-0.00911543	-0.00720426	0.0155615	0.00336407	-0.0378021	-0.0268135
ENO2	ENO2__Neurology	-0.106693	-0.10795	-0.00177038	-0.0168143	-0.0689379	-0.0596668
ENPP2	ENPP2__Cardiometabolic	-0.0114873	-0.00990485	-0.0301708	-0.0276172	-0.0127023	-0.015199
ENPP5	ENPP5__Inflammation	-0.11158	-0.115037	-0.0101366	-0.0103756	-0.0614423	-0.0585296
ENPP6	ENPP6__Cardiometabolic_II	-0.0545357	-0.0593771	-0.0200346	-0.0226151	-0.0411443	-0.0445197
ENPP7	ENPP7__Inflammation	0.0114967	0.00503213	-0.0290703	-0.0209081	-0.00110912	-0.00574869
ENTPD2	ENTPD2__Oncology	-0.0703602	-0.0703005	-0.000640721	-0.00675052	-0.033794	-0.0391557
ENTPD5	ENTPD5__Cardiometabolic	-0.0332358	-0.0393554	-0.0177994	-0.0168509	-0.0136522	-0.0103817
ENTPD6	ENTPD6__Cardiometabolic	-0.067817	-0.0648955	-0.0230969	-0.0207664	-0.0506244	-0.0518839
EPCAM	EPCAM__Inflammation	0.0112705	0.00871755	0.00217262	0.0069813	0.0016372	0.00114296
EPHA1	EPHA1__Inflammation	0.00625901	0.00238802	-0.00701115	0.00465014	0.0256536	0.0145793
EPHA10	EPHA10__Neurology	-0.107012	-0.111325	-0.057158	-0.0621596	-0.0357037	-0.0353982
EPHA2	EPHA2__Oncology	-0.0194049	-0.0202154	-0.0174462	-0.011968	0.00243679	-0.000383218
EPHA4	EPHA4__Inflammation_II	-0.0929005	-0.0884458	-0.0256348	-0.0131923	-0.051585	-0.0323517
EPHB4	EPHB4__Cardiometabolic	-0.00454347	-0.00682215	-0.00131641	-0.00040531	0.00088151	0.00130301
EPHB6	EPHB6__Neurology	-0.0853307	-0.0867889	-0.034552	-0.0367603	-0.0359559	-0.0358836
EPS8L2	EPS8L2__Oncology	0.0629347	0.0604705	0.0227341	0.0213417	0.0152049	0.0143486
ERBB2	ERBB2__Oncology	0.0499537	0.048142	0.00811889	0.0106968	0.00650649	0.00496221
ERBB3	ERBB3__Inflammation	-0.0722837	-0.0752835	-0.0286248	-0.0272848	-0.0312022	-0.0299135
ERBB4	ERBB4__Oncology	-0.124534	-0.125109	-0.0393023	-0.0443514	-0.0526288	-0.0517071
ERMAP	ERMAP__Inflammation_II	0.00681787	0.00670765	-0.0218259	-0.0263898	0.0129957	0.0144016
ERP44	ERP44__Oncology	-0.0239373	-0.0250563	-0.00357708	-0.00530415	0.0063442	0.00901682
ESAM	ESAM__Cardiometabolic	-0.0727695	-0.0744076	-0.0148781	-0.0190346	-0.00546976	-0.00361977
ESM1	ESM1__Inflammation	0.0760346	0.0770299	0.0591236	0.063538	0.00248963	-0.00130473
EZR	EZR__Neurology	0.0787111	0.08609	0.0196493	0.0110505	-0.0196678	-0.00762868
F10	F10__Inflammation_II	0.0513454	0.0455822	0.014399	0.0190954	0.0261685	0.0254237
F11	F11__Inflammation_II	0.0539103	0.0508682	0.0109857	0.0163342	0.0339221	0.0302373
F11R	F11R__Neurology	0.037286	0.0357864	0.0130231	0.0118458	0.0252872	0.0251318
F12	F12__Inflammation_II	0.0304728	0.0270951	-0.0046493	0.00481308	-0.00456812	-0.014197
F13B	F13B__Inflammation_II	0.0494476	0.0502581	0.0234268	0.0335522	0.0394271	0.0361084
F2	F2__Inflammation_II	0.0418843	0.0409657	0.00604147	0.0129513	0.0252307	0.0206431
F2R	F2R__Inflammation	0.0735075	0.0734919	0.0324966	0.0242016	0.00126647	0.00612805
F3	F3__Oncology	-0.0898186	-0.089944	-0.0169425	-0.0300272	-0.0325528	-0.0258144
F7	F7__Cardiometabolic	0.0291777	0.0293796	0.0110738	0.015208	0.0487788	0.046678
F9	F9__Cardiometabolic	0.0599198	0.0554149	0.00063434	0.00129854	0.0430034	0.0369494
FABP1	FABP1__Inflammation	0.0876442	0.0844598	0.0281467	0.0419359	0.0559986	0.0463534
FABP2	FABP2__Cardiometabolic	0.0764941	0.0730258	0.0310905	0.0396257	0.0236576	0.0140835
FABP3	FABP3__Cardiometabolic_II	0.0436364	0.0422471	0.0417365	0.0195937	-0.00031223	0.0204819
FABP4	FABP4__Cardiometabolic	0.0532284	0.0587034	-0.0116366	-0.00555441	0.06143	0.0551877
FABP5	FABP5__Neurology	0.0582847	0.0571365	0.0138515	0.0126976	0.00166067	0.00177006
FAM171B	FAM171B__Oncology_II	-0.0672185	-0.0657988	0.00534769	-0.0017345	0.00993657	0.0155011
FAM20A	FAM20A__Cardiometabolic_II	-0.000325117	-0.000603215	-0.00673492	-0.00237366	0.0199788	0.012909
FAM3B	FAM3B__Oncology	-0.0264836	-0.0263331	-0.0521879	-0.0520491	-0.021763	-0.0194666
FAM3C	FAM3C__Cardiometabolic	-0.0176747	-0.025704	0.00670238	0.00378294	-0.0334231	-0.0271067
FAM3D	FAM3D__Oncology_II	0.0202443	0.0261343	-0.0253962	-0.0171898	0.0205369	0.0220481
FAP	FAP__Cardiometabolic	0.107357	0.105557	0.0736829	0.0805304	0.0437678	0.0427149
FAS	FAS__Cardiometabolic	0.026059	0.0241321	0.00215679	-0.000460073	-0.00167341	0.00188008
FASLG	FASLG__Inflammation	-0.0231888	-0.026019	-0.0172775	-0.0180356	0.0163121	0.0141132
FBLN2	FBLN2__Cardiometabolic_II	-0.0158465	-0.01617	-0.00791294	-0.00412551	-0.0104139	-0.0112633
FCAR	FCAR__Inflammation	-0.0180849	-0.0219039	0.0265802	0.0215245	0.0103912	0.00823779
FCER2	FCER2__Neurology	-0.0374048	-0.0429903	-0.0344576	-0.0346535	-0.0493077	-0.0506696
FCGR2A	FCGR2A__Cardiometabolic	0.00255104	0.00318683	-0.0169505	-0.0174413	0.00609533	0.00747314
FCGR3B	FCGR3B__Cardiometabolic	0.0449192	0.0462759	0.0107789	0.0115563	0.0276474	0.0324495
FCN2	FCN2__Cardiometabolic	-0.00343179	-0.00955321	0.0270764	0.0312677	0.0531233	0.0456512
FCRL1	FCRL1__Cardiometabolic	-0.00096257	-0.0064813	-0.0124366	-0.00303054	-0.00294919	-0.0132333
FCRL6	FCRL6__Inflammation	-0.0186175	-0.0132051	-0.00150966	0.00544263	-0.0350982	-0.0338958
FETUB	FETUB__Cardiometabolic	0.0585526	0.051874	-0.00578435	0.000928538	0.0524741	0.048756
FGA	FGA__Inflammation_II	0.0680411	0.0686264	0.0576283	0.0619945	0.0442054	0.0402048
FGF12	FGF12__Inflammation_II	-0.0994245	-0.104659	-0.0327746	-0.0469274	-0.0312296	-0.0228639
FGF19	FGF19__Inflammation	-0.0253796	-0.0245685	-0.0388761	-0.0281141	-0.019353	-0.0296422
FGF23	FGF23__Oncology	0.0654624	0.0688321	0.0184482	0.0309237	0.0862672	0.0886948
FGF5	FGF5__Inflammation	-0.0865039	-0.0885955	-0.0154755	-0.0224209	-0.0196985	-0.0174316
FGFBP2	FGFBP2__Cardiometabolic_II	0.0575396	0.0543178	0.00669268	0.0114559	0.0234203	0.019419
FGFBP3	FGFBP3__Neurology_II	-0.0224397	-0.0186423	0.0223992	0.0208305	-0.0035725	-0.00247148
FGFR2	FGFR2__Oncology	-0.0627715	-0.0646864	-0.0313099	-0.0378127	-0.0276578	-0.0279732
FGFR4	FGFR4__Inflammation_II	-0.0108995	-0.0141134	-0.0168396	-0.0136264	0.0196916	0.0240546
FGL1	FGL1__Inflammation_II	0.0351081	0.0343451	0.0255401	0.0247482	0.05184	0.0532243
FIS1	FIS1__Inflammation	-0.0260799	-0.0277046	-0.00414308	-0.0140275	-0.0379319	-0.0314938
FKBP4	FKBP4__Neurology	-0.0157939	-0.0184867	0.0121454	-0.000435574	0.00263826	0.0125453
FKBP5	FKBP5__Neurology	0.0799198	0.0794998	0.0442153	0.0367937	0.0623641	0.0694863
FLRT2	FLRT2__Neurology	0.00389633	0.0060355	-0.00622874	0.00399981	-0.0113943	-0.0145078
FLT1	FLT1__Oncology	-0.0489016	-0.0510925	-0.0202993	-0.0313562	-0.0147819	-0.00571127
FLT3	FLT3__Oncology	-0.0670746	-0.0720832	-0.025941	-0.0317651	-0.0117934	-0.0135898
FLT3LG	FLT3LG__Inflammation	0.0340649	0.032724	-0.00354244	-0.0044738	0.0249313	0.0275691
FLT4	FLT4__Oncology	-0.0242386	-0.035718	0.000388666	-0.000431881	0.00512082	0.00432416
FN1	FN1__Inflammation_II	0.0306435	0.0334826	0.0143414	0.0181443	0.0255894	0.0225189
FOLR1	FOLR1__Oncology	0.00484506	0.00743667	-0.0120352	-0.00435871	-0.0498781	-0.0556177
FOLR2	FOLR2__Neurology	0.0156775	0.0158395	-0.00132978	-0.00147561	0.00322605	0.00326338
FOLR3	FOLR3__Oncology	0.0151915	0.0145005	-0.0345235	-0.0391929	0.0137998	0.0160089
FRZB	FRZB__Neurology	0.0249828	0.0281843	-0.0316476	-0.0179269	-0.0284868	-0.0394547
FSHB	FSHB__Cardiometabolic_II	-0.0311995	-0.0347928	-0.0176557	-0.0196865	-0.00451105	-0.00700699
FST	FST__Inflammation	0.0482756	0.0471332	0.0136616	0.0262466	0.0451557	0.0402936
FSTL1	FSTL1__Cardiometabolic_II	0.0478342	0.0508507	0.00544163	0.0106669	0.00604543	0.00266977
FSTL3	FSTL3__Inflammation	0.0652822	0.0625651	0.0117078	0.0184167	0.0105504	0.00610042
FUCA1	FUCA1__Cardiometabolic	-0.0684286	-0.0743323	-0.0126385	-0.0179741	-0.0311948	-0.0282278
FUOM	FUOM__Inflammation_II	0.0541959	0.0526761	0.0170186	0.0298809	0.0362781	0.0369482
FURIN	FURIN__Oncology	-0.0974711	-0.100323	0.000106531	0.000390778	-0.0614615	-0.0650293
FUT1	FUT1__Oncology_II	-0.055327	-0.0527969	-0.0236001	-0.0268076	-0.0336886	-0.0325732
FUT3_FUT5	FUT3_FUT5__Neurology	-0.0470817	-0.0460814	-0.0293241	-0.0289675	-0.0199924	-0.0244867
FUT8	FUT8__Neurology	-0.0391362	-0.0354594	-0.0209092	-0.0149361	-0.011772	-0.0135731
FXN	FXN__Oncology	0.0175701	0.0159124	0.029728	0.0164582	-0.0129446	-0.00300782
FYB1	FYB1__Neurology	-0.0219046	-0.0265695	0.00547853	0.013311	0.022152	0.0250911
GABARAP	GABARAP__Oncology_II	0.00777181	0.0103186	0.0164448	0.00826102	-0.00775606	-0.00199019
GAD1	GAD1__Oncology_II	-0.148036	-0.146462	-0.0581835	-0.0587918	-0.0294276	-0.0345545
GAL	GAL__Inflammation	0.00515492	0.000333614	0.00110404	0.0034207	0.011072	0.009583
GALNT10	GALNT10__Oncology	-0.0304222	-0.0300245	-0.00799704	-0.00699948	-0.0117609	-0.0138005
GALNT2	GALNT2__Oncology	-0.0346079	-0.0340416	-0.0146508	-0.0161906	-0.0237354	-0.0223924
GALNT5	GALNT5__Cardiometabolic_II	-0.010294	-0.00872478	0.000269617	0.00803508	-0.00767785	-0.0132152
GALNT7	GALNT7__Oncology	-0.0252289	-0.0232082	-0.0191785	-0.0168924	-0.0149502	-0.014679
GAPDH	GAPDH__Inflammation_II	-0.0689193	-0.0693982	-0.0284697	-0.0299665	-0.0687649	-0.0717124
GAS6	GAS6__Cardiometabolic	-0.0347472	-0.0361047	-0.0118206	-0.0102976	-0.0223775	-0.0231536
GBP1	GBP1__Neurology_II	0.00850554	0.0110969	0.00568238	0.0205358	0.027513	0.0232954
GC	GC__Inflammation_II	-0.0103893	-0.00842337	-0.0111712	-0.00878915	0.0107226	0.00810384
GCHFR	GCHFR__Inflammation_II	-0.00359371	-0.000373591	0.0155903	0.0146301	0.0161569	0.0266525
GCNT1	GCNT1__Oncology	-0.021562	-0.0243826	-0.0135969	-0.0131822	0.00278257	-0.00330781
GDF15	GDF15__Cardiometabolic	0.0962803	0.0949843	0.0236316	0.029111	0.0208804	0.0188835
GFAP	GFAP__Oncology	0.0637401	0.0674	0.0159697	0.0119414	-0.0108705	-0.00983614
GFER	GFER__Oncology	-0.121442	-0.124389	-0.0239771	-0.0389075	-0.0502658	-0.0431782
GFRA1	GFRA1__Oncology	0.00727657	0.00377238	-0.00300562	-0.00264734	0.00134969	0.00540176
GFRA2	GFRA2__Oncology	-0.11141	-0.113767	-0.0435164	-0.0499409	-0.0351221	-0.0344643
GFRA3	GFRA3__Neurology	0.00411788	0.00346171	-0.0168109	-0.00739512	-0.0113811	-0.018241
GGACT	GGACT__Cardiometabolic_II	0.0642029	0.0608709	0.0549677	0.0462461	0.00691569	0.015873
GGCT	GGCT__Cardiometabolic_II	-0.0245134	-0.0259676	0.0322315	0.0101096	-0.00218709	0.0117654
GGH	GGH__Cardiometabolic	-0.102241	-0.105046	-0.0255808	-0.0308399	-0.024204	-0.0303288
GGT1	GGT1__Neurology	-0.0584076	-0.0582227	-0.0420098	-0.0410661	-0.0162232	-0.0147573
GGT5	GGT5__Neurology	0.0640542	0.0621227	0.0159761	0.017556	0.0161141	0.0140586
GH1	GH1__Cardiometabolic	0.0753482	0.0786469	0.0453295	0.0393714	-0.0478619	-0.0469192
GHR	GHR__Inflammation_II	-0.0168179	-0.0195661	-0.0191818	-0.0111199	0.00635128	-8.6484e-05
GHRL	GHRL__Cardiometabolic	0.0828183	0.0832251	-0.00853102	-0.00590527	0.0113952	0.00998554
GIMAP7	GIMAP7__Inflammation_II	0.0170656	0.0241174	0.0123274	0.0238878	0.00542933	0.00840181
GLA	GLA__Inflammation_II	-0.0986715	-0.0934867	-0.0453821	-0.0313444	-0.035056	-0.0386194
GLB1	GLB1__Neurology	-0.0836118	-0.0787894	-0.00443631	-0.000376255	-0.0248958	-0.0377959
GLO1	GLO1__Cardiometabolic	-0.0103336	-0.0124351	0.0418864	0.0212066	-0.0309654	-0.0132343
GLOD4	GLOD4__Inflammation	0.0263645	0.0261332	0.0521409	0.0340592	-0.0115577	0.00354995
GLRX	GLRX__Cardiometabolic	-0.0290292	-0.0310691	-0.0162013	-0.0247563	-0.0267867	-0.0198732
GM2A	GM2A__Cardiometabolic_II	-0.0112247	-0.0108798	-0.0141729	-0.00767333	-0.0139729	-0.0159815
GMPR2	GMPR2__Inflammation_II	-0.0734724	-0.0680347	-0.0144579	-0.013242	-0.0450812	-0.0301932
GNAS	GNAS__Neurology_II	-0.00741101	-0.00171218	-0.0125123	-0.0070507	0.024497	0.0208937
GNLY	GNLY__Neurology	0.0434562	0.0451063	-0.00543235	-0.00944797	0.0255676	0.0217815
GNPDA1	GNPDA1__Cardiometabolic_II	-0.0270135	-0.0329829	0.0114964	-0.00981956	-0.0286885	-0.0146218
GNPDA2	GNPDA2__Inflammation_II	-0.0525595	-0.0490174	-0.00441072	-0.0136331	-0.0327206	-0.0142544
GOLM2	GOLM2__Neurology	-0.0583586	-0.0568793	-0.0312819	-0.0338929	-0.0317754	-0.0296741
GOT1	GOT1__Cardiometabolic_II	-0.0270374	-0.0295704	0.0243676	0.0230308	-0.00354923	-0.0072752
GP1BA	GP1BA__Cardiometabolic	0.0691016	0.0669534	0.0461046	0.0485133	0.0529106	0.0518988
GPC1	GPC1__Oncology	-0.105309	-0.10559	-0.0207345	-0.0222124	-0.0462461	-0.0508389
GPC5	GPC5__Neurology	-0.0606886	-0.0608466	-0.0184756	-0.0217482	-0.0267638	-0.0280635
GPHA2	GPHA2__Oncology_II	-0.0184601	-0.0170965	-0.0220294	-0.0211884	0.0262062	0.0172257
GPI	GPI__Inflammation_II	-0.0136066	-0.0118957	0.0297179	0.00710159	-0.00577379	0.0075554
GPIHBP1	GPIHBP1__Oncology_II	0.0193377	0.0198097	0.012043	0.00992806	0.0478054	0.0443653
GPNMB	GPNMB__Cardiometabolic	-0.00543432	-0.00927128	0.0394923	0.0391471	0.00886488	0.00878759
GPR158	GPR158__Neurology_II	-0.0830695	-0.0825316	0.0199495	0.0215621	-0.0100629	-0.010137
GPR37	GPR37__Cardiometabolic	-0.0254799	-0.0265761	-0.0351496	-0.0400921	-0.0356812	-0.0362123
GRHPR	GRHPR__Cardiometabolic_II	0.0259117	0.0290568	0.0187705	0.0217082	0.0612244	0.0618281
GRIK2	GRIK2__Neurology_II	-0.138672	-0.138012	-0.0147975	-0.0177094	-0.0374313	-0.0442732
GRN	GRN__Neurology	-0.00901815	-0.00864722	0.00660605	0.00516241	0.00334718	0.00118361
GRP	GRP__Cardiometabolic_II	-0.0167985	-0.0111557	-0.0394903	-0.0343348	0.021539	0.0133482
GRPEL1	GRPEL1__Oncology	0.0731897	0.0753606	0.0514529	0.0485839	0.00200458	0.00527642
GSN	GSN__Inflammation_II	0.0349525	0.0356608	0.0091586	0.0149528	0.0149865	0.0103993
GSR	GSR__Inflammation_II	-0.0061925	-0.00672581	0.0109245	-0.00992146	-0.012796	0.00233595
GSTA1	GSTA1__Cardiometabolic	-0.0162672	-0.0238841	-0.0185594	-0.0102091	0.0154955	0.0182657
GSTP1	GSTP1__Neurology	0.0572007	0.0575581	-0.0253474	-0.0280099	-0.00419574	0.00832569
GSTT2B	GSTT2B__Neurology_II	-0.0363081	-0.0363827	0.00422916	-0.00133612	0.00258951	0.0137432
GUCA2A	GUCA2A__Neurology	0.0822419	0.0784499	0.0294525	0.0362206	0.0290016	0.023794
GUSB	GUSB__Cardiometabolic	-0.0646547	-0.0646481	0.00669011	0.00529736	-0.0218374	-0.0278014
GZMA	GZMA__Inflammation	-0.0642752	-0.0628759	-0.043478	-0.0378199	0.00810611	0.00281518
GZMB	GZMB__Inflammation	0.0469471	0.0493338	-0.0099487	-0.00393459	0.0019083	-0.00164228
HARS1	HARS1__Neurology	0.0774811	0.0791458	0.0409216	0.0397267	0.0217206	0.0298259
HAVCR1	HAVCR1__Oncology	-0.0152218	-0.0221968	-0.00987863	-0.00737408	-0.0203691	-0.0162221
HAVCR2	HAVCR2__Neurology	-0.0202788	-0.0222395	-0.00577669	-0.00945114	0.0146006	0.0167795
HBEGF	HBEGF__Oncology	0.0576642	0.0601174	-0.0320287	-0.0295707	0.008031	0.0106382
HCG22	HCG22__Cardiometabolic_II	-0.0354287	-0.0334854	-0.0615723	-0.0489993	0.0110409	0.011268
HEG1	HEG1__Inflammation_II	-0.0474362	-0.0461807	-0.0473584	-0.046849	-0.0174437	-0.00926777
HEPH	HEPH__Cardiometabolic_II	-0.0633497	-0.0619081	-0.00819711	-0.00471331	-0.00468534	-0.00848294
HGF	HGF__Inflammation	-0.0055879	-0.00553858	0.0305178	0.0255088	-0.0178507	-0.0150557
HGFAC	HGFAC__Inflammation_II	0.0561631	0.0575824	-0.0274738	-0.0165565	-0.0114609	-0.0191253
HIP1R	HIP1R__Neurology_II	0.0100372	0.00811691	0.0237045	0.0158876	-0.00406859	-0.00488641
HLA-A	HLA-A__Neurology_II	0.011087	0.011157	0.0311085	0.0272865	0.0267318	0.0228533
HLA-DRA	HLA-DRA__Inflammation	-0.0238068	-0.0181768	-0.0185955	-0.0152857	0.0357836	0.0292499
HMCN2	HMCN2__Inflammation_II	0.0763035	0.0797651	0.0356418	0.0445625	-0.0126101	-0.00532373
HMOX1	HMOX1__Cardiometabolic	0.00911588	0.0125963	-0.0023814	0.00186777	0.0292292	0.0298876
HMOX2	HMOX2__Neurology	0.00200148	1.6529e-06	-0.00551405	-0.0199878	-0.032626	-0.0180912
HNMT	HNMT__Neurology	0.0421684	0.0401622	-0.0020619	-0.000782921	0.0280299	0.026086
HRC	HRC__Cardiometabolic_II	-0.080625	-0.0869984	-0.0498101	-0.0575146	-0.0172078	-0.018934
HRG	HRG__Inflammation_II	0.0479598	0.0455789	-0.00864011	0.000560537	0.0211991	0.0158023
HS6ST1	HS6ST1__Oncology	-0.0364257	-0.0397971	-0.00765152	-0.0111004	-0.0189559	-0.0228909
HS6ST2	HS6ST2__Inflammation_II	-0.0823838	-0.0843418	-0.0217133	-0.0269388	-0.0315963	-0.0316405
HSPA1A	HSPA1A__Inflammation	0.0403206	0.0438597	0.0358711	0.0294142	-0.000881487	0.01127
HSPA2	HSPA2__Oncology_II	-0.0349434	-0.0372738	-0.00510042	-0.0130114	0.0033641	0.00672793
HSPB1	HSPB1__Cardiometabolic	0.133496	0.137752	0.047093	0.0485071	0.03281	0.0349656
HSPB6	HSPB6__Oncology	0.106426	0.110253	0.0264056	0.025066	0.00393379	0.00547986
HSPG2	HSPG2__Cardiometabolic	0.0858677	0.0828903	0.0321095	0.0384351	0.0210284	0.0185872
HTRA2	HTRA2__Oncology	-0.0416337	-0.0415406	0.000643495	-0.00314552	-0.0324698	-0.0311835
HYAL1	HYAL1__Cardiometabolic	0.0106213	0.0133945	-1.95964e-05	0.00831158	-0.0206369	-0.027801
HYOU1	HYOU1__Cardiometabolic	-0.0415868	-0.0428483	-0.0180292	-0.0176149	-0.0281992	-0.0321427
ICAM1	ICAM1__Cardiometabolic	0.0302662	0.0280708	0.0283084	0.025791	0.017266	0.0187163
ICAM2	ICAM2__Cardiometabolic	-0.0202612	-0.0206834	-0.00807792	-0.0067672	0.000714247	-0.000102515
ICAM3	ICAM3__Cardiometabolic	0.0318053	0.0304786	0.00977489	0.0147833	0.00716003	0.00283053
ICAM5	ICAM5__Cardiometabolic	-0.108669	-0.110809	-0.019067	-0.0208583	-0.0490233	-0.046885
ICOSLG	ICOSLG__Oncology	-0.0761565	-0.0794955	-0.0516252	-0.0541939	-0.0360932	-0.0381637
IDS	IDS__Inflammation	-0.0941114	-0.0940304	-0.0166183	-0.0165519	-0.0184205	-0.0220121
IDUA	IDUA__Oncology	-0.0293987	-0.0260123	-0.0135231	-0.00851501	-0.0350887	-0.0433183
IFI30	IFI30__Oncology_II	-0.0248407	-0.0210901	0.036761	0.0468402	0.0193298	0.010587
IFNAR1	IFNAR1__Oncology_II	-0.0761188	-0.0740507	-0.0268682	-0.0362496	0.0150149	0.0127973
IFNGR1	IFNGR1__Inflammation	-0.0648825	-0.0640761	-0.027267	-0.0281904	-0.0192813	-0.0144996
IFNGR2	IFNGR2__Neurology	-0.125973	-0.1292	-0.0545364	-0.0638006	-0.0347559	-0.0300008
IFNLR1	IFNLR1__Inflammation	-0.12714	-0.131838	-0.0128474	-0.00781809	-0.0669945	-0.077326
IFNW1	IFNW1__Cardiometabolic_II	-0.0617552	-0.0619791	-0.0307685	-0.0336818	-0.0204283	-0.0131566
IGDCC4	IGDCC4__Cardiometabolic_II	0.00573263	0.00848356	0.00848157	0.00959505	-0.000410994	-0.000644603
IGF1R	IGF1R__Oncology	-0.0830788	-0.0864628	-0.0189998	-0.0316293	-0.0400122	-0.0312838
IGF2R	IGF2R__Neurology	-0.0473419	-0.0491578	-0.0334606	-0.0382937	-0.0241182	-0.0169327
IGFBP1	IGFBP1__Cardiometabolic	0.0333551	0.0318199	0.0151466	0.0127631	-0.0352662	-0.0351479
IGFBP2	IGFBP2__Cardiometabolic	0.0661994	0.0678023	-0.00815856	-0.00575169	0.0116575	0.00649553
IGFBP3	IGFBP3__Cardiometabolic	0.0361917	0.0363836	0.0247406	0.0259765	0.017692	0.0196574
IGFBP4	IGFBP4__Neurology	0.0422722	0.0425809	-0.0172061	-0.0116897	0.0120067	0.00821884
IGFBP6	IGFBP6__Cardiometabolic	0.0278088	0.024817	-0.0110301	-0.00481281	-0.00195131	-0.00781614
IGFBP7	IGFBP7__Cardiometabolic	0.0117031	0.0172003	0.0211727	0.034066	-0.0148665	-0.0217015
IGFBPL1	IGFBPL1__Cardiometabolic	-0.00304477	-0.00208463	0.018481	0.0182259	0.00514769	0.00229961
IGLC2	IGLC2__Inflammation_II	0.0948472	0.0944879	0.0307702	0.0407605	0.0586691	0.0507957
IGLON5	IGLON5__Oncology_II	-0.0335202	-0.0325978	0.00311409	0.00525708	0.022334	0.0198166
IGSF21	IGSF21__Cardiometabolic_II	-0.084244	-0.0869565	-0.0163146	-0.0206187	-0.00118311	-0.00247978
IGSF3	IGSF3__Oncology	-0.123502	-0.123486	-0.0358628	-0.0365467	-0.0623885	-0.0662287
IGSF8	IGSF8__Cardiometabolic	-0.00343855	-0.0089999	-0.018246	-0.0139733	-0.0384305	-0.0415025
IL10RB	IL10RB__Inflammation	0.0124056	0.0119978	0.0193015	0.0185491	0.028023	0.0290285
IL12A_IL12B	IL12A_IL12B__Oncology	-0.0652289	-0.0609392	-0.00812251	0.000433094	-0.00809668	-0.0152155
IL12B	IL12B__Inflammation	-0.0396264	-0.0415638	-0.0296249	-0.0221467	-0.00834796	-0.0136435
IL13RA1	IL13RA1__Oncology	-0.0206597	-0.0183729	0.000780433	-0.00356936	0.00188117	0.000547395
IL15	IL15__Inflammation	0.0346759	0.033539	0.011168	0.0117579	0.0208619	0.0200988
IL17D	IL17D__Inflammation	0.0291433	0.0315516	-0.019777	-0.0166641	-0.0151222	-0.0233659
IL17RA	IL17RA__Neurology	-0.0317272	-0.0317178	-0.0275147	-0.0283651	-0.038775	-0.0381414
IL17RB	IL17RB__Inflammation	-0.116813	-0.116157	-0.0255909	-0.0302417	-0.0659576	-0.068649
IL18	IL18__Inflammation	0.0457157	0.0413802	0.0464514	0.052528	0.0544085	0.0521296
IL18BP	IL18BP__Cardiometabolic	-0.0256549	-0.0284854	-0.00621125	-0.0108978	9.55387e-05	0.00190524
IL18R1	IL18R1__Inflammation	-0.0420907	-0.0437542	0.010368	0.00829335	-0.00252798	-0.013327
IL19	IL19__Cardiometabolic	-0.0400193	-0.0368969	-0.017957	-0.0107572	-0.0187779	-0.0263537
IL1R1	IL1R1__Neurology	0.0334291	0.0322771	0.00164284	0.00898882	0.011693	0.00841346
IL1R2	IL1R2__Inflammation	0.0501487	0.0458402	0.00927612	0.0176398	0.00254804	0.0020851
IL1RAP	IL1RAP__Neurology	0.0169756	0.0163598	0.0183897	0.0214901	-0.0370364	-0.0354467
IL1RL2	IL1RL2__Inflammation	-0.128734	-0.132858	-0.0291931	-0.0347683	-0.0252523	-0.0313522
IL1RN	IL1RN__Inflammation	0.12491	0.122242	0.0821788	0.0912501	0.0768339	0.0724653
IL22	IL22__Oncology_II	-0.0452975	-0.047593	0.0386434	0.0353029	-0.00467559	-0.00517773
IL2RA	IL2RA__Cardiometabolic	0.0249024	0.0229017	0.00323685	0.016301	0.0507401	0.0422804
IL34	IL34__Neurology	0.0057813	0.000459053	0.0129709	0.0176721	0.0351009	0.0297373
IL4R	IL4R__Inflammation	0.0230689	0.0288333	0.0235697	0.0283112	0.0156259	0.0196472
IL5RA	IL5RA__Inflammation	0.000743774	0.0025503	-0.0158059	-0.0121096	0.00754178	0.00671458
IL6	IL6__Cardiometabolic	0.0896782	0.064784	0.0331626	0.0277618	0.0752983	0.0713055
IL6	IL6__Inflammation	0.0675816	0.0700824	0.0244709	0.0438589	0.0661481	0.0508595
IL6	IL6__Neurology	0.0645082	0.0937787	0.0183431	0.0404705	0.0560384	0.0604796
IL6	IL6__Oncology	0.061674	0.066268	0.0169599	0.0339861	0.053653	0.0508922
IL6R	IL6R__Cardiometabolic	-0.051447	-0.0509152	-0.00690601	-0.0100598	0.0217322	0.0236809
IL6ST	IL6ST__Cardiometabolic	-0.0866229	-0.0908569	-0.0171052	-0.0198577	-0.0218985	-0.0205093
IL7R	IL7R__Neurology	0.00258849	0.00507353	-0.00249571	0.00292764	-0.0290093	-0.0297643
IMMT	IMMT__Oncology_II	-0.0259635	-0.0226913	0.00422809	-0.00684443	0.0277101	0.0355408
IMPA1	IMPA1__Neurology	-0.0458834	-0.0475523	-0.00086329	-0.014174	-0.0288239	-0.0186987
INHBB	INHBB__Inflammation_II	0.0180665	0.0201594	-0.0196934	-0.016814	-0.00459539	-0.00695145
INPP1	INPP1__Oncology	-0.00935653	-0.0109843	0.0218209	0.0085955	-0.0116878	-0.00125321
ISLR2	ISLR2__Neurology	-0.0697847	-0.0728857	-0.0342331	-0.0410474	-0.0403501	-0.0396338
ISM1	ISM1__Inflammation	0.00111293	-0.0023426	0.00183158	0.00658494	0.00139333	-0.00503127
ISM2	ISM2__Cardiometabolic_II	-0.057429	-0.0591289	-0.0054737	-0.00858085	-0.0418777	-0.0441142
ITGA5	ITGA5__Neurology	0.0133981	0.0166343	-0.00261171	0.0013557	0.0036683	0.00717304
ITGAM	ITGAM__Neurology	0.0304293	0.0323959	0.0377851	0.0139001	-0.00294755	0.0227951
ITGB1	ITGB1__Cardiometabolic	-0.01182	-0.0126232	0.00965684	0.00644664	-0.00384232	-0.00402364
ITGB2	ITGB2__Cardiometabolic	-0.00384307	-0.00328979	0.0370748	0.0194781	-0.00846352	0.00874898
ITGB5	ITGB5__Oncology	-0.0508854	-0.0537314	0.0116037	0.00990006	-0.0159691	-0.0229477
ITGBL1	ITGBL1__Cardiometabolic_II	0.0543134	0.0547218	0.052354	0.0554651	0.0288017	0.0260625
ITIH1	ITIH1__Inflammation_II	0.00873079	0.011351	-0.0168285	-0.0108462	0.0235419	0.0209241
ITIH4	ITIH4__Inflammation_II	0.0667022	0.0610793	0.028901	0.031719	0.0294813	0.0239001
ITIH5	ITIH5__Oncology_II	-0.0463739	-0.0440935	-0.0328212	-0.0329216	0.0139668	0.00813083
ITM2A	ITM2A__Inflammation	-0.0632171	-0.0675314	-0.0375172	-0.0384811	-0.0255492	-0.0297622
JAM2	JAM2__Neurology	-0.0778574	-0.0789474	-0.0204754	-0.0222553	-0.011466	-0.00918985
JAM3	JAM3__Inflammation_II	-0.0481313	-0.047361	-0.0504249	-0.0496547	-0.0314358	-0.0212771
KAZALD1	KAZALD1__Oncology	-0.0189403	-0.0185433	-0.0135495	-0.0100983	-0.0141704	-0.0190731
KCNC4	KCNC4__Neurology_II	-0.0861554	-0.0835098	-0.0378982	-0.0376293	0.00651657	0.00533595
KDR	KDR__Oncology	0.0734128	0.0709222	0.000750193	0.00393942	0.00521347	0.00059563
KHK	KHK__Cardiometabolic_II	-0.0332307	-0.0347517	0.038269	0.0255228	-0.0261535	-0.0152399
KIAA0319	KIAA0319__Neurology_II	-0.0705811	-0.0673976	-0.0195613	-0.0197332	0.013532	0.0100815
KIRREL2	KIRREL2__Neurology	-0.100681	-0.101272	-0.0293671	-0.03131	-0.0267419	-0.0289312
KIT	KIT__Cardiometabolic	-0.083319	-0.0865162	-0.0189375	-0.0235383	-0.00554373	-0.00792534
KITLG	KITLG__Cardiometabolic	-0.00317727	-0.00645175	0.00980493	0.0100545	-0.0130449	-0.0111577
KLK1	KLK1__Oncology	-0.00349629	-0.00606454	-0.00790866	-0.00457492	-0.0297346	-0.0318877
KLK10	KLK10__Oncology	-0.00103412	-0.00189196	-0.0305151	-0.0256451	-0.0111849	-0.0185728
KLK11	KLK11__Oncology	0.0124468	0.0143812	-0.0236152	-0.0128406	-0.0140796	-0.0178195
KLK13	KLK13__Oncology	-0.0691196	-0.0676915	-0.0387649	-0.0180092	0.000682584	-0.00921595
KLK15	KLK15__Oncology_II	-0.0772458	-0.0767342	0.00636976	0.00647445	-0.0208546	-0.0134169
KLK4	KLK4__Oncology	0.0493012	0.0517603	0.0287903	0.0330108	0.00720965	0.00979897
KLK6	KLK6__Oncology	0.0126171	0.0154593	0.0346654	0.038294	-0.011621	-0.0113804
KLK7	KLK7__Inflammation_II	-0.10503	-0.102222	-0.0539192	-0.0557642	-0.0704885	-0.0712375
KLK8	KLK8__Oncology	0.00568984	0.00260603	-0.0181684	-0.013248	0.0020678	-0.00531814
KLKB1	KLKB1__Inflammation_II	0.0489091	0.0471864	0.00437889	0.0118096	0.0256107	0.0209338
KLRB1	KLRB1__Inflammation	-0.0224349	-0.030141	0.00783132	0.0109263	0.0103995	0.00725323
KLRD1	KLRD1__Inflammation	-0.0222849	-0.0236269	-0.0118215	-0.0111254	-0.0283675	-0.0347651
KRT18	KRT18__Oncology	0.0378891	0.0346495	0.0185447	0.0204407	0.0301615	0.0233923
KYAT1	KYAT1__Cardiometabolic	-0.100721	-0.102624	-0.0109772	-0.0287848	-0.053918	-0.0418745
L1CAM	L1CAM__Oncology	-0.10754	-0.105989	-0.0192023	-0.0266254	-0.0743906	-0.0704902
L3HYPDH	L3HYPDH__Cardiometabolic_II	-0.00834937	-0.00918542	0.0334734	0.0232874	0.0199023	0.0276069
LACTB2	LACTB2__Cardiometabolic	0.0901394	0.0888867	0.0616891	0.0491771	0.0313382	0.0443337
LAIR1	LAIR1__Inflammation	-0.0241767	-0.0233789	-0.00747731	-0.0113176	0.00737073	0.0126643
LAIR2	LAIR2__Neurology	-0.00651512	-0.0114444	-0.0194057	-0.0272043	-0.0282457	-0.0252247
LAMA4	LAMA4__Inflammation	0.0429511	0.0414295	0.00841521	0.0148632	-0.00419155	-0.0104554
LAMB1	LAMB1__Cardiometabolic_II	0.0605147	0.0583713	-0.0202501	-0.01806	0.0185605	0.0224393
LAMP1	LAMP1__Cardiometabolic_II	-0.0865008	-0.0893998	-0.00915403	-0.0164623	-0.0237668	-0.0218524
LAMP2	LAMP2__Neurology	-0.11814	-0.117895	-0.020467	-0.0246937	-0.0459449	-0.0419535
LAYN	LAYN__Neurology	-0.0830164	-0.0852276	-0.0303511	-0.0340346	-0.0269013	-0.0235753
LBR	LBR__Neurology	0.114347	0.116399	0.0410654	0.0441753	0.0681161	0.0685255
LCAT	LCAT__Inflammation_II	-0.0561949	-0.0562573	-0.00738952	-0.00545074	0.0107042	0.00508988
LCN2	LCN2__Cardiometabolic	0.0971596	0.0960254	0.037414	0.0426774	0.0303685	0.0254641
LCP1	LCP1__Cardiometabolic_II	0.0666599	0.0664989	0.0314302	0.0365919	0.0399073	0.0374052
LDLR	LDLR__Cardiometabolic	-0.0161495	-0.0208076	-0.0193078	-0.0135365	0.0391689	0.033497
LECT2	LECT2__Cardiometabolic_II	0.0948599	0.0966029	0.0335818	0.0398004	0.0761387	0.0760266
LEFTY2	LEFTY2__Oncology	0.0493974	0.0559833	0.0259578	0.0280545	0.0254861	0.0224431
LEG1	LEG1__Inflammation_II	-0.0135501	-0.0124078	-0.0132652	-0.00521729	0.00786014	0.0119693
LEPR	LEPR__Cardiometabolic	0.00750326	0.00781462	0.00423766	0.00761825	-0.0384279	-0.0342412
LGALS1	LGALS1__Cardiometabolic	0.036245	0.0339851	-0.00405566	0.000634447	-0.00133036	-0.00338103
LGALS3	LGALS3__Cardiometabolic	0.0305121	0.0312023	0.0139186	0.0189874	-0.00910031	-0.0119171
LGALS3BP	LGALS3BP__Inflammation_II	0.00971525	0.0100714	-0.0127584	-0.00987615	0.0311411	0.027504
LGALS4	LGALS4__Inflammation	0.08704	0.0821481	0.027492	0.0404775	0.0323728	0.020114
LGALS7_LGALS7B	LGALS7_LGALS7B__Oncology	0.0472865	0.0463296	0.0285948	0.0367168	0.0160501	0.0197946
LGALS8	LGALS8__Neurology	-0.0738457	-0.0747615	-0.0237012	-0.0295208	-0.0382896	-0.0310123
LGALS9	LGALS9__Inflammation	0.0293679	0.029092	0.0298398	0.0343277	0.0164564	0.0165896
LGMN	LGMN__Inflammation	-0.00810365	-0.00709448	0.0017242	0.00877843	-0.0311007	-0.0385281
LHPP	LHPP__Inflammation	-0.0272153	-0.0272614	0.0175142	0.00364038	-0.0141317	-0.00394913
LIF	LIF__Neurology	0.0138687	0.00846548	-0.0128572	-0.00373112	-0.0132197	-0.0170623
LIFR	LIFR__Inflammation	-0.0467335	-0.0472833	-0.0180922	-0.0231726	-0.0495862	-0.0498311
LILRA2	LILRA2__Neurology	-0.0146078	-0.0102666	-0.0192063	-0.0223011	-0.0286938	-0.0122119
LILRA3	LILRA3__Cardiometabolic_II	0.012359	0.0088319	-0.0015283	0.00536244	0.0338177	0.0294522
LILRA5	LILRA5__Cardiometabolic	0.0829936	0.079754	0.0435587	0.0465292	0.066011	0.0655838
LILRA6	LILRA6__Cardiometabolic_II	0.053355	0.0506112	0.0321786	0.030133	0.0188176	0.0254052
LILRB1	LILRB1__Cardiometabolic	0.0116864	0.00810415	0.00951533	0.00342338	0.0179989	0.0212713
LILRB2	LILRB2__Cardiometabolic	0.0534912	0.0549164	0.0338087	0.0379223	0.042646	0.0465837
LILRB4	LILRB4__Inflammation	-0.00669143	-0.004768	0.00690111	-0.00265836	0.0176338	0.0256204
LILRB5	LILRB5__Cardiometabolic	0.042368	0.0465644	0.040046	0.0424507	-0.00185723	0.00781274
LIPF	LIPF__Cardiometabolic_II	-0.0173109	-0.012054	-0.00857194	0.00142649	0.0200141	0.0108372
LMOD1	LMOD1__Cardiometabolic_II	0.0848926	0.0855183	0.0361949	0.0342402	0.0241188	0.0219261
LMOD1	LMOD1__Inflammation_II	0.0827381	0.081954	0.0206033	0.019066	0.0156815	0.0184045
LMOD1	LMOD1__Neurology_II	0.0790215	0.0643745	0.0160832	0.0120171	0.0132791	0.0144446
LMOD1	LMOD1__Oncology_II	0.0610127	0.0839362	0.0114	0.0156948	0.00974952	0.0282021
LPA	LPA__Inflammation_II	0.0588591	0.0527806	0.0821487	0.0834208	0.0521295	0.0442495
LPL	LPL__Cardiometabolic	-0.0358162	-0.0410089	-0.00322033	-0.00783109	-0.00812259	-0.00556917
LPO	LPO__Neurology	-0.0728647	-0.0705725	-0.0218699	-0.0238258	-0.0236438	-0.0295112
LRFN2	LRFN2__Neurology_II	-0.091217	-0.0907787	-0.0428435	-0.0479759	-0.00755592	-0.00240118
LRG1	LRG1__Inflammation_II	0.0682066	0.0635234	0.0233758	0.0247154	0.0515299	0.045102
LRIG1	LRIG1__Oncology	-0.101385	-0.102873	-0.0168329	-0.0229057	-0.048	-0.0510743
LRP1	LRP1__Oncology	-0.0745019	-0.0754847	-0.00146557	-0.0141694	-0.0463409	-0.0406168
LRP11	LRP11__Cardiometabolic	-0.0889796	-0.0916729	-0.0298577	-0.0295692	-0.0396741	-0.041967
LRPAP1	LRPAP1__Neurology	-0.00645052	-0.0074474	-0.0194023	-0.0169761	-0.0188826	-0.0210973
LRRC25	LRRC25__Oncology	-0.00921301	-0.0134282	-0.00967579	-0.0121824	-0.0139316	-0.0133321
LRRN1	LRRN1__Inflammation	-0.0871345	-0.0908965	-0.0169541	-0.0255952	-0.0260582	-0.0235307
LRTM2	LRTM2__Neurology_II	-0.131444	-0.132743	-0.0342234	-0.033584	-0.0304007	-0.0342019
LTA	LTA__Inflammation	0.0411025	0.0396209	-0.0280881	-0.0237874	0.0183127	0.0181499
LTBP2	LTBP2__Cardiometabolic	0.142079	0.142655	0.0727939	0.0752247	0.0505643	0.0477394
LTBP3	LTBP3__Oncology	-0.040594	-0.040701	-0.0115947	-0.020568	-0.0069134	-0.00272663
LTBR	LTBR__Inflammation	-0.0105682	-0.0143159	0.00298925	0.002265	-0.0109502	-0.00737333
LUZP2	LUZP2__Oncology_II	-0.0274013	-0.0273329	0.00934988	0.00311281	0.021675	0.0256914
LY6D	LY6D__Inflammation	0.112776	0.105379	0.0249615	0.0273287	0.0359571	0.0303718
LY75	LY75__Inflammation	-0.0214571	-0.0185203	0.00101609	0.00330169	0.0111169	0.0114096
LY9	LY9__Inflammation	0.0307274	0.0286335	-0.00413959	0.00625611	0.0480415	0.0339792
LYPD3	LYPD3__Oncology	0.00925487	0.00487413	-0.0290562	-0.0204071	-0.00412623	-0.00991606
LYVE1	LYVE1__Inflammation_II	-0.0122209	-0.014707	-0.012287	-0.0121419	0.00866854	0.0065286
LYZL2	LYZL2__Oncology_II	-0.119768	-0.126968	-0.0410256	-0.047906	0.0106707	0.017035
M6PR	M6PR__Cardiometabolic_II	-0.087427	-0.094421	-0.0123845	-0.0281372	-0.0359234	-0.0306601
MAG	MAG__Neurology_II	0.01294	0.00945522	-0.00933719	-0.00565119	0.0426251	0.0433831
MAMDC2	MAMDC2__Cardiometabolic_II	0.0554384	0.0607113	0.0439988	0.0444058	0.0222	0.0227076
MAN1A2	MAN1A2__Cardiometabolic_II	-0.0884187	-0.0901406	-0.0288232	-0.0337511	-0.00288515	-0.00274375
MAN2B2	MAN2B2__Cardiometabolic_II	-0.0542294	-0.0554597	-0.0230212	-0.0259626	-0.0503226	-0.0499786
MANEAL	MANEAL__Oncology_II	-0.0758473	-0.0749188	-0.0179995	-0.0161193	-0.00705587	-0.00565286
MANF	MANF__Inflammation	-0.000738091	-0.000608953	0.00742295	0.00283912	0.00666979	0.0112235
MANSC1	MANSC1__Oncology	-0.0696949	-0.0715272	-0.025561	-0.0281845	-0.0297156	-0.0294421
MAP1LC3A	MAP1LC3A__Neurology_II	-0.0253951	-0.017202	-0.0235676	-0.0317353	-0.0160649	0.0029427
MAP2K1	MAP2K1__Oncology_II	0.0402916	0.0405235	0.0702755	0.0427087	0.00752727	0.0334944
MAPT	MAPT__Neurology	0.00267994	0.00227549	0.0402177	0.00577949	-0.0233933	0.00558473
MARCO	MARCO__Cardiometabolic	0.0289351	0.0240583	-0.0215925	-0.0168954	-0.0114375	-0.0159312
MARS1	MARS1__Inflammation_II	0.00668925	0.0100079	0.00515472	0.00215424	-0.0103464	0.00281329
MATN2	MATN2__Inflammation	0.0700014	0.0652115	0.00204956	0.0100516	-0.0245322	-0.0303441
MATN3	MATN3__Neurology	-0.000814229	0.00312724	0.000104434	0.00516495	-0.0192809	-0.0220436
MB	MB__Cardiometabolic	0.0409057	0.0434552	0.0212326	0.0204565	0.0688666	0.0707427
MBL2	MBL2__Inflammation_II	0.0998853	0.106046	0.0313763	0.0320751	0.0414213	0.0405532
MCAM	MCAM__Cardiometabolic	-0.0659977	-0.0670013	-0.0246254	-0.0263665	-0.0262029	-0.0255885
MCFD2	MCFD2__Cardiometabolic	-0.0152581	-0.0186019	-0.00950823	-0.0106705	-0.0326215	-0.0284209
MDGA1	MDGA1__Neurology	-0.087437	-0.0880507	-0.00540537	-0.00741905	-0.0340938	-0.040024
MDH1	MDH1__Inflammation_II	-0.0627974	-0.0664361	-0.00441569	-0.0316198	-0.0408316	-0.0253286
MDK	MDK__Oncology	-0.0200398	-0.0204035	-0.015636	-0.0134891	-0.0326303	-0.0341872
MEGF10	MEGF10__Inflammation	-0.0887187	-0.087808	-0.0187553	-0.0174293	-0.0531229	-0.0534223
MEGF11	MEGF11__Cardiometabolic_II	-0.0651304	-0.0656523	-0.0156777	-0.0158781	-0.0240136	-0.0288358
MEGF9	MEGF9__Cardiometabolic	-0.102912	-0.104611	-0.0311674	-0.0359205	-0.014968	-0.0126632
MELTF	MELTF__Cardiometabolic_II	-0.109423	-0.107007	-0.0252601	-0.0291629	-0.0383579	-0.035644
MENT	MENT__Inflammation_II	-0.0122044	-0.00972688	-0.00911501	-0.00217759	0.0138396	0.0157645
MEPE	MEPE__Inflammation	-0.0228415	-0.0198954	-0.0276898	-0.0158264	0.012398	0.00572111
MERTK	MERTK__Inflammation	-0.0495078	-0.0563246	-0.0219039	-0.0266158	-0.0250134	-0.0298708
MESD	MESD__Neurology	-0.0264423	-0.0244976	-0.0183438	-0.0183553	0.00736739	0.00662002
MET	MET__Cardiometabolic	-0.0995081	-0.102857	-0.0349635	-0.035592	-0.0350735	-0.0366054
METAP2	METAP2__Oncology	0.0138961	0.0113679	0.0384404	0.0267781	0.00493282	0.0141434
MFAP3	MFAP3__Cardiometabolic	-0.0245231	-0.0316413	0.0181971	0.0117208	-0.00656344	-0.0100097
MFAP4	MFAP4__Inflammation_II	-0.033338	-0.0342617	-0.0242213	-0.0271665	-0.0230235	-0.0201256
MFAP5	MFAP5__Cardiometabolic	0.0279854	0.0289127	-0.0140311	-0.00459821	0.0133129	0.00523444
MFGE8	MFGE8__Neurology	-0.162609	-0.162885	-0.0584089	-0.0629416	-0.0984617	-0.103436
MIA	MIA__Oncology	0.0375421	0.0332857	0.0158114	0.0192063	-0.0209188	-0.0214733
MICB_MICA	MICB_MICA__Inflammation	0.000974032	0.00488062	0.0306277	0.0285788	0.00945818	0.0112467
MIF	MIF__Neurology	0.000797162	0.00183138	0.0255091	0.00640349	-0.0223527	-0.00528084
MILR1	MILR1__Inflammation	0.0111379	0.0091558	0.0270114	0.020178	0.0117863	0.0174005
MITD1	MITD1__Neurology	-0.00478325	0.00112034	-0.00224747	0.00822823	0.0241554	0.0188238
MME	MME__Oncology	-0.0255633	-0.0291588	-0.00043849	0.00432682	-0.0480658	-0.0452904
MMP1	MMP1__Inflammation	0.138629	0.134935	0.048911	0.0576531	0.0889845	0.0866437
MMP10	MMP10__Inflammation	0.0626653	0.0602479	0.0598432	0.0438264	-0.0357682	-0.0212606
MMP12	MMP12__Oncology	0.215552	0.21981	0.156764	0.156627	0.14078	0.141345
MMP3	MMP3__Neurology	-0.0438151	-0.0421528	-0.00719382	-0.0129728	-0.0210247	-0.0164632
MMP7	MMP7__Cardiometabolic	0.10606	0.11009	0.0534306	0.0621373	0.045654	0.0438456
MMP8	MMP8__Neurology	0.134998	0.138579	0.0737756	0.0742097	0.0692272	0.0734421
MOCS2	MOCS2__Inflammation_II	-0.016651	-0.0149809	-0.0119654	-0.0127576	-0.0172064	-0.00379969
MOG	MOG__Oncology	0.00377294	0.00469868	0.0165316	0.0191968	-0.026045	-0.0318315
MRC1	MRC1__Inflammation_II	0.0362024	0.0333799	-0.00473731	-0.00935127	0.0345265	0.0352484
MSLN	MSLN__Oncology	-0.060318	-0.0591221	-0.00411567	-0.00293423	-0.0123781	-0.013532
MSMB	MSMB__Cardiometabolic	0.0554212	0.0504544	0.02585	0.0216471	0.0584133	0.0561231
MSR1	MSR1__Neurology	0.0826523	0.0833649	0.0293352	0.0353531	0.02912	0.02776
MSRA	MSRA__Oncology	0.0297133	0.0278211	0.00258554	0.00259383	-0.0268524	-0.0250245
MST1	MST1__Inflammation_II	0.0638846	0.0634626	0.00258162	0.00773509	0.031636	0.0237248
MSTN	MSTN__Cardiometabolic	-0.00504575	-0.00339748	-0.0222575	-0.0223573	-0.020684	-0.0218431
MXRA8	MXRA8__Inflammation_II	0.0192792	0.0215448	0.00553399	0.0138672	0.00797375	0.0150306
MYBPC1	MYBPC1__Cardiometabolic_II	0.0255907	0.0261348	-0.0110629	-0.0120239	0.0270793	0.0214853
MYDGF	MYDGF__Cardiometabolic_II	-0.0283239	-0.0289167	0.0142295	0.00731868	0.0180455	0.0232657
MYH9	MYH9__Cardiometabolic_II	0.0410365	0.0493553	0.0291125	0.0344386	0.0136785	0.0119125
MYL3	MYL3__Cardiometabolic_II	0.0558068	0.0587441	0.0102172	0.00660706	0.0308329	0.0302892
MYOC	MYOC__Neurology	-0.00936774	-0.00842324	-0.0440147	-0.0390558	-0.0135671	-0.0207315
MYOM3	MYOM3__Inflammation_II	0.0167381	0.0199865	-0.00610589	0.000684557	-0.0167041	-0.0133163
MZB1	MZB1__Inflammation	0.087217	0.090032	0.0363722	0.0497941	0.0336347	0.0216433
NAAA	NAAA__Neurology	-0.0300117	-0.0307	-0.00133843	-0.00081742	-0.0169424	-0.0194426
NADK	NADK__Cardiometabolic	0.0536761	0.0561515	0.0259251	0.0211705	-0.00937213	-0.00594821
NAGPA	NAGPA__Inflammation_II	-0.0525062	-0.0499622	-0.0370869	-0.0389844	-0.020267	-0.00693526
NBL1	NBL1__Oncology	0.019197	0.020728	0.0228077	0.0251598	-0.0142056	-0.0130026
NCAM1	NCAM1__Cardiometabolic	-0.0623005	-0.0637443	-0.00726404	-0.0120838	-0.0180259	-0.0169277
NCAM2	NCAM2__Neurology	-0.0507025	-0.049431	-0.0255259	-0.0275695	-0.0426152	-0.0384506
NCAN	NCAN__Neurology	0.0761664	0.0871496	0.0191721	0.0406256	0.0193031	0.0123573
NCR3LG1	NCR3LG1__Oncology_II	-0.101238	-0.100934	-0.0484849	-0.0479404	-0.00474391	-0.00735776
NCS1	NCS1__Oncology	-0.0582229	-0.0585963	-0.0216292	-0.0272954	-0.0302735	-0.0255085
NDRG1	NDRG1__Neurology	0.0178562	0.0170701	0.0165899	0.00883401	-0.00549085	-0.00231117
NDST1	NDST1__Oncology_II	-0.0407431	-0.0434983	-0.0247443	-0.0324937	0.0158416	0.018953
NECTIN1	NECTIN1__Inflammation_II	-0.094577	-0.0952288	-0.0230457	-0.0302423	-0.025735	-0.0229688
NECTIN2	NECTIN2__Cardiometabolic	-0.0121886	-0.0158421	-0.00735627	-0.00568908	-0.005508	-0.00462922
NECTIN4	NECTIN4__Oncology	0.110622	0.110255	0.089408	0.094502	0.105867	0.101065
NEFL	NEFL__Neurology	0.137648	0.139308	0.0936516	0.0780096	0.0352195	0.0444024
NELL1	NELL1__Oncology	-0.114398	-0.11575	-0.0266544	-0.0354261	-0.0581943	-0.0580434
NELL2	NELL2__Inflammation	0.103423	0.109707	0.0303115	0.0469212	0.0261874	0.0253529
NEO1	NEO1__Neurology_II	-0.0378258	-0.0384	-0.0147956	-0.0199495	-0.00217784	0.000345782
NFASC	NFASC__Inflammation	-0.07776	-0.076251	-0.0200825	-0.0139511	-0.0353141	-0.0381803
NGFR	NGFR__Cardiometabolic_II	-0.00174676	-0.00778851	0.0194693	0.0171438	0.0406116	0.0355881
NHLRC3	NHLRC3__Inflammation_II	-0.104463	-0.102953	-0.020303	-0.0157969	-0.0319773	-0.0290664
NID1	NID1__Cardiometabolic	0.0257689	0.0249532	0.0111942	0.0162081	-0.000813099	-0.00275828
NID2	NID2__Neurology	0.0171299	0.0166066	-0.0229656	-0.0095899	-0.0156221	-0.0231111
NIT1	NIT1__Cardiometabolic_II	0.0697341	0.0690979	0.0559384	0.0470295	0.0396791	0.0535526
NIT2	NIT2__Cardiometabolic_II	-0.019954	-0.0203607	0.0217909	0.0140493	0.0036468	0.0124751
NLGN1	NLGN1__Neurology_II	-0.0250995	-0.030762	-0.0141345	-0.0141907	-0.0106198	-0.00559761
NME3	NME3__Inflammation	-0.000761592	-0.00337955	-0.00375451	-0.0081244	0.00863254	0.0073135
NOMO1	NOMO1__Neurology	-0.0947541	-0.0947741	-0.0269824	-0.0260072	-0.0514896	-0.055227
NOS1	NOS1__Neurology	-0.011495	-0.0109651	0.00144298	-0.00573576	-0.0138862	-0.00670931
NOTCH1	NOTCH1__Cardiometabolic	-0.0751281	-0.0765009	-0.0240689	-0.0280468	-0.0183202	-0.0159817
NOTCH2	NOTCH2__Cardiometabolic_II	0.0217889	0.0295921	0.0239697	0.0232911	0.0362363	0.0420476
NOTCH3	NOTCH3__Cardiometabolic	-0.0386626	-0.0393334	0.00617621	0.0067148	-0.0212887	-0.021166
NPC2	NPC2__Cardiometabolic_II	-0.0156012	-0.0173503	-0.0060663	0.00054395	-0.00702482	-0.00740777
NPDC1	NPDC1__Cardiometabolic	-0.0528611	-0.0600279	-0.0192464	-0.0166577	-0.0579349	-0.0603156
NPPC	NPPC__Inflammation	-0.0628861	-0.0645203	0.00351964	-8.67308e-05	-0.0467664	-0.0396995
NPTN	NPTN__Oncology	-0.109641	-0.110597	-0.0400467	-0.0528488	-0.0462257	-0.0414659
NPTX1	NPTX1__Neurology	-0.13579	-0.135835	-0.0488533	-0.0477096	-0.070673	-0.0760658
NPTX2	NPTX2__Cardiometabolic_II	-0.150681	-0.154374	-0.0703922	-0.0629085	-0.05521	-0.0656206
NPTXR	NPTXR__Cardiometabolic	0.116641	0.116906	0.0621811	0.0606739	0.0134997	0.0290212
NPY	NPY__Oncology	-0.0854776	-0.0892868	-0.0279923	-0.0236114	-0.025636	-0.0326331
NRCAM	NRCAM__Cardiometabolic	0.0191939	0.0142654	0.0043795	0.00867954	-0.00788032	-0.00352913
NRGN	NRGN__Inflammation_II	-0.0690108	-0.0710796	-0.00644563	-0.0360118	-0.0419876	-0.0181318
NRP1	NRP1__Cardiometabolic	-0.0150186	-0.0212121	-0.0149287	-0.0153249	-0.0103215	-0.011077
NRP2	NRP2__Neurology	-0.00799475	-0.0109214	-0.0165512	-0.0144505	-0.00727462	-0.00730262
NRXN3	NRXN3__Neurology_II	-0.109794	-0.107795	-0.0515575	-0.0473459	-0.0423772	-0.0434573
NSFL1C	NSFL1C__Neurology	0.0472853	0.0447225	0.0339577	0.0132278	-0.00327417	0.0145882
NT5C	NT5C__Cardiometabolic_II	0.0302318	0.0311923	0.0581357	0.0522587	0.0198547	0.0256916
NT5C1A	NT5C1A__Neurology_II	0.0888763	0.0936229	0.0362499	0.033138	0.0569768	0.0607406
NT5E	NT5E__Oncology	-0.100477	-0.101222	-0.00274415	-0.00147668	-0.0475176	-0.0507876
NTRK2	NTRK2__Cardiometabolic	-0.106937	-0.111818	-0.0251213	-0.0319136	-0.0371219	-0.0301617
NTRK3	NTRK3__Neurology	-0.104605	-0.107692	-0.0378208	-0.0404284	-0.0338113	-0.033668
NUCB2	NUCB2__Oncology	-0.0159919	-0.0153539	-0.0238958	-0.022526	-0.0118993	-0.0142893
NUDC	NUDC__Inflammation	0.0746725	0.0796601	0.0200948	0.015679	0.0100307	0.0210225
NUDT5	NUDT5__Neurology	-0.0335553	-0.0333901	-0.0158456	-0.0258467	-0.0280807	-0.0198162
NXPH1	NXPH1__Neurology	-0.0559516	-0.0565444	-0.0111364	-0.0127757	-0.0227272	-0.0257993
NXPH3	NXPH3__Inflammation_II	0.0112207	0.0130652	0.00305505	0.00158821	-0.000250497	0.000287924
OBP2B	OBP2B__Neurology	-0.048992	-0.0488082	-0.0193238	-0.0190883	-0.0356687	-0.0383841
OCLN	OCLN__Neurology_II	-0.0249242	-0.0268618	0.0177684	0.0214661	0.0255194	0.0258614
OGFR	OGFR__Oncology	0.0389209	0.0402857	0.0591115	0.0471114	0.0114896	0.0317017
OGN	OGN__Neurology	-0.0155874	-0.0149219	-0.0384102	-0.028958	-0.00410739	-0.00933729
OLFM4	OLFM4__Inflammation_II	0.0510634	0.0502827	0.0422531	0.0475286	0.00435549	0.00688265
OLR1	OLR1__Cardiometabolic	-0.0585467	-0.0604922	0.0119213	0.0025299	-0.021595	-0.0101643
OMD	OMD__Inflammation	0.0089176	0.00967508	-0.00145363	0.0106119	-0.0348058	-0.039244
OMG	OMG__Oncology	-0.0158189	-0.0144911	0.0279181	0.0331854	-0.0443203	-0.040274
OMP	OMP__Neurology_II	0.0495504	0.0460942	0.0403617	0.0338161	0.00524831	0.0157882
ORM1	ORM1__Inflammation_II	0.0420507	0.0392777	0.00105878	0.00445017	0.0507107	0.0483443
OSCAR	OSCAR__Inflammation	0.0233163	0.0254394	0.0190341	0.0227276	-0.00567288	-0.00456165
OSMR	OSMR__Cardiometabolic	-0.00101816	-0.0043095	-0.0203937	-0.0204867	0.0114892	0.00687951
OXCT1	OXCT1__Cardiometabolic_II	-0.0170504	-0.0214456	0.00471301	-0.0122156	-0.0017404	0.0144169
OXT	OXT__Neurology	0.0827341	0.0853743	0.00667686	0.0100411	0.0289044	0.0277403
P4HB	P4HB__Oncology	-0.025452	-0.0252962	-0.0105545	-0.0121719	-0.0151028	-0.0149032
PADI2	PADI2__Inflammation	0.0322089	0.03716	-0.00380001	-0.00105491	-0.0105006	-0.00908855
PAG1	PAG1__Cardiometabolic	-0.0257281	-0.0257006	0.026423	0.0231778	-0.0416543	-0.0383244
PALM	PALM__Oncology_II	-0.0826475	-0.0843874	-0.0267365	-0.0362415	-0.00418234	-0.00050538
PALM2	PALM2__Neurology_II	0.129169	0.131018	0.0736967	0.0670341	0.0566529	0.0666538
PAM	PAM__Cardiometabolic	-0.116751	-0.120358	-0.0321862	-0.033943	-0.0288248	-0.0331918
PAMR1	PAMR1__Neurology	0.021525	0.0259392	-0.0207508	-0.0133474	-0.0149097	-0.0209906
PAPPA	PAPPA__Inflammation	0.0484767	0.0433248	0.00708671	0.00840442	0.000605502	-0.00219704
PARK7	PARK7__Neurology	-0.00803656	-0.00860029	0.0139798	0.00134516	-0.0105738	-6.77169e-05
PAXX	PAXX__Inflammation_II	0.00922959	0.012662	-0.0090155	-0.0027944	0.00998062	0.0134343
PBXIP1	PBXIP1__Oncology_II	0.00896153	0.0117178	-0.0167345	-0.0157248	0.0276043	0.0247074
PCBD1	PCBD1__Inflammation_II	0.0633947	0.0686132	0.0281012	0.0260623	0.0087029	0.0276916
PCDH1	PCDH1__Inflammation	-0.0646192	-0.0648976	-0.0257079	-0.0232067	-0.0344615	-0.0356698
PCDH12	PCDH12__Neurology_II	-0.0220094	-0.0211196	0.0112412	0.0154225	-0.00140883	-0.00278089
PCDH17	PCDH17__Cardiometabolic	-0.10871	-0.111198	-0.0125315	-0.013724	-0.0515321	-0.051597
PCDH7	PCDH7__Oncology_II	-0.100451	-0.104676	-0.0496593	-0.0522633	-0.0175186	-0.0208799
PCDH9	PCDH9__Oncology_II	-0.114963	-0.114384	-0.0112144	-0.0169107	-0.0287723	-0.0297604
PCDHB15	PCDHB15__Oncology_II	-0.0330877	-0.0375446	-0.00710825	-0.00441023	0.043693	0.0419814
PCOLCE	PCOLCE__Cardiometabolic	0.028536	0.0264666	-0.00526016	-0.000872251	0.00838567	0.00446274
PCSK9	PCSK9__Cardiometabolic	-0.0130489	-0.0145393	0.0016892	0.00199214	0.0131481	0.00719417
PDCD1LG2	PDCD1LG2__Oncology	-0.0130021	-0.0111122	0.00354436	0.00491054	0.00412422	0.00871746
PDCD5	PDCD5__Neurology	0.0442768	0.0448708	0.0115652	5.42593e-06	-0.0220519	-0.0123753
PDCD6	PDCD6__Cardiometabolic	0.0344875	0.0367397	-0.00730509	-0.00532743	-0.0353681	-0.026091
PDGFA	PDGFA__Cardiometabolic	0.0219546	0.0206133	-0.0142939	-0.0134621	0.00768635	0.00767481
PDGFRA	PDGFRA__Cardiometabolic	-0.07953	-0.0841657	-0.0157987	-0.0172784	-0.0325744	-0.0324232
PDGFRB	PDGFRB__Cardiometabolic	-0.0364155	-0.0388882	0.00170849	-0.00130595	-0.0139294	-0.0136004
PDIA3	PDIA3__Inflammation_II	-0.0143584	-0.0121124	-0.0343732	-0.0304814	0.00883289	0.0110463
PDIA4	PDIA4__Cardiometabolic_II	-0.0558865	-0.0546974	-0.0126434	-0.0164013	0.004815	0.00816944
PDLIM7	PDLIM7__Inflammation	0.17823	0.177749	0.0819039	0.0822299	0.0867076	0.0905123
PEAR1	PEAR1__Cardiometabolic	0.00918273	0.00624557	0.0185186	0.0232464	0.0116301	0.00920627
PEBP1	PEBP1__Neurology	-0.0341292	-0.0343796	0.00109872	-0.0122883	-0.0155646	-0.00322659
PECAM1	PECAM1__Neurology	-0.0304104	-0.0303896	-0.00944666	-0.00956309	-0.0115965	-0.00947012
PENK	PENK__Inflammation_II	-0.0424356	-0.0472238	0.0150911	0.0127851	-0.0532831	-0.0504988
PEPD	PEPD__Inflammation_II	0.0377346	0.0364631	-0.00793354	-0.00454169	0.0151103	0.0132447
PGA4	PGA4__Inflammation_II	0.042901	0.0433856	0.0153834	0.0159024	0.0093263	0.00608986
PGF	PGF__Inflammation	0.129024	0.131856	0.0441818	0.0527567	0.0705346	0.064746
PGLYRP1	PGLYRP1__Cardiometabolic	0.0847336	0.0919831	-0.00400103	0.011825	0.0261772	0.0180219
PGLYRP2	PGLYRP2__Inflammation_II	0.0305336	0.0290065	-0.00359986	0.00528799	0.0114149	0.00258615
PHOSPHO1	PHOSPHO1__Neurology	0.0491667	0.0517867	0.0207217	0.0158099	-0.0116734	0.000774894
PHYKPL	PHYKPL__Inflammation_II	0.0565079	0.0615422	0.0651929	0.0694378	0.00972984	0.0285759
PI16	PI16__Inflammation_II	0.06723	0.0653629	0.0230991	0.0246689	0.0233741	0.0211697
PI3	PI3__Cardiometabolic	0.122593	0.118105	0.0647635	0.069117	0.0715695	0.0695877
PIGR	PIGR__Neurology	-0.0102674	-0.00924604	-0.0042382	-0.0127234	-0.00400172	0.00931668
PIK3IP1	PIK3IP1__Neurology	-0.0436015	-0.040652	-0.028694	-0.0234316	-0.0282886	-0.0257777
PILRA	PILRA__Neurology	0.0160844	0.0149828	0.00077516	0.000668246	0.00611403	0.00855406
PILRB	PILRB__Cardiometabolic	0.00782615	0.00182017	0.0159483	0.0154522	-0.00119443	0.00166738
PKD1	PKD1__Cardiometabolic_II	-0.0239081	-0.0249532	4.97618e-05	0.000443988	0.00781411	0.00673039
PLA2G15	PLA2G15__Oncology	-0.0972812	-0.0980613	-0.0171311	-0.0189888	-0.0363115	-0.042908
PLA2G1B	PLA2G1B__Cardiometabolic	0.0480948	0.0502721	0.0298583	0.0272112	-0.00823985	-0.0116003
PLA2G7	PLA2G7__Neurology	-0.0296401	-0.0296481	0.012437	0.0171184	-0.0207669	-0.0127546
PLAT	PLAT__Cardiometabolic	-0.0512165	-0.0513739	-0.018422	-0.0150378	-0.0331563	-0.040523
PLAU	PLAU__Neurology	-0.0311246	-0.0290992	0.00988643	0.00356536	-0.0212965	-0.0158895
PLAUR	PLAUR__Inflammation	-0.0256296	-0.0262955	0.0103451	0.00310997	-0.00582781	0.000404241
PLG	PLG__Inflammation_II	0.0532532	0.0511684	-0.00360872	0.00367093	0.0066367	0.00242231
PLIN3	PLIN3__Cardiometabolic	0.0507195	0.0462947	0.0164661	0.0165757	-0.00859699	-0.0049972
PLPBP	PLPBP__Cardiometabolic	0.0221299	0.0236298	0.0384031	0.0248568	-0.0250606	-0.0106048
PLSCR3	PLSCR3__Neurology_II	0.0439931	0.0452011	0.0104772	0.00700486	0.0368335	0.0415835
PLTP	PLTP__Cardiometabolic	0.0560678	0.0532679	0.00602066	0.00968932	0.00764223	0.00508776
PLXDC1	PLXDC1__Oncology	-0.0922197	-0.0919455	-0.0747812	-0.0811907	-0.0267367	-0.0266001
PLXDC2	PLXDC2__Neurology_II	-0.00658169	-0.0133309	-0.0161089	-0.016005	0.0242811	0.0262782
PLXNA4	PLXNA4__Inflammation	-0.140669	-0.142765	-0.0357522	-0.0383721	-0.0633305	-0.0645245
PLXNB2	PLXNB2__Cardiometabolic	-0.012658	-0.0118507	-0.00849731	-0.00828979	-0.0196189	-0.0235908
PLXNB3	PLXNB3__Cardiometabolic	-0.0547171	-0.0563872	-0.018089	-0.0190806	-0.0388709	-0.0388298
PMCH	PMCH__Cardiometabolic_II	-0.0194403	-0.0167573	-0.0165911	-0.0140737	-0.00263696	-0.0101613
PNLIP	PNLIP__Inflammation_II	0.0270279	0.0316985	0.00656228	0.00344941	0.00196171	0.000672758
PNLIPRP2	PNLIPRP2__Inflammation	0.0263755	0.0267717	0.00405521	0.00167457	-0.0135349	-0.0146016
PODXL	PODXL__Oncology	-0.0712502	-0.0711501	-0.0264463	-0.0342912	-0.0169331	-0.00514925
PODXL2	PODXL2__Oncology	-0.0548594	-0.051386	0.0123876	0.00983181	-0.0265818	-0.0291996
POLR2F	POLR2F__Oncology	0.0525023	0.0526233	0.0324359	0.0276644	0.0467377	0.0519646
POMC	POMC__Cardiometabolic_II	-0.044141	-0.039541	-0.0347296	-0.0309394	0.0137346	0.00204843
PON1	PON1__Inflammation_II	0.0298358	0.0272969	0.0203189	0.0301447	-0.0108054	-0.0158691
PON3	PON3__Inflammation	0.0379931	0.0372458	-0.0164737	-0.0124068	-0.0200217	-0.0237684
POSTN	POSTN__Cardiometabolic_II	0.134388	0.137047	0.084709	0.0889258	0.089607	0.0841253
PPBP	PPBP__Inflammation_II	0.0909772	0.0900368	0.0592066	0.0622914	0.0611231	0.0613358
PPCDC	PPCDC__Neurology	0.0512235	0.0506478	0.0357104	0.0312557	0.00372035	0.0100993
PPIB	PPIB__Cardiometabolic	-0.0136068	-0.0111324	-0.012106	-0.0129365	-0.00902081	-0.00844584
PPP1R2	PPP1R2__Cardiometabolic	0.0444565	0.0454971	0.0253525	0.0140681	-0.00321454	0.0113977
PPP3R1	PPP3R1__Neurology	-0.0347042	-0.0337919	-0.00160009	-0.0199295	-0.0582118	-0.0399416
PRAP1	PRAP1__Cardiometabolic_II	0.0213767	0.0259695	-0.0220171	-0.00931021	0.0465264	0.0376972
PRCP	PRCP__Cardiometabolic	-0.120837	-0.124349	-0.0237145	-0.0204753	-0.036051	-0.0469523
PRDX1	PRDX1__Neurology	0.00878604	0.0141748	0.00716385	-0.00237238	-0.0205443	-0.0107758
PRELP	PRELP__Inflammation	0.0463556	0.0454576	0.0110425	0.0209239	-0.00378537	-0.0100047
PRG2	PRG2__Cardiometabolic_II	0.038706	0.0374083	0.0238832	0.0307523	0.0572415	0.0477697
PRG3	PRG3__Cardiometabolic_II	0.0113387	0.00987758	-0.00942814	-0.00336556	0.0439315	0.0308329
PRKAR1A	PRKAR1A__Cardiometabolic	0.0292891	0.0324786	0.0286058	0.0190556	-0.0101501	-0.00239578
PRKAR2A	PRKAR2A__Neurology_II	-0.0116239	-0.00972496	0.00241825	0.00412102	0.012717	0.0133999
PRL	PRL__Neurology	0.0392773	0.0450797	-0.0442321	-0.0345443	-0.00955977	-0.0190436
PRND	PRND__Neurology_II	0.00727155	0.00857015	-0.011006	-0.0116122	0.0159749	0.00895123
PROC	PROC__Cardiometabolic	0.00604443	0.00520143	0.0156903	0.0218876	-0.010787	-0.0122199
PROS1	PROS1__Inflammation_II	0.0439157	0.0466608	0.00118373	0.00905311	0.0205909	0.0168173
PRRT3	PRRT3__Cardiometabolic_II	-0.0833783	-0.0863758	-0.0181209	-0.028374	-0.0128266	-0.0110366
PRSS2	PRSS2__Cardiometabolic	0.04901	0.0512556	0.0211415	0.0215809	0.00139482	-0.00272887
PRSS22	PRSS22__Inflammation_II	-0.0709566	-0.075074	-0.0155693	-0.0175709	-0.0283462	-0.0333121
PRSS27	PRSS27__Cardiometabolic	-0.0715711	-0.0737013	-0.0215376	-0.0217893	-0.0208535	-0.023809
PRSS53	PRSS53__Neurology_II	-0.0519881	-0.0515686	-0.0364426	-0.0418315	0.0263964	0.0254266
PRSS8	PRSS8__Inflammation	-0.0635515	-0.062779	-0.000789764	0.00105646	-0.0385171	-0.0375976
PRTG	PRTG__Oncology	-0.0275104	-0.0288016	-0.0132473	-0.0127216	-0.0150983	-0.0185535
PRTN3	PRTN3__Cardiometabolic	0.0500758	0.0443114	-0.0133412	-0.0130964	0.01399	0.0165177
PSAP	PSAP__Cardiometabolic_II	-0.00172621	-0.00178033	-0.0117669	-0.00707426	0.00581665	0.00646829
PSME1	PSME1__Neurology	0.000298799	0.00087684	-0.00607874	-0.00157343	0.0330309	0.0339596
PSME2	PSME2__Neurology	0.0722346	0.0744543	0.0395533	0.0477483	0.0257615	0.0257106
PSMG3	PSMG3__Inflammation	-0.0280466	-0.0276596	0.0311701	0.0348995	-0.0298888	-0.0271101
PTGDS	PTGDS__Cardiometabolic	0.0269286	0.026275	0.00576403	0.0127733	-0.0134107	-0.0123387
PTGR1	PTGR1__Cardiometabolic_II	-0.00312236	-0.00412194	-0.0653396	-0.0557319	0.0318241	0.0248102
PTH1R	PTH1R__Inflammation	-0.0452132	-0.0482913	-0.0208448	-0.0224227	0.00446763	0.00768307
PTN	PTN__Cardiometabolic	-0.0323642	-0.0332894	0.0341134	0.0337878	-0.00223835	-0.00643413
PTP4A3	PTP4A3__Inflammation_II	-0.0664458	-0.0654931	-0.0218925	-0.0287382	-0.0232572	-0.0209343
PTPRB	PTPRB__Cardiometabolic_II	-0.0554812	-0.0602026	-0.00126844	-0.00664302	0.0199345	0.00789584
PTPRC	PTPRC__Cardiometabolic_II	0.0124332	0.0126242	0.00194227	0.00104674	0.0194438	0.0223435
PTPRF	PTPRF__Cardiometabolic	-0.0557606	-0.0567117	-0.0244537	-0.0285644	-0.0345126	-0.0331356
PTPRK	PTPRK__Oncology_II	-0.123137	-0.122004	0.0187147	0.0105223	-0.0219192	-0.0230677
PTPRN2	PTPRN2__Neurology	-0.110858	-0.114118	-0.0389643	-0.0421072	-0.0291958	-0.027883
PTPRR	PTPRR__Neurology_II	-0.0363201	-0.0348477	-0.00578619	-0.00501392	0.00842005	0.00648776
PTPRS	PTPRS__Cardiometabolic	-0.0629215	-0.0655948	-0.0228407	-0.0275606	-0.0180904	-0.0155752
PTPRZ1	PTPRZ1__Cardiometabolic_II	-0.0679619	-0.0643718	0.0138368	0.00863758	-0.0195839	-0.0178053
PTS	PTS__Neurology	-0.0404655	-0.0416938	0.00294271	0.0019104	-0.0133048	-0.00953713
PVALB	PVALB__Oncology	-0.0270075	-0.025725	-0.000434073	-0.00316291	-0.00183327	0.0026243
PVR	PVR__Neurology	-0.0787023	-0.0799568	-0.0258974	-0.0294552	-0.0217306	-0.0221571
PYDC1	PYDC1__Cardiometabolic_II	0.00317879	-0.00160077	0.0163275	0.000735005	0.0148475	0.0238053
PZP	PZP__Inflammation_II	0.0545302	0.0486468	0.0581497	0.056862	0.0545417	0.053589
QDPR	QDPR__Cardiometabolic	-0.0921215	-0.0977624	0.00665765	-0.00455141	-0.0469702	-0.0381097
QPCT	QPCT__Cardiometabolic	-0.126303	-0.126448	-0.030786	-0.0288054	-0.0307799	-0.0267452
QSOX1	QSOX1__Inflammation_II	-0.00394926	-0.00323534	-0.00626079	0.000904348	0.00422821	0.000337221
RARRES2	RARRES2__Cardiometabolic	0.0252341	0.0245671	-0.0180209	-0.013718	-0.000336936	-0.00654563
RBFOX3	RBFOX3__Neurology_II	-0.0243531	-0.0223065	0.0578072	0.0401572	-0.0012585	0.0156686
RBKS	RBKS__Neurology	-0.064501	-0.0618273	0.0183576	0.00776358	-0.0358077	-0.0297139
RBP1	RBP1__Neurology_II	-0.018644	-0.0159861	-0.0294481	-0.0312179	-0.000772259	0.00196063
REG1A	REG1A__Cardiometabolic	0.104917	0.0998335	0.0404053	0.0488179	0.0458119	0.0411232
REG1B	REG1B__Cardiometabolic	0.0780279	0.0743925	0.0338199	0.0422253	0.0310673	0.0256355
REG3A	REG3A__Cardiometabolic	0.11832	0.115731	0.032141	0.0385935	0.0466816	0.0375668
REG4	REG4__Inflammation	0.117636	0.113533	0.0304243	0.0390726	0.04672	0.0339012
RELT	RELT__Neurology	-0.0400319	-0.0419901	-0.0267101	-0.0289442	-0.0143528	-0.0136917
REN	REN__Cardiometabolic	-0.00888993	-0.0118298	-0.0439447	-0.0342402	0.0329361	0.0254807
RET	RET__Oncology	-0.0862412	-0.0853918	-0.0453329	-0.0486384	-0.0287599	-0.0294556
RETN	RETN__Cardiometabolic	0.0648467	0.0686809	-0.00803363	-0.00891481	0.0217885	0.0222891
RGMA	RGMA__Neurology	-0.0635001	-0.0613132	-0.0261154	-0.027836	-0.0567651	-0.0552636
RGMB	RGMB__Neurology	-0.085364	-0.0852086	-0.0310285	-0.0301057	-0.0410839	-0.0440553
RHOC	RHOC__Neurology	0.123457	0.126456	0.0765606	0.0809575	0.0305646	0.0324823
RIDA	RIDA__Inflammation_II	-0.0599251	-0.0587608	-0.0204853	-0.0232992	-0.0255843	-0.0171765
RLN2	RLN2__Inflammation_II	-0.00979821	-0.00951238	-0.0378899	-0.0305981	0.00390566	-0.00241655
RNASE1	RNASE1__Inflammation_II	-0.00230385	-0.00407773	0.0219242	0.0230646	-0.0291874	-0.0290071
RNASE10	RNASE10__Cardiometabolic_II	0.0302455	0.0299947	0.00122046	-0.00216224	0.0064244	0.00588835
RNASE3	RNASE3__Cardiometabolic	0.0421404	0.0412208	0.0333736	0.0336949	0.0404812	0.0368119
RNASE4	RNASE4__Inflammation_II	0.033153	0.0343588	-0.00247488	0.00320313	0.0170232	0.0151118
RNASE6	RNASE6__Inflammation_II	0.0117595	0.00904596	-0.0119602	-0.0161572	0.0162809	0.0147794
RNASET2	RNASET2__Cardiometabolic	-0.0672557	-0.0678071	-0.0177439	-0.0231202	-0.0132429	-0.0174398
RNF149	RNF149__Cardiometabolic_II	-0.045834	-0.0492194	-0.00936814	-0.0174703	-0.00506344	-0.00256913
RNF5	RNF5__Cardiometabolic_II	-0.0630311	-0.067392	-0.013269	-0.0323045	-0.0137299	-0.00350516
ROBO1	ROBO1__Inflammation	-0.0710643	-0.0710401	-0.0201137	-0.0176595	-0.0470187	-0.0484846
ROBO2	ROBO2__Neurology	-0.107686	-0.108604	-0.0453119	-0.0464745	-0.0506836	-0.0518905
ROR1	ROR1__Cardiometabolic	-0.0676135	-0.0694678	-0.020962	-0.0191116	-0.0203111	-0.0228392
RSPO1	RSPO1__Neurology	-0.0566665	-0.0538896	-0.00231606	0.00326196	-0.00565981	-0.00982666
RSPO3	RSPO3__Oncology	-0.0726792	-0.073888	-0.00767945	-0.018475	-0.0260899	-0.0170846
RTBDN	RTBDN__Oncology	-0.0576207	-0.05601	-0.0332389	-0.0282771	-0.0314584	-0.0370306
RTN4R	RTN4R__Oncology	-0.193227	-0.194374	-0.0407033	-0.0465434	-0.0562397	-0.0600828
RWDD1	RWDD1__Neurology	0.065487	0.0656494	0.0552523	0.0448507	-0.0125738	-0.000460387
S100A11	S100A11__Cardiometabolic	0.110368	0.110548	0.0434267	0.052351	0.0274998	0.0295015
S100A13	S100A13__Inflammation_II	0.0318744	0.0319608	0.0503534	0.0412164	0.00916927	0.0148534
S100A4	S100A4__Oncology	0.165578	0.165051	0.0605707	0.0603525	0.0462688	0.050833
SAA4	SAA4__Inflammation_II	0.0251958	0.0208959	-0.0203383	-0.0180703	0.00808521	0.00110602
SBSN	SBSN__Cardiometabolic_II	0.0485625	0.048746	0.0143172	0.0203831	0.0072879	-0.000285579
SCAMP3	SCAMP3__Oncology	-0.0547103	-0.058528	-0.0125421	-0.0226499	-0.0323432	-0.0240941
SCARA5	SCARA5__Neurology	0.00220193	0.00330654	-0.0389175	-0.034153	0.00623545	-0.000468144
SCARB2	SCARB2__Neurology	-0.015215	-0.0146781	0.00105898	-0.00333704	0.00439694	0.00835696
SCARF1	SCARF1__Cardiometabolic	-0.042098	-0.0477225	-0.00600784	-0.00798371	0.0111365	0.0135934
SCARF2	SCARF2__Neurology	0.0605296	0.0590031	0.0232507	0.0266469	0.018287	0.0198459
SCG2	SCG2__Oncology	-0.0535556	-0.0577152	-0.030262	-0.0281822	-0.0424209	-0.0489217
SCG3	SCG3__Inflammation	0.067374	0.0712168	0.00110963	0.0194306	-0.0185788	-0.024168
SCGB1A1	SCGB1A1__Inflammation	0.0621693	0.0695012	0.0317371	0.0415876	0.0411639	0.0361528
SCGB3A2	SCGB3A2__Inflammation	0.0727242	0.0752133	0.0425272	0.0445685	0.0276735	0.0206133
SCLY	SCLY__Oncology	0.0344876	0.0351499	0.043314	0.0377283	0.0243199	0.0280758
SCN2A	SCN2A__Neurology_II	-0.0904025	-0.0881847	-0.0352061	-0.0452348	-0.0332009	-0.0241312
SCN2B	SCN2B__Neurology_II	-0.115283	-0.115364	-0.0285962	-0.0439987	-0.025217	-0.0162293
SCN4B	SCN4B__Cardiometabolic_II	-0.113836	-0.117528	-0.0346925	-0.0396494	-0.0411654	-0.0379553
SCPEP1	SCPEP1__Cardiometabolic_II	0.00708857	0.00523083	0.00981498	0.0146759	0.00415953	-0.00199643
SCRG1	SCRG1__Cardiometabolic_II	-0.0276681	-0.0215142	-0.000318473	0.00245286	-0.00288323	-0.00873736
SCRN1	SCRN1__Inflammation	0.0177248	0.0201218	0.0394726	0.0240423	-0.0278748	-0.00781017
SDC1	SDC1__Cardiometabolic	-0.0792079	-0.0794444	0.00989662	0.001931	-0.0329184	-0.0281282
SDC4	SDC4__Cardiometabolic	0.0553683	0.0517647	0.0522579	0.0312518	-0.0185319	0.00245126
SDK2	SDK2__Inflammation_II	-0.0477178	-0.0466687	-0.0555359	-0.0563412	-0.0256793	-0.0155539
SEL1L	SEL1L__Cardiometabolic_II	-0.0620833	-0.0648733	-0.0177054	-0.0238881	0.00699598	0.0117785
SELE	SELE__Cardiometabolic	0.0528047	0.0500957	-0.0155017	-0.00663857	0.0532426	0.0482914
SELENOP	SELENOP__Inflammation_II	0.00894385	0.0109215	-0.0239828	-0.0175139	0.0128958	0.00843732
SELL	SELL__Inflammation_II	0.0337609	0.0336367	-0.00787213	-0.0046443	0.0283328	0.0286302
SELP	SELP__Cardiometabolic	0.111319	0.106968	0.0488913	0.0450495	0.0680462	0.0662049
SELPLG	SELPLG__Inflammation	-0.0251635	-0.0284835	-0.00793059	-0.0158045	-0.0493025	-0.0468082
SEMA3F	SEMA3F__Cardiometabolic	-0.0550413	-0.0550285	-0.0267365	-0.0271503	-0.0243477	-0.0274009
SEMA3G	SEMA3G__Inflammation_II	0.00633828	0.00926021	0.00172006	0.00732009	0.0238893	0.0285223
SEMA4C	SEMA4C__Oncology	-0.090351	-0.0900311	-0.0186421	-0.0255371	-0.0374703	-0.0380193
SEMA4D	SEMA4D__Neurology	-0.118655	-0.121361	-0.0358457	-0.0397189	-0.0428871	-0.0428912
SEMA6C	SEMA6C__Inflammation_II	-0.0381477	-0.0425325	-0.0384347	-0.0507481	-0.0242285	-0.0223135
SEMA7A	SEMA7A__Cardiometabolic	-0.148989	-0.151037	-0.0272002	-0.0321145	-0.0451405	-0.0504645
SEPTIN8	SEPTIN8__Neurology_II	0.0482186	0.0489182	0.0290783	0.0223596	0.0420702	0.0467068
SERPINA1	SERPINA1__Inflammation_II	0.0895743	0.0864573	0.0134036	0.0119011	0.0548918	0.0489129
SERPINA11	SERPINA11__Cardiometabolic	0.0134701	0.0139202	0.00539744	0.00802824	-0.0178712	-0.020612
SERPINA12	SERPINA12__Cardiometabolic	0.0391857	0.0381115	0.034973	0.0358732	0.0470437	0.0474513
SERPINA3	SERPINA3__Inflammation_II	0.0783546	0.0774851	0.0364009	0.0312099	0.0293772	0.0319232
SERPINA4	SERPINA4__Inflammation_II	0.0556054	0.052426	0.00697695	0.0151246	0.023624	0.017245
SERPINA5	SERPINA5__Inflammation_II	0.0625147	0.0610666	-0.0039356	0.00617155	0.0256017	0.0197227
SERPINA6	SERPINA6__Inflammation_II	0.0543956	0.0539083	-0.0136502	-0.00420226	0.0134639	0.00739669
SERPINA7	SERPINA7__Inflammation_II	0.0629646	0.0546346	0.0073493	0.0148951	0.0229116	0.015347
SERPINA9	SERPINA9__Oncology	0.0523059	0.0532229	0.0447262	0.0566469	0.0415956	0.0369172
SERPINB1	SERPINB1__Neurology	-0.0395833	-0.0385937	-0.0221781	-0.0285019	-0.00738385	-0.000516861
SERPINB6	SERPINB6__Neurology	-0.0412656	-0.0437467	0.00499875	0.00199682	-0.0186193	-0.0152683
SERPINB8	SERPINB8__Inflammation	0.00144525	-3.18813e-05	-0.00050407	-0.00572059	0.0023012	0.00689368
SERPINB9	SERPINB9__Neurology	-0.0482127	-0.0466889	-0.0213023	-0.0317355	-0.0267684	-0.0179509
SERPINC1	SERPINC1__Inflammation_II	0.0625009	0.0570452	0.00651104	0.0101377	0.0183627	0.0139567
SERPIND1	SERPIND1__Inflammation_II	0.0149047	0.0135471	-0.00512644	0.00139892	0.0179706	0.0119746
SERPINE1	SERPINE1__Cardiometabolic	0.166001	0.163342	0.070985	0.0729579	0.0610852	0.0612825
SERPINE2	SERPINE2__Cardiometabolic_II	-0.0661985	-0.0685862	-0.0226366	-0.0139324	-0.0171583	-0.030703
SERPINF1	SERPINF1__Inflammation_II	-0.0208357	-0.0214335	-0.0322217	-0.0258668	0.028341	0.0270166
SERPINF2	SERPINF2__Inflammation_II	0.0306915	0.0253579	-0.00103437	0.00705706	0.0204171	0.0141907
SERPING1	SERPING1__Inflammation_II	0.0357263	0.0355975	0.00171737	0.00417724	0.0255213	0.0252537
SERPINI1	SERPINI1__Inflammation_II	-0.0589689	-0.061043	0.000932013	-0.000407113	-0.0511452	-0.0501827
SERPINI2	SERPINI2__Oncology_II	-0.0482964	-0.0479695	-0.00588112	-0.00678516	0.0148721	0.00897482
SEZ6	SEZ6__Neurology_II	-0.055298	-0.0539512	-0.0187327	-0.0173094	-0.00438602	-0.00457975
SEZ6L	SEZ6L__Oncology	-0.0777508	-0.0790451	-0.0112244	-0.0095026	-0.0417893	-0.0466329
SEZ6L2	SEZ6L2__Oncology	-0.0760918	-0.0747974	-0.0218396	-0.0214896	-0.0446324	-0.0444055
SFRP1	SFRP1__Neurology	-0.0271993	-0.0251092	-0.0094102	-0.0133954	-0.059731	-0.0579918
SFRP4	SFRP4__Inflammation_II	0.00308171	0.00882812	-0.0216827	-0.0044094	-0.00490777	-0.00485343
SFTPD	SFTPD__Cardiometabolic	0.0206924	0.0208156	-0.0124034	-0.0143287	-0.0177597	-0.022342
SGSH	SGSH__Cardiometabolic_II	0.0114276	0.0130441	-0.00699697	-0.00993548	0.0171563	0.01181
SHBG	SHBG__Inflammation_II	0.0603867	0.0548632	-0.0184499	-0.0151061	0.00145395	-0.00664761
SHISA5	SHISA5__Cardiometabolic_II	0.0371823	0.0357832	0.0118219	0.0228835	0.0198685	0.0158443
SHMT1	SHMT1__Inflammation	0.0246746	0.024812	0.0157073	0.0170464	0.0439858	0.042253
SIAE	SIAE__Oncology	-0.106662	-0.105939	-0.00941264	-0.0100293	-0.0520206	-0.0585346
SIGLEC1	SIGLEC1__Inflammation	0.0269256	0.0284111	0.0155693	0.0213814	0.0200748	0.0174746
SIGLEC10	SIGLEC10__Inflammation	0.0143428	0.0144122	-0.00723032	-0.00413098	0.0169674	0.0154526
SIGLEC5	SIGLEC5__Neurology	-0.0231413	-0.0193451	-0.00499891	-0.00757892	0.015026	0.0144304
SIGLEC6	SIGLEC6__Oncology	-0.0498752	-0.0526481	0.0050613	0.00291031	0.000489435	-0.00646447
SIGLEC7	SIGLEC7__Cardiometabolic	0.0458859	0.0403918	0.0361789	0.0343652	-0.00754192	-0.00612807
SIGLEC8	SIGLEC8__Cardiometabolic_II	0.0214318	0.0172226	0.0249602	0.0176468	0.0214782	0.0284481
SIGLEC9	SIGLEC9__Oncology	0.0464352	0.0444304	0.0138605	0.0120156	0.000510215	0.00104942
SIRPA	SIRPA__Cardiometabolic	0.00203348	0.000922615	0.00537281	0.00631672	0.00981478	0.00873071
SIRPB1	SIRPB1__Inflammation	-0.0652431	-0.0579914	-0.0317456	-0.0212981	-0.00524013	-0.00187445
SIRT2	SIRT2__Oncology	-0.0663369	-0.0717816	0.0050826	-0.00426665	-0.0363131	-0.0302943
SLAMF8	SLAMF8__Oncology	-0.0176576	-0.0162244	0.0106263	0.0158033	-0.00380866	-0.00331669
SLC16A1	SLC16A1__Neurology	-0.0563271	-0.0582988	-0.0226971	-0.0259124	-0.00961648	-0.00795581
SLITRK1	SLITRK1__Inflammation_II	-0.105564	-0.108621	-0.0324112	-0.0388285	-0.0324581	-0.0315357
SLITRK2	SLITRK2__Oncology	-0.0965533	-0.0985089	-0.0275604	-0.0269466	-0.0320483	-0.0384357
SLITRK6	SLITRK6__Cardiometabolic	-0.0534509	-0.0521947	-0.0417511	-0.0448979	-0.0407405	-0.0482191
SLURP1	SLURP1__Cardiometabolic_II	0.0835955	0.0850347	0.00334848	0.00897616	0.0361834	0.027406
SMAD5	SMAD5__Oncology	-0.0158754	-0.0148806	-0.0478115	-0.0431061	-0.00332734	-0.00909896
SMOC1	SMOC1__Oncology	-0.00698384	-0.00887466	0.0235115	0.0012023	-0.0423715	-0.0262322
SMOC2	SMOC2__Inflammation	0.113943	0.116471	0.0897888	0.0830162	0.0367305	0.0474932
SMPD1	SMPD1__Neurology	-0.0136815	-0.0139639	-0.013656	-0.00934761	-0.0247821	-0.0334276
SMPDL3A	SMPDL3A__Inflammation	-0.0340229	-0.0346224	-0.00670517	-0.00056697	-0.0244169	-0.0259224
SMTN	SMTN__Neurology_II	0.0885707	0.0882952	0.0576978	0.0569945	0.0503502	0.0603956
SNAP23	SNAP23__Cardiometabolic	0.0526968	0.0593359	0.0464294	0.0513968	0.00841229	0.0123927
SNAP25	SNAP25__Neurology_II	-0.0605486	-0.0601504	-0.0407054	-0.044326	-0.0333061	-0.0334536
SNAP29	SNAP29__Oncology	-0.0160306	-0.0161935	0.0252781	0.00450067	-0.0209545	-0.00439726
SNCG	SNCG__Neurology	0.00490099	0.00155752	0.00652295	-0.000902672	-0.0305946	-0.0231125
SNX9	SNX9__Cardiometabolic	0.0599252	0.0605918	0.0412297	0.0310659	0.0137795	0.0284441
SOD1	SOD1__Cardiometabolic	-0.0708759	-0.0744399	-0.0015153	-0.0172064	-0.0249999	-0.0152354
SOD2	SOD2__Neurology	-0.0605333	-0.0623059	-0.00968929	-0.0226886	-0.0273882	-0.0151792
[truncated: 177 more rows]

## Sheet: Ext_Fig3d
WML							Microbleeds						Subcortical infarcts/lacunes
[truncated: 4,165 more rows]

[truncated: 1 more sheets: Ext_Fig3e]
