# Supplementary material for: Identification of distinct and shared biomarker panels in different manifestations of cerebral small-vessel disease through proteomic profiling
Source: Nat Aging. 2026 Feb 24;6(3):703–21. doi: 10.1038/s43587-026-01081-7 (PMC13004690; doi:10.1038/s43587-026-01081-7)
Supplement: Supplementary file 14 — Statistical Source data. [file 43587_2026_1081_MOESM14_ESM.xlsx]

## Sheet: Ext_Fig4a
Olink protein	Olink with Panel	Module assignment
ADAMTS15	ADAMTS15__Oncology	1
ADGRG1	ADGRG1__Oncology	1
ANG	ANG__Cardiometabolic	1
ANGPT1	ANGPT1__Inflammation	1
ANGPTL1	ANGPTL1__Cardiometabolic	1
ANGPTL2	ANGPTL2__Inflammation	1
ANGPTL4	ANGPTL4__Inflammation	1
ANGPTL7	ANGPTL7__Oncology	1
APLP1	APLP1__Cardiometabolic	1
ASAH2	ASAH2__Neurology	1
B4GALT1	B4GALT1__Inflammation	1
BMP4	BMP4__Neurology	1
BMP6	BMP6__Cardiometabolic	1
BOC	BOC__Cardiometabolic	1
C4BPB	C4BPB__Oncology	1
CALCA	CALCA__Neurology	1
CCL11	CCL11__Inflammation	1
CCL15	CCL15__Cardiometabolic	1
CCL16	CCL16__Cardiometabolic	1
CCL17	CCL17__Inflammation	1
CCL18	CCL18__Cardiometabolic	1
CCL19	CCL19__Neurology	1
CCL2	CCL2__Neurology	1
CCL23	CCL23__Inflammation	1
CCL24	CCL24__Inflammation	1
CCL3	CCL3__Inflammation	1
CCL4	CCL4__Inflammation	1
CCL8	CCL8__Oncology	1
CCN4	CCN4__Oncology	1
CD14	CD14__Cardiometabolic	1
CD276	CD276__Inflammation	1
CD38	CD38__Oncology	1
CD59	CD59__Cardiometabolic	1
CD8A	CD8A__Neurology	1
CDH3	CDH3__Neurology	1
CDNF	CDNF__Oncology	1
CFC1	CFC1__Oncology	1
CHRDL1	CHRDL1__Inflammation	1
CLEC11A	CLEC11A__Neurology	1
CLPS	CLPS__Neurology	1
CLUL1	CLUL1__Cardiometabolic	1
CNTN2	CNTN2__Oncology	1
COL18A1	COL18A1__Cardiometabolic	1
COL1A1	COL1A1__Cardiometabolic	1
CPXM1	CPXM1__Oncology	1
CRHBP	CRHBP__Inflammation	1
CRISP2	CRISP2__Oncology	1
CST3	CST3__Cardiometabolic	1
CST5	CST5__Neurology	1
CST6	CST6__Cardiometabolic	1
CST7	CST7__Inflammation	1
CTSC	CTSC__Inflammation	1
CTSD	CTSD__Cardiometabolic	1
CTSF	CTSF__Oncology	1
CTSS	CTSS__Neurology	1
CTSV	CTSV__Oncology	1
CX3CL1	CX3CL1__Neurology	1
CXCL1	CXCL1__Inflammation	1
CXCL10	CXCL10__Inflammation	1
CXCL11	CXCL11__Neurology	1
CXCL13	CXCL13__Neurology	1
CXCL16	CXCL16__Cardiometabolic	1
CXCL17	CXCL17__Inflammation	1
CXCL3	CXCL3__Inflammation	1
CXCL8	CXCL8__Cardiometabolic	1
CXCL8	CXCL8__Inflammation	1
CXCL8	CXCL8__Neurology	1
CXCL8	CXCL8__Oncology	1
DDC	DDC__Cardiometabolic	1
DKK3	DKK3__Cardiometabolic	1
EBI3_IL27	EBI3_IL27__Oncology	1
ECE1	ECE1__Neurology	1
EDIL3	EDIL3__Cardiometabolic	1
EFEMP1	EFEMP1__Cardiometabolic	1
EFNA4	EFNA4__Neurology	1
ENTPD5	ENTPD5__Cardiometabolic	1
EPHA2	EPHA2__Oncology	1
ERBB2	ERBB2__Oncology	1
ESM1	ESM1__Inflammation	1
FABP5	FABP5__Neurology	1
FAM3B	FAM3B__Oncology	1
FGF19	FGF19__Inflammation	1
FLRT2	FLRT2__Neurology	1
FOLR1	FOLR1__Oncology	1
FRZB	FRZB__Neurology	1
FST	FST__Inflammation	1
FSTL3	FSTL3__Inflammation	1
FUT8	FUT8__Neurology	1
GCNT1	GCNT1__Oncology	1
GDF15	GDF15__Cardiometabolic	1
GFAP	GFAP__Oncology	1
GFRA1	GFRA1__Oncology	1
GFRA3	GFRA3__Neurology	1
GH1	GH1__Cardiometabolic	1
GNLY	GNLY__Neurology	1
GZMA	GZMA__Inflammation	1
HGF	HGF__Inflammation	1
HLA-DRA	HLA-DRA__Inflammation	1
HS6ST1	HS6ST1__Oncology	1
HYAL1	HYAL1__Cardiometabolic	1
IDUA	IDUA__Oncology	1
IGFBP1	IGFBP1__Cardiometabolic	1
IGFBP2	IGFBP2__Cardiometabolic	1
IGFBP4	IGFBP4__Neurology	1
IGFBP6	IGFBP6__Cardiometabolic	1
IGFBP7	IGFBP7__Cardiometabolic	1
IGSF8	IGSF8__Cardiometabolic	1
IL17D	IL17D__Inflammation	1
IL5RA	IL5RA__Inflammation	1
IL6	IL6__Cardiometabolic	1
IL6	IL6__Inflammation	1
IL6	IL6__Neurology	1
IL6	IL6__Oncology	1
ISM1	ISM1__Inflammation	1
KAZALD1	KAZALD1__Oncology	1
KDR	KDR__Oncology	1
KITLG	KITLG__Cardiometabolic	1
KLK10	KLK10__Oncology	1
KLK11	KLK11__Oncology	1
KLK13	KLK13__Oncology	1
KLK6	KLK6__Oncology	1
LAMA4	LAMA4__Inflammation	1
LEFTY2	LEFTY2__Oncology	1
LGALS1	LGALS1__Cardiometabolic	1
LGMN	LGMN__Inflammation	1
LTBP2	LTBP2__Cardiometabolic	1
MARCO	MARCO__Cardiometabolic	1
MATN2	MATN2__Inflammation	1
MATN3	MATN3__Neurology	1
MDK	MDK__Oncology	1
MEPE	MEPE__Inflammation	1
MFAP5	MFAP5__Cardiometabolic	1
MIA	MIA__Oncology	1
MME	MME__Oncology	1
MMP10	MMP10__Inflammation	1
MMP7	MMP7__Cardiometabolic	1
MOG	MOG__Oncology	1
MSR1	MSR1__Neurology	1
MYOC	MYOC__Neurology	1
NCAN	NCAN__Neurology	1
NECTIN2	NECTIN2__Cardiometabolic	1
NEFL	NEFL__Neurology	1
NELL2	NELL2__Inflammation	1
NID1	NID1__Cardiometabolic	1
NID2	NID2__Neurology	1
NPTXR	NPTXR__Cardiometabolic	1
NRCAM	NRCAM__Cardiometabolic	1
OGN	OGN__Neurology	1
OMD	OMD__Inflammation	1
OXT	OXT__Neurology	1
PAMR1	PAMR1__Neurology	1
PAPPA	PAPPA__Inflammation	1
PCOLCE	PCOLCE__Cardiometabolic	1
PCSK9	PCSK9__Cardiometabolic	1
PGF	PGF__Inflammation	1
PLAT	PLAT__Cardiometabolic	1
PLTP	PLTP__Cardiometabolic	1
PNLIPRP2	PNLIPRP2__Inflammation	1
PRELP	PRELP__Inflammation	1
PRL	PRL__Neurology	1
PTN	PTN__Cardiometabolic	1
RARRES2	RARRES2__Cardiometabolic	1
REG4	REG4__Inflammation	1
RNASE3	RNASE3__Cardiometabolic	1
SCG3	SCG3__Inflammation	1
SERPINA11	SERPINA11__Cardiometabolic	1
SFTPD	SFTPD__Cardiometabolic	1
SGSH	SGSH__Cardiometabolic_II	1
SIGLEC10	SIGLEC10__Inflammation	1
SIGLEC9	SIGLEC9__Oncology	1
SMAD5	SMAD5__Oncology	1
SMPD1	SMPD1__Neurology	1
SOST	SOST__Cardiometabolic	1
SPARC	SPARC__Oncology	1
SPINT1	SPINT1__Neurology	1
SPON2	SPON2__Cardiometabolic	1
SSC5D	SSC5D__Cardiometabolic	1
ST6GAL1	ST6GAL1__Cardiometabolic	1
STC1	STC1__Neurology	1
TACSTD2	TACSTD2__Oncology	1
TCN2	TCN2__Cardiometabolic	1
TGFBR3	TGFBR3__Cardiometabolic	1
THBD	THBD__Cardiometabolic	1
THBS2	THBS2__Neurology	1
THBS4	THBS4__Cardiometabolic	1
THY1	THY1__Neurology	1
TIMP1	TIMP1__Cardiometabolic	1
TMEM106A	TMEM106A__Oncology_II	1
TMPRSS5	TMPRSS5__Neurology	1
TNFRSF11B	TNFRSF11B__Inflammation	1
TNFRSF13B	TNFRSF13B__Inflammation	1
TNFRSF6B	TNFRSF6B__Neurology	1
TNFSF10	TNFSF10__Inflammation	1
TNFSF13	TNFSF13__Inflammation	1
TNFSF14	TNFSF14__Neurology	1
TREM2	TREM2__Inflammation	1
VCAM1	VCAM1__Cardiometabolic	1
VEGFC	VEGFC__Oncology	1
VEGFD	VEGFD__Inflammation	1
VWA1	VWA1__Oncology	1
WFIKKN2	WFIKKN2__Inflammation	1
XCL1	XCL1__Oncology	1
A1BG	A1BG__Inflammation_II	2
ADAMTS13	ADAMTS13__Cardiometabolic	2
ADIPOQ	ADIPOQ__Inflammation_II	2
AFM	AFM__Inflammation_II	2
AGER	AGER__Inflammation	2
AHSG	AHSG__Inflammation_II	2
AMBP	AMBP__Oncology	2
AMY1A_AMY1B_AMY1C	AMY1A_AMY1B_AMY1C__Inflammation_II	2
AOC3	AOC3__Cardiometabolic	2
APCS	APCS__Inflammation_II	2
APOA1	APOA1__Inflammation_II	2
APOA4	APOA4__Inflammation_II	2
APOC1	APOC1__Inflammation_II	2
APOF	APOF__Inflammation_II	2
APOL1	APOL1__Inflammation_II	2
APOM	APOM__Cardiometabolic	2
ASGR2	ASGR2__Inflammation_II	2
ATRN	ATRN__Inflammation_II	2
BPIFB1	BPIFB1__Cardiometabolic	2
C1RL	C1RL__Inflammation_II	2
C2	C2__Cardiometabolic	2
C3	C3__Inflammation_II	2
C5	C5__Inflammation_II	2
C8B	C8B__Inflammation_II	2
C9	C9__Inflammation_II	2
CBLIF	CBLIF__Cardiometabolic	2
CD1C	CD1C__Oncology	2
CD5L	CD5L__Inflammation_II	2
CDHR5	CDHR5__Cardiometabolic	2
CEACAM1	CEACAM1__Oncology	2
CEACAM6	CEACAM6__Cardiometabolic_II	2
CELA2A	CELA2A__Cardiometabolic_II	2
CELA3A	CELA3A__Cardiometabolic	2
CFB	CFB__Inflammation_II	2
CFD	CFD__Inflammation_II	2
CFHR2	CFHR2__Inflammation_II	2
CFHR4	CFHR4__Inflammation_II	2
CFHR5	CFHR5__Inflammation_II	2
CFI	CFI__Inflammation_II	2
CFP	CFP__Inflammation_II	2
CPA1	CPA1__Cardiometabolic	2
CPA2	CPA2__Neurology	2
CPB2	CPB2__Inflammation_II	2
CR2	CR2__Cardiometabolic	2
CRISP3	CRISP3__Inflammation_II	2
CTRB1	CTRB1__Neurology	2
CTRC	CTRC__Inflammation	2
CTSE	CTSE__Inflammation_II	2
DBH	DBH__Inflammation_II	2
DPP4	DPP4__Cardiometabolic	2
ENPP7	ENPP7__Inflammation	2
EPCAM	EPCAM__Inflammation	2
EPHA1	EPHA1__Inflammation	2
F10	F10__Inflammation_II	2
F11	F11__Inflammation_II	2
F12	F12__Inflammation_II	2
F13B	F13B__Inflammation_II	2
F2	F2__Inflammation_II	2
F7	F7__Cardiometabolic	2
F9	F9__Cardiometabolic	2
FABP1	FABP1__Inflammation	2
FABP2	FABP2__Cardiometabolic	2
FAM3D	FAM3D__Oncology_II	2
FCN2	FCN2__Cardiometabolic	2
FCRL1	FCRL1__Cardiometabolic	2
FETUB	FETUB__Cardiometabolic	2
FGA	FGA__Inflammation_II	2
FGL1	FGL1__Inflammation_II	2
FUOM	FUOM__Inflammation_II	2
GC	GC__Inflammation_II	2
GHR	GHR__Inflammation_II	2
GHRL	GHRL__Cardiometabolic	2
GIMAP7	GIMAP7__Inflammation_II	2
GP1BA	GP1BA__Cardiometabolic	2
GSTA1	GSTA1__Cardiometabolic	2
GUCA2A	GUCA2A__Neurology	2
HGFAC	HGFAC__Inflammation_II	2
HRG	HRG__Inflammation_II	2
IGLC2	IGLC2__Inflammation_II	2
IL1R2	IL1R2__Inflammation	2
IL1RAP	IL1RAP__Neurology	2
IL7R	IL7R__Neurology	2
ITIH4	ITIH4__Inflammation_II	2
KLK1	KLK1__Oncology	2
KLKB1	KLKB1__Inflammation_II	2
LCP1	LCP1__Cardiometabolic_II	2
LEG1	LEG1__Inflammation_II	2
LGALS4	LGALS4__Inflammation	2
LILRA3	LILRA3__Cardiometabolic_II	2
LPA	LPA__Inflammation_II	2
LRG1	LRG1__Inflammation_II	2
LYPD3	LYPD3__Oncology	2
MBL2	MBL2__Inflammation_II	2
MST1	MST1__Inflammation_II	2
MYBPC1	MYBPC1__Cardiometabolic_II	2
MYOM3	MYOM3__Inflammation_II	2
NBL1	NBL1__Oncology	2
NPC2	NPC2__Cardiometabolic_II	2
OLFM4	OLFM4__Inflammation_II	2
ORM1	ORM1__Inflammation_II	2
PEPD	PEPD__Inflammation_II	2
PGA4	PGA4__Inflammation_II	2
PGLYRP2	PGLYRP2__Inflammation_II	2
PLA2G1B	PLA2G1B__Cardiometabolic	2
PLG	PLG__Inflammation_II	2
PNLIP	PNLIP__Inflammation_II	2
PON1	PON1__Inflammation_II	2
PON3	PON3__Inflammation	2
PPBP	PPBP__Inflammation_II	2
PRG2	PRG2__Cardiometabolic_II	2
PRG3	PRG3__Cardiometabolic_II	2
PRSS2	PRSS2__Cardiometabolic	2
PTGDS	PTGDS__Cardiometabolic	2
PZP	PZP__Inflammation_II	2
REG1A	REG1A__Cardiometabolic	2
REN	REN__Cardiometabolic	2
SAA4	SAA4__Inflammation_II	2
SCGB3A2	SCGB3A2__Inflammation	2
SELE	SELE__Cardiometabolic	2
SELL	SELL__Inflammation_II	2
SERPINA1	SERPINA1__Inflammation_II	2
SERPINA3	SERPINA3__Inflammation_II	2
SERPINA4	SERPINA4__Inflammation_II	2
SERPINA5	SERPINA5__Inflammation_II	2
SERPINA6	SERPINA6__Inflammation_II	2
SERPINA7	SERPINA7__Inflammation_II	2
SERPINC1	SERPINC1__Inflammation_II	2
SERPIND1	SERPIND1__Inflammation_II	2
SERPINE2	SERPINE2__Cardiometabolic_II	2
SERPINF2	SERPINF2__Inflammation_II	2
SERPING1	SERPING1__Inflammation_II	2
SHBG	SHBG__Inflammation_II	2
SIGLEC6	SIGLEC6__Oncology	2
SLURP1	SLURP1__Cardiometabolic_II	2
SPP1	SPP1__Cardiometabolic	2
STAB2	STAB2__Cardiometabolic_II	2
TCN1	TCN1__Inflammation_II	2
TREH	TREH__Cardiometabolic_II	2
UMOD	UMOD__Cardiometabolic	2
VNN1	VNN1__Inflammation_II	2
XPNPEP2	XPNPEP2__Oncology	2
ADA2	ADA2__Cardiometabolic	3
ADGRE5	ADGRE5__Cardiometabolic	3
ADGRG2	ADGRG2__Cardiometabolic	3
AMBN	AMBN__Inflammation	3
AMY2A	AMY2A__Cardiometabolic	3
ANGPTL3	ANGPTL3__Cardiometabolic	3
ANPEP	ANPEP__Cardiometabolic	3
AREG	AREG__Oncology	3
BST1	BST1__Neurology	3
C1R	C1R__Inflammation_II	3
C1S	C1S__Inflammation_II	3
CCL14	CCL14__Cardiometabolic	3
CCL21	CCL21__Inflammation	3
CCL22	CCL22__Inflammation	3
CCL25	CCL25__Inflammation	3
CD109	CD109__Neurology	3
CD160	CD160__Inflammation	3
CD163	CD163__Cardiometabolic	3
CD209	CD209__Cardiometabolic	3
CD22	CD22__Inflammation	3
CD244	CD244__Inflammation	3
CD27	CD27__Oncology	3
CD28	CD28__Oncology	3
CD300E	CD300E__Oncology	3
CD300LG	CD300LG__Neurology	3
CD4	CD4__Inflammation	3
CD48	CD48__Inflammation	3
CD5	CD5__Oncology	3
CD6	CD6__Inflammation	3
CD79B	CD79B__Inflammation	3
CD80	CD80__Cardiometabolic_II	3
CD93	CD93__Cardiometabolic	3
CDH1	CDH1__Cardiometabolic	3
CDH5	CDH5__Cardiometabolic	3
CGA	CGA__Neurology	3
CHIT1	CHIT1__Cardiometabolic	3
CHRDL2	CHRDL2__Cardiometabolic	3
CLEC4A	CLEC4A__Inflammation	3
COL6A3	COL6A3__Cardiometabolic	3
DLK1	DLK1__Cardiometabolic	3
DPT	DPT__Cardiometabolic	3
DSG2	DSG2__Neurology	3
EDAR	EDAR__Inflammation	3
ENG	ENG__Cardiometabolic	3
ENPP2	ENPP2__Cardiometabolic	3
EPHB4	EPHB4__Cardiometabolic	3
F11R	F11R__Neurology	3
FASLG	FASLG__Inflammation	3
FCGR2A	FCGR2A__Cardiometabolic	3
FCGR3B	FCGR3B__Cardiometabolic	3
FCRL6	FCRL6__Inflammation	3
FGF23	FGF23__Oncology	3
FLT3LG	FLT3LG__Inflammation	3
FLT4	FLT4__Oncology	3
FYB1	FYB1__Neurology	3
GAL	GAL__Inflammation	3
GGT1	GGT1__Neurology	3
GRN	GRN__Neurology	3
HSPG2	HSPG2__Cardiometabolic	3
ICAM1	ICAM1__Cardiometabolic	3
ICAM2	ICAM2__Cardiometabolic	3
ICAM3	ICAM3__Cardiometabolic	3
IGFBP3	IGFBP3__Cardiometabolic	3
IL12A_IL12B	IL12A_IL12B__Oncology	3
IL12B	IL12B__Inflammation	3
IL13RA1	IL13RA1__Oncology	3
IL18R1	IL18R1__Inflammation	3
IL1R1	IL1R1__Neurology	3
IL2RA	IL2RA__Cardiometabolic	3
ITGA5	ITGA5__Neurology	3
ITGAM	ITGAM__Neurology	3
KLK4	KLK4__Oncology	3
KLK8	KLK8__Oncology	3
KLRB1	KLRB1__Inflammation	3
KLRD1	KLRD1__Inflammation	3
LCN2	LCN2__Cardiometabolic	3
LEPR	LEPR__Cardiometabolic	3
LGALS3	LGALS3__Cardiometabolic	3
LGALS3BP	LGALS3BP__Inflammation_II	3
LGALS9	LGALS9__Inflammation	3
LILRA5	LILRA5__Cardiometabolic	3
LILRA6	LILRA6__Cardiometabolic_II	3
LILRB2	LILRB2__Cardiometabolic	3
LILRB5	LILRB5__Cardiometabolic	3
LRRC25	LRRC25__Oncology	3
LY6D	LY6D__Inflammation	3
LY75	LY75__Inflammation	3
LY9	LY9__Inflammation	3
MMP3	MMP3__Neurology	3
MSMB	MSMB__Cardiometabolic	3
MZB1	MZB1__Inflammation	3
NECTIN4	NECTIN4__Oncology	3
NGFR	NGFR__Cardiometabolic_II	3
NOTCH3	NOTCH3__Cardiometabolic	3
NRP2	NRP2__Neurology	3
OSCAR	OSCAR__Inflammation	3
OSMR	OSMR__Cardiometabolic	3
PEAR1	PEAR1__Cardiometabolic	3
PGLYRP1	PGLYRP1__Cardiometabolic	3
PI3	PI3__Cardiometabolic	3
PIGR	PIGR__Neurology	3
PILRA	PILRA__Neurology	3
PLA2G7	PLA2G7__Neurology	3
PROC	PROC__Cardiometabolic	3
REG1B	REG1B__Cardiometabolic	3
REG3A	REG3A__Cardiometabolic	3
RETN	RETN__Cardiometabolic	3
SCARA5	SCARA5__Neurology	3
SCARF2	SCARF2__Neurology	3
SCGB1A1	SCGB1A1__Inflammation	3
SIGLEC1	SIGLEC1__Inflammation	3
SIGLEC7	SIGLEC7__Cardiometabolic	3
SLAMF8	SLAMF8__Oncology	3
SPINK1	SPINK1__Neurology	3
SUSD2	SUSD2__Neurology	3
TFF1	TFF1__Neurology	3
TFF2	TFF2__Inflammation	3
TFF3	TFF3__Cardiometabolic	3
TFPI	TFPI__Cardiometabolic	3
TFRC	TFRC__Cardiometabolic	3
TGFBI	TGFBI__Cardiometabolic	3
TGFBR2	TGFBR2__Oncology	3
TIE1	TIE1__Cardiometabolic	3
TIMD4	TIMD4__Cardiometabolic	3
TNFRSF19	TNFRSF19__Oncology	3
TNFRSF9	TNFRSF9__Neurology	3
TNFSF13B	TNFSF13B__Cardiometabolic	3
TNXB	TNXB__Neurology	3
TREML2	TREML2__Neurology	3
VASN	VASN__Cardiometabolic	3
VMO1	VMO1__Oncology	3
VSIG4	VSIG4__Neurology	3
WFIKKN1	WFIKKN1__Neurology	3
XG	XG__Cardiometabolic	3
ADAM12	ADAM12__Inflammation_II	4
ADAM9	ADAM9__Oncology_II	4
ADAMTSL5	ADAMTSL5__Cardiometabolic_II	4
ADGRD1	ADGRD1__Inflammation_II	4
ADGRF5	ADGRF5__Cardiometabolic_II	4
AGT	AGT__Inflammation_II	4
APOD	APOD__Inflammation_II	4
ARL13B	ARL13B__Cardiometabolic_II	4
ASAH1	ASAH1__Cardiometabolic_II	4
B2M	B2M__Inflammation_II	4
BGLAP	BGLAP__Cardiometabolic_II	4
BPIFB2	BPIFB2__Cardiometabolic_II	4
BRSK2	BRSK2__Neurology_II	4
C1QTNF5	C1QTNF5__Inflammation_II	4
C1QTNF9	C1QTNF9__Inflammation_II	4
C7	C7__Inflammation_II	4
CALCB	CALCB__Neurology_II	4
CAPS	CAPS__Neurology_II	4
CCER2	CCER2__Cardiometabolic_II	4
CD177	CD177__Neurology	4
CEACAM16	CEACAM16__Oncology_II	4
CFH	CFH__Inflammation_II	4
CILP	CILP__Cardiometabolic_II	4
CKB	CKB__Cardiometabolic_II	4
CLEC3B	CLEC3B__Inflammation_II	4
CLEC4M	CLEC4M__Cardiometabolic_II	4
CLU	CLU__Inflammation_II	4
CNP	CNP__Cardiometabolic_II	4
COL15A1	COL15A1__Cardiometabolic_II	4
COL28A1	COL28A1__Neurology_II	4
COL3A1	COL3A1__Cardiometabolic_II	4
COL5A1	COL5A1__Inflammation_II	4
COQ7	COQ7__Cardiometabolic_II	4
CPA4	CPA4__Inflammation_II	4
CPXM2	CPXM2__Cardiometabolic_II	4
CR1	CR1__Inflammation_II	4
CSPG4	CSPG4__Cardiometabolic_II	4
CST1	CST1__Inflammation_II	4
CTHRC1	CTHRC1__Cardiometabolic_II	4
CYTL1	CYTL1__Cardiometabolic_II	4
DIPK2B	DIPK2B__Inflammation_II	4
DMD	DMD__Cardiometabolic_II	4
DTNB	DTNB__Oncology_II	4
ECM1	ECM1__Inflammation_II	4
EFCAB14	EFCAB14__Oncology_II	4
EGFLAM	EGFLAM__Oncology_II	4
ELN	ELN__Cardiometabolic_II	4
FAM20A	FAM20A__Cardiometabolic_II	4
FBLN2	FBLN2__Cardiometabolic_II	4
FGFBP2	FGFBP2__Cardiometabolic_II	4
FGFBP3	FGFBP3__Neurology_II	4
FGFR4	FGFR4__Inflammation_II	4
FN1	FN1__Inflammation_II	4
FSTL1	FSTL1__Cardiometabolic_II	4
FUT1	FUT1__Oncology_II	4
GALNT5	GALNT5__Cardiometabolic_II	4
GLA	GLA__Inflammation_II	4
GM2A	GM2A__Cardiometabolic_II	4
GNAS	GNAS__Neurology_II	4
GPHA2	GPHA2__Oncology_II	4
GRP	GRP__Cardiometabolic_II	4
GSN	GSN__Inflammation_II	4
HEPH	HEPH__Cardiometabolic_II	4
HIP1R	HIP1R__Neurology_II	4
HMCN2	HMCN2__Inflammation_II	4
IFI30	IFI30__Oncology_II	4
IGDCC4	IGDCC4__Cardiometabolic_II	4
INHBB	INHBB__Inflammation_II	4
ITGBL1	ITGBL1__Cardiometabolic_II	4
ITIH1	ITIH1__Inflammation_II	4
LAMB1	LAMB1__Cardiometabolic_II	4
LCAT	LCAT__Inflammation_II	4
LECT2	LECT2__Cardiometabolic_II	4
LIPF	LIPF__Cardiometabolic_II	4
MAG	MAG__Neurology_II	4
MAMDC2	MAMDC2__Cardiometabolic_II	4
MENT	MENT__Inflammation_II	4
MXRA8	MXRA8__Inflammation_II	4
PAXX	PAXX__Inflammation_II	4
PBXIP1	PBXIP1__Oncology_II	4
PCDHB15	PCDHB15__Oncology_II	4
PDIA3	PDIA3__Inflammation_II	4
PENK	PENK__Inflammation_II	4
PI16	PI16__Inflammation_II	4
POMC	POMC__Cardiometabolic_II	4
POSTN	POSTN__Cardiometabolic_II	4
PRAP1	PRAP1__Cardiometabolic_II	4
PROS1	PROS1__Inflammation_II	4
PRSS22	PRSS22__Inflammation_II	4
PRSS53	PRSS53__Neurology_II	4
PSAP	PSAP__Cardiometabolic_II	4
PTPRR	PTPRR__Neurology_II	4
QSOX1	QSOX1__Inflammation_II	4
RLN2	RLN2__Inflammation_II	4
RNASE1	RNASE1__Inflammation_II	4
RNASE4	RNASE4__Inflammation_II	4
SBSN	SBSN__Cardiometabolic_II	4
SCPEP1	SCPEP1__Cardiometabolic_II	4
SCRG1	SCRG1__Cardiometabolic_II	4
SELENOP	SELENOP__Inflammation_II	4
SEMA3G	SEMA3G__Inflammation_II	4
SERPINF1	SERPINF1__Inflammation_II	4
SFRP4	SFRP4__Inflammation_II	4
SHISA5	SHISA5__Cardiometabolic_II	4
SOD3	SOD3__Inflammation_II	4
SPART	SPART__Inflammation_II	4
SPESP1	SPESP1__Cardiometabolic_II	4
SRPX	SRPX__Cardiometabolic_II	4
TCTN3	TCTN3__Cardiometabolic_II	4
TGFB2	TGFB2__Oncology_II	4
TGFBR1	TGFBR1__Inflammation_II	4
TIMP2	TIMP2__Cardiometabolic_II	4
TNFRSF17	TNFRSF17__Inflammation_II	4
TSPAN8	TSPAN8__Oncology_II	4
VIT	VIT__Cardiometabolic_II	4
ZP3	ZP3__Cardiometabolic_II	4
ABHD14B	ABHD14B__Neurology	5
ACTA2	ACTA2__Cardiometabolic	5
ACY1	ACY1__Cardiometabolic	5
ADAM8	ADAM8__Neurology	5
AHNAK2	AHNAK2__Cardiometabolic_II	5
ANGPT2	ANGPT2__Oncology	5
ANXA2	ANXA2__Cardiometabolic_II	5
ANXA3	ANXA3__Neurology	5
ANXA4	ANXA4__Cardiometabolic	5
APEX1	APEX1__Oncology	5
BLVRB	BLVRB__Neurology	5
CA1	CA1__Cardiometabolic	5
CA2	CA2__Neurology	5
CA3	CA3__Cardiometabolic	5
CAPG	CAPG__Oncology	5
CASP3	CASP3__Cardiometabolic	5
CASP8	CASP8__Oncology	5
CCN5	CCN5__Neurology	5
CDA	CDA__Cardiometabolic_II	5
CES1	CES1__Cardiometabolic	5
CETN3	CETN3__Oncology_II	5
CIAPIN1	CIAPIN1__Oncology	5
CLEC1A	CLEC1A__Cardiometabolic	5
COMP	COMP__Cardiometabolic	5
COMT	COMT__Cardiometabolic	5
CRIP2	CRIP2__Neurology	5
CSTB	CSTB__Cardiometabolic	5
CXCL9	CXCL9__Inflammation	5
DCTD	DCTD__Inflammation_II	5
DCTPP1	DCTPP1__Cardiometabolic	5
DFFA	DFFA__Inflammation	5
DKKL1	DKKL1__Oncology	5
DNMBP	DNMBP__Neurology	5
DNPEP	DNPEP__Neurology_II	5
DNPH1	DNPH1__Inflammation	5
ECHDC3	ECHDC3__Cardiometabolic_II	5
EFHD1	EFHD1__Neurology_II	5
EIF4EBP1	EIF4EBP1__Cardiometabolic	5
ENDOU	ENDOU__Oncology_II	5
EPS8L2	EPS8L2__Oncology	5
EZR	EZR__Neurology	5
FABP4	FABP4__Cardiometabolic	5
FAP	FAP__Cardiometabolic	5
GBP1	GBP1__Neurology_II	5
GGT5	GGT5__Neurology	5
GRHPR	GRHPR__Cardiometabolic_II	5
GRPEL1	GRPEL1__Oncology	5
GZMB	GZMB__Inflammation	5
HARS1	HARS1__Neurology	5
HMOX1	HMOX1__Cardiometabolic	5
HNMT	HNMT__Neurology	5
HSPB1	HSPB1__Cardiometabolic	5
HSPB6	HSPB6__Oncology	5
IL18	IL18__Inflammation	5
IL1RN	IL1RN__Inflammation	5
KRT18	KRT18__Oncology	5
LACTB2	LACTB2__Cardiometabolic	5
LBR	LBR__Neurology	5
LGALS7_LGALS7B	LGALS7_LGALS7B__Oncology	5
LIF	LIF__Neurology	5
LMOD1	LMOD1__Cardiometabolic_II	5
LMOD1	LMOD1__Inflammation_II	5
LMOD1	LMOD1__Neurology_II	5
MB	MB__Cardiometabolic	5
MITD1	MITD1__Neurology	5
MMP1	MMP1__Inflammation	5
MMP12	MMP12__Oncology	5
MMP8	MMP8__Neurology	5
MSRA	MSRA__Oncology	5
MYH9	MYH9__Cardiometabolic_II	5
MYL3	MYL3__Cardiometabolic_II	5
NADK	NADK__Cardiometabolic	5
NIT1	NIT1__Cardiometabolic_II	5
NT5C	NT5C__Cardiometabolic_II	5
NUDC	NUDC__Inflammation	5
OGFR	OGFR__Oncology	5
PALM2	PALM2__Neurology_II	5
PDCD6	PDCD6__Cardiometabolic	5
PDLIM7	PDLIM7__Inflammation	5
PHYKPL	PHYKPL__Inflammation_II	5
PLIN3	PLIN3__Cardiometabolic	5
POLR2F	POLR2F__Oncology	5
PPCDC	PPCDC__Neurology	5
PRKAR2A	PRKAR2A__Neurology_II	5
PRTN3	PRTN3__Cardiometabolic	5
PSME2	PSME2__Neurology	5
PSMG3	PSMG3__Inflammation	5
PTGR1	PTGR1__Cardiometabolic_II	5
RBP1	RBP1__Neurology_II	5
RHOC	RHOC__Neurology	5
S100A11	S100A11__Cardiometabolic	5
S100A13	S100A13__Inflammation_II	5
S100A4	S100A4__Oncology	5
SCLY	SCLY__Oncology	5
SELP	SELP__Cardiometabolic	5
SERPINA12	SERPINA12__Cardiometabolic	5
SERPINA9	SERPINA9__Oncology	5
SERPINE1	SERPINE1__Cardiometabolic	5
SHMT1	SHMT1__Inflammation	5
SMTN	SMTN__Neurology_II	5
SNAP23	SNAP23__Cardiometabolic	5
SORD	SORD__Oncology	5
ST13	ST13__Inflammation_II	5
STX4	STX4__Oncology	5
TGFB1	TGFB1__Inflammation	5
TGM2	TGM2__Cardiometabolic	5
TNC	TNC__Cardiometabolic	5
TPSAB1	TPSAB1__Inflammation	5
TYMP	TYMP__Cardiometabolic	5
VTA1	VTA1__Neurology	5
WFDC12	WFDC12__Oncology	5
YAP1	YAP1__Neurology_II	5
YWHAQ	YWHAQ__Inflammation_II	5
ABL1	ABL1__Oncology	6
ACAN	ACAN__Cardiometabolic	6
ACP6	ACP6__Oncology	6
ACVRL1	ACVRL1__Neurology	6
ADA	ADA__Inflammation	6
ADAM15	ADAM15__Cardiometabolic	6
ADAM23	ADAM23__Inflammation	6
ADAMTS8	ADAMTS8__Oncology	6
ADCYAP1R1	ADCYAP1R1__Oncology	6
ADGRB3	ADGRB3__Neurology	6
ADGRE2	ADGRE2__Inflammation	6
ALCAM	ALCAM__Cardiometabolic	6
AMY2B	AMY2B__Cardiometabolic	6
ATOX1	ATOX1__Oncology	6
ATP5IF1	ATP5IF1__Inflammation	6
AXL	AXL__Cardiometabolic	6
BAMBI	BAMBI__Oncology	6
BCAM	BCAM__Neurology	6
BLMH	BLMH__Cardiometabolic	6
BSG	BSG__Inflammation	6
BST2	BST2__Neurology	6
BTC	BTC__Oncology	6
BTN3A2	BTN3A2__Inflammation	6
C1QA	C1QA__Inflammation	6
CA14	CA14__Oncology	6
CALB2	CALB2__Neurology	6
CBLN4	CBLN4__Oncology	6
CC2D1A	CC2D1A__Neurology	6
CCDC80	CCDC80__Cardiometabolic	6
CCN1	CCN1__Oncology	6
CCN2	CCN2__Inflammation	6
CCN3	CCN3__Cardiometabolic	6
CD274	CD274__Neurology	6
CD300C	CD300C__Neurology	6
CD300LF	CD300LF__Oncology	6
CD33	CD33__Oncology	6
CD40	CD40__Inflammation	6
CD46	CD46__Cardiometabolic	6
CD55	CD55__Cardiometabolic	6
CD58	CD58__Inflammation	6
CD69	CD69__Cardiometabolic	6
CD74	CD74__Neurology	6
CD83	CD83__Inflammation	6
CD84	CD84__Inflammation	6
CD99	CD99__Neurology	6
CD99L2	CD99L2__Neurology	6
CDH6	CDH6__Cardiometabolic	6
CEACAM21	CEACAM21__Inflammation	6
CHI3L1	CHI3L1__Cardiometabolic	6
CHL1	CHL1__Cardiometabolic	6
CLEC14A	CLEC14A__Neurology	6
CLEC5A	CLEC5A__Cardiometabolic	6
CLEC7A	CLEC7A__Inflammation	6
CNDP1	CNDP1__Cardiometabolic	6
CNTN3	CNTN3__Neurology	6
CNTN5	CNTN5__Neurology	6
COL4A1	COL4A1__Cardiometabolic	6
CPPED1	CPPED1__Neurology	6
CRH	CRH__Oncology	6
CRHR1	CRHR1__Cardiometabolic	6
CRKL	CRKL__Inflammation	6
CRTAC1	CRTAC1__Cardiometabolic	6
CSF1R	CSF1R__Inflammation_II	6
CSF2RA	CSF2RA__Neurology	6
CXADR	CXADR__Inflammation	6
DBI	DBI__Neurology	6
DBNL	DBNL__Inflammation	6
DDAH1	DDAH1__Oncology	6
DKK4	DKK4__Neurology	6
DLL1	DLL1__Oncology	6
DNAJA2	DNAJA2__Inflammation	6
DSC2	DSC2__Neurology	6
DSG3	DSG3__Oncology	6
DTX3	DTX3__Oncology	6
EDA2R	EDA2R__Oncology	6
EGF	EGF__Inflammation	6
EGFL7	EGFL7__Oncology	6
EGLN1	EGLN1__Inflammation	6
EPHA10	EPHA10__Neurology	6
EPHB6	EPHB6__Neurology	6
ERP44	ERP44__Oncology	6
ESAM	ESAM__Cardiometabolic	6
F2R	F2R__Inflammation	6
F3	F3__Oncology	6
FAS	FAS__Cardiometabolic	6
FCAR	FCAR__Inflammation	6
FCER2	FCER2__Neurology	6
FIS1	FIS1__Inflammation	6
FKBP4	FKBP4__Neurology	6
FKBP5	FKBP5__Neurology	6
FLT1	FLT1__Oncology	6
FOLR2	FOLR2__Neurology	6
FOLR3	FOLR3__Oncology	6
FXN	FXN__Oncology	6
GAS6	GAS6__Cardiometabolic	6
GFRA2	GFRA2__Oncology	6
GGACT	GGACT__Cardiometabolic_II	6
GLO1	GLO1__Cardiometabolic	6
GLOD4	GLOD4__Inflammation	6
GPNMB	GPNMB__Cardiometabolic	6
GPR37	GPR37__Cardiometabolic	6
GSTP1	GSTP1__Neurology	6
HAVCR1	HAVCR1__Oncology	6
HAVCR2	HAVCR2__Neurology	6
HBEGF	HBEGF__Oncology	6
HMOX2	HMOX2__Neurology	6
HSPA1A	HSPA1A__Inflammation	6
ICOSLG	ICOSLG__Oncology	6
IFNGR1	IFNGR1__Inflammation	6
IGF1R	IGF1R__Oncology	6
IGF2R	IGF2R__Neurology	6
IL10RB	IL10RB__Inflammation	6
IL17RA	IL17RA__Neurology	6
IL18BP	IL18BP__Cardiometabolic	6
IL19	IL19__Cardiometabolic	6
IL4R	IL4R__Inflammation	6
IL6R	IL6R__Cardiometabolic	6
IMPA1	IMPA1__Neurology	6
INPP1	INPP1__Oncology	6
ISLR2	ISLR2__Neurology	6
ITGB1	ITGB1__Cardiometabolic	6
ITGB2	ITGB2__Cardiometabolic	6
ITM2A	ITM2A__Inflammation	6
KIRREL2	KIRREL2__Neurology	6
LAIR1	LAIR1__Inflammation	6
LAIR2	LAIR2__Neurology	6
LAYN	LAYN__Neurology	6
LGALS8	LGALS8__Neurology	6
LHPP	LHPP__Inflammation	6
LILRA2	LILRA2__Neurology	6
LILRB1	LILRB1__Cardiometabolic	6
LILRB4	LILRB4__Inflammation	6
LRRN1	LRRN1__Inflammation	6
LTBP3	LTBP3__Oncology	6
LTBR	LTBR__Inflammation	6
LYVE1	LYVE1__Inflammation_II	6
MAPT	MAPT__Neurology	6
MEGF9	MEGF9__Cardiometabolic	6
MERTK	MERTK__Inflammation	6
MESD	MESD__Neurology	6
MET	MET__Cardiometabolic	6
METAP2	METAP2__Oncology	6
MFAP3	MFAP3__Cardiometabolic	6
MIF	MIF__Neurology	6
MILR1	MILR1__Inflammation	6
MRC1	MRC1__Inflammation_II	6
MSLN	MSLN__Oncology	6
NCAM1	NCAM1__Cardiometabolic	6
NCAM2	NCAM2__Neurology	6
NDRG1	NDRG1__Neurology	6
NELL1	NELL1__Oncology	6
NME3	NME3__Inflammation	6
NOTCH1	NOTCH1__Cardiometabolic	6
NPTN	NPTN__Oncology	6
NPY	NPY__Oncology	6
NRP1	NRP1__Cardiometabolic	6
NSFL1C	NSFL1C__Neurology	6
NUDT5	NUDT5__Neurology	6
OLR1	OLR1__Cardiometabolic	6
P4HB	P4HB__Oncology	6
PADI2	PADI2__Inflammation	6
PAG1	PAG1__Cardiometabolic	6
PAM	PAM__Cardiometabolic	6
PARK7	PARK7__Neurology	6
PDCD1LG2	PDCD1LG2__Oncology	6
PDGFA	PDGFA__Cardiometabolic	6
PDGFRA	PDGFRA__Cardiometabolic	6
PDGFRB	PDGFRB__Cardiometabolic	6
PEBP1	PEBP1__Neurology	6
PECAM1	PECAM1__Neurology	6
PHOSPHO1	PHOSPHO1__Neurology	6
PIK3IP1	PIK3IP1__Neurology	6
PLAU	PLAU__Neurology	6
PLAUR	PLAUR__Inflammation	6
PLPBP	PLPBP__Cardiometabolic	6
PODXL	PODXL__Oncology	6
PPP1R2	PPP1R2__Cardiometabolic	6
PPP3R1	PPP3R1__Neurology	6
PRKAR1A	PRKAR1A__Cardiometabolic	6
PSME1	PSME1__Neurology	6
PTH1R	PTH1R__Inflammation	6
PTPRF	PTPRF__Cardiometabolic	6
PTPRN2	PTPRN2__Neurology	6
PTPRS	PTPRS__Cardiometabolic	6
QDPR	QDPR__Cardiometabolic	6
RELT	RELT__Neurology	6
RSPO3	RSPO3__Oncology	6
RWDD1	RWDD1__Neurology	6
SCAMP3	SCAMP3__Oncology	6
SCARB2	SCARB2__Neurology	6
SCARF1	SCARF1__Cardiometabolic	6
SCRN1	SCRN1__Inflammation	6
SDC4	SDC4__Cardiometabolic	6
SELPLG	SELPLG__Inflammation	6
SERPINB1	SERPINB1__Neurology	6
SERPINB6	SERPINB6__Neurology	6
SERPINB8	SERPINB8__Inflammation	6
SERPINB9	SERPINB9__Neurology	6
SIGLEC5	SIGLEC5__Neurology	6
SIRPA	SIRPA__Cardiometabolic	6
SIRT2	SIRT2__Oncology	6
SLC16A1	SLC16A1__Neurology	6
SMOC1	SMOC1__Oncology	6
SNAP29	SNAP29__Oncology	6
SNCG	SNCG__Neurology	6
SNX9	SNX9__Cardiometabolic	6
SOD1	SOD1__Cardiometabolic	6
SOD2	SOD2__Neurology	6
SPARCL1	SPARCL1__Cardiometabolic	6
SPRY2	SPRY2__Inflammation	6
STAMBP	STAMBP__Neurology	6
TDGF1	TDGF1__Neurology	6
THOP1	THOP1__Cardiometabolic	6
TMSB10	TMSB10__Neurology	6
TNFRSF10A	TNFRSF10A__Neurology	6
TNFRSF10B	TNFRSF10B__Neurology	6
TNFRSF11A	TNFRSF11A__Inflammation	6
TNFRSF12A	TNFRSF12A__Oncology	6
TNFRSF13C	TNFRSF13C__Inflammation	6
TNFRSF14	TNFRSF14__Inflammation	6
TNFRSF1A	TNFRSF1A__Neurology	6
TNFRSF1B	TNFRSF1B__Neurology	6
TNFRSF4	TNFRSF4__Inflammation	6
TNFRSF8	TNFRSF8__Neurology	6
TPK1	TPK1__Cardiometabolic_II	6
TRIAP1	TRIAP1__Oncology	6
TXLNA	TXLNA__Neurology	6
TXNDC5	TXNDC5__Neurology	6
TXNRD1	TXNRD1__Neurology	6
USP8	USP8__Cardiometabolic	6
WFDC2	WFDC2__Oncology	6
WWP2	WWP2__Neurology	6
ACHE	ACHE__Inflammation_II	7
ACP5	ACP5__Cardiometabolic	7
ACY3	ACY3__Cardiometabolic_II	7
ADAM22	ADAM22__Neurology	7
AHCY	AHCY__Cardiometabolic	7
ALDH1A1	ALDH1A1__Neurology	7
AMIGO2	AMIGO2__Oncology	7
ARSA	ARSA__Neurology	7
ARSB	ARSB__Oncology	7
ART3	ART3__Cardiometabolic	7
B4GAT1	B4GAT1__Neurology	7
BCAN	BCAN__Neurology	7
BCHE	BCHE__Inflammation_II	7
BGN	BGN__Oncology	7
BMPER	BMPER__Inflammation_II	7
BTD	BTD__Inflammation_II	7
BTN2A1	BTN2A1__Inflammation	7
C1QTNF1	C1QTNF1__Cardiometabolic	7
CA11	CA11__Oncology	7
CA4	CA4__Cardiometabolic	7
CA9	CA9__Oncology	7
CANT1	CANT1__Cardiometabolic	7
CD164	CD164__Neurology	7
CD200	CD200__Inflammation	7
CDCP1	CDCP1__Neurology	7
CDH15	CDH15__Neurology	7
CDH2	CDH2__Cardiometabolic	7
CDON	CDON__Inflammation	7
CHAD	CHAD__Inflammation_II	7
CLSTN2	CLSTN2__Inflammation	7
CLSTN3	CLSTN3__Neurology_II	7
CNTN1	CNTN1__Cardiometabolic	7
CNTN4	CNTN4__Neurology	7
CNTNAP2	CNTNAP2__Inflammation	7
CNTNAP4	CNTNAP4__Neurology_II	7
CPB1	CPB1__Cardiometabolic	7
CPE	CPE__Oncology	7
CPM	CPM__Neurology	7
CPQ	CPQ__Cardiometabolic_II	7
CPVL	CPVL__Oncology	7
CREG1	CREG1__Oncology	7
CRIM1	CRIM1__Inflammation	7
CTBS	CTBS__Inflammation_II	7
CTRL	CTRL__Neurology_II	7
CTSB	CTSB__Cardiometabolic	7
CTSH	CTSH__Cardiometabolic	7
CTSL	CTSL__Cardiometabolic	7
CTSO	CTSO__Inflammation	7
CTSZ	CTSZ__Cardiometabolic	7
DAG1	DAG1__Inflammation	7
DCBLD2	DCBLD2__Oncology	7
DCC	DCC__Neurology_II	7
DCN	DCN__Cardiometabolic	7
DDR1	DDR1__Neurology	7
DMP1	DMP1__Cardiometabolic_II	7
DPP10	DPP10__Inflammation	7
DPP6	DPP6__Oncology	7
DPP7	DPP7__Cardiometabolic	7
DSCAM	DSCAM__Neurology_II	7
DUT	DUT__Oncology_II	7
EFNA1	EFNA1__Neurology	7
EGFR	EGFR__Cardiometabolic	7
ENO1	ENO1__Neurology	7
ENO2	ENO2__Neurology	7
ENPP5	ENPP5__Inflammation	7
ENPP6	ENPP6__Cardiometabolic_II	7
ENTPD2	ENTPD2__Oncology	7
ENTPD6	ENTPD6__Cardiometabolic	7
ERBB3	ERBB3__Inflammation	7
ERBB4	ERBB4__Oncology	7
FAM3C	FAM3C__Cardiometabolic	7
FUCA1	FUCA1__Cardiometabolic	7
FURIN	FURIN__Oncology	7
FUT3_FUT5	FUT3_FUT5__Neurology	7
GAD1	GAD1__Oncology_II	7
GALNT10	GALNT10__Oncology	7
GAPDH	GAPDH__Inflammation_II	7
GFER	GFER__Oncology	7
GGH	GGH__Cardiometabolic	7
GLB1	GLB1__Neurology	7
GPC1	GPC1__Oncology	7
GPC5	GPC5__Neurology	7
GPI	GPI__Inflammation_II	7
GRIK2	GRIK2__Neurology_II	7
GUSB	GUSB__Cardiometabolic	7
HCG22	HCG22__Cardiometabolic_II	7
HRC	HRC__Cardiometabolic_II	7
HTRA2	HTRA2__Oncology	7
HYOU1	HYOU1__Cardiometabolic	7
ICAM5	ICAM5__Cardiometabolic	7
IDS	IDS__Inflammation	7
IFNGR2	IFNGR2__Neurology	7
IFNLR1	IFNLR1__Inflammation	7
IGFBPL1	IGFBPL1__Cardiometabolic	7
IGLON5	IGLON5__Oncology_II	7
IGSF3	IGSF3__Oncology	7
IL17RB	IL17RB__Inflammation	7
IL1RL2	IL1RL2__Inflammation	7
IL22	IL22__Oncology_II	7
IL34	IL34__Neurology	7
IL6ST	IL6ST__Cardiometabolic	7
ITGB5	ITGB5__Oncology	7
KHK	KHK__Cardiometabolic_II	7
KIT	KIT__Cardiometabolic	7
KLK7	KLK7__Inflammation_II	7
KYAT1	KYAT1__Cardiometabolic	7
L1CAM	L1CAM__Oncology	7
LAMP1	LAMP1__Cardiometabolic_II	7
LAMP2	LAMP2__Neurology	7
LDLR	LDLR__Cardiometabolic	7
LIFR	LIFR__Inflammation	7
LPO	LPO__Neurology	7
LRIG1	LRIG1__Oncology	7
LRP1	LRP1__Oncology	7
LRP11	LRP11__Cardiometabolic	7
LYZL2	LYZL2__Oncology_II	7
M6PR	M6PR__Cardiometabolic_II	7
MAN2B2	MAN2B2__Cardiometabolic_II	7
MANF	MANF__Inflammation	7
MCAM	MCAM__Cardiometabolic	7
MDGA1	MDGA1__Neurology	7
MEGF10	MEGF10__Inflammation	7
MEGF11	MEGF11__Cardiometabolic_II	7
MELTF	MELTF__Cardiometabolic_II	7
MFAP4	MFAP4__Inflammation_II	7
MFGE8	MFGE8__Neurology	7
MICB_MICA	MICB_MICA__Inflammation	7
MSTN	MSTN__Cardiometabolic	7
NAAA	NAAA__Neurology	7
NFASC	NFASC__Inflammation	7
NHLRC3	NHLRC3__Inflammation_II	7
NOMO1	NOMO1__Neurology	7
NPTX1	NPTX1__Neurology	7
NPTX2	NPTX2__Cardiometabolic_II	7
NRXN3	NRXN3__Neurology_II	7
NT5E	NT5E__Oncology	7
NTRK2	NTRK2__Cardiometabolic	7
NTRK3	NTRK3__Neurology	7
OMG	OMG__Oncology	7
PCDH1	PCDH1__Inflammation	7
PCDH17	PCDH17__Cardiometabolic	7
PCDH9	PCDH9__Oncology_II	7
PLA2G15	PLA2G15__Oncology	7
PLXNA4	PLXNA4__Inflammation	7
PLXNB2	PLXNB2__Cardiometabolic	7
PLXNB3	PLXNB3__Cardiometabolic	7
PODXL2	PODXL2__Oncology	7
PPIB	PPIB__Cardiometabolic	7
PRCP	PRCP__Cardiometabolic	7
PRDX1	PRDX1__Neurology	7
PRSS27	PRSS27__Cardiometabolic	7
PRSS8	PRSS8__Inflammation	7
PRTG	PRTG__Oncology	7
PTPRK	PTPRK__Oncology_II	7
PTPRZ1	PTPRZ1__Cardiometabolic_II	7
PTS	PTS__Neurology	7
PVR	PVR__Neurology	7
QPCT	QPCT__Cardiometabolic	7
RBKS	RBKS__Neurology	7
RET	RET__Oncology	7
RGMA	RGMA__Neurology	7
RGMB	RGMB__Neurology	7
RNASET2	RNASET2__Cardiometabolic	7
RNF149	RNF149__Cardiometabolic_II	7
ROBO1	ROBO1__Inflammation	7
ROBO2	ROBO2__Neurology	7
ROR1	ROR1__Cardiometabolic	7
RTN4R	RTN4R__Oncology	7
SCN2B	SCN2B__Neurology_II	7
SCN4B	SCN4B__Cardiometabolic_II	7
SDC1	SDC1__Cardiometabolic	7
SEMA4C	SEMA4C__Oncology	7
SEMA4D	SEMA4D__Neurology	7
SEMA7A	SEMA7A__Cardiometabolic	7
SERPINI1	SERPINI1__Inflammation_II	7
SFRP1	SFRP1__Neurology	7
SIAE	SIAE__Oncology	7
SIRPB1	SIRPB1__Inflammation	7
SLITRK2	SLITRK2__Oncology	7
SLITRK6	SLITRK6__Cardiometabolic	7
SMPDL3A	SMPDL3A__Inflammation	7
SORT1	SORT1__Cardiometabolic	7
SPOCK1	SPOCK1__Neurology	7
SPON1	SPON1__Inflammation	7
SUMF2	SUMF2__Neurology	7
SUOX	SUOX__Neurology_II	7
TEK	TEK__Oncology	7
TF	TF__Inflammation_II	7
TFPI2	TFPI2__Oncology	7
TIMP3	TIMP3__Inflammation	7
TIMP4	TIMP4__Neurology	7
TINAGL1	TINAGL1__Cardiometabolic	7
TLR1	TLR1__Inflammation_II	7
TLR3	TLR3__Inflammation	7
TMEM25	TMEM25__Neurology_II	7
TNFRSF21	TNFRSF21__Neurology	7
TNFSF12	TNFSF12__Inflammation	7
TNN	TNN__Cardiometabolic_II	7
TNR	TNR__Neurology	7
TPP1	TPP1__Inflammation	7
TYRO3	TYRO3__Cardiometabolic	7
ULBP2	ULBP2__Neurology	7
VNN2	VNN2__Oncology	7
VSIR	VSIR__Cardiometabolic	7
WIF1	WIF1__Oncology	7
ABCA2	ABCA2__Cardiometabolic_II	8
ACE	ACE__Inflammation_II	8
ACYP1	ACYP1__Inflammation_II	8
ADAMTS1	ADAMTS1__Inflammation_II	8
ADAMTS4	ADAMTS4__Inflammation_II	8
ADAMTSL2	ADAMTSL2__Cardiometabolic_II	8
APOE	APOE__Inflammation_II	8
ASRGL1	ASRGL1__Cardiometabolic_II	8
ATRAID	ATRAID__Oncology_II	8
ATXN3	ATXN3__Neurology_II	8
BCAT1	BCAT1__Cardiometabolic_II	8
BCL2	BCL2__Oncology_II	8
BNIP3L	BNIP3L__Inflammation_II	8
C1QL2	C1QL2__Inflammation_II	8
CACYBP	CACYBP__Inflammation_II	8
CALY	CALY__Cardiometabolic_II	8
CD164L2	CD164L2__Neurology_II	8
CD248	CD248__Cardiometabolic_II	8
CD300A	CD300A__Inflammation_II	8
CD86	CD86__Oncology_II	8
CDH22	CDH22__Oncology_II	8
CELSR2	CELSR2__Inflammation_II	8
CEND1	CEND1__Neurology_II	8
CEP170	CEP170__Cardiometabolic_II	8
CHCHD10	CHCHD10__Neurology_II	8
CHCHD6	CHCHD6__Oncology_II	8
CHGA	CHGA__Cardiometabolic_II	8
CKMT1A_CKMT1B	CKMT1A_CKMT1B__Inflammation	8
CLGN	CLGN__Neurology_II	8
COCH	COCH__Cardiometabolic_II	8
COL2A1	COL2A1__Cardiometabolic_II	8
CPLX2	CPLX2__Oncology_II	8
CRELD1	CRELD1__Inflammation_II	8
CRYBB1	CRYBB1__Cardiometabolic_II	8
CRYGD	CRYGD__Neurology_II	8
CRYM	CRYM__Neurology_II	8
CRYZL1	CRYZL1__Cardiometabolic_II	8
CSPG5	CSPG5__Neurology_II	8
CYB5R2	CYB5R2__Oncology_II	8
DDT	DDT__Cardiometabolic_II	8
DIPK1C	DIPK1C__Neurology_II	8
DLG4	DLG4__Neurology_II	8
DNAJA4	DNAJA4__Neurology_II	8
DNAJB2	DNAJB2__Inflammation_II	8
DNAJB6	DNAJB6__Inflammation_II	8
DNAJC6	DNAJC6__Cardiometabolic_II	8
DNM1	DNM1__Oncology_II	8
DOC2B	DOC2B__Neurology_II	8
DTD1	DTD1__Inflammation_II	8
EDN1	EDN1__Cardiometabolic_II	8
EDNRB	EDNRB__Inflammation_II	8
EFNB2	EFNB2__Neurology_II	8
EHBP1	EHBP1__Cardiometabolic_II	8
ELAVL4	ELAVL4__Neurology_II	8
EPHA4	EPHA4__Inflammation_II	8
ERMAP	ERMAP__Inflammation_II	8
FAM171B	FAM171B__Oncology_II	8
FGF12	FGF12__Inflammation_II	8
FSHB	FSHB__Cardiometabolic_II	8
GABARAP	GABARAP__Oncology_II	8
GCHFR	GCHFR__Inflammation_II	8
GGCT	GGCT__Cardiometabolic_II	8
GMPR2	GMPR2__Inflammation_II	8
GNPDA1	GNPDA1__Cardiometabolic_II	8
GNPDA2	GNPDA2__Inflammation_II	8
GPIHBP1	GPIHBP1__Oncology_II	8
GPR158	GPR158__Neurology_II	8
GSR	GSR__Inflammation_II	8
GSTT2B	GSTT2B__Neurology_II	8
HEG1	HEG1__Inflammation_II	8
HLA-A	HLA-A__Neurology_II	8
HS6ST2	HS6ST2__Inflammation_II	8
HSPA2	HSPA2__Oncology_II	8
IFNAR1	IFNAR1__Oncology_II	8
IFNW1	IFNW1__Cardiometabolic_II	8
IGSF21	IGSF21__Cardiometabolic_II	8
IMMT	IMMT__Oncology_II	8
ISM2	ISM2__Cardiometabolic_II	8
JAM3	JAM3__Inflammation_II	8
KCNC4	KCNC4__Neurology_II	8
KIAA0319	KIAA0319__Neurology_II	8
KLK15	KLK15__Oncology_II	8
L3HYPDH	L3HYPDH__Cardiometabolic_II	8
LRFN2	LRFN2__Neurology_II	8
LRTM2	LRTM2__Neurology_II	8
LUZP2	LUZP2__Oncology_II	8
MAN1A2	MAN1A2__Cardiometabolic_II	8
MANEAL	MANEAL__Oncology_II	8
MAP1LC3A	MAP1LC3A__Neurology_II	8
MARS1	MARS1__Inflammation_II	8
MDH1	MDH1__Inflammation_II	8
MOCS2	MOCS2__Inflammation_II	8
MYDGF	MYDGF__Cardiometabolic_II	8
NAGPA	NAGPA__Inflammation_II	8
NCR3LG1	NCR3LG1__Oncology_II	8
NDST1	NDST1__Oncology_II	8
NECTIN1	NECTIN1__Inflammation_II	8
NEO1	NEO1__Neurology_II	8
NIT2	NIT2__Cardiometabolic_II	8
NLGN1	NLGN1__Neurology_II	8
NOTCH2	NOTCH2__Cardiometabolic_II	8
NRGN	NRGN__Inflammation_II	8
NXPH3	NXPH3__Inflammation_II	8
OCLN	OCLN__Neurology_II	8
OMP	OMP__Neurology_II	8
OXCT1	OXCT1__Cardiometabolic_II	8
PALM	PALM__Oncology_II	8
PCDH12	PCDH12__Neurology_II	8
PCDH7	PCDH7__Oncology_II	8
PDIA4	PDIA4__Cardiometabolic_II	8
PKD1	PKD1__Cardiometabolic_II	8
PMCH	PMCH__Cardiometabolic_II	8
PRND	PRND__Neurology_II	8
PRRT3	PRRT3__Cardiometabolic_II	8
PTP4A3	PTP4A3__Inflammation_II	8
PTPRB	PTPRB__Cardiometabolic_II	8
PTPRC	PTPRC__Cardiometabolic_II	8
PYDC1	PYDC1__Cardiometabolic_II	8
RBFOX3	RBFOX3__Neurology_II	8
RIDA	RIDA__Inflammation_II	8
RNASE10	RNASE10__Cardiometabolic_II	8
RNASE6	RNASE6__Inflammation_II	8
RNF5	RNF5__Cardiometabolic_II	8
RSPO1	RSPO1__Neurology	8
SCN2A	SCN2A__Neurology_II	8
SDK2	SDK2__Inflammation_II	8
SEL1L	SEL1L__Cardiometabolic_II	8
SEMA6C	SEMA6C__Inflammation_II	8
SEPTIN8	SEPTIN8__Neurology_II	8
SERPINI2	SERPINI2__Oncology_II	8
SEZ6	SEZ6__Neurology_II	8
SIGLEC8	SIGLEC8__Cardiometabolic_II	8
SLITRK1	SLITRK1__Inflammation_II	8
SNAP25	SNAP25__Neurology_II	8
SPACA5_SPACA5B	SPACA5_SPACA5B__Neurology_II	8
SPINK2	SPINK2__Inflammation_II	8
ST8SIA1	ST8SIA1__Inflammation_II	8
STX1B	STX1B__Neurology_II	8
STX8	STX8__Inflammation	8
SUSD4	SUSD4__Oncology_II	8
SUSD5	SUSD5__Inflammation_II	8
SV2A	SV2A__Neurology_II	8
SYT1	SYT1__Neurology_II	8
TALDO1	TALDO1__Cardiometabolic_II	8
TAX1BP1	TAX1BP1__Neurology_II	8
TBCA	TBCA__Inflammation_II	8
TGOLN2	TGOLN2__Inflammation_II	8
TMEM132A	TMEM132A__Cardiometabolic_II	8
TNFSF8	TNFSF8__Cardiometabolic_II	8
TNFSF9	TNFSF9__Inflammation_II	8
TOMM20	TOMM20__Cardiometabolic_II	8
TTR	TTR__Inflammation_II	8
TWF2	TWF2__Cardiometabolic_II	8
TXN	TXN__Inflammation_II	8
UNC5D	UNC5D__Inflammation_II	8
VEGFB	VEGFB__Inflammation_II	8
VGF	VGF__Neurology_II	8
VSNL1	VSNL1__Neurology_II	8
VSTM2B	VSTM2B__Oncology_II	8
VTI1A	VTI1A__Inflammation_II	8
VWC2L	VWC2L__Neurology_II	8
WFDC1	WFDC1__Oncology_II	8
ADM	ADM__Oncology	9
AGRN	AGRN__Inflammation	9
AGRP	AGRP__Inflammation	9
APP	APP__Neurology	9
BCL2L11	BCL2L11__Inflammation	9
CALB1	CALB1__Oncology	9
CD302	CD302__Oncology	9
CGREF1	CGREF1__Cardiometabolic	9
CHGB	CHGB__Neurology	9
CKAP4	CKAP4__Inflammation	9
CLMP	CLMP__Oncology	9
CLSTN1	CLSTN1__Neurology	9
CNPY2	CNPY2__Cardiometabolic	9
CNPY4	CNPY4__Oncology	9
COLEC12	COLEC12__Inflammation	9
CRELD2	CRELD2__Inflammation	9
CRLF1	CRLF1__Inflammation	9
CSF1	CSF1__Inflammation	9
DKK1	DKK1__Neurology	9
DNER	DNER__Inflammation	9
DRAXIN	DRAXIN__Neurology	9
FGF5	FGF5__Inflammation	9
FGFR2	FGFR2__Oncology	9
FLT3	FLT3__Oncology	9
GALNT2	GALNT2__Oncology	9
GALNT7	GALNT7__Oncology	9
GLRX	GLRX__Cardiometabolic	9
GOLM2	GOLM2__Neurology	9
GOT1	GOT1__Cardiometabolic_II	9
JAM2	JAM2__Neurology	9
LPL	LPL__Cardiometabolic	9
LRPAP1	LRPAP1__Neurology	9
MANSC1	MANSC1__Oncology	9
MCFD2	MCFD2__Cardiometabolic	9
NCS1	NCS1__Oncology	9
NOS1	NOS1__Neurology	9
NPDC1	NPDC1__Cardiometabolic	9
NPPC	NPPC__Inflammation	9
NUCB2	NUCB2__Oncology	9
NXPH1	NXPH1__Neurology	9
OBP2B	OBP2B__Neurology	9
PLXDC1	PLXDC1__Oncology	9
PVALB	PVALB__Oncology	9
RTBDN	RTBDN__Oncology	9
SCG2	SCG2__Oncology	9
SEMA3F	SEMA3F__Cardiometabolic	9
SEZ6L	SEZ6L__Oncology	9
SEZ6L2	SEZ6L2__Oncology	9
SORCS2	SORCS2__Oncology	9
SPINK6	SPINK6__Oncology	9
SPINT2	SPINT2__Inflammation	9
STC2	STC2__Neurology	9
TAFA5	TAFA5__Oncology	9
TGFA	TGFA__Inflammation	9
TXNDC15	TXNDC15__Oncology	9
VCAN	VCAN__Neurology	9
VEGFA	VEGFA__Inflammation	9
VWC2	VWC2__Neurology	9
YES1	YES1__Oncology	9
CAT	CAT__Inflammation_II	10
DNAJB14	DNAJB14__Oncology_II	10
FABP3	FABP3__Cardiometabolic_II	10
LMOD1	LMOD1__Oncology_II	10
MAP2K1	MAP2K1__Oncology_II	10
NT5C1A	NT5C1A__Neurology_II	10
PCBD1	PCBD1__Inflammation_II	10
PDCD5	PDCD5__Neurology	10
PILRB	PILRB__Cardiometabolic	10
PLSCR3	PLSCR3__Neurology_II	10
PLXDC2	PLXDC2__Neurology_II	10
SMOC2	SMOC2__Inflammation	10
TIMM10	TIMM10__Cardiometabolic_II	10
TNFRSF10C	TNFRSF10C__Cardiometabolic	10
TP53I3	TP53I3__Inflammation_II	10
TPD52L2	TPD52L2__Inflammation_II	10
UBXN1	UBXN1__Inflammation_II	10
UROD	UROD__Inflammation_II	10
VWF	VWF__Cardiometabolic	10
IL15	IL15__Inflammation	11
LTA	LTA__Inflammation	11
CA12	CA12__Oncology	12
ST3GAL1	ST3GAL1__Oncology	12
ITIH5	ITIH5__Oncology_II	13

## Sheet: Ext_Fig4b-c
olink_protein	cluster	Gene_name	Infarcts_category	MB_category	WMH_category	Summary_up_down	Detail_up_down
ADAMTS15__Oncology_o2csf__NPX_resid	1	ADAMTS15				Nonreg	Nonreg
ADGRG1__Oncology_o2csf__NPX_resid	1	ADGRG1				Nonreg	Nonreg
ANG__Cardiometabolic_o2csf__NPX_resid	1	ANG			WMH_upreg	Upreg	WMH_upreg
ANGPT1__Inflammation_o2csf__NPX_resid	1	ANGPT1			WMH_upreg	Upreg	WMH_upreg
ANGPTL1__Cardiometabolic_o2csf__NPX_resid	1	ANGPTL1			WMH_upreg	Upreg	WMH_upreg
ANGPTL2__Inflammation_o2csf__NPX_resid	1	ANGPTL2				Nonreg	Nonreg
ANGPTL4__Inflammation_o2csf__NPX_resid	1	ANGPTL4				Nonreg	Nonreg
ANGPTL7__Oncology_o2csf__NPX_resid	1	ANGPTL7			WMH_upreg	Upreg	WMH_upreg
APLP1__Cardiometabolic_o2csf__NPX_resid	1	APLP1				Nonreg	Nonreg
ASAH2__Neurology_o2csf__NPX_resid	1	ASAH2				Nonreg	Nonreg
B4GALT1__Inflammation_o2csf__NPX_resid	1	B4GALT1				Nonreg	Nonreg
BMP4__Neurology_o2csf__NPX_resid	1	BMP4				Nonreg	Nonreg
BMP6__Cardiometabolic_o2csf__NPX_resid	1	BMP6				Nonreg	Nonreg
BOC__Cardiometabolic_o2csf__NPX_resid	1	BOC				Nonreg	Nonreg
C4BPB__Oncology_o2csf__NPX_resid	1	C4BPB				Nonreg	Nonreg
CALCA__Neurology_o2csf__NPX_resid	1	CALCA			WMH_upreg	Upreg	WMH_upreg
CCL15__Cardiometabolic_o2csf__NPX_resid	1	CCL15			WMH_upreg	Upreg	WMH_upreg
CCL16__Cardiometabolic_o2csf__NPX_resid	1	CCL16	Inf_upreg			Upreg	Inf_upreg
CCL17__Inflammation_o2csf__NPX_resid	1	CCL17	Inf_upreg			Upreg	Inf_upreg
CCL18__Cardiometabolic_o2csf__NPX_resid	1	CCL18				Nonreg	Nonreg
CCL19__Neurology_o2csf__NPX_resid	1	CCL19				Nonreg	Nonreg
CCL2__Neurology_o2csf__NPX_resid	1	CCL2			WMH_upreg	Upreg	WMH_upreg
CCL23__Inflammation_o2csf__NPX_resid	1	CCL23			WMH_upreg	Upreg	WMH_upreg
CCL24__Inflammation_o2csf__NPX_resid	1	CCL24				Nonreg	Nonreg
CCL3__Inflammation_o2csf__NPX_resid	1	CCL3		MB_upreg		Upreg	MB_upreg
CCL4__Inflammation_o2csf__NPX_resid	1	CCL4				Nonreg	Nonreg
CCL8__Oncology_o2csf__NPX_resid	1	CCL8				Nonreg	Nonreg
CCN4__Oncology_o2csf__NPX_resid	1	CCN4			WMH_upreg	Upreg	WMH_upreg
CD14__Cardiometabolic_o2csf__NPX_resid	1	CD14			WMH_upreg	Upreg	WMH_upreg
CD276__Inflammation_o2csf__NPX_resid	1	CD276				Nonreg	Nonreg
CD38__Oncology_o2csf__NPX_resid	1	CD38				Nonreg	Nonreg
CD59__Cardiometabolic_o2csf__NPX_resid	1	CD59				Nonreg	Nonreg
CD8A__Neurology_o2csf__NPX_resid	1	CD8A				Nonreg	Nonreg
CDH3__Neurology_o2csf__NPX_resid	1	CDH3				Nonreg	Nonreg
CDNF__Oncology_o2csf__NPX_resid	1	CDNF				Nonreg	Nonreg
CFC1__Oncology_o2csf__NPX_resid	1	CFC1				Nonreg	Nonreg
CHRDL1__Inflammation_o2csf__NPX_resid	1	CHRDL1				Nonreg	Nonreg
CLEC11A__Neurology_o2csf__NPX_resid	1	CLEC11A				Nonreg	Nonreg
CLPS__Neurology_o2csf__NPX_resid	1	CLPS				Nonreg	Nonreg
CLUL1__Cardiometabolic_o2csf__NPX_resid	1	CLUL1	Inf_downreg			Downreg	Inf_downreg
CNTN2__Oncology_o2csf__NPX_resid	1	CNTN2				Nonreg	Nonreg
COL18A1__Cardiometabolic_o2csf__NPX_resid	1	COL18A1				Nonreg	Nonreg
COL1A1__Cardiometabolic_o2csf__NPX_resid	1	COL1A1			WMH_upreg	Upreg	WMH_upreg
CPXM1__Oncology_o2csf__NPX_resid	1	CPXM1			WMH_upreg	Upreg	WMH_upreg
CRHBP__Inflammation_o2csf__NPX_resid	1	CRHBP				Nonreg	Nonreg
CRISP2__Oncology_o2csf__NPX_resid	1	CRISP2	Inf_downreg			Downreg	Inf_downreg
CST3__Cardiometabolic_o2csf__NPX_resid	1	CST3				Nonreg	Nonreg
CST5__Neurology_o2csf__NPX_resid	1	CST5				Nonreg	Nonreg
CST6__Cardiometabolic_o2csf__NPX_resid	1	CST6			WMH_upreg	Upreg	WMH_upreg
CST7__Inflammation_o2csf__NPX_resid	1	CST7				Nonreg	Nonreg
CTSC__Inflammation_o2csf__NPX_resid	1	CTSC				Nonreg	Nonreg
CTSD__Cardiometabolic_o2csf__NPX_resid	1	CTSD				Nonreg	Nonreg
CTSF__Oncology_o2csf__NPX_resid	1	CTSF				Nonreg	Nonreg
CTSS__Neurology_o2csf__NPX_resid	1	CTSS				Nonreg	Nonreg
CTSV__Oncology_o2csf__NPX_resid	1	CTSV				Nonreg	Nonreg
CX3CL1__Neurology_o2csf__NPX_resid	1	CX3CL1				Nonreg	Nonreg
CXCL1__Inflammation_o2csf__NPX_resid	1	CXCL1			WMH_upreg	Upreg	WMH_upreg
CXCL10__Inflammation_o2csf__NPX_resid	1	CXCL10				Nonreg	Nonreg
CXCL11__Neurology_o2csf__NPX_resid	1	CXCL11				Nonreg	Nonreg
CXCL16__Cardiometabolic_o2csf__NPX_resid	1	CXCL16				Nonreg	Nonreg
CXCL17__Inflammation_o2csf__NPX_resid	1	CXCL17	Inf_upreg		WMH_upreg	Upreg	WMH_Inf_upreg
CXCL3__Inflammation_o2csf__NPX_resid	1	CXCL3				Nonreg	Nonreg
CXCL8__Cardiometabolic_o2csf__NPX_resid	1	CXCL8			WMH_upreg	Upreg	WMH_upreg
CXCL8__Inflammation_o2csf__NPX_resid	1	CXCL8			WMH_upreg	Upreg	WMH_upreg
CXCL8__Neurology_o2csf__NPX_resid	1	CXCL8			WMH_upreg	Upreg	WMH_upreg
CXCL8__Oncology_o2csf__NPX_resid	1	CXCL8			WMH_upreg	Upreg	WMH_upreg
DDC__Cardiometabolic_o2csf__NPX_resid	1	DDC				Nonreg	Nonreg
DKK3__Cardiometabolic_o2csf__NPX_resid	1	DKK3				Nonreg	Nonreg
EBI3_IL27__Oncology_o2csf__NPX_resid	1	EBI3_IL27				Nonreg	Nonreg
EDIL3__Cardiometabolic_o2csf__NPX_resid	1	EDIL3				Nonreg	Nonreg
EFEMP1__Cardiometabolic_o2csf__NPX_resid	1	EFEMP1			WMH_upreg	Upreg	WMH_upreg
EFNA4__Neurology_o2csf__NPX_resid	1	EFNA4				Nonreg	Nonreg
EPHA2__Oncology_o2csf__NPX_resid	1	EPHA2				Nonreg	Nonreg
ERBB2__Oncology_o2csf__NPX_resid	1	ERBB2			WMH_upreg	Upreg	WMH_upreg
ESM1__Inflammation_o2csf__NPX_resid	1	ESM1		MB_upreg	WMH_upreg	Upreg	WMH_MB_upreg
FABP5__Neurology_o2csf__NPX_resid	1	FABP5			WMH_upreg	Upreg	WMH_upreg
FAM3B__Oncology_o2csf__NPX_resid	1	FAM3B				Nonreg	Nonreg
FGF19__Inflammation_o2csf__NPX_resid	1	FGF19				Nonreg	Nonreg
FLRT2__Neurology_o2csf__NPX_resid	1	FLRT2				Nonreg	Nonreg
FOLR1__Oncology_o2csf__NPX_resid	1	FOLR1				Nonreg	Nonreg
FRZB__Neurology_o2csf__NPX_resid	1	FRZB				Nonreg	Nonreg
FST__Inflammation_o2csf__NPX_resid	1	FST	Inf_upreg		WMH_upreg	Upreg	WMH_Inf_upreg
FSTL3__Inflammation_o2csf__NPX_resid	1	FSTL3			WMH_upreg	Upreg	WMH_upreg
FUT8__Neurology_o2csf__NPX_resid	1	FUT8			WMH_downreg	Downreg	WMH_downreg
GCNT1__Oncology_o2csf__NPX_resid	1	GCNT1				Nonreg	Nonreg
GDF15__Cardiometabolic_o2csf__NPX_resid	1	GDF15			WMH_upreg	Upreg	WMH_upreg
GFAP__Oncology_o2csf__NPX_resid	1	GFAP			WMH_upreg	Upreg	WMH_upreg
GFRA1__Oncology_o2csf__NPX_resid	1	GFRA1				Nonreg	Nonreg
GFRA3__Neurology_o2csf__NPX_resid	1	GFRA3				Nonreg	Nonreg
GH1__Cardiometabolic_o2csf__NPX_resid	1	GH1			WMH_upreg	Upreg	WMH_upreg
GNLY__Neurology_o2csf__NPX_resid	1	GNLY				Nonreg	Nonreg
GZMA__Inflammation_o2csf__NPX_resid	1	GZMA			WMH_downreg	Downreg	WMH_downreg
HGF__Inflammation_o2csf__NPX_resid	1	HGF				Nonreg	Nonreg
HLA-DRA__Inflammation_o2csf__NPX_resid	1	HLA-DRA				Nonreg	Nonreg
HS6ST1__Oncology_o2csf__NPX_resid	1	HS6ST1			WMH_downreg	Downreg	WMH_downreg
HYAL1__Cardiometabolic_o2csf__NPX_resid	1	HYAL1				Nonreg	Nonreg
IDUA__Oncology_o2csf__NPX_resid	1	IDUA				Nonreg	Nonreg
IGFBP1__Cardiometabolic_o2csf__NPX_resid	1	IGFBP1				Nonreg	Nonreg
IGFBP2__Cardiometabolic_o2csf__NPX_resid	1	IGFBP2			WMH_upreg	Upreg	WMH_upreg
IGFBP4__Neurology_o2csf__NPX_resid	1	IGFBP4			WMH_upreg	Upreg	WMH_upreg
IGFBP6__Cardiometabolic_o2csf__NPX_resid	1	IGFBP6				Nonreg	Nonreg
IGFBP7__Cardiometabolic_o2csf__NPX_resid	1	IGFBP7				Nonreg	Nonreg
IGSF8__Cardiometabolic_o2csf__NPX_resid	1	IGSF8				Nonreg	Nonreg
IL17D__Inflammation_o2csf__NPX_resid	1	IL17D				Nonreg	Nonreg
IL5RA__Inflammation_o2csf__NPX_resid	1	IL5RA				Nonreg	Nonreg
IL6__Cardiometabolic_o2csf__NPX_resid	1	IL6	Inf_upreg		WMH_upreg	Upreg	WMH_Inf_upreg
IL6__Inflammation_o2csf__NPX_resid	1	IL6	Inf_upreg		WMH_upreg	Upreg	WMH_Inf_upreg
IL6__Neurology_o2csf__NPX_resid	1	IL6	Inf_upreg		WMH_upreg	Upreg	WMH_Inf_upreg
IL6__Oncology_o2csf__NPX_resid	1	IL6	Inf_upreg		WMH_upreg	Upreg	WMH_Inf_upreg
KAZALD1__Oncology_o2csf__NPX_resid	1	KAZALD1				Nonreg	Nonreg
KDR__Oncology_o2csf__NPX_resid	1	KDR			WMH_upreg	Upreg	WMH_upreg
KITLG__Cardiometabolic_o2csf__NPX_resid	1	KITLG				Nonreg	Nonreg
KLK10__Oncology_o2csf__NPX_resid	1	KLK10				Nonreg	Nonreg
KLK11__Oncology_o2csf__NPX_resid	1	KLK11				Nonreg	Nonreg
KLK13__Oncology_o2csf__NPX_resid	1	KLK13			WMH_downreg	Downreg	WMH_downreg
KLK6__Oncology_o2csf__NPX_resid	1	KLK6				Nonreg	Nonreg
LAMA4__Inflammation_o2csf__NPX_resid	1	LAMA4			WMH_upreg	Upreg	WMH_upreg
LEFTY2__Oncology_o2csf__NPX_resid	1	LEFTY2			WMH_upreg	Upreg	WMH_upreg
LGALS1__Cardiometabolic_o2csf__NPX_resid	1	LGALS1			WMH_upreg	Upreg	WMH_upreg
LGMN__Inflammation_o2csf__NPX_resid	1	LGMN				Nonreg	Nonreg
LTBP2__Cardiometabolic_o2csf__NPX_resid	1	LTBP2	Inf_upreg	MB_upreg	WMH_upreg	Upreg	WMH_MB_Inf_upreg
MARCO__Cardiometabolic_o2csf__NPX_resid	1	MARCO				Nonreg	Nonreg
MATN2__Inflammation_o2csf__NPX_resid	1	MATN2			WMH_upreg	Upreg	WMH_upreg
MATN3__Neurology_o2csf__NPX_resid	1	MATN3				Nonreg	Nonreg
MDK__Oncology_o2csf__NPX_resid	1	MDK				Nonreg	Nonreg
MEPE__Inflammation_o2csf__NPX_resid	1	MEPE				Nonreg	Nonreg
MIA__Oncology_o2csf__NPX_resid	1	MIA				Nonreg	Nonreg
MME__Oncology_o2csf__NPX_resid	1	MME				Nonreg	Nonreg
MMP10__Inflammation_o2csf__NPX_resid	1	MMP10		MB_upreg	WMH_upreg	Upreg	WMH_MB_upreg
MMP7__Cardiometabolic_o2csf__NPX_resid	1	MMP7			WMH_upreg	Upreg	WMH_upreg
MOG__Oncology_o2csf__NPX_resid	1	MOG				Nonreg	Nonreg
MSR1__Neurology_o2csf__NPX_resid	1	MSR1			WMH_upreg	Upreg	WMH_upreg
MYOC__Neurology_o2csf__NPX_resid	1	MYOC				Nonreg	Nonreg
NCAN__Neurology_o2csf__NPX_resid	1	NCAN			WMH_upreg	Upreg	WMH_upreg
NECTIN2__Cardiometabolic_o2csf__NPX_resid	1	NECTIN2				Nonreg	Nonreg
NEFL__Neurology_o2csf__NPX_resid	1	NEFL	Inf_upreg	MB_upreg	WMH_upreg	Upreg	WMH_MB_Inf_upreg
NELL2__Inflammation_o2csf__NPX_resid	1	NELL2			WMH_upreg	Upreg	WMH_upreg
NID1__Cardiometabolic_o2csf__NPX_resid	1	NID1				Nonreg	Nonreg
NID2__Neurology_o2csf__NPX_resid	1	NID2				Nonreg	Nonreg
NPTXR__Cardiometabolic_o2csf__NPX_resid	1	NPTXR			WMH_upreg	Upreg	WMH_upreg
NRCAM__Cardiometabolic_o2csf__NPX_resid	1	NRCAM				Nonreg	Nonreg
OGN__Neurology_o2csf__NPX_resid	1	OGN				Nonreg	Nonreg
OMD__Inflammation_o2csf__NPX_resid	1	OMD				Nonreg	Nonreg
OXT__Neurology_o2csf__NPX_resid	1	OXT			WMH_upreg	Upreg	WMH_upreg
PAMR1__Neurology_o2csf__NPX_resid	1	PAMR1				Nonreg	Nonreg
PCOLCE__Cardiometabolic_o2csf__NPX_resid	1	PCOLCE				Nonreg	Nonreg
PCSK9__Cardiometabolic_o2csf__NPX_resid	1	PCSK9				Nonreg	Nonreg
PGF__Inflammation_o2csf__NPX_resid	1	PGF	Inf_upreg		WMH_upreg	Upreg	WMH_Inf_upreg
PLAT__Cardiometabolic_o2csf__NPX_resid	1	PLAT	Inf_downreg		WMH_downreg	Downreg	WMH_Inf_downreg
PLTP__Cardiometabolic_o2csf__NPX_resid	1	PLTP			WMH_upreg	Upreg	WMH_upreg
PNLIPRP2__Inflammation_o2csf__NPX_resid	1	PNLIPRP2				Nonreg	Nonreg
PRELP__Inflammation_o2csf__NPX_resid	1	PRELP			WMH_upreg	Upreg	WMH_upreg
PRL__Neurology_o2csf__NPX_resid	1	PRL				Nonreg	Nonreg
PTN__Cardiometabolic_o2csf__NPX_resid	1	PTN				Nonreg	Nonreg
RARRES2__Cardiometabolic_o2csf__NPX_resid	1	RARRES2				Nonreg	Nonreg
REG4__Inflammation_o2csf__NPX_resid	1	REG4			WMH_upreg	Upreg	WMH_upreg
RNASE3__Cardiometabolic_o2csf__NPX_resid	1	RNASE3				Nonreg	Nonreg
SCG3__Inflammation_o2csf__NPX_resid	1	SCG3			WMH_upreg	Upreg	WMH_upreg
SERPINA11__Cardiometabolic_o2csf__NPX_resid	1	SERPINA11				Nonreg	Nonreg
SFTPD__Cardiometabolic_o2csf__NPX_resid	1	SFTPD				Nonreg	Nonreg
SGSH__Cardiometabolic_II_o2csf__NPX_resid	1	SGSH				Nonreg	Nonreg
SIGLEC10__Inflammation_o2csf__NPX_resid	1	SIGLEC10				Nonreg	Nonreg
SIGLEC9__Oncology_o2csf__NPX_resid	1	SIGLEC9			WMH_upreg	Upreg	WMH_upreg
SMPD1__Neurology_o2csf__NPX_resid	1	SMPD1				Nonreg	Nonreg
SOST__Cardiometabolic_o2csf__NPX_resid	1	SOST				Nonreg	Nonreg
SPARC__Oncology_o2csf__NPX_resid	1	SPARC			WMH_upreg	Upreg	WMH_upreg
SPINT1__Neurology_o2csf__NPX_resid	1	SPINT1	Inf_downreg			Downreg	Inf_downreg
SPON2__Cardiometabolic_o2csf__NPX_resid	1	SPON2				Nonreg	Nonreg
SSC5D__Cardiometabolic_o2csf__NPX_resid	1	SSC5D				Nonreg	Nonreg
ST6GAL1__Cardiometabolic_o2csf__NPX_resid	1	ST6GAL1				Nonreg	Nonreg
STC1__Neurology_o2csf__NPX_resid	1	STC1				Nonreg	Nonreg
TACSTD2__Oncology_o2csf__NPX_resid	1	TACSTD2				Nonreg	Nonreg
TCN2__Cardiometabolic_o2csf__NPX_resid	1	TCN2				Nonreg	Nonreg
TGFBR3__Cardiometabolic_o2csf__NPX_resid	1	TGFBR3				Nonreg	Nonreg
THBD__Cardiometabolic_o2csf__NPX_resid	1	THBD				Nonreg	Nonreg
THBS2__Neurology_o2csf__NPX_resid	1	THBS2				Nonreg	Nonreg
THBS4__Cardiometabolic_o2csf__NPX_resid	1	THBS4				Nonreg	Nonreg
THY1__Neurology_o2csf__NPX_resid	1	THY1				Nonreg	Nonreg
TIMP1__Cardiometabolic_o2csf__NPX_resid	1	TIMP1			WMH_upreg	Upreg	WMH_upreg
TMEM106A__Oncology_II_o2csf__NPX_resid	1	TMEM106A			WMH_downreg	Downreg	WMH_downreg
TMPRSS5__Neurology_o2csf__NPX_resid	1	TMPRSS5				Nonreg	Nonreg
TNFRSF11B__Inflammation_o2csf__NPX_resid	1	TNFRSF11B	Inf_upreg	MB_upreg	WMH_upreg	Upreg	WMH_MB_Inf_upreg
TNFRSF13B__Inflammation_o2csf__NPX_resid	1	TNFRSF13B			WMH_upreg	Upreg	WMH_upreg
TNFRSF6B__Neurology_o2csf__NPX_resid	1	TNFRSF6B	Inf_upreg			Upreg	Inf_upreg
TNFSF10__Inflammation_o2csf__NPX_resid	1	TNFSF10				Nonreg	Nonreg
TNFSF13__Inflammation_o2csf__NPX_resid	1	TNFSF13		MB_upreg		Upreg	MB_upreg
TNFSF14__Neurology_o2csf__NPX_resid	1	TNFSF14		MB_downreg		Downreg	MB_downreg
TREM2__Inflammation_o2csf__NPX_resid	1	TREM2				Nonreg	Nonreg
VCAM1__Cardiometabolic_o2csf__NPX_resid	1	VCAM1			WMH_upreg	Upreg	WMH_upreg
VEGFC__Oncology_o2csf__NPX_resid	1	VEGFC	Inf_downreg		WMH_downreg	Downreg	WMH_Inf_downreg
VEGFD__Inflammation_o2csf__NPX_resid	1	VEGFD				Nonreg	Nonreg
VWA1__Oncology_o2csf__NPX_resid	1	VWA1				Nonreg	Nonreg
WFIKKN2__Inflammation_o2csf__NPX_resid	1	WFIKKN2				Nonreg	Nonreg
XCL1__Oncology_o2csf__NPX_resid	1	XCL1				Nonreg	Nonreg
CCL11__Inflammation_o2csf__NPX_resid	1	CCL11			WMH_upreg	Upreg	WMH_upreg
CXCL13__Neurology_o2csf__NPX_resid	1	CXCL13			WMH_upreg	Upreg	WMH_upreg
ECE1__Neurology_o2csf__NPX_resid	1	ECE1				Nonreg	Nonreg
ENTPD5__Cardiometabolic_o2csf__NPX_resid	1	ENTPD5				Nonreg	Nonreg
ISM1__Inflammation_o2csf__NPX_resid	1	ISM1				Nonreg	Nonreg
MFAP5__Cardiometabolic_o2csf__NPX_resid	1	MFAP5				Nonreg	Nonreg
PAPPA__Inflammation_o2csf__NPX_resid	1	PAPPA				Nonreg	Nonreg
SMAD5__Oncology_o2csf__NPX_resid	1	SMAD5				Nonreg	Nonreg
A1BG__Inflammation_II_o2csf__NPX_resid	2	A1BG			WMH_upreg	Upreg	WMH_upreg
ADAMTS13__Cardiometabolic_o2csf__NPX_resid	2	ADAMTS13				Nonreg	Nonreg
ADIPOQ__Inflammation_II_o2csf__NPX_resid	2	ADIPOQ		MB_upreg		Upreg	MB_upreg
AFM__Inflammation_II_o2csf__NPX_resid	2	AFM				Nonreg	Nonreg
AGER__Inflammation_o2csf__NPX_resid	2	AGER			WMH_upreg	Upreg	WMH_upreg
AHSG__Inflammation_II_o2csf__NPX_resid	2	AHSG				Nonreg	Nonreg
AMY1A_AMY1B_AMY1C__Inflammation_II_o2csf__NPX_resid	2	AMY1A_AMY1B_AMY1C				Nonreg	Nonreg
AOC3__Cardiometabolic_o2csf__NPX_resid	2	AOC3			WMH_upreg	Upreg	WMH_upreg
APCS__Inflammation_II_o2csf__NPX_resid	2	APCS				Nonreg	Nonreg
APOA1__Inflammation_II_o2csf__NPX_resid	2	APOA1				Nonreg	Nonreg
APOA4__Inflammation_II_o2csf__NPX_resid	2	APOA4			WMH_upreg	Upreg	WMH_upreg
APOC1__Inflammation_II_o2csf__NPX_resid	2	APOC1				Nonreg	Nonreg
APOF__Inflammation_II_o2csf__NPX_resid	2	APOF				Nonreg	Nonreg
APOL1__Inflammation_II_o2csf__NPX_resid	2	APOL1				Nonreg	Nonreg
APOM__Cardiometabolic_o2csf__NPX_resid	2	APOM				Nonreg	Nonreg
ASGR2__Inflammation_II_o2csf__NPX_resid	2	ASGR2			WMH_upreg	Upreg	WMH_upreg
ATRN__Inflammation_II_o2csf__NPX_resid	2	ATRN				Nonreg	Nonreg
BPIFB1__Cardiometabolic_o2csf__NPX_resid	2	BPIFB1			WMH_upreg	Upreg	WMH_upreg
C1RL__Inflammation_II_o2csf__NPX_resid	2	C1RL				Nonreg	Nonreg
C2__Cardiometabolic_o2csf__NPX_resid	2	C2				Nonreg	Nonreg
C3__Inflammation_II_o2csf__NPX_resid	2	C3				Nonreg	Nonreg
C5__Inflammation_II_o2csf__NPX_resid	2	C5			WMH_upreg	Upreg	WMH_upreg
C8B__Inflammation_II_o2csf__NPX_resid	2	C8B				Nonreg	Nonreg
C9__Inflammation_II_o2csf__NPX_resid	2	C9			WMH_upreg	Upreg	WMH_upreg
CBLIF__Cardiometabolic_o2csf__NPX_resid	2	CBLIF			WMH_upreg	Upreg	WMH_upreg
CD1C__Oncology_o2csf__NPX_resid	2	CD1C				Nonreg	Nonreg
CD5L__Inflammation_II_o2csf__NPX_resid	2	CD5L	Inf_upreg			Upreg	Inf_upreg
CDHR5__Cardiometabolic_o2csf__NPX_resid	2	CDHR5				Nonreg	Nonreg
CEACAM1__Oncology_o2csf__NPX_resid	2	CEACAM1				Nonreg	Nonreg
CEACAM6__Cardiometabolic_II_o2csf__NPX_resid	2	CEACAM6	Inf_upreg		WMH_upreg	Upreg	WMH_Inf_upreg
CELA2A__Cardiometabolic_II_o2csf__NPX_resid	2	CELA2A				Nonreg	Nonreg
CELA3A__Cardiometabolic_o2csf__NPX_resid	2	CELA3A				Nonreg	Nonreg
CFB__Inflammation_II_o2csf__NPX_resid	2	CFB			WMH_upreg	Upreg	WMH_upreg
CFD__Inflammation_II_o2csf__NPX_resid	2	CFD	Inf_upreg		WMH_upreg	Upreg	WMH_Inf_upreg
CFHR2__Inflammation_II_o2csf__NPX_resid	2	CFHR2				Nonreg	Nonreg
CFHR4__Inflammation_II_o2csf__NPX_resid	2	CFHR4				Nonreg	Nonreg
CFHR5__Inflammation_II_o2csf__NPX_resid	2	CFHR5				Nonreg	Nonreg
CFI__Inflammation_II_o2csf__NPX_resid	2	CFI			WMH_upreg	Upreg	WMH_upreg
CFP__Inflammation_II_o2csf__NPX_resid	2	CFP				Nonreg	Nonreg
CPA1__Cardiometabolic_o2csf__NPX_resid	2	CPA1				Nonreg	Nonreg
CPA2__Neurology_o2csf__NPX_resid	2	CPA2			WMH_upreg	Upreg	WMH_upreg
CPB2__Inflammation_II_o2csf__NPX_resid	2	CPB2				Nonreg	Nonreg
CR2__Cardiometabolic_o2csf__NPX_resid	2	CR2				Nonreg	Nonreg
CRISP3__Inflammation_II_o2csf__NPX_resid	2	CRISP3				Nonreg	Nonreg
CTRB1__Neurology_o2csf__NPX_resid	2	CTRB1				Nonreg	Nonreg
CTRC__Inflammation_o2csf__NPX_resid	2	CTRC				Nonreg	Nonreg
CTSE__Inflammation_II_o2csf__NPX_resid	2	CTSE			WMH_upreg	Upreg	WMH_upreg
DBH__Inflammation_II_o2csf__NPX_resid	2	DBH				Nonreg	Nonreg
DPP4__Cardiometabolic_o2csf__NPX_resid	2	DPP4				Nonreg	Nonreg
ENPP7__Inflammation_o2csf__NPX_resid	2	ENPP7				Nonreg	Nonreg
EPCAM__Inflammation_o2csf__NPX_resid	2	EPCAM				Nonreg	Nonreg
EPHA1__Inflammation_o2csf__NPX_resid	2	EPHA1				Nonreg	Nonreg
F10__Inflammation_II_o2csf__NPX_resid	2	F10			WMH_upreg	Upreg	WMH_upreg
F11__Inflammation_II_o2csf__NPX_resid	2	F11				Nonreg	Nonreg
F12__Inflammation_II_o2csf__NPX_resid	2	F12				Nonreg	Nonreg
F13B__Inflammation_II_o2csf__NPX_resid	2	F13B				Nonreg	Nonreg
F2__Inflammation_II_o2csf__NPX_resid	2	F2				Nonreg	Nonreg
FABP1__Inflammation_o2csf__NPX_resid	2	FABP1	Inf_upreg		WMH_upreg	Upreg	WMH_Inf_upreg
FABP2__Cardiometabolic_o2csf__NPX_resid	2	FABP2			WMH_upreg	Upreg	WMH_upreg
FAM3D__Oncology_II_o2csf__NPX_resid	2	FAM3D				Nonreg	Nonreg
FCN2__Cardiometabolic_o2csf__NPX_resid	2	FCN2				Nonreg	Nonreg
FETUB__Cardiometabolic_o2csf__NPX_resid	2	FETUB	Inf_upreg		WMH_upreg	Upreg	WMH_Inf_upreg
FGA__Inflammation_II_o2csf__NPX_resid	2	FGA				Nonreg	Nonreg
FGL1__Inflammation_II_o2csf__NPX_resid	2	FGL1				Nonreg	Nonreg
FUOM__Inflammation_II_o2csf__NPX_resid	2	FUOM	Inf_upreg			Upreg	Inf_upreg
GC__Inflammation_II_o2csf__NPX_resid	2	GC				Nonreg	Nonreg
GHRL__Cardiometabolic_o2csf__NPX_resid	2	GHRL			WMH_upreg	Upreg	WMH_upreg
GP1BA__Cardiometabolic_o2csf__NPX_resid	2	GP1BA			WMH_upreg	Upreg	WMH_upreg
GSTA1__Cardiometabolic_o2csf__NPX_resid	2	GSTA1				Nonreg	Nonreg
GUCA2A__Neurology_o2csf__NPX_resid	2	GUCA2A			WMH_upreg	Upreg	WMH_upreg
HGFAC__Inflammation_II_o2csf__NPX_resid	2	HGFAC			WMH_upreg	Upreg	WMH_upreg
HRG__Inflammation_II_o2csf__NPX_resid	2	HRG			WMH_upreg	Upreg	WMH_upreg
IGLC2__Inflammation_II_o2csf__NPX_resid	2	IGLC2	Inf_upreg		WMH_upreg	Upreg	WMH_Inf_upreg
IL1R2__Inflammation_o2csf__NPX_resid	2	IL1R2			WMH_upreg	Upreg	WMH_upreg
IL1RAP__Neurology_o2csf__NPX_resid	2	IL1RAP				Nonreg	Nonreg
IL7R__Neurology_o2csf__NPX_resid	2	IL7R				Nonreg	Nonreg
ITIH4__Inflammation_II_o2csf__NPX_resid	2	ITIH4			WMH_upreg	Upreg	WMH_upreg
KLK1__Oncology_o2csf__NPX_resid	2	KLK1				Nonreg	Nonreg
KLKB1__Inflammation_II_o2csf__NPX_resid	2	KLKB1				Nonreg	Nonreg
LCP1__Cardiometabolic_II_o2csf__NPX_resid	2	LCP1			WMH_upreg	Upreg	WMH_upreg
LEG1__Inflammation_II_o2csf__NPX_resid	2	LEG1				Nonreg	Nonreg
LGALS4__Inflammation_o2csf__NPX_resid	2	LGALS4			WMH_upreg	Upreg	WMH_upreg
LILRA3__Cardiometabolic_II_o2csf__NPX_resid	2	LILRA3				Nonreg	Nonreg
LPA__Inflammation_II_o2csf__NPX_resid	2	LPA		MB_upreg		Upreg	MB_upreg
LRG1__Inflammation_II_o2csf__NPX_resid	2	LRG1			WMH_upreg	Upreg	WMH_upreg
LYPD3__Oncology_o2csf__NPX_resid	2	LYPD3				Nonreg	Nonreg
MBL2__Inflammation_II_o2csf__NPX_resid	2	MBL2			WMH_upreg	Upreg	WMH_upreg
MST1__Inflammation_II_o2csf__NPX_resid	2	MST1			WMH_upreg	Upreg	WMH_upreg
MYOM3__Inflammation_II_o2csf__NPX_resid	2	MYOM3				Nonreg	Nonreg
NBL1__Oncology_o2csf__NPX_resid	2	NBL1				Nonreg	Nonreg
NPC2__Cardiometabolic_II_o2csf__NPX_resid	2	NPC2				Nonreg	Nonreg
ORM1__Inflammation_II_o2csf__NPX_resid	2	ORM1				Nonreg	Nonreg
PEPD__Inflammation_II_o2csf__NPX_resid	2	PEPD				Nonreg	Nonreg
PGA4__Inflammation_II_o2csf__NPX_resid	2	PGA4				Nonreg	Nonreg
PGLYRP2__Inflammation_II_o2csf__NPX_resid	2	PGLYRP2				Nonreg	Nonreg
PLA2G1B__Cardiometabolic_o2csf__NPX_resid	2	PLA2G1B				Nonreg	Nonreg
PLG__Inflammation_II_o2csf__NPX_resid	2	PLG			WMH_upreg	Upreg	WMH_upreg
PNLIP__Inflammation_II_o2csf__NPX_resid	2	PNLIP				Nonreg	Nonreg
PON1__Inflammation_II_o2csf__NPX_resid	2	PON1				Nonreg	Nonreg
PON3__Inflammation_o2csf__NPX_resid	2	PON3				Nonreg	Nonreg
PPBP__Inflammation_II_o2csf__NPX_resid	2	PPBP	Inf_upreg		WMH_upreg	Upreg	WMH_Inf_upreg
PRG2__Cardiometabolic_II_o2csf__NPX_resid	2	PRG2	Inf_upreg			Upreg	Inf_upreg
PRG3__Cardiometabolic_II_o2csf__NPX_resid	2	PRG3				Nonreg	Nonreg
PRSS2__Cardiometabolic_o2csf__NPX_resid	2	PRSS2				Nonreg	Nonreg
PTGDS__Cardiometabolic_o2csf__NPX_resid	2	PTGDS				Nonreg	Nonreg
REG1A__Cardiometabolic_o2csf__NPX_resid	2	REG1A			WMH_upreg	Upreg	WMH_upreg
REN__Cardiometabolic_o2csf__NPX_resid	2	REN				Nonreg	Nonreg
SAA4__Inflammation_II_o2csf__NPX_resid	2	SAA4				Nonreg	Nonreg
SCGB3A2__Inflammation_o2csf__NPX_resid	2	SCGB3A2			WMH_upreg	Upreg	WMH_upreg
SELL__Inflammation_II_o2csf__NPX_resid	2	SELL				Nonreg	Nonreg
SERPINA1__Inflammation_II_o2csf__NPX_resid	2	SERPINA1			WMH_upreg	Upreg	WMH_upreg
SERPINA3__Inflammation_II_o2csf__NPX_resid	2	SERPINA3			WMH_upreg	Upreg	WMH_upreg
SERPINA4__Inflammation_II_o2csf__NPX_resid	2	SERPINA4			WMH_upreg	Upreg	WMH_upreg
SERPINA5__Inflammation_II_o2csf__NPX_resid	2	SERPINA5			WMH_upreg	Upreg	WMH_upreg
SERPINA6__Inflammation_II_o2csf__NPX_resid	2	SERPINA6			WMH_upreg	Upreg	WMH_upreg
SERPINA7__Inflammation_II_o2csf__NPX_resid	2	SERPINA7			WMH_upreg	Upreg	WMH_upreg
SERPINC1__Inflammation_II_o2csf__NPX_resid	2	SERPINC1			WMH_upreg	Upreg	WMH_upreg
SERPIND1__Inflammation_II_o2csf__NPX_resid	2	SERPIND1				Nonreg	Nonreg
SERPINE2__Cardiometabolic_II_o2csf__NPX_resid	2	SERPINE2			WMH_downreg	Downreg	WMH_downreg
SERPINF2__Inflammation_II_o2csf__NPX_resid	2	SERPINF2				Nonreg	Nonreg
SERPING1__Inflammation_II_o2csf__NPX_resid	2	SERPING1			WMH_upreg	Upreg	WMH_upreg
SHBG__Inflammation_II_o2csf__NPX_resid	2	SHBG			WMH_upreg	Upreg	WMH_upreg
SIGLEC6__Oncology_o2csf__NPX_resid	2	SIGLEC6			WMH_downreg	Downreg	WMH_downreg
SLURP1__Cardiometabolic_II_o2csf__NPX_resid	2	SLURP1			WMH_upreg	Upreg	WMH_upreg
SPP1__Cardiometabolic_o2csf__NPX_resid	2	SPP1				Nonreg	Nonreg
STAB2__Cardiometabolic_II_o2csf__NPX_resid	2	STAB2			WMH_upreg	Upreg	WMH_upreg
TCN1__Inflammation_II_o2csf__NPX_resid	2	TCN1				Nonreg	Nonreg
TREH__Cardiometabolic_II_o2csf__NPX_resid	2	TREH	Inf_upreg			Upreg	Inf_upreg
UMOD__Cardiometabolic_o2csf__NPX_resid	2	UMOD				Nonreg	Nonreg
VNN1__Inflammation_II_o2csf__NPX_resid	2	VNN1				Nonreg	Nonreg
XPNPEP2__Oncology_o2csf__NPX_resid	2	XPNPEP2				Nonreg	Nonreg
AMBP__Oncology_o2csf__NPX_resid	2	AMBP			WMH_upreg	Upreg	WMH_upreg
F7__Cardiometabolic_o2csf__NPX_resid	2	F7				Nonreg	Nonreg
F9__Cardiometabolic_o2csf__NPX_resid	2	F9			WMH_upreg	Upreg	WMH_upreg
FCRL1__Cardiometabolic_o2csf__NPX_resid	2	FCRL1				Nonreg	Nonreg
GHR__Inflammation_II_o2csf__NPX_resid	2	GHR				Nonreg	Nonreg
GIMAP7__Inflammation_II_o2csf__NPX_resid	2	GIMAP7				Nonreg	Nonreg
MYBPC1__Cardiometabolic_II_o2csf__NPX_resid	2	MYBPC1				Nonreg	Nonreg
OLFM4__Inflammation_II_o2csf__NPX_resid	2	OLFM4				Nonreg	Nonreg
PZP__Inflammation_II_o2csf__NPX_resid	2	PZP				Nonreg	Nonreg
SELE__Cardiometabolic_o2csf__NPX_resid	2	SELE				Nonreg	Nonreg
ADA2__Cardiometabolic_o2csf__NPX_resid	3	ADA2				Nonreg	Nonreg
ADGRE5__Cardiometabolic_o2csf__NPX_resid	3	ADGRE5				Nonreg	Nonreg
ADGRG2__Cardiometabolic_o2csf__NPX_resid	3	ADGRG2				Nonreg	Nonreg
AMY2A__Cardiometabolic_o2csf__NPX_resid	3	AMY2A				Nonreg	Nonreg
ANGPTL3__Cardiometabolic_o2csf__NPX_resid	3	ANGPTL3				Nonreg	Nonreg
ANPEP__Cardiometabolic_o2csf__NPX_resid	3	ANPEP				Nonreg	Nonreg
AREG__Oncology_o2csf__NPX_resid	3	AREG			WMH_upreg	Upreg	WMH_upreg
BST1__Neurology_o2csf__NPX_resid	3	BST1				Nonreg	Nonreg
C1R__Inflammation_II_o2csf__NPX_resid	3	C1R			WMH_upreg	Upreg	WMH_upreg
C1S__Inflammation_II_o2csf__NPX_resid	3	C1S	Inf_upreg		WMH_upreg	Upreg	WMH_Inf_upreg
CCL14__Cardiometabolic_o2csf__NPX_resid	3	CCL14			WMH_upreg	Upreg	WMH_upreg
CCL21__Inflammation_o2csf__NPX_resid	3	CCL21				Nonreg	Nonreg
CCL22__Inflammation_o2csf__NPX_resid	3	CCL22				Nonreg	Nonreg
CD109__Neurology_o2csf__NPX_resid	3	CD109				Nonreg	Nonreg
CD160__Inflammation_o2csf__NPX_resid	3	CD160				Nonreg	Nonreg
CD163__Cardiometabolic_o2csf__NPX_resid	3	CD163				Nonreg	Nonreg
CD209__Cardiometabolic_o2csf__NPX_resid	3	CD209				Nonreg	Nonreg
CD22__Inflammation_o2csf__NPX_resid	3	CD22				Nonreg	Nonreg
CD244__Inflammation_o2csf__NPX_resid	3	CD244				Nonreg	Nonreg
CD27__Oncology_o2csf__NPX_resid	3	CD27				Nonreg	Nonreg
CD300E__Oncology_o2csf__NPX_resid	3	CD300E	Inf_upreg		WMH_upreg	Upreg	WMH_Inf_upreg
CD300LG__Neurology_o2csf__NPX_resid	3	CD300LG				Nonreg	Nonreg
CD48__Inflammation_o2csf__NPX_resid	3	CD48				Nonreg	Nonreg
CD5__Oncology_o2csf__NPX_resid	3	CD5				Nonreg	Nonreg
CD79B__Inflammation_o2csf__NPX_resid	3	CD79B				Nonreg	Nonreg
CD80__Cardiometabolic_II_o2csf__NPX_resid	3	CD80			WMH_upreg	Upreg	WMH_upreg
CD93__Cardiometabolic_o2csf__NPX_resid	3	CD93			WMH_upreg	Upreg	WMH_upreg
CDH1__Cardiometabolic_o2csf__NPX_resid	3	CDH1			WMH_upreg	Upreg	WMH_upreg
CDH5__Cardiometabolic_o2csf__NPX_resid	3	CDH5				Nonreg	Nonreg
CGA__Neurology_o2csf__NPX_resid	3	CGA			WMH_upreg	Upreg	WMH_upreg
CHIT1__Cardiometabolic_o2csf__NPX_resid	3	CHIT1		MB_upreg	WMH_upreg	Upreg	WMH_MB_upreg
CHRDL2__Cardiometabolic_o2csf__NPX_resid	3	CHRDL2				Nonreg	Nonreg
COL6A3__Cardiometabolic_o2csf__NPX_resid	3	COL6A3	Inf_upreg		WMH_upreg	Upreg	WMH_Inf_upreg
DLK1__Cardiometabolic_o2csf__NPX_resid	3	DLK1				Nonreg	Nonreg
DPT__Cardiometabolic_o2csf__NPX_resid	3	DPT			WMH_upreg	Upreg	WMH_upreg
DSG2__Neurology_o2csf__NPX_resid	3	DSG2				Nonreg	Nonreg
EDAR__Inflammation_o2csf__NPX_resid	3	EDAR				Nonreg	Nonreg
ENG__Cardiometabolic_o2csf__NPX_resid	3	ENG				Nonreg	Nonreg
ENPP2__Cardiometabolic_o2csf__NPX_resid	3	ENPP2				Nonreg	Nonreg
EPHB4__Cardiometabolic_o2csf__NPX_resid	3	EPHB4				Nonreg	Nonreg
F11R__Neurology_o2csf__NPX_resid	3	F11R	Inf_upreg			Upreg	Inf_upreg
FASLG__Inflammation_o2csf__NPX_resid	3	FASLG				Nonreg	Nonreg
FCGR2A__Cardiometabolic_o2csf__NPX_resid	3	FCGR2A				Nonreg	Nonreg
FCGR3B__Cardiometabolic_o2csf__NPX_resid	3	FCGR3B				Nonreg	Nonreg
FGF23__Oncology_o2csf__NPX_resid	3	FGF23	Inf_upreg			Upreg	Inf_upreg
FLT3LG__Inflammation_o2csf__NPX_resid	3	FLT3LG	Inf_upreg			Upreg	Inf_upreg
FLT4__Oncology_o2csf__NPX_resid	3	FLT4				Nonreg	Nonreg
GAL__Inflammation_o2csf__NPX_resid	3	GAL				Nonreg	Nonreg
GGT1__Neurology_o2csf__NPX_resid	3	GGT1			WMH_downreg	Downreg	WMH_downreg
GRN__Neurology_o2csf__NPX_resid	3	GRN				Nonreg	Nonreg
HSPG2__Cardiometabolic_o2csf__NPX_resid	3	HSPG2			WMH_upreg	Upreg	WMH_upreg
ICAM1__Cardiometabolic_o2csf__NPX_resid	3	ICAM1				Nonreg	Nonreg
ICAM2__Cardiometabolic_o2csf__NPX_resid	3	ICAM2				Nonreg	Nonreg
ICAM3__Cardiometabolic_o2csf__NPX_resid	3	ICAM3				Nonreg	Nonreg
IGFBP3__Cardiometabolic_o2csf__NPX_resid	3	IGFBP3				Nonreg	Nonreg
IL12A_IL12B__Oncology_o2csf__NPX_resid	3	IL12A_IL12B				Nonreg	Nonreg
IL12B__Inflammation_o2csf__NPX_resid	3	IL12B				Nonreg	Nonreg
IL13RA1__Oncology_o2csf__NPX_resid	3	IL13RA1				Nonreg	Nonreg
IL18R1__Inflammation_o2csf__NPX_resid	3	IL18R1				Nonreg	Nonreg
IL1R1__Neurology_o2csf__NPX_resid	3	IL1R1			WMH_upreg	Upreg	WMH_upreg
IL2RA__Cardiometabolic_o2csf__NPX_resid	3	IL2RA				Nonreg	Nonreg
ITGA5__Neurology_o2csf__NPX_resid	3	ITGA5				Nonreg	Nonreg
ITGAM__Neurology_o2csf__NPX_resid	3	ITGAM				Nonreg	Nonreg
KLK4__Oncology_o2csf__NPX_resid	3	KLK4				Nonreg	Nonreg
KLK8__Oncology_o2csf__NPX_resid	3	KLK8				Nonreg	Nonreg
KLRB1__Inflammation_o2csf__NPX_resid	3	KLRB1				Nonreg	Nonreg
KLRD1__Inflammation_o2csf__NPX_resid	3	KLRD1				Nonreg	Nonreg
LCN2__Cardiometabolic_o2csf__NPX_resid	3	LCN2			WMH_upreg	Upreg	WMH_upreg
LEPR__Cardiometabolic_o2csf__NPX_resid	3	LEPR				Nonreg	Nonreg
LGALS3__Cardiometabolic_o2csf__NPX_resid	3	LGALS3				Nonreg	Nonreg
LGALS3BP__Inflammation_II_o2csf__NPX_resid	3	LGALS3BP				Nonreg	Nonreg
LGALS9__Inflammation_o2csf__NPX_resid	3	LGALS9	Inf_upreg			Upreg	Inf_upreg
LILRA5__Cardiometabolic_o2csf__NPX_resid	3	LILRA5	Inf_upreg		WMH_upreg	Upreg	WMH_Inf_upreg
LILRA6__Cardiometabolic_II_o2csf__NPX_resid	3	LILRA6				Nonreg	Nonreg
LILRB2__Cardiometabolic_o2csf__NPX_resid	3	LILRB2			WMH_upreg	Upreg	WMH_upreg
LILRB5__Cardiometabolic_o2csf__NPX_resid	3	LILRB5				Nonreg	Nonreg
LY6D__Inflammation_o2csf__NPX_resid	3	LY6D			WMH_upreg	Upreg	WMH_upreg
LY75__Inflammation_o2csf__NPX_resid	3	LY75				Nonreg	Nonreg
LY9__Inflammation_o2csf__NPX_resid	3	LY9	Inf_upreg			Upreg	Inf_upreg
MMP3__Neurology_o2csf__NPX_resid	3	MMP3			WMH_downreg	Downreg	WMH_downreg
MSMB__Cardiometabolic_o2csf__NPX_resid	3	MSMB	Inf_upreg			Upreg	Inf_upreg
MZB1__Inflammation_o2csf__NPX_resid	3	MZB1			WMH_upreg	Upreg	WMH_upreg
NECTIN4__Oncology_o2csf__NPX_resid	3	NECTIN4	Inf_upreg	MB_upreg	WMH_upreg	Upreg	WMH_MB_Inf_upreg
NGFR__Cardiometabolic_II_o2csf__NPX_resid	3	NGFR				Nonreg	Nonreg
NOTCH3__Cardiometabolic_o2csf__NPX_resid	3	NOTCH3			WMH_downreg	Downreg	WMH_downreg
NRP2__Neurology_o2csf__NPX_resid	3	NRP2				Nonreg	Nonreg
OSCAR__Inflammation_o2csf__NPX_resid	3	OSCAR				Nonreg	Nonreg
OSMR__Cardiometabolic_o2csf__NPX_resid	3	OSMR				Nonreg	Nonreg
PEAR1__Cardiometabolic_o2csf__NPX_resid	3	PEAR1				Nonreg	Nonreg
PGLYRP1__Cardiometabolic_o2csf__NPX_resid	3	PGLYRP1			WMH_upreg	Upreg	WMH_upreg
PI3__Cardiometabolic_o2csf__NPX_resid	3	PI3	Inf_upreg		WMH_upreg	Upreg	WMH_Inf_upreg
PIGR__Neurology_o2csf__NPX_resid	3	PIGR				Nonreg	Nonreg
PILRA__Neurology_o2csf__NPX_resid	3	PILRA				Nonreg	Nonreg
PLA2G7__Neurology_o2csf__NPX_resid	3	PLA2G7				Nonreg	Nonreg
PROC__Cardiometabolic_o2csf__NPX_resid	3	PROC				Nonreg	Nonreg
REG1B__Cardiometabolic_o2csf__NPX_resid	3	REG1B			WMH_upreg	Upreg	WMH_upreg
REG3A__Cardiometabolic_o2csf__NPX_resid	3	REG3A			WMH_upreg	Upreg	WMH_upreg
RETN__Cardiometabolic_o2csf__NPX_resid	3	RETN			WMH_upreg	Upreg	WMH_upreg
SCARA5__Neurology_o2csf__NPX_resid	3	SCARA5				Nonreg	Nonreg
SCARF2__Neurology_o2csf__NPX_resid	3	SCARF2			WMH_upreg	Upreg	WMH_upreg
SCGB1A1__Inflammation_o2csf__NPX_resid	3	SCGB1A1			WMH_upreg	Upreg	WMH_upreg
SIGLEC1__Inflammation_o2csf__NPX_resid	3	SIGLEC1				Nonreg	Nonreg
SIGLEC7__Cardiometabolic_o2csf__NPX_resid	3	SIGLEC7			WMH_upreg	Upreg	WMH_upreg
SPINK1__Neurology_o2csf__NPX_resid	3	SPINK1	Inf_upreg		WMH_upreg	Upreg	WMH_Inf_upreg
SUSD2__Neurology_o2csf__NPX_resid	3	SUSD2	Inf_upreg		WMH_upreg	Upreg	WMH_Inf_upreg
TFF1__Neurology_o2csf__NPX_resid	3	TFF1			WMH_upreg	Upreg	WMH_upreg
TFF2__Inflammation_o2csf__NPX_resid	3	TFF2			WMH_upreg	Upreg	WMH_upreg
TFF3__Cardiometabolic_o2csf__NPX_resid	3	TFF3				Nonreg	Nonreg
TFPI__Cardiometabolic_o2csf__NPX_resid	3	TFPI		MB_upreg	WMH_upreg	Upreg	WMH_MB_upreg
TFRC__Cardiometabolic_o2csf__NPX_resid	3	TFRC				Nonreg	Nonreg
TGFBI__Cardiometabolic_o2csf__NPX_resid	3	TGFBI			WMH_upreg	Upreg	WMH_upreg
TGFBR2__Oncology_o2csf__NPX_resid	3	TGFBR2			WMH_upreg	Upreg	WMH_upreg
TIE1__Cardiometabolic_o2csf__NPX_resid	3	TIE1			WMH_downreg	Downreg	WMH_downreg
TIMD4__Cardiometabolic_o2csf__NPX_resid	3	TIMD4				Nonreg	Nonreg
TNFRSF19__Oncology_o2csf__NPX_resid	3	TNFRSF19				Nonreg	Nonreg
TNFRSF9__Neurology_o2csf__NPX_resid	3	TNFRSF9	Inf_upreg			Upreg	Inf_upreg
TNFSF13B__Cardiometabolic_o2csf__NPX_resid	3	TNFSF13B	Inf_upreg			Upreg	Inf_upreg
TNXB__Neurology_o2csf__NPX_resid	3	TNXB				Nonreg	Nonreg
TREML2__Neurology_o2csf__NPX_resid	3	TREML2				Nonreg	Nonreg
VASN__Cardiometabolic_o2csf__NPX_resid	3	VASN				Nonreg	Nonreg
VSIG4__Neurology_o2csf__NPX_resid	3	VSIG4			WMH_upreg	Upreg	WMH_upreg
WFIKKN1__Neurology_o2csf__NPX_resid	3	WFIKKN1				Nonreg	Nonreg
XG__Cardiometabolic_o2csf__NPX_resid	3	XG			WMH_upreg	Upreg	WMH_upreg
AMBN__Inflammation_o2csf__NPX_resid	3	AMBN				Nonreg	Nonreg
CCL25__Inflammation_o2csf__NPX_resid	3	CCL25			WMH_upreg	Upreg	WMH_upreg
CD28__Oncology_o2csf__NPX_resid	3	CD28				Nonreg	Nonreg
CD4__Inflammation_o2csf__NPX_resid	3	CD4			WMH_upreg	Upreg	WMH_upreg
CD6__Inflammation_o2csf__NPX_resid	3	CD6				Nonreg	Nonreg
CLEC4A__Inflammation_o2csf__NPX_resid	3	CLEC4A				Nonreg	Nonreg
FCRL6__Inflammation_o2csf__NPX_resid	3	FCRL6				Nonreg	Nonreg
FYB1__Neurology_o2csf__NPX_resid	3	FYB1				Nonreg	Nonreg
LRRC25__Oncology_o2csf__NPX_resid	3	LRRC25				Nonreg	Nonreg
SLAMF8__Oncology_o2csf__NPX_resid	3	SLAMF8				Nonreg	Nonreg
VMO1__Oncology_o2csf__NPX_resid	3	VMO1				Nonreg	Nonreg
ADAM12__Inflammation_II_o2csf__NPX_resid	4	ADAM12				Nonreg	Nonreg
ADAM9__Oncology_II_o2csf__NPX_resid	4	ADAM9				Nonreg	Nonreg
ADAMTSL5__Cardiometabolic_II_o2csf__NPX_resid	4	ADAMTSL5				Nonreg	Nonreg
ADGRD1__Inflammation_II_o2csf__NPX_resid	4	ADGRD1				Nonreg	Nonreg
ADGRF5__Cardiometabolic_II_o2csf__NPX_resid	4	ADGRF5				Nonreg	Nonreg
AGT__Inflammation_II_o2csf__NPX_resid	4	AGT				Nonreg	Nonreg
APOD__Inflammation_II_o2csf__NPX_resid	4	APOD				Nonreg	Nonreg
ARL13B__Cardiometabolic_II_o2csf__NPX_resid	4	ARL13B			WMH_downreg	Downreg	WMH_downreg
ASAH1__Cardiometabolic_II_o2csf__NPX_resid	4	ASAH1				Nonreg	Nonreg
B2M__Inflammation_II_o2csf__NPX_resid	4	B2M				Nonreg	Nonreg
BGLAP__Cardiometabolic_II_o2csf__NPX_resid	4	BGLAP	Inf_upreg			Upreg	Inf_upreg
BPIFB2__Cardiometabolic_II_o2csf__NPX_resid	4	BPIFB2				Nonreg	Nonreg
BRSK2__Neurology_II_o2csf__NPX_resid	4	BRSK2				Nonreg	Nonreg
C1QTNF5__Inflammation_II_o2csf__NPX_resid	4	C1QTNF5				Nonreg	Nonreg
C1QTNF9__Inflammation_II_o2csf__NPX_resid	4	C1QTNF9				Nonreg	Nonreg
C7__Inflammation_II_o2csf__NPX_resid	4	C7	Inf_upreg		WMH_upreg	Upreg	WMH_Inf_upreg
CALCB__Neurology_II_o2csf__NPX_resid	4	CALCB				Nonreg	Nonreg
CAPS__Neurology_II_o2csf__NPX_resid	4	CAPS			WMH_upreg	Upreg	WMH_upreg
CCER2__Cardiometabolic_II_o2csf__NPX_resid	4	CCER2				Nonreg	Nonreg
CD177__Neurology_o2csf__NPX_resid	4	CD177				Nonreg	Nonreg
CEACAM16__Oncology_II_o2csf__NPX_resid	4	CEACAM16				Nonreg	Nonreg
CFH__Inflammation_II_o2csf__NPX_resid	4	CFH			WMH_upreg	Upreg	WMH_upreg
CILP__Cardiometabolic_II_o2csf__NPX_resid	4	CILP				Nonreg	Nonreg
CKB__Cardiometabolic_II_o2csf__NPX_resid	4	CKB				Nonreg	Nonreg
CLEC3B__Inflammation_II_o2csf__NPX_resid	4	CLEC3B				Nonreg	Nonreg
CLEC4M__Cardiometabolic_II_o2csf__NPX_resid	4	CLEC4M			WMH_upreg	Upreg	WMH_upreg
CLU__Inflammation_II_o2csf__NPX_resid	4	CLU				Nonreg	Nonreg
CNP__Cardiometabolic_II_o2csf__NPX_resid	4	CNP			WMH_upreg	Upreg	WMH_upreg
COL15A1__Cardiometabolic_II_o2csf__NPX_resid	4	COL15A1			WMH_upreg	Upreg	WMH_upreg
COL28A1__Neurology_II_o2csf__NPX_resid	4	COL28A1				Nonreg	Nonreg
COL3A1__Cardiometabolic_II_o2csf__NPX_resid	4	COL3A1			WMH_upreg	Upreg	WMH_upreg
COL5A1__Inflammation_II_o2csf__NPX_resid	4	COL5A1			WMH_upreg	Upreg	WMH_upreg
COQ7__Cardiometabolic_II_o2csf__NPX_resid	4	COQ7				Nonreg	Nonreg
CPA4__Inflammation_II_o2csf__NPX_resid	4	CPA4				Nonreg	Nonreg
CPXM2__Cardiometabolic_II_o2csf__NPX_resid	4	CPXM2	Inf_upreg		WMH_upreg	Upreg	WMH_Inf_upreg
CR1__Inflammation_II_o2csf__NPX_resid	4	CR1			WMH_upreg	Upreg	WMH_upreg
CSPG4__Cardiometabolic_II_o2csf__NPX_resid	4	CSPG4				Nonreg	Nonreg
CST1__Inflammation_II_o2csf__NPX_resid	4	CST1				Nonreg	Nonreg
CTHRC1__Cardiometabolic_II_o2csf__NPX_resid	4	CTHRC1				Nonreg	Nonreg
CYTL1__Cardiometabolic_II_o2csf__NPX_resid	4	CYTL1				Nonreg	Nonreg
DIPK2B__Inflammation_II_o2csf__NPX_resid	4	DIPK2B			WMH_downreg	Downreg	WMH_downreg
DMD__Cardiometabolic_II_o2csf__NPX_resid	4	DMD				Nonreg	Nonreg
DTNB__Oncology_II_o2csf__NPX_resid	4	DTNB			WMH_upreg	Upreg	WMH_upreg
ECM1__Inflammation_II_o2csf__NPX_resid	4	ECM1			WMH_downreg	Downreg	WMH_downreg
EFCAB14__Oncology_II_o2csf__NPX_resid	4	EFCAB14				Nonreg	Nonreg
EGFLAM__Oncology_II_o2csf__NPX_resid	4	EGFLAM				Nonreg	Nonreg
ELN__Cardiometabolic_II_o2csf__NPX_resid	4	ELN	Inf_upreg	MB_upreg	WMH_upreg	Upreg	WMH_MB_Inf_upreg
FAM20A__Cardiometabolic_II_o2csf__NPX_resid	4	FAM20A				Nonreg	Nonreg
FBLN2__Cardiometabolic_II_o2csf__NPX_resid	4	FBLN2				Nonreg	Nonreg
FGFBP2__Cardiometabolic_II_o2csf__NPX_resid	4	FGFBP2			WMH_upreg	Upreg	WMH_upreg
FGFBP3__Neurology_II_o2csf__NPX_resid	4	FGFBP3				Nonreg	Nonreg
FGFR4__Inflammation_II_o2csf__NPX_resid	4	FGFR4				Nonreg	Nonreg
FN1__Inflammation_II_o2csf__NPX_resid	4	FN1				Nonreg	Nonreg
FSTL1__Cardiometabolic_II_o2csf__NPX_resid	4	FSTL1			WMH_upreg	Upreg	WMH_upreg
FUT1__Oncology_II_o2csf__NPX_resid	4	FUT1				Nonreg	Nonreg
GALNT5__Cardiometabolic_II_o2csf__NPX_resid	4	GALNT5				Nonreg	Nonreg
GLA__Inflammation_II_o2csf__NPX_resid	4	GLA			WMH_downreg	Downreg	WMH_downreg
GM2A__Cardiometabolic_II_o2csf__NPX_resid	4	GM2A				Nonreg	Nonreg
GNAS__Neurology_II_o2csf__NPX_resid	4	GNAS				Nonreg	Nonreg
GPHA2__Oncology_II_o2csf__NPX_resid	4	GPHA2				Nonreg	Nonreg
GRP__Cardiometabolic_II_o2csf__NPX_resid	4	GRP				Nonreg	Nonreg
GSN__Inflammation_II_o2csf__NPX_resid	4	GSN				Nonreg	Nonreg
HEPH__Cardiometabolic_II_o2csf__NPX_resid	4	HEPH			WMH_downreg	Downreg	WMH_downreg
HIP1R__Neurology_II_o2csf__NPX_resid	4	HIP1R				Nonreg	Nonreg
HMCN2__Inflammation_II_o2csf__NPX_resid	4	HMCN2			WMH_upreg	Upreg	WMH_upreg
IFI30__Oncology_II_o2csf__NPX_resid	4	IFI30				Nonreg	Nonreg
IGDCC4__Cardiometabolic_II_o2csf__NPX_resid	4	IGDCC4				Nonreg	Nonreg
INHBB__Inflammation_II_o2csf__NPX_resid	4	INHBB				Nonreg	Nonreg
ITGBL1__Cardiometabolic_II_o2csf__NPX_resid	4	ITGBL1		MB_upreg		Upreg	MB_upreg
ITIH1__Inflammation_II_o2csf__NPX_resid	4	ITIH1				Nonreg	Nonreg
LAMB1__Cardiometabolic_II_o2csf__NPX_resid	4	LAMB1			WMH_upreg	Upreg	WMH_upreg
LCAT__Inflammation_II_o2csf__NPX_resid	4	LCAT			WMH_downreg	Downreg	WMH_downreg
LECT2__Cardiometabolic_II_o2csf__NPX_resid	4	LECT2	Inf_upreg		WMH_upreg	Upreg	WMH_Inf_upreg
MAG__Neurology_II_o2csf__NPX_resid	4	MAG				Nonreg	Nonreg
MAMDC2__Cardiometabolic_II_o2csf__NPX_resid	4	MAMDC2			WMH_upreg	Upreg	WMH_upreg
MENT__Inflammation_II_o2csf__NPX_resid	4	MENT				Nonreg	Nonreg
MXRA8__Inflammation_II_o2csf__NPX_resid	4	MXRA8				Nonreg	Nonreg
PAXX__Inflammation_II_o2csf__NPX_resid	4	PAXX				Nonreg	Nonreg
PBXIP1__Oncology_II_o2csf__NPX_resid	4	PBXIP1				Nonreg	Nonreg
PCDHB15__Oncology_II_o2csf__NPX_resid	4	PCDHB15				Nonreg	Nonreg
PDIA3__Inflammation_II_o2csf__NPX_resid	4	PDIA3				Nonreg	Nonreg
PENK__Inflammation_II_o2csf__NPX_resid	4	PENK				Nonreg	Nonreg
PI16__Inflammation_II_o2csf__NPX_resid	4	PI16			WMH_upreg	Upreg	WMH_upreg
POMC__Cardiometabolic_II_o2csf__NPX_resid	4	POMC			WMH_downreg	Downreg	WMH_downreg
POSTN__Cardiometabolic_II_o2csf__NPX_resid	4	POSTN	Inf_upreg	MB_upreg	WMH_upreg	Upreg	WMH_MB_Inf_upreg
PRAP1__Cardiometabolic_II_o2csf__NPX_resid	4	PRAP1	Inf_upreg			Upreg	Inf_upreg
PROS1__Inflammation_II_o2csf__NPX_resid	4	PROS1			WMH_upreg	Upreg	WMH_upreg
PRSS53__Neurology_II_o2csf__NPX_resid	4	PRSS53			WMH_downreg	Downreg	WMH_downreg
PSAP__Cardiometabolic_II_o2csf__NPX_resid	4	PSAP				Nonreg	Nonreg
PTPRR__Neurology_II_o2csf__NPX_resid	4	PTPRR			WMH_downreg	Downreg	WMH_downreg
QSOX1__Inflammation_II_o2csf__NPX_resid	4	QSOX1				Nonreg	Nonreg
RLN2__Inflammation_II_o2csf__NPX_resid	4	RLN2				Nonreg	Nonreg
RNASE1__Inflammation_II_o2csf__NPX_resid	4	RNASE1				Nonreg	Nonreg
RNASE4__Inflammation_II_o2csf__NPX_resid	4	RNASE4				Nonreg	Nonreg
SBSN__Cardiometabolic_II_o2csf__NPX_resid	4	SBSN				Nonreg	Nonreg
SCPEP1__Cardiometabolic_II_o2csf__NPX_resid	4	SCPEP1				Nonreg	Nonreg
SCRG1__Cardiometabolic_II_o2csf__NPX_resid	4	SCRG1				Nonreg	Nonreg
SELENOP__Inflammation_II_o2csf__NPX_resid	4	SELENOP				Nonreg	Nonreg
SEMA3G__Inflammation_II_o2csf__NPX_resid	4	SEMA3G				Nonreg	Nonreg
SERPINF1__Inflammation_II_o2csf__NPX_resid	4	SERPINF1				Nonreg	Nonreg
SFRP4__Inflammation_II_o2csf__NPX_resid	4	SFRP4				Nonreg	Nonreg
SHISA5__Cardiometabolic_II_o2csf__NPX_resid	4	SHISA5				Nonreg	Nonreg
SOD3__Inflammation_II_o2csf__NPX_resid	4	SOD3				Nonreg	Nonreg
SPART__Inflammation_II_o2csf__NPX_resid	4	SPART			WMH_upreg	Upreg	WMH_upreg
SRPX__Cardiometabolic_II_o2csf__NPX_resid	4	SRPX				Nonreg	Nonreg
TCTN3__Cardiometabolic_II_o2csf__NPX_resid	4	TCTN3			WMH_downreg	Downreg	WMH_downreg
TGFB2__Oncology_II_o2csf__NPX_resid	4	TGFB2				Nonreg	Nonreg
TGFBR1__Inflammation_II_o2csf__NPX_resid	4	TGFBR1				Nonreg	Nonreg
TIMP2__Cardiometabolic_II_o2csf__NPX_resid	4	TIMP2				Nonreg	Nonreg
TNFRSF17__Inflammation_II_o2csf__NPX_resid	4	TNFRSF17	Inf_upreg		WMH_upreg	Upreg	WMH_Inf_upreg
TSPAN8__Oncology_II_o2csf__NPX_resid	4	TSPAN8				Nonreg	Nonreg
VIT__Cardiometabolic_II_o2csf__NPX_resid	4	VIT				Nonreg	Nonreg
ZP3__Cardiometabolic_II_o2csf__NPX_resid	4	ZP3		MB_upreg		Upreg	MB_upreg
LIPF__Cardiometabolic_II_o2csf__NPX_resid	4	LIPF				Nonreg	Nonreg
PRSS22__Inflammation_II_o2csf__NPX_resid	4	PRSS22			WMH_downreg	Downreg	WMH_downreg
SPESP1__Cardiometabolic_II_o2csf__NPX_resid	4	SPESP1				Nonreg	Nonreg
ABHD14B__Neurology_o2csf__NPX_resid	5	ABHD14B				Nonreg	Nonreg
ACTA2__Cardiometabolic_o2csf__NPX_resid	5	ACTA2	Inf_upreg	MB_upreg	WMH_upreg	Upreg	WMH_MB_Inf_upreg
ACY1__Cardiometabolic_o2csf__NPX_resid	5	ACY1	Inf_upreg			Upreg	Inf_upreg
ADAM8__Neurology_o2csf__NPX_resid	5	ADAM8	Inf_upreg	MB_upreg	WMH_upreg	Upreg	WMH_MB_Inf_upreg
AHNAK2__Cardiometabolic_II_o2csf__NPX_resid	5	AHNAK2				Nonreg	Nonreg
ANGPT2__Oncology_o2csf__NPX_resid	5	ANGPT2				Nonreg	Nonreg
ANXA2__Cardiometabolic_II_o2csf__NPX_resid	5	ANXA2				Nonreg	Nonreg
ANXA3__Neurology_o2csf__NPX_resid	5	ANXA3			WMH_upreg	Upreg	WMH_upreg
ANXA4__Cardiometabolic_o2csf__NPX_resid	5	ANXA4				Nonreg	Nonreg
APEX1__Oncology_o2csf__NPX_resid	5	APEX1				Nonreg	Nonreg
BLVRB__Neurology_o2csf__NPX_resid	5	BLVRB	Inf_upreg			Upreg	Inf_upreg
CA1__Cardiometabolic_o2csf__NPX_resid	5	CA1	Inf_upreg			Upreg	Inf_upreg
CA2__Neurology_o2csf__NPX_resid	5	CA2				Nonreg	Nonreg
CA3__Cardiometabolic_o2csf__NPX_resid	5	CA3				Nonreg	Nonreg
CAPG__Oncology_o2csf__NPX_resid	5	CAPG		MB_upreg	WMH_upreg	Upreg	WMH_MB_upreg
CASP3__Cardiometabolic_o2csf__NPX_resid	5	CASP3		MB_upreg		Upreg	MB_upreg
CCN5__Neurology_o2csf__NPX_resid	5	CCN5	Inf_upreg		WMH_upreg	Upreg	WMH_Inf_upreg
CDA__Cardiometabolic_II_o2csf__NPX_resid	5	CDA				Nonreg	Nonreg
CES1__Cardiometabolic_o2csf__NPX_resid	5	CES1				Nonreg	Nonreg
CETN3__Oncology_II_o2csf__NPX_resid	5	CETN3				Nonreg	Nonreg
CIAPIN1__Oncology_o2csf__NPX_resid	5	CIAPIN1			WMH_upreg	Upreg	WMH_upreg
CLEC1A__Cardiometabolic_o2csf__NPX_resid	5	CLEC1A				Nonreg	Nonreg
COMP__Cardiometabolic_o2csf__NPX_resid	5	COMP	Inf_upreg	MB_upreg	WMH_upreg	Upreg	WMH_MB_Inf_upreg
CRIP2__Neurology_o2csf__NPX_resid	5	CRIP2			WMH_upreg	Upreg	WMH_upreg
CSTB__Cardiometabolic_o2csf__NPX_resid	5	CSTB	Inf_upreg	MB_upreg	WMH_upreg	Upreg	WMH_MB_Inf_upreg
CXCL9__Inflammation_o2csf__NPX_resid	5	CXCL9	Inf_upreg	MB_upreg	WMH_upreg	Upreg	WMH_MB_Inf_upreg
DCTD__Inflammation_II_o2csf__NPX_resid	5	DCTD			WMH_upreg	Upreg	WMH_upreg
DCTPP1__Cardiometabolic_o2csf__NPX_resid	5	DCTPP1		MB_upreg	WMH_upreg	Upreg	WMH_MB_upreg
DFFA__Inflammation_o2csf__NPX_resid	5	DFFA			WMH_upreg	Upreg	WMH_upreg
DKKL1__Oncology_o2csf__NPX_resid	5	DKKL1				Nonreg	Nonreg
DNMBP__Neurology_o2csf__NPX_resid	5	DNMBP				Nonreg	Nonreg
DNPEP__Neurology_II_o2csf__NPX_resid	5	DNPEP		MB_upreg	WMH_upreg	Upreg	WMH_MB_upreg
DNPH1__Inflammation_o2csf__NPX_resid	5	DNPH1				Nonreg	Nonreg
EFHD1__Neurology_II_o2csf__NPX_resid	5	EFHD1			WMH_upreg	Upreg	WMH_upreg
EIF4EBP1__Cardiometabolic_o2csf__NPX_resid	5	EIF4EBP1	Inf_upreg	MB_upreg	WMH_upreg	Upreg	WMH_MB_Inf_upreg
ENDOU__Oncology_II_o2csf__NPX_resid	5	ENDOU				Nonreg	Nonreg
EPS8L2__Oncology_o2csf__NPX_resid	5	EPS8L2			WMH_upreg	Upreg	WMH_upreg
EZR__Neurology_o2csf__NPX_resid	5	EZR			WMH_upreg	Upreg	WMH_upreg
FABP4__Cardiometabolic_o2csf__NPX_resid	5	FABP4				Nonreg	Nonreg
FAP__Cardiometabolic_o2csf__NPX_resid	5	FAP		MB_upreg	WMH_upreg	Upreg	WMH_MB_upreg
GBP1__Neurology_II_o2csf__NPX_resid	5	GBP1				Nonreg	Nonreg
GGT5__Neurology_o2csf__NPX_resid	5	GGT5			WMH_upreg	Upreg	WMH_upreg
GRHPR__Cardiometabolic_II_o2csf__NPX_resid	5	GRHPR				Nonreg	Nonreg
GZMB__Inflammation_o2csf__NPX_resid	5	GZMB				Nonreg	Nonreg
HARS1__Neurology_o2csf__NPX_resid	5	HARS1			WMH_upreg	Upreg	WMH_upreg
HMOX1__Cardiometabolic_o2csf__NPX_resid	5	HMOX1				Nonreg	Nonreg
HNMT__Neurology_o2csf__NPX_resid	5	HNMT			WMH_upreg	Upreg	WMH_upreg
HSPB1__Cardiometabolic_o2csf__NPX_resid	5	HSPB1	Inf_upreg		WMH_upreg	Upreg	WMH_Inf_upreg
HSPB6__Oncology_o2csf__NPX_resid	5	HSPB6			WMH_upreg	Upreg	WMH_upreg
IL18__Inflammation_o2csf__NPX_resid	5	IL18	Inf_upreg			Upreg	Inf_upreg
IL1RN__Inflammation_o2csf__NPX_resid	5	IL1RN	Inf_upreg	MB_upreg	WMH_upreg	Upreg	WMH_MB_Inf_upreg
KRT18__Oncology_o2csf__NPX_resid	5	KRT18				Nonreg	Nonreg
LACTB2__Cardiometabolic_o2csf__NPX_resid	5	LACTB2		MB_upreg	WMH_upreg	Upreg	WMH_MB_upreg
LBR__Neurology_o2csf__NPX_resid	5	LBR	Inf_upreg		WMH_upreg	Upreg	WMH_Inf_upreg
LGALS7_LGALS7B__Oncology_o2csf__NPX_resid	5	LGALS7_LGALS7B				Nonreg	Nonreg
LIF__Neurology_o2csf__NPX_resid	5	LIF				Nonreg	Nonreg
LMOD1__Inflammation_II_o2csf__NPX_resid	5	LMOD1			WMH_upreg	Upreg	WMH_upreg
LMOD1__Neurology_II_o2csf__NPX_resid	5	LMOD1			WMH_upreg	Upreg	WMH_upreg
LMOD1__Oncology_II_o2csf__NPX_resid	5	LMOD1			WMH_upreg	Upreg	WMH_upreg
MB__Cardiometabolic_o2csf__NPX_resid	5	MB				Nonreg	Nonreg
MITD1__Neurology_o2csf__NPX_resid	5	MITD1	Inf_upreg			Upreg	Inf_upreg
MMP1__Inflammation_o2csf__NPX_resid	5	MMP1			WMH_upreg	Upreg	WMH_upreg
MMP12__Oncology_o2csf__NPX_resid	5	MMP12	Inf_upreg	MB_upreg	WMH_upreg	Upreg	WMH_MB_Inf_upreg
MMP8__Neurology_o2csf__NPX_resid	5	MMP8			WMH_upreg	Upreg	WMH_upreg
MSRA__Oncology_o2csf__NPX_resid	5	MSRA				Nonreg	Nonreg
MYH9__Cardiometabolic_II_o2csf__NPX_resid	5	MYH9				Nonreg	Nonreg
MYL3__Cardiometabolic_II_o2csf__NPX_resid	5	MYL3				Nonreg	Nonreg
NADK__Cardiometabolic_o2csf__NPX_resid	5	NADK			WMH_upreg	Upreg	WMH_upreg
NT5C__Cardiometabolic_II_o2csf__NPX_resid	5	NT5C		MB_upreg		Upreg	MB_upreg
NUDC__Inflammation_o2csf__NPX_resid	5	NUDC			WMH_upreg	Upreg	WMH_upreg
OGFR__Oncology_o2csf__NPX_resid	5	OGFR		MB_upreg		Upreg	MB_upreg
PALM2__Neurology_II_o2csf__NPX_resid	5	PALM2	Inf_upreg	MB_upreg	WMH_upreg	Upreg	WMH_MB_Inf_upreg
PDCD6__Cardiometabolic_o2csf__NPX_resid	5	PDCD6				Nonreg	Nonreg
PDLIM7__Inflammation_o2csf__NPX_resid	5	PDLIM7	Inf_upreg	MB_upreg	WMH_upreg	Upreg	WMH_MB_Inf_upreg
PHYKPL__Inflammation_II_o2csf__NPX_resid	5	PHYKPL		MB_upreg	WMH_upreg	Upreg	WMH_MB_upreg
PLIN3__Cardiometabolic_o2csf__NPX_resid	5	PLIN3			WMH_upreg	Upreg	WMH_upreg
POLR2F__Oncology_o2csf__NPX_resid	5	POLR2F				Nonreg	Nonreg
PPCDC__Neurology_o2csf__NPX_resid	5	PPCDC			WMH_upreg	Upreg	WMH_upreg
PRKAR2A__Neurology_II_o2csf__NPX_resid	5	PRKAR2A				Nonreg	Nonreg
PRTN3__Cardiometabolic_o2csf__NPX_resid	5	PRTN3				Nonreg	Nonreg
PTGR1__Cardiometabolic_II_o2csf__NPX_resid	5	PTGR1				Nonreg	Nonreg
RBP1__Neurology_II_o2csf__NPX_resid	5	RBP1				Nonreg	Nonreg
S100A11__Cardiometabolic_o2csf__NPX_resid	5	S100A11			WMH_upreg	Upreg	WMH_upreg
S100A13__Inflammation_II_o2csf__NPX_resid	5	S100A13				Nonreg	Nonreg
S100A4__Oncology_o2csf__NPX_resid	5	S100A4			WMH_upreg	Upreg	WMH_upreg
SCLY__Oncology_o2csf__NPX_resid	5	SCLY				Nonreg	Nonreg
SELP__Cardiometabolic_o2csf__NPX_resid	5	SELP	Inf_upreg		WMH_upreg	Upreg	WMH_Inf_upreg
SERPINA12__Cardiometabolic_o2csf__NPX_resid	5	SERPINA12				Nonreg	Nonreg
SERPINA9__Oncology_o2csf__NPX_resid	5	SERPINA9				Nonreg	Nonreg
SERPINE1__Cardiometabolic_o2csf__NPX_resid	5	SERPINE1	Inf_upreg		WMH_upreg	Upreg	WMH_Inf_upreg
SHMT1__Inflammation_o2csf__NPX_resid	5	SHMT1				Nonreg	Nonreg
SMTN__Neurology_II_o2csf__NPX_resid	5	SMTN			WMH_upreg	Upreg	WMH_upreg
SNAP23__Cardiometabolic_o2csf__NPX_resid	5	SNAP23				Nonreg	Nonreg
SORD__Oncology_o2csf__NPX_resid	5	SORD				Nonreg	Nonreg
ST13__Inflammation_II_o2csf__NPX_resid	5	ST13				Nonreg	Nonreg
TGFB1__Inflammation_o2csf__NPX_resid	5	TGFB1			WMH_upreg	Upreg	WMH_upreg
TGM2__Cardiometabolic_o2csf__NPX_resid	5	TGM2	Inf_upreg		WMH_upreg	Upreg	WMH_Inf_upreg
TNC__Cardiometabolic_o2csf__NPX_resid	5	TNC			WMH_upreg	Upreg	WMH_upreg
TPSAB1__Inflammation_o2csf__NPX_resid	5	TPSAB1				Nonreg	Nonreg
TYMP__Cardiometabolic_o2csf__NPX_resid	5	TYMP	Inf_upreg		WMH_upreg	Upreg	WMH_Inf_upreg
VTA1__Neurology_o2csf__NPX_resid	5	VTA1				Nonreg	Nonreg
WFDC12__Oncology_o2csf__NPX_resid	5	WFDC12				Nonreg	Nonreg
YAP1__Neurology_II_o2csf__NPX_resid	5	YAP1			WMH_upreg	Upreg	WMH_upreg
YWHAQ__Inflammation_II_o2csf__NPX_resid	5	YWHAQ			WMH_upreg	Upreg	WMH_upreg
CASP8__Oncology_o2csf__NPX_resid	5	CASP8			WMH_upreg	Upreg	WMH_upreg
COMT__Cardiometabolic_o2csf__NPX_resid	5	COMT				Nonreg	Nonreg
ECHDC3__Cardiometabolic_II_o2csf__NPX_resid	5	ECHDC3	Inf_upreg			Upreg	Inf_upreg
GRPEL1__Oncology_o2csf__NPX_resid	5	GRPEL1			WMH_upreg	Upreg	WMH_upreg
NIT1__Cardiometabolic_II_o2csf__NPX_resid	5	NIT1				Nonreg	Nonreg
PSME2__Neurology_o2csf__NPX_resid	5	PSME2			WMH_upreg	Upreg	WMH_upreg
PSMG3__Inflammation_o2csf__NPX_resid	5	PSMG3				Nonreg	Nonreg
RHOC__Neurology_o2csf__NPX_resid	5	RHOC	Inf_upreg	MB_upreg	WMH_upreg	Upreg	WMH_MB_Inf_upreg
STX4__Oncology_o2csf__NPX_resid	5	STX4				Nonreg	Nonreg
ABL1__Oncology_o2csf__NPX_resid	6	ABL1				Nonreg	Nonreg
ACAN__Cardiometabolic_o2csf__NPX_resid	6	ACAN		MB_upreg	WMH_upreg	Upreg	WMH_MB_upreg
ACP6__Oncology_o2csf__NPX_resid	6	ACP6				Nonreg	Nonreg
ACVRL1__Neurology_o2csf__NPX_resid	6	ACVRL1				Nonreg	Nonreg
ADA__Inflammation_o2csf__NPX_resid	6	ADA			WMH_downreg	Downreg	WMH_downreg
ADAM15__Cardiometabolic_o2csf__NPX_resid	6	ADAM15			WMH_downreg	Downreg	WMH_downreg
ADAM23__Inflammation_o2csf__NPX_resid	6	ADAM23			WMH_downreg	Downreg	WMH_downreg
ADAMTS8__Oncology_o2csf__NPX_resid	6	ADAMTS8			WMH_downreg	Downreg	WMH_downreg
ADGRB3__Neurology_o2csf__NPX_resid	6	ADGRB3			WMH_downreg	Downreg	WMH_downreg
ADGRE2__Inflammation_o2csf__NPX_resid	6	ADGRE2				Nonreg	Nonreg
ALCAM__Cardiometabolic_o2csf__NPX_resid	6	ALCAM			WMH_downreg	Downreg	WMH_downreg
AMY2B__Cardiometabolic_o2csf__NPX_resid	6	AMY2B				Nonreg	Nonreg
ATOX1__Oncology_o2csf__NPX_resid	6	ATOX1				Nonreg	Nonreg
ATP5IF1__Inflammation_o2csf__NPX_resid	6	ATP5IF1		MB_upreg		Upreg	MB_upreg
AXL__Cardiometabolic_o2csf__NPX_resid	6	AXL			WMH_downreg	Downreg	WMH_downreg
BAMBI__Oncology_o2csf__NPX_resid	6	BAMBI			WMH_downreg	Downreg	WMH_downreg
BCAM__Neurology_o2csf__NPX_resid	6	BCAM				Nonreg	Nonreg
BLMH__Cardiometabolic_o2csf__NPX_resid	6	BLMH			WMH_downreg	Downreg	WMH_downreg
BSG__Inflammation_o2csf__NPX_resid	6	BSG			WMH_downreg	Downreg	WMH_downreg
BST2__Neurology_o2csf__NPX_resid	6	BST2			WMH_downreg	Downreg	WMH_downreg
BTC__Oncology_o2csf__NPX_resid	6	BTC				Nonreg	Nonreg
BTN3A2__Inflammation_o2csf__NPX_resid	6	BTN3A2				Nonreg	Nonreg
C1QA__Inflammation_o2csf__NPX_resid	6	C1QA	Inf_upreg			Upreg	Inf_upreg
CA14__Oncology_o2csf__NPX_resid	6	CA14			WMH_downreg	Downreg	WMH_downreg
CALB2__Neurology_o2csf__NPX_resid	6	CALB2				Nonreg	Nonreg
CBLN4__Oncology_o2csf__NPX_resid	6	CBLN4			WMH_downreg	Downreg	WMH_downreg
CC2D1A__Neurology_o2csf__NPX_resid	6	CC2D1A				Nonreg	Nonreg
CCDC80__Cardiometabolic_o2csf__NPX_resid	6	CCDC80	Inf_upreg	MB_upreg	WMH_upreg	Upreg	WMH_MB_Inf_upreg
CCN1__Oncology_o2csf__NPX_resid	6	CCN1		MB_upreg	WMH_upreg	Upreg	WMH_MB_upreg
CCN2__Inflammation_o2csf__NPX_resid	6	CCN2	Inf_upreg	MB_upreg	WMH_upreg	Upreg	WMH_MB_Inf_upreg
CCN3__Cardiometabolic_o2csf__NPX_resid	6	CCN3				Nonreg	Nonreg
CD274__Neurology_o2csf__NPX_resid	6	CD274			WMH_downreg	Downreg	WMH_downreg
CD300C__Neurology_o2csf__NPX_resid	6	CD300C	Inf_upreg		WMH_upreg	Upreg	WMH_Inf_upreg
CD300LF__Oncology_o2csf__NPX_resid	6	CD300LF				Nonreg	Nonreg
CD33__Oncology_o2csf__NPX_resid	6	CD33				Nonreg	Nonreg
CD40__Inflammation_o2csf__NPX_resid	6	CD40				Nonreg	Nonreg
CD46__Cardiometabolic_o2csf__NPX_resid	6	CD46			WMH_downreg	Downreg	WMH_downreg
CD55__Cardiometabolic_o2csf__NPX_resid	6	CD55			WMH_downreg	Downreg	WMH_downreg
CD58__Inflammation_o2csf__NPX_resid	6	CD58				Nonreg	Nonreg
CD69__Cardiometabolic_o2csf__NPX_resid	6	CD69			WMH_downreg	Downreg	WMH_downreg
CD74__Neurology_o2csf__NPX_resid	6	CD74				Nonreg	Nonreg
CD83__Inflammation_o2csf__NPX_resid	6	CD83			WMH_downreg	Downreg	WMH_downreg
CD84__Inflammation_o2csf__NPX_resid	6	CD84				Nonreg	Nonreg
CD99__Neurology_o2csf__NPX_resid	6	CD99			WMH_upreg	Upreg	WMH_upreg
CD99L2__Neurology_o2csf__NPX_resid	6	CD99L2			WMH_downreg	Downreg	WMH_downreg
CDH6__Cardiometabolic_o2csf__NPX_resid	6	CDH6			WMH_downreg	Downreg	WMH_downreg
CEACAM21__Inflammation_o2csf__NPX_resid	6	CEACAM21				Nonreg	Nonreg
CHI3L1__Cardiometabolic_o2csf__NPX_resid	6	CHI3L1				Nonreg	Nonreg
CHL1__Cardiometabolic_o2csf__NPX_resid	6	CHL1	Inf_downreg		WMH_downreg	Downreg	WMH_Inf_downreg
CLEC14A__Neurology_o2csf__NPX_resid	6	CLEC14A				Nonreg	Nonreg
CLEC5A__Cardiometabolic_o2csf__NPX_resid	6	CLEC5A				Nonreg	Nonreg
CLEC7A__Inflammation_o2csf__NPX_resid	6	CLEC7A				Nonreg	Nonreg
CNDP1__Cardiometabolic_o2csf__NPX_resid	6	CNDP1			WMH_downreg	Downreg	WMH_downreg
CNTN3__Neurology_o2csf__NPX_resid	6	CNTN3			WMH_downreg	Downreg	WMH_downreg
CNTN5__Neurology_o2csf__NPX_resid	6	CNTN5			WMH_downreg	Downreg	WMH_downreg
COL4A1__Cardiometabolic_o2csf__NPX_resid	6	COL4A1				Nonreg	Nonreg
CPPED1__Neurology_o2csf__NPX_resid	6	CPPED1				Nonreg	Nonreg
CRH__Oncology_o2csf__NPX_resid	6	CRH			WMH_downreg	Downreg	WMH_downreg
CRKL__Inflammation_o2csf__NPX_resid	6	CRKL		MB_upreg		Upreg	MB_upreg
CRTAC1__Cardiometabolic_o2csf__NPX_resid	6	CRTAC1			WMH_downreg	Downreg	WMH_downreg
CSF1R__Inflammation_II_o2csf__NPX_resid	6	CSF1R				Nonreg	Nonreg
CSF2RA__Neurology_o2csf__NPX_resid	6	CSF2RA				Nonreg	Nonreg
CXADR__Inflammation_o2csf__NPX_resid	6	CXADR			WMH_downreg	Downreg	WMH_downreg
DBI__Neurology_o2csf__NPX_resid	6	DBI				Nonreg	Nonreg
DBNL__Inflammation_o2csf__NPX_resid	6	DBNL			WMH_upreg	Upreg	WMH_upreg
DDAH1__Oncology_o2csf__NPX_resid	6	DDAH1	Inf_downreg		WMH_downreg	Downreg	WMH_Inf_downreg
DKK4__Neurology_o2csf__NPX_resid	6	DKK4				Nonreg	Nonreg
DLL1__Oncology_o2csf__NPX_resid	6	DLL1			WMH_downreg	Downreg	WMH_downreg
DNAJA2__Inflammation_o2csf__NPX_resid	6	DNAJA2			WMH_downreg	Downreg	WMH_downreg
DSC2__Neurology_o2csf__NPX_resid	6	DSC2				Nonreg	Nonreg
DSG3__Oncology_o2csf__NPX_resid	6	DSG3				Nonreg	Nonreg
DTX3__Oncology_o2csf__NPX_resid	6	DTX3				Nonreg	Nonreg
EDA2R__Oncology_o2csf__NPX_resid	6	EDA2R				Nonreg	Nonreg
EGF__Inflammation_o2csf__NPX_resid	6	EGF				Nonreg	Nonreg
EGFL7__Oncology_o2csf__NPX_resid	6	EGFL7			WMH_downreg	Downreg	WMH_downreg
EGLN1__Inflammation_o2csf__NPX_resid	6	EGLN1				Nonreg	Nonreg
EPHA10__Neurology_o2csf__NPX_resid	6	EPHA10		MB_downreg	WMH_downreg	Downreg	WMH_MB_downreg
EPHB6__Neurology_o2csf__NPX_resid	6	EPHB6			WMH_downreg	Downreg	WMH_downreg
ERP44__Oncology_o2csf__NPX_resid	6	ERP44				Nonreg	Nonreg
ESAM__Cardiometabolic_o2csf__NPX_resid	6	ESAM			WMH_downreg	Downreg	WMH_downreg
F2R__Inflammation_o2csf__NPX_resid	6	F2R			WMH_upreg	Upreg	WMH_upreg
F3__Oncology_o2csf__NPX_resid	6	F3			WMH_downreg	Downreg	WMH_downreg
FAS__Cardiometabolic_o2csf__NPX_resid	6	FAS				Nonreg	Nonreg
FCAR__Inflammation_o2csf__NPX_resid	6	FCAR				Nonreg	Nonreg
FCER2__Neurology_o2csf__NPX_resid	6	FCER2				Nonreg	Nonreg
FIS1__Inflammation_o2csf__NPX_resid	6	FIS1	Inf_downreg			Downreg	Inf_downreg
FKBP4__Neurology_o2csf__NPX_resid	6	FKBP4				Nonreg	Nonreg
FKBP5__Neurology_o2csf__NPX_resid	6	FKBP5	Inf_upreg		WMH_upreg	Upreg	WMH_Inf_upreg
FLT1__Oncology_o2csf__NPX_resid	6	FLT1			WMH_downreg	Downreg	WMH_downreg
FOLR2__Neurology_o2csf__NPX_resid	6	FOLR2				Nonreg	Nonreg
FOLR3__Oncology_o2csf__NPX_resid	6	FOLR3				Nonreg	Nonreg
FXN__Oncology_o2csf__NPX_resid	6	FXN				Nonreg	Nonreg
GAS6__Cardiometabolic_o2csf__NPX_resid	6	GAS6	Inf_downreg		WMH_downreg	Downreg	WMH_Inf_downreg
GFRA2__Oncology_o2csf__NPX_resid	6	GFRA2			WMH_downreg	Downreg	WMH_downreg
GGACT__Cardiometabolic_II_o2csf__NPX_resid	6	GGACT			WMH_upreg	Upreg	WMH_upreg
GLO1__Cardiometabolic_o2csf__NPX_resid	6	GLO1				Nonreg	Nonreg
GLOD4__Inflammation_o2csf__NPX_resid	6	GLOD4		MB_upreg		Upreg	MB_upreg
GPNMB__Cardiometabolic_o2csf__NPX_resid	6	GPNMB				Nonreg	Nonreg
GPR37__Cardiometabolic_o2csf__NPX_resid	6	GPR37				Nonreg	Nonreg
GSTP1__Neurology_o2csf__NPX_resid	6	GSTP1			WMH_upreg	Upreg	WMH_upreg
HAVCR2__Neurology_o2csf__NPX_resid	6	HAVCR2				Nonreg	Nonreg
HBEGF__Oncology_o2csf__NPX_resid	6	HBEGF			WMH_upreg	Upreg	WMH_upreg
HMOX2__Neurology_o2csf__NPX_resid	6	HMOX2				Nonreg	Nonreg
HSPA1A__Inflammation_o2csf__NPX_resid	6	HSPA1A			WMH_upreg	Upreg	WMH_upreg
ICOSLG__Oncology_o2csf__NPX_resid	6	ICOSLG		MB_downreg	WMH_downreg	Downreg	WMH_MB_downreg
IFNGR1__Inflammation_o2csf__NPX_resid	6	IFNGR1			WMH_downreg	Downreg	WMH_downreg
IGF1R__Oncology_o2csf__NPX_resid	6	IGF1R			WMH_downreg	Downreg	WMH_downreg
IGF2R__Neurology_o2csf__NPX_resid	6	IGF2R			WMH_downreg	Downreg	WMH_downreg
IL10RB__Inflammation_o2csf__NPX_resid	6	IL10RB				Nonreg	Nonreg
IL17RA__Neurology_o2csf__NPX_resid	6	IL17RA				Nonreg	Nonreg
IL18BP__Cardiometabolic_o2csf__NPX_resid	6	IL18BP			WMH_downreg	Downreg	WMH_downreg
IL19__Cardiometabolic_o2csf__NPX_resid	6	IL19				Nonreg	Nonreg
IL4R__Inflammation_o2csf__NPX_resid	6	IL4R				Nonreg	Nonreg
IL6R__Cardiometabolic_o2csf__NPX_resid	6	IL6R			WMH_downreg	Downreg	WMH_downreg
IMPA1__Neurology_o2csf__NPX_resid	6	IMPA1			WMH_downreg	Downreg	WMH_downreg
INPP1__Oncology_o2csf__NPX_resid	6	INPP1				Nonreg	Nonreg
ISLR2__Neurology_o2csf__NPX_resid	6	ISLR2			WMH_downreg	Downreg	WMH_downreg
ITGB1__Cardiometabolic_o2csf__NPX_resid	6	ITGB1				Nonreg	Nonreg
ITGB2__Cardiometabolic_o2csf__NPX_resid	6	ITGB2				Nonreg	Nonreg
ITM2A__Inflammation_o2csf__NPX_resid	6	ITM2A			WMH_downreg	Downreg	WMH_downreg
KIRREL2__Neurology_o2csf__NPX_resid	6	KIRREL2			WMH_downreg	Downreg	WMH_downreg
LAIR1__Inflammation_o2csf__NPX_resid	6	LAIR1				Nonreg	Nonreg
LAIR2__Neurology_o2csf__NPX_resid	6	LAIR2				Nonreg	Nonreg
LAYN__Neurology_o2csf__NPX_resid	6	LAYN			WMH_downreg	Downreg	WMH_downreg
LGALS8__Neurology_o2csf__NPX_resid	6	LGALS8			WMH_downreg	Downreg	WMH_downreg
LHPP__Inflammation_o2csf__NPX_resid	6	LHPP				Nonreg	Nonreg
LILRA2__Neurology_o2csf__NPX_resid	6	LILRA2				Nonreg	Nonreg
LILRB1__Cardiometabolic_o2csf__NPX_resid	6	LILRB1				Nonreg	Nonreg
LILRB4__Inflammation_o2csf__NPX_resid	6	LILRB4				Nonreg	Nonreg
LRRN1__Inflammation_o2csf__NPX_resid	6	LRRN1			WMH_downreg	Downreg	WMH_downreg
LTBP3__Oncology_o2csf__NPX_resid	6	LTBP3			WMH_downreg	Downreg	WMH_downreg
LTBR__Inflammation_o2csf__NPX_resid	6	LTBR				Nonreg	Nonreg
LYVE1__Inflammation_II_o2csf__NPX_resid	6	LYVE1				Nonreg	Nonreg
MAPT__Neurology_o2csf__NPX_resid	6	MAPT				Nonreg	Nonreg
MEGF9__Cardiometabolic_o2csf__NPX_resid	6	MEGF9			WMH_downreg	Downreg	WMH_downreg
MERTK__Inflammation_o2csf__NPX_resid	6	MERTK			WMH_downreg	Downreg	WMH_downreg
MESD__Neurology_o2csf__NPX_resid	6	MESD				Nonreg	Nonreg
MET__Cardiometabolic_o2csf__NPX_resid	6	MET	Inf_downreg		WMH_downreg	Downreg	WMH_Inf_downreg
METAP2__Oncology_o2csf__NPX_resid	6	METAP2				Nonreg	Nonreg
MIF__Neurology_o2csf__NPX_resid	6	MIF				Nonreg	Nonreg
MILR1__Inflammation_o2csf__NPX_resid	6	MILR1				Nonreg	Nonreg
MRC1__Inflammation_II_o2csf__NPX_resid	6	MRC1				Nonreg	Nonreg
MSLN__Oncology_o2csf__NPX_resid	6	MSLN			WMH_downreg	Downreg	WMH_downreg
NCAM1__Cardiometabolic_o2csf__NPX_resid	6	NCAM1			WMH_downreg	Downreg	WMH_downreg
NCAM2__Neurology_o2csf__NPX_resid	6	NCAM2	Inf_downreg		WMH_downreg	Downreg	WMH_Inf_downreg
NDRG1__Neurology_o2csf__NPX_resid	6	NDRG1				Nonreg	Nonreg
NELL1__Oncology_o2csf__NPX_resid	6	NELL1	Inf_downreg		WMH_downreg	Downreg	WMH_Inf_downreg
NME3__Inflammation_o2csf__NPX_resid	6	NME3				Nonreg	Nonreg
NOTCH1__Cardiometabolic_o2csf__NPX_resid	6	NOTCH1			WMH_downreg	Downreg	WMH_downreg
NPTN__Oncology_o2csf__NPX_resid	6	NPTN	Inf_downreg		WMH_downreg	Downreg	WMH_Inf_downreg
NPY__Oncology_o2csf__NPX_resid	6	NPY			WMH_downreg	Downreg	WMH_downreg
NRP1__Cardiometabolic_o2csf__NPX_resid	6	NRP1				Nonreg	Nonreg
NSFL1C__Neurology_o2csf__NPX_resid	6	NSFL1C			WMH_upreg	Upreg	WMH_upreg
NUDT5__Neurology_o2csf__NPX_resid	6	NUDT5				Nonreg	Nonreg
OLR1__Cardiometabolic_o2csf__NPX_resid	6	OLR1			WMH_downreg	Downreg	WMH_downreg
P4HB__Oncology_o2csf__NPX_resid	6	P4HB				Nonreg	Nonreg
PAG1__Cardiometabolic_o2csf__NPX_resid	6	PAG1				Nonreg	Nonreg
PAM__Cardiometabolic_o2csf__NPX_resid	6	PAM			WMH_downreg	Downreg	WMH_downreg
PARK7__Neurology_o2csf__NPX_resid	6	PARK7				Nonreg	Nonreg
PDGFA__Cardiometabolic_o2csf__NPX_resid	6	PDGFA				Nonreg	Nonreg
PDGFRA__Cardiometabolic_o2csf__NPX_resid	6	PDGFRA			WMH_downreg	Downreg	WMH_downreg
PDGFRB__Cardiometabolic_o2csf__NPX_resid	6	PDGFRB			WMH_downreg	Downreg	WMH_downreg
PEBP1__Neurology_o2csf__NPX_resid	6	PEBP1				Nonreg	Nonreg
PECAM1__Neurology_o2csf__NPX_resid	6	PECAM1				Nonreg	Nonreg
PHOSPHO1__Neurology_o2csf__NPX_resid	6	PHOSPHO1			WMH_upreg	Upreg	WMH_upreg
PIK3IP1__Neurology_o2csf__NPX_resid	6	PIK3IP1			WMH_downreg	Downreg	WMH_downreg
PLAU__Neurology_o2csf__NPX_resid	6	PLAU				Nonreg	Nonreg
PLAUR__Inflammation_o2csf__NPX_resid	6	PLAUR				Nonreg	Nonreg
PLPBP__Cardiometabolic_o2csf__NPX_resid	6	PLPBP				Nonreg	Nonreg
PPP1R2__Cardiometabolic_o2csf__NPX_resid	6	PPP1R2				Nonreg	Nonreg
PPP3R1__Neurology_o2csf__NPX_resid	6	PPP3R1	Inf_downreg			Downreg	Inf_downreg
PSME1__Neurology_o2csf__NPX_resid	6	PSME1				Nonreg	Nonreg
PTH1R__Inflammation_o2csf__NPX_resid	6	PTH1R			WMH_downreg	Downreg	WMH_downreg
PTPRF__Cardiometabolic_o2csf__NPX_resid	6	PTPRF	Inf_downreg		WMH_downreg	Downreg	WMH_Inf_downreg
PTPRN2__Neurology_o2csf__NPX_resid	6	PTPRN2			WMH_downreg	Downreg	WMH_downreg
PTPRS__Cardiometabolic_o2csf__NPX_resid	6	PTPRS			WMH_downreg	Downreg	WMH_downreg
QDPR__Cardiometabolic_o2csf__NPX_resid	6	QDPR			WMH_downreg	Downreg	WMH_downreg
RELT__Neurology_o2csf__NPX_resid	6	RELT			WMH_downreg	Downreg	WMH_downreg
RSPO3__Oncology_o2csf__NPX_resid	6	RSPO3			WMH_downreg	Downreg	WMH_downreg
RWDD1__Neurology_o2csf__NPX_resid	6	RWDD1		MB_upreg	WMH_upreg	Upreg	WMH_MB_upreg
SCAMP3__Oncology_o2csf__NPX_resid	6	SCAMP3			WMH_downreg	Downreg	WMH_downreg
SCARB2__Neurology_o2csf__NPX_resid	6	SCARB2				Nonreg	Nonreg
SCARF1__Cardiometabolic_o2csf__NPX_resid	6	SCARF1			WMH_downreg	Downreg	WMH_downreg
SDC4__Cardiometabolic_o2csf__NPX_resid	6	SDC4		MB_upreg	WMH_upreg	Upreg	WMH_MB_upreg
SELPLG__Inflammation_o2csf__NPX_resid	6	SELPLG				Nonreg	Nonreg
SERPINB1__Neurology_o2csf__NPX_resid	6	SERPINB1				Nonreg	Nonreg
SERPINB6__Neurology_o2csf__NPX_resid	6	SERPINB6			WMH_downreg	Downreg	WMH_downreg
SERPINB8__Inflammation_o2csf__NPX_resid	6	SERPINB8				Nonreg	Nonreg
SERPINB9__Neurology_o2csf__NPX_resid	6	SERPINB9			WMH_downreg	Downreg	WMH_downreg
SIGLEC5__Neurology_o2csf__NPX_resid	6	SIGLEC5				Nonreg	Nonreg
SIRPA__Cardiometabolic_o2csf__NPX_resid	6	SIRPA				Nonreg	Nonreg
SIRT2__Oncology_o2csf__NPX_resid	6	SIRT2			WMH_downreg	Downreg	WMH_downreg
SLC16A1__Neurology_o2csf__NPX_resid	6	SLC16A1			WMH_downreg	Downreg	WMH_downreg
SMOC1__Oncology_o2csf__NPX_resid	6	SMOC1	Inf_downreg			Downreg	Inf_downreg
SNAP29__Oncology_o2csf__NPX_resid	6	SNAP29				Nonreg	Nonreg
SNCG__Neurology_o2csf__NPX_resid	6	SNCG				Nonreg	Nonreg
SNX9__Cardiometabolic_o2csf__NPX_resid	6	SNX9		MB_upreg	WMH_upreg	Upreg	WMH_MB_upreg
SOD1__Cardiometabolic_o2csf__NPX_resid	6	SOD1			WMH_downreg	Downreg	WMH_downreg
SOD2__Neurology_o2csf__NPX_resid	6	SOD2			WMH_downreg	Downreg	WMH_downreg
SPARCL1__Cardiometabolic_o2csf__NPX_resid	6	SPARCL1			WMH_downreg	Downreg	WMH_downreg
SPRY2__Inflammation_o2csf__NPX_resid	6	SPRY2			WMH_downreg	Downreg	WMH_downreg
STAMBP__Neurology_o2csf__NPX_resid	6	STAMBP				Nonreg	Nonreg
THOP1__Cardiometabolic_o2csf__NPX_resid	6	THOP1			WMH_downreg	Downreg	WMH_downreg
TMSB10__Neurology_o2csf__NPX_resid	6	TMSB10		MB_upreg	WMH_upreg	Upreg	WMH_MB_upreg
TNFRSF10A__Neurology_o2csf__NPX_resid	6	TNFRSF10A	Inf_upreg			Upreg	Inf_upreg
TNFRSF10B__Neurology_o2csf__NPX_resid	6	TNFRSF10B				Nonreg	Nonreg
TNFRSF11A__Inflammation_o2csf__NPX_resid	6	TNFRSF11A				Nonreg	Nonreg
TNFRSF12A__Oncology_o2csf__NPX_resid	6	TNFRSF12A			WMH_upreg	Upreg	WMH_upreg
TNFRSF13C__Inflammation_o2csf__NPX_resid	6	TNFRSF13C			WMH_downreg	Downreg	WMH_downreg
TNFRSF14__Inflammation_o2csf__NPX_resid	6	TNFRSF14			WMH_downreg	Downreg	WMH_downreg
TNFRSF1A__Neurology_o2csf__NPX_resid	6	TNFRSF1A				Nonreg	Nonreg
TNFRSF1B__Neurology_o2csf__NPX_resid	6	TNFRSF1B				Nonreg	Nonreg
TNFRSF4__Inflammation_o2csf__NPX_resid	6	TNFRSF4			WMH_downreg	Downreg	WMH_downreg
TNFRSF8__Neurology_o2csf__NPX_resid	6	TNFRSF8			WMH_downreg	Downreg	WMH_downreg
TPK1__Cardiometabolic_II_o2csf__NPX_resid	6	TPK1				Nonreg	Nonreg
TRIAP1__Oncology_o2csf__NPX_resid	6	TRIAP1				Nonreg	Nonreg
TXLNA__Neurology_o2csf__NPX_resid	6	TXLNA				Nonreg	Nonreg
TXNDC5__Neurology_o2csf__NPX_resid	6	TXNDC5				Nonreg	Nonreg
TXNRD1__Neurology_o2csf__NPX_resid	6	TXNRD1	Inf_downreg		WMH_downreg	Downreg	WMH_Inf_downreg
WFDC2__Oncology_o2csf__NPX_resid	6	WFDC2			WMH_downreg	Downreg	WMH_downreg
WWP2__Neurology_o2csf__NPX_resid	6	WWP2				Nonreg	Nonreg
ADCYAP1R1__Oncology_o2csf__NPX_resid	6	ADCYAP1R1				Nonreg	Nonreg
CRHR1__Cardiometabolic_o2csf__NPX_resid	6	CRHR1				Nonreg	Nonreg
HAVCR1__Oncology_o2csf__NPX_resid	6	HAVCR1				Nonreg	Nonreg
MFAP3__Cardiometabolic_o2csf__NPX_resid	6	MFAP3				Nonreg	Nonreg
PADI2__Inflammation_o2csf__NPX_resid	6	PADI2				Nonreg	Nonreg
PDCD1LG2__Oncology_o2csf__NPX_resid	6	PDCD1LG2				Nonreg	Nonreg
PODXL__Oncology_o2csf__NPX_resid	6	PODXL			WMH_downreg	Downreg	WMH_downreg
PRKAR1A__Cardiometabolic_o2csf__NPX_resid	6	PRKAR1A				Nonreg	Nonreg
SCRN1__Inflammation_o2csf__NPX_resid	6	SCRN1				Nonreg	Nonreg
TDGF1__Neurology_o2csf__NPX_resid	6	TDGF1				Nonreg	Nonreg
USP8__Cardiometabolic_o2csf__NPX_resid	6	USP8				Nonreg	Nonreg
ACHE__Inflammation_II_o2csf__NPX_resid	7	ACHE	Inf_downreg		WMH_downreg	Downreg	WMH_Inf_downreg
ACP5__Cardiometabolic_o2csf__NPX_resid	7	ACP5				Nonreg	Nonreg
ACY3__Cardiometabolic_II_o2csf__NPX_resid	7	ACY3			WMH_downreg	Downreg	WMH_downreg
ADAM22__Neurology_o2csf__NPX_resid	7	ADAM22			WMH_downreg	Downreg	WMH_downreg
AHCY__Cardiometabolic_o2csf__NPX_resid	7	AHCY				Nonreg	Nonreg
ALDH1A1__Neurology_o2csf__NPX_resid	7	ALDH1A1				Nonreg	Nonreg
ARSA__Neurology_o2csf__NPX_resid	7	ARSA			WMH_downreg	Downreg	WMH_downreg
ARSB__Oncology_o2csf__NPX_resid	7	ARSB			WMH_downreg	Downreg	WMH_downreg
ART3__Cardiometabolic_o2csf__NPX_resid	7	ART3				Nonreg	Nonreg
B4GAT1__Neurology_o2csf__NPX_resid	7	B4GAT1	Inf_downreg		WMH_downreg	Downreg	WMH_Inf_downreg
BCAN__Neurology_o2csf__NPX_resid	7	BCAN				Nonreg	Nonreg
BCHE__Inflammation_II_o2csf__NPX_resid	7	BCHE			WMH_downreg	Downreg	WMH_downreg
BGN__Oncology_o2csf__NPX_resid	7	BGN		MB_upreg		Upreg	MB_upreg
BMPER__Inflammation_II_o2csf__NPX_resid	7	BMPER	Inf_downreg		WMH_downreg	Downreg	WMH_Inf_downreg
BTD__Inflammation_II_o2csf__NPX_resid	7	BTD				Nonreg	Nonreg
BTN2A1__Inflammation_o2csf__NPX_resid	7	BTN2A1			WMH_downreg	Downreg	WMH_downreg
C1QTNF1__Cardiometabolic_o2csf__NPX_resid	7	C1QTNF1			WMH_downreg	Downreg	WMH_downreg
CA11__Oncology_o2csf__NPX_resid	7	CA11			WMH_downreg	Downreg	WMH_downreg
CA4__Cardiometabolic_o2csf__NPX_resid	7	CA4			WMH_downreg	Downreg	WMH_downreg
CA9__Oncology_o2csf__NPX_resid	7	CA9			WMH_downreg	Downreg	WMH_downreg
CANT1__Cardiometabolic_o2csf__NPX_resid	7	CANT1			WMH_downreg	Downreg	WMH_downreg
CD164__Neurology_o2csf__NPX_resid	7	CD164			WMH_downreg	Downreg	WMH_downreg
CD200__Inflammation_o2csf__NPX_resid	7	CD200	Inf_downreg		WMH_downreg	Downreg	WMH_Inf_downreg
CDCP1__Neurology_o2csf__NPX_resid	7	CDCP1			WMH_downreg	Downreg	WMH_downreg
CDH15__Neurology_o2csf__NPX_resid	7	CDH15				Nonreg	Nonreg
CDH2__Cardiometabolic_o2csf__NPX_resid	7	CDH2			WMH_downreg	Downreg	WMH_downreg
CDON__Inflammation_o2csf__NPX_resid	7	CDON			WMH_downreg	Downreg	WMH_downreg
CHAD__Inflammation_II_o2csf__NPX_resid	7	CHAD			WMH_downreg	Downreg	WMH_downreg
CLSTN2__Inflammation_o2csf__NPX_resid	7	CLSTN2			WMH_downreg	Downreg	WMH_downreg
CLSTN3__Neurology_II_o2csf__NPX_resid	7	CLSTN3	Inf_downreg		WMH_downreg	Downreg	WMH_Inf_downreg
CNTN1__Cardiometabolic_o2csf__NPX_resid	7	CNTN1	Inf_downreg		WMH_downreg	Downreg	WMH_Inf_downreg
CNTN4__Neurology_o2csf__NPX_resid	7	CNTN4			WMH_downreg	Downreg	WMH_downreg
CNTNAP2__Inflammation_o2csf__NPX_resid	7	CNTNAP2	Inf_downreg		WMH_downreg	Downreg	WMH_Inf_downreg
CNTNAP4__Neurology_II_o2csf__NPX_resid	7	CNTNAP4			WMH_downreg	Downreg	WMH_downreg
CPB1__Cardiometabolic_o2csf__NPX_resid	7	CPB1				Nonreg	Nonreg
CPE__Oncology_o2csf__NPX_resid	7	CPE				Nonreg	Nonreg
CPM__Neurology_o2csf__NPX_resid	7	CPM			WMH_downreg	Downreg	WMH_downreg
CPQ__Cardiometabolic_II_o2csf__NPX_resid	7	CPQ			WMH_downreg	Downreg	WMH_downreg
CPVL__Oncology_o2csf__NPX_resid	7	CPVL				Nonreg	Nonreg
CREG1__Oncology_o2csf__NPX_resid	7	CREG1			WMH_downreg	Downreg	WMH_downreg
CRIM1__Inflammation_o2csf__NPX_resid	7	CRIM1	Inf_downreg		WMH_downreg	Downreg	WMH_Inf_downreg
CTBS__Inflammation_II_o2csf__NPX_resid	7	CTBS				Nonreg	Nonreg
CTSB__Cardiometabolic_o2csf__NPX_resid	7	CTSB			WMH_downreg	Downreg	WMH_downreg
CTSH__Cardiometabolic_o2csf__NPX_resid	7	CTSH				Nonreg	Nonreg
CTSL__Cardiometabolic_o2csf__NPX_resid	7	CTSL			WMH_downreg	Downreg	WMH_downreg
CTSO__Inflammation_o2csf__NPX_resid	7	CTSO			WMH_downreg	Downreg	WMH_downreg
CTSZ__Cardiometabolic_o2csf__NPX_resid	7	CTSZ			WMH_downreg	Downreg	WMH_downreg
DAG1__Inflammation_o2csf__NPX_resid	7	DAG1	Inf_downreg			Downreg	Inf_downreg
DCBLD2__Oncology_o2csf__NPX_resid	7	DCBLD2			WMH_downreg	Downreg	WMH_downreg
DCC__Neurology_II_o2csf__NPX_resid	7	DCC			WMH_downreg	Downreg	WMH_downreg
DCN__Cardiometabolic_o2csf__NPX_resid	7	DCN				Nonreg	Nonreg
DDR1__Neurology_o2csf__NPX_resid	7	DDR1			WMH_downreg	Downreg	WMH_downreg
DMP1__Cardiometabolic_II_o2csf__NPX_resid	7	DMP1				Nonreg	Nonreg
DPP10__Inflammation_o2csf__NPX_resid	7	DPP10	Inf_downreg		WMH_downreg	Downreg	WMH_Inf_downreg
DPP6__Oncology_o2csf__NPX_resid	7	DPP6			WMH_downreg	Downreg	WMH_downreg
DPP7__Cardiometabolic_o2csf__NPX_resid	7	DPP7			WMH_downreg	Downreg	WMH_downreg
DSCAM__Neurology_II_o2csf__NPX_resid	7	DSCAM			WMH_downreg	Downreg	WMH_downreg
DUT__Oncology_II_o2csf__NPX_resid	7	DUT			WMH_downreg	Downreg	WMH_downreg
EFNA1__Neurology_o2csf__NPX_resid	7	EFNA1			WMH_downreg	Downreg	WMH_downreg
EGFR__Cardiometabolic_o2csf__NPX_resid	7	EGFR			WMH_downreg	Downreg	WMH_downreg
ENO1__Neurology_o2csf__NPX_resid	7	ENO1				Nonreg	Nonreg
ENO2__Neurology_o2csf__NPX_resid	7	ENO2	Inf_downreg		WMH_downreg	Downreg	WMH_Inf_downreg
ENPP5__Inflammation_o2csf__NPX_resid	7	ENPP5	Inf_downreg		WMH_downreg	Downreg	WMH_Inf_downreg
ENPP6__Cardiometabolic_II_o2csf__NPX_resid	7	ENPP6				Nonreg	Nonreg
ENTPD2__Oncology_o2csf__NPX_resid	7	ENTPD2			WMH_downreg	Downreg	WMH_downreg
ENTPD6__Cardiometabolic_o2csf__NPX_resid	7	ENTPD6			WMH_downreg	Downreg	WMH_downreg
ERBB3__Inflammation_o2csf__NPX_resid	7	ERBB3			WMH_downreg	Downreg	WMH_downreg
ERBB4__Oncology_o2csf__NPX_resid	7	ERBB4	Inf_downreg		WMH_downreg	Downreg	WMH_Inf_downreg
FAM3C__Cardiometabolic_o2csf__NPX_resid	7	FAM3C				Nonreg	Nonreg
FUCA1__Cardiometabolic_o2csf__NPX_resid	7	FUCA1			WMH_downreg	Downreg	WMH_downreg
FURIN__Oncology_o2csf__NPX_resid	7	FURIN			WMH_downreg	Downreg	WMH_downreg
FUT3_FUT5__Neurology_o2csf__NPX_resid	7	FUT3_FUT5				Nonreg	Nonreg
GAD1__Oncology_II_o2csf__NPX_resid	7	GAD1			WMH_downreg	Downreg	WMH_downreg
GALNT10__Oncology_o2csf__NPX_resid	7	GALNT10			WMH_downreg	Downreg	WMH_downreg
GAPDH__Inflammation_II_o2csf__NPX_resid	7	GAPDH			WMH_downreg	Downreg	WMH_downreg
GFER__Oncology_o2csf__NPX_resid	7	GFER	Inf_downreg		WMH_downreg	Downreg	WMH_Inf_downreg
GGH__Cardiometabolic_o2csf__NPX_resid	7	GGH			WMH_downreg	Downreg	WMH_downreg
GLB1__Neurology_o2csf__NPX_resid	7	GLB1			WMH_downreg	Downreg	WMH_downreg
GPC1__Oncology_o2csf__NPX_resid	7	GPC1	Inf_downreg		WMH_downreg	Downreg	WMH_Inf_downreg
GPC5__Neurology_o2csf__NPX_resid	7	GPC5			WMH_downreg	Downreg	WMH_downreg
GPI__Inflammation_II_o2csf__NPX_resid	7	GPI				Nonreg	Nonreg
GRIK2__Neurology_II_o2csf__NPX_resid	7	GRIK2			WMH_downreg	Downreg	WMH_downreg
GUSB__Cardiometabolic_o2csf__NPX_resid	7	GUSB			WMH_downreg	Downreg	WMH_downreg
HCG22__Cardiometabolic_II_o2csf__NPX_resid	7	HCG22				Nonreg	Nonreg
HRC__Cardiometabolic_II_o2csf__NPX_resid	7	HRC			WMH_downreg	Downreg	WMH_downreg
HTRA2__Oncology_o2csf__NPX_resid	7	HTRA2			WMH_downreg	Downreg	WMH_downreg
HYOU1__Cardiometabolic_o2csf__NPX_resid	7	HYOU1			WMH_downreg	Downreg	WMH_downreg
ICAM5__Cardiometabolic_o2csf__NPX_resid	7	ICAM5	Inf_downreg		WMH_downreg	Downreg	WMH_Inf_downreg
IDS__Inflammation_o2csf__NPX_resid	7	IDS			WMH_downreg	Downreg	WMH_downreg
IFNGR2__Neurology_o2csf__NPX_resid	7	IFNGR2			WMH_downreg	Downreg	WMH_downreg
IFNLR1__Inflammation_o2csf__NPX_resid	7	IFNLR1	Inf_downreg		WMH_downreg	Downreg	WMH_Inf_downreg
IGFBPL1__Cardiometabolic_o2csf__NPX_resid	7	IGFBPL1				Nonreg	Nonreg
IGLON5__Oncology_II_o2csf__NPX_resid	7	IGLON5				Nonreg	Nonreg
IGSF3__Oncology_o2csf__NPX_resid	7	IGSF3	Inf_downreg		WMH_downreg	Downreg	WMH_Inf_downreg
IL17RB__Inflammation_o2csf__NPX_resid	7	IL17RB	Inf_downreg		WMH_downreg	Downreg	WMH_Inf_downreg
IL1RL2__Inflammation_o2csf__NPX_resid	7	IL1RL2			WMH_downreg	Downreg	WMH_downreg
IL22__Oncology_II_o2csf__NPX_resid	7	IL22				Nonreg	Nonreg
IL34__Neurology_o2csf__NPX_resid	7	IL34				Nonreg	Nonreg
IL6ST__Cardiometabolic_o2csf__NPX_resid	7	IL6ST			WMH_downreg	Downreg	WMH_downreg
ITGB5__Oncology_o2csf__NPX_resid	7	ITGB5			WMH_downreg	Downreg	WMH_downreg
KHK__Cardiometabolic_II_o2csf__NPX_resid	7	KHK				Nonreg	Nonreg
KIT__Cardiometabolic_o2csf__NPX_resid	7	KIT			WMH_downreg	Downreg	WMH_downreg
KLK7__Inflammation_II_o2csf__NPX_resid	7	KLK7	Inf_downreg		WMH_downreg	Downreg	WMH_Inf_downreg
KYAT1__Cardiometabolic_o2csf__NPX_resid	7	KYAT1			WMH_downreg	Downreg	WMH_downreg
L1CAM__Oncology_o2csf__NPX_resid	7	L1CAM	Inf_downreg		WMH_downreg	Downreg	WMH_Inf_downreg
LAMP1__Cardiometabolic_II_o2csf__NPX_resid	7	LAMP1			WMH_downreg	Downreg	WMH_downreg
LAMP2__Neurology_o2csf__NPX_resid	7	LAMP2			WMH_downreg	Downreg	WMH_downreg
LDLR__Cardiometabolic_o2csf__NPX_resid	7	LDLR				Nonreg	Nonreg
LIFR__Inflammation_o2csf__NPX_resid	7	LIFR	Inf_downreg		WMH_downreg	Downreg	WMH_Inf_downreg
LPO__Neurology_o2csf__NPX_resid	7	LPO			WMH_downreg	Downreg	WMH_downreg
LRIG1__Oncology_o2csf__NPX_resid	7	LRIG1			WMH_downreg	Downreg	WMH_downreg
LRP1__Oncology_o2csf__NPX_resid	7	LRP1			WMH_downreg	Downreg	WMH_downreg
LRP11__Cardiometabolic_o2csf__NPX_resid	7	LRP11	Inf_downreg		WMH_downreg	Downreg	WMH_Inf_downreg
LYZL2__Oncology_II_o2csf__NPX_resid	7	LYZL2			WMH_downreg	Downreg	WMH_downreg
M6PR__Cardiometabolic_II_o2csf__NPX_resid	7	M6PR			WMH_downreg	Downreg	WMH_downreg
MAN2B2__Cardiometabolic_II_o2csf__NPX_resid	7	MAN2B2				Nonreg	Nonreg
MANF__Inflammation_o2csf__NPX_resid	7	MANF				Nonreg	Nonreg
MCAM__Cardiometabolic_o2csf__NPX_resid	7	MCAM			WMH_downreg	Downreg	WMH_downreg
MDGA1__Neurology_o2csf__NPX_resid	7	MDGA1			WMH_downreg	Downreg	WMH_downreg
MEGF10__Inflammation_o2csf__NPX_resid	7	MEGF10	Inf_downreg		WMH_downreg	Downreg	WMH_Inf_downreg
MEGF11__Cardiometabolic_II_o2csf__NPX_resid	7	MEGF11			WMH_downreg	Downreg	WMH_downreg
MELTF__Cardiometabolic_II_o2csf__NPX_resid	7	MELTF			WMH_downreg	Downreg	WMH_downreg
MFAP4__Inflammation_II_o2csf__NPX_resid	7	MFAP4				Nonreg	Nonreg
MFGE8__Neurology_o2csf__NPX_resid	7	MFGE8	Inf_downreg		WMH_downreg	Downreg	WMH_Inf_downreg
MICB_MICA__Inflammation_o2csf__NPX_resid	7	MICB_MICA				Nonreg	Nonreg
MSTN__Cardiometabolic_o2csf__NPX_resid	7	MSTN				Nonreg	Nonreg
NAAA__Neurology_o2csf__NPX_resid	7	NAAA				Nonreg	Nonreg
NFASC__Inflammation_o2csf__NPX_resid	7	NFASC	Inf_downreg		WMH_downreg	Downreg	WMH_Inf_downreg
NHLRC3__Inflammation_II_o2csf__NPX_resid	7	NHLRC3			WMH_downreg	Downreg	WMH_downreg
NOMO1__Neurology_o2csf__NPX_resid	7	NOMO1	Inf_downreg		WMH_downreg	Downreg	WMH_Inf_downreg
NPTX1__Neurology_o2csf__NPX_resid	7	NPTX1	Inf_downreg		WMH_downreg	Downreg	WMH_Inf_downreg
NPTX2__Cardiometabolic_II_o2csf__NPX_resid	7	NPTX2	Inf_downreg	MB_downreg	WMH_downreg	Downreg	WMH_MB_Inf_downreg
NRXN3__Neurology_II_o2csf__NPX_resid	7	NRXN3			WMH_downreg	Downreg	WMH_downreg
NT5E__Oncology_o2csf__NPX_resid	7	NT5E			WMH_downreg	Downreg	WMH_downreg
NTRK2__Cardiometabolic_o2csf__NPX_resid	7	NTRK2			WMH_downreg	Downreg	WMH_downreg
NTRK3__Neurology_o2csf__NPX_resid	7	NTRK3			WMH_downreg	Downreg	WMH_downreg
OMG__Oncology_o2csf__NPX_resid	7	OMG				Nonreg	Nonreg
PCDH1__Inflammation_o2csf__NPX_resid	7	PCDH1			WMH_downreg	Downreg	WMH_downreg
PCDH17__Cardiometabolic_o2csf__NPX_resid	7	PCDH17	Inf_downreg		WMH_downreg	Downreg	WMH_Inf_downreg
PCDH9__Oncology_II_o2csf__NPX_resid	7	PCDH9			WMH_downreg	Downreg	WMH_downreg
PLA2G15__Oncology_o2csf__NPX_resid	7	PLA2G15			WMH_downreg	Downreg	WMH_downreg
PLXNA4__Inflammation_o2csf__NPX_resid	7	PLXNA4	Inf_downreg		WMH_downreg	Downreg	WMH_Inf_downreg
PLXNB2__Cardiometabolic_o2csf__NPX_resid	7	PLXNB2				Nonreg	Nonreg
PLXNB3__Cardiometabolic_o2csf__NPX_resid	7	PLXNB3	Inf_downreg		WMH_downreg	Downreg	WMH_Inf_downreg
PODXL2__Oncology_o2csf__NPX_resid	7	PODXL2			WMH_downreg	Downreg	WMH_downreg
PPIB__Cardiometabolic_o2csf__NPX_resid	7	PPIB				Nonreg	Nonreg
PRCP__Cardiometabolic_o2csf__NPX_resid	7	PRCP			WMH_downreg	Downreg	WMH_downreg
PRDX1__Neurology_o2csf__NPX_resid	7	PRDX1				Nonreg	Nonreg
PRSS27__Cardiometabolic_o2csf__NPX_resid	7	PRSS27	Inf_downreg		WMH_downreg	Downreg	WMH_Inf_downreg
PRSS8__Inflammation_o2csf__NPX_resid	7	PRSS8			WMH_downreg	Downreg	WMH_downreg
PRTG__Oncology_o2csf__NPX_resid	7	PRTG				Nonreg	Nonreg
PTPRK__Oncology_II_o2csf__NPX_resid	7	PTPRK			WMH_downreg	Downreg	WMH_downreg
PTPRZ1__Cardiometabolic_II_o2csf__NPX_resid	7	PTPRZ1			WMH_downreg	Downreg	WMH_downreg
PTS__Neurology_o2csf__NPX_resid	7	PTS				Nonreg	Nonreg
PVR__Neurology_o2csf__NPX_resid	7	PVR			WMH_downreg	Downreg	WMH_downreg
QPCT__Cardiometabolic_o2csf__NPX_resid	7	QPCT			WMH_downreg	Downreg	WMH_downreg
RBKS__Neurology_o2csf__NPX_resid	7	RBKS			WMH_downreg	Downreg	WMH_downreg
RET__Oncology_o2csf__NPX_resid	7	RET			WMH_downreg	Downreg	WMH_downreg
RGMA__Neurology_o2csf__NPX_resid	7	RGMA	Inf_downreg		WMH_downreg	Downreg	WMH_Inf_downreg
RGMB__Neurology_o2csf__NPX_resid	7	RGMB	Inf_downreg		WMH_downreg	Downreg	WMH_Inf_downreg
RNASET2__Cardiometabolic_o2csf__NPX_resid	7	RNASET2			WMH_downreg	Downreg	WMH_downreg
RNF149__Cardiometabolic_II_o2csf__NPX_resid	7	RNF149			WMH_downreg	Downreg	WMH_downreg
ROBO1__Inflammation_o2csf__NPX_resid	7	ROBO1	Inf_downreg		WMH_downreg	Downreg	WMH_Inf_downreg
ROBO2__Neurology_o2csf__NPX_resid	7	ROBO2	Inf_downreg		WMH_downreg	Downreg	WMH_Inf_downreg
ROR1__Cardiometabolic_o2csf__NPX_resid	7	ROR1			WMH_downreg	Downreg	WMH_downreg
RTN4R__Oncology_o2csf__NPX_resid	7	RTN4R			WMH_downreg	Downreg	WMH_downreg
SCN2B__Neurology_II_o2csf__NPX_resid	7	SCN2B			WMH_downreg	Downreg	WMH_downreg
SCN4B__Cardiometabolic_II_o2csf__NPX_resid	7	SCN4B	Inf_downreg		WMH_downreg	Downreg	WMH_Inf_downreg
SDC1__Cardiometabolic_o2csf__NPX_resid	7	SDC1			WMH_downreg	Downreg	WMH_downreg
SEMA4C__Oncology_o2csf__NPX_resid	7	SEMA4C			WMH_downreg	Downreg	WMH_downreg
SEMA4D__Neurology_o2csf__NPX_resid	7	SEMA4D			WMH_downreg	Downreg	WMH_downreg
SEMA7A__Cardiometabolic_o2csf__NPX_resid	7	SEMA7A			WMH_downreg	Downreg	WMH_downreg
SERPINI1__Inflammation_II_o2csf__NPX_resid	7	SERPINI1	Inf_downreg			Downreg	Inf_downreg
SFRP1__Neurology_o2csf__NPX_resid	7	SFRP1				Nonreg	Nonreg
SIAE__Oncology_o2csf__NPX_resid	7	SIAE			WMH_downreg	Downreg	WMH_downreg
SIRPB1__Inflammation_o2csf__NPX_resid	7	SIRPB1			WMH_downreg	Downreg	WMH_downreg
SLITRK2__Oncology_o2csf__NPX_resid	7	SLITRK2	Inf_downreg		WMH_downreg	Downreg	WMH_Inf_downreg
SLITRK6__Cardiometabolic_o2csf__NPX_resid	7	SLITRK6				Nonreg	Nonreg
SMPDL3A__Inflammation_o2csf__NPX_resid	7	SMPDL3A				Nonreg	Nonreg
SORT1__Cardiometabolic_o2csf__NPX_resid	7	SORT1				Nonreg	Nonreg
SPOCK1__Neurology_o2csf__NPX_resid	7	SPOCK1	Inf_downreg		WMH_downreg	Downreg	WMH_Inf_downreg
SPON1__Inflammation_o2csf__NPX_resid	7	SPON1				Nonreg	Nonreg
SUMF2__Neurology_o2csf__NPX_resid	7	SUMF2			WMH_downreg	Downreg	WMH_downreg
SUOX__Neurology_II_o2csf__NPX_resid	7	SUOX			WMH_downreg	Downreg	WMH_downreg
TEK__Oncology_o2csf__NPX_resid	7	TEK			WMH_downreg	Downreg	WMH_downreg
TF__Inflammation_II_o2csf__NPX_resid	7	TF				Nonreg	Nonreg
TFPI2__Oncology_o2csf__NPX_resid	7	TFPI2			WMH_downreg	Downreg	WMH_downreg
TIMP3__Inflammation_o2csf__NPX_resid	7	TIMP3			WMH_downreg	Downreg	WMH_downreg
TIMP4__Neurology_o2csf__NPX_resid	7	TIMP4	Inf_downreg		WMH_downreg	Downreg	WMH_Inf_downreg
TINAGL1__Cardiometabolic_o2csf__NPX_resid	7	TINAGL1				Nonreg	Nonreg
TLR1__Inflammation_II_o2csf__NPX_resid	7	TLR1				Nonreg	Nonreg
TLR3__Inflammation_o2csf__NPX_resid	7	TLR3			WMH_downreg	Downreg	WMH_downreg
TMEM25__Neurology_II_o2csf__NPX_resid	7	TMEM25			WMH_downreg	Downreg	WMH_downreg
TNFRSF21__Neurology_o2csf__NPX_resid	7	TNFRSF21				Nonreg	Nonreg
TNFSF12__Inflammation_o2csf__NPX_resid	7	TNFSF12			WMH_downreg	Downreg	WMH_downreg
TNN__Cardiometabolic_II_o2csf__NPX_resid	7	TNN				Nonreg	Nonreg
TNR__Neurology_o2csf__NPX_resid	7	TNR				Nonreg	Nonreg
TPP1__Inflammation_o2csf__NPX_resid	7	TPP1			WMH_downreg	Downreg	WMH_downreg
TYRO3__Cardiometabolic_o2csf__NPX_resid	7	TYRO3			WMH_downreg	Downreg	WMH_downreg
ULBP2__Neurology_o2csf__NPX_resid	7	ULBP2			WMH_downreg	Downreg	WMH_downreg
VNN2__Oncology_o2csf__NPX_resid	7	VNN2				Nonreg	Nonreg
VSIR__Cardiometabolic_o2csf__NPX_resid	7	VSIR			WMH_downreg	Downreg	WMH_downreg
WIF1__Oncology_o2csf__NPX_resid	7	WIF1	Inf_downreg	MB_downreg	WMH_downreg	Downreg	WMH_MB_Inf_downreg
AMIGO2__Oncology_o2csf__NPX_resid	7	AMIGO2			WMH_downreg	Downreg	WMH_downreg
CTRL__Neurology_II_o2csf__NPX_resid	7	CTRL			WMH_downreg	Downreg	WMH_downreg
ABCA2__Cardiometabolic_II_o2csf__NPX_resid	8	ABCA2				Nonreg	Nonreg
ACE__Inflammation_II_o2csf__NPX_resid	8	ACE			WMH_downreg	Downreg	WMH_downreg
ACYP1__Inflammation_II_o2csf__NPX_resid	8	ACYP1				Nonreg	Nonreg
ADAMTS1__Inflammation_II_o2csf__NPX_resid	8	ADAMTS1				Nonreg	Nonreg
ADAMTS4__Inflammation_II_o2csf__NPX_resid	8	ADAMTS4				Nonreg	Nonreg
ADAMTSL2__Cardiometabolic_II_o2csf__NPX_resid	8	ADAMTSL2			WMH_downreg	Downreg	WMH_downreg
APOE__Inflammation_II_o2csf__NPX_resid	8	APOE				Nonreg	Nonreg
ASRGL1__Cardiometabolic_II_o2csf__NPX_resid	8	ASRGL1	Inf_downreg		WMH_downreg	Downreg	WMH_Inf_downreg
ATRAID__Oncology_II_o2csf__NPX_resid	8	ATRAID			WMH_downreg	Downreg	WMH_downreg
ATXN3__Neurology_II_o2csf__NPX_resid	8	ATXN3				Nonreg	Nonreg
BCAT1__Cardiometabolic_II_o2csf__NPX_resid	8	BCAT1				Nonreg	Nonreg
BCL2__Oncology_II_o2csf__NPX_resid	8	BCL2				Nonreg	Nonreg
BNIP3L__Inflammation_II_o2csf__NPX_resid	8	BNIP3L				Nonreg	Nonreg
C1QL2__Inflammation_II_o2csf__NPX_resid	8	C1QL2			WMH_downreg	Downreg	WMH_downreg
CACYBP__Inflammation_II_o2csf__NPX_resid	8	CACYBP				Nonreg	Nonreg
CALY__Cardiometabolic_II_o2csf__NPX_resid	8	CALY			WMH_downreg	Downreg	WMH_downreg
CD164L2__Neurology_II_o2csf__NPX_resid	8	CD164L2				Nonreg	Nonreg
CD248__Cardiometabolic_II_o2csf__NPX_resid	8	CD248				Nonreg	Nonreg
CD300A__Inflammation_II_o2csf__NPX_resid	8	CD300A				Nonreg	Nonreg
CD86__Oncology_II_o2csf__NPX_resid	8	CD86				Nonreg	Nonreg
CDH22__Oncology_II_o2csf__NPX_resid	8	CDH22				Nonreg	Nonreg
CELSR2__Inflammation_II_o2csf__NPX_resid	8	CELSR2			WMH_downreg	Downreg	WMH_downreg
CEND1__Neurology_II_o2csf__NPX_resid	8	CEND1			WMH_downreg	Downreg	WMH_downreg
CEP170__Cardiometabolic_II_o2csf__NPX_resid	8	CEP170		MB_upreg		Upreg	MB_upreg
CHCHD10__Neurology_II_o2csf__NPX_resid	8	CHCHD10				Nonreg	Nonreg
CHCHD6__Oncology_II_o2csf__NPX_resid	8	CHCHD6				Nonreg	Nonreg
CHGA__Cardiometabolic_II_o2csf__NPX_resid	8	CHGA				Nonreg	Nonreg
CKMT1A_CKMT1B__Inflammation_o2csf__NPX_resid	8	CKMT1A_CKMT1B				Nonreg	Nonreg
CLGN__Neurology_II_o2csf__NPX_resid	8	CLGN				Nonreg	Nonreg
COCH__Cardiometabolic_II_o2csf__NPX_resid	8	COCH				Nonreg	Nonreg
COL2A1__Cardiometabolic_II_o2csf__NPX_resid	8	COL2A1			WMH_downreg	Downreg	WMH_downreg
CPLX2__Oncology_II_o2csf__NPX_resid	8	CPLX2			WMH_downreg	Downreg	WMH_downreg
CRELD1__Inflammation_II_o2csf__NPX_resid	8	CRELD1				Nonreg	Nonreg
CRYBB1__Cardiometabolic_II_o2csf__NPX_resid	8	CRYBB1	Inf_upreg	MB_upreg	WMH_upreg	Upreg	WMH_MB_Inf_upreg
CRYGD__Neurology_II_o2csf__NPX_resid	8	CRYGD	Inf_downreg			Downreg	Inf_downreg
CRYZL1__Cardiometabolic_II_o2csf__NPX_resid	8	CRYZL1				Nonreg	Nonreg
CSPG5__Neurology_II_o2csf__NPX_resid	8	CSPG5			WMH_downreg	Downreg	WMH_downreg
CYB5R2__Oncology_II_o2csf__NPX_resid	8	CYB5R2				Nonreg	Nonreg
DDT__Cardiometabolic_II_o2csf__NPX_resid	8	DDT			WMH_upreg	Upreg	WMH_upreg
DLG4__Neurology_II_o2csf__NPX_resid	8	DLG4			WMH_downreg	Downreg	WMH_downreg
DNAJA4__Neurology_II_o2csf__NPX_resid	8	DNAJA4				Nonreg	Nonreg
DNAJB2__Inflammation_II_o2csf__NPX_resid	8	DNAJB2				Nonreg	Nonreg
DNAJB6__Inflammation_II_o2csf__NPX_resid	8	DNAJB6				Nonreg	Nonreg
DNAJC6__Cardiometabolic_II_o2csf__NPX_resid	8	DNAJC6			WMH_downreg	Downreg	WMH_downreg
DNM1__Oncology_II_o2csf__NPX_resid	8	DNM1				Nonreg	Nonreg
DTD1__Inflammation_II_o2csf__NPX_resid	8	DTD1			WMH_downreg	Downreg	WMH_downreg
EDN1__Cardiometabolic_II_o2csf__NPX_resid	8	EDN1		MB_upreg		Upreg	MB_upreg
EDNRB__Inflammation_II_o2csf__NPX_resid	8	EDNRB				Nonreg	Nonreg
EFNB2__Neurology_II_o2csf__NPX_resid	8	EFNB2			WMH_downreg	Downreg	WMH_downreg
EHBP1__Cardiometabolic_II_o2csf__NPX_resid	8	EHBP1				Nonreg	Nonreg
ELAVL4__Neurology_II_o2csf__NPX_resid	8	ELAVL4				Nonreg	Nonreg
EPHA4__Inflammation_II_o2csf__NPX_resid	8	EPHA4	Inf_downreg		WMH_downreg	Downreg	WMH_Inf_downreg
ERMAP__Inflammation_II_o2csf__NPX_resid	8	ERMAP				Nonreg	Nonreg
FAM171B__Oncology_II_o2csf__NPX_resid	8	FAM171B			WMH_downreg	Downreg	WMH_downreg
FGF12__Inflammation_II_o2csf__NPX_resid	8	FGF12			WMH_downreg	Downreg	WMH_downreg
FSHB__Cardiometabolic_II_o2csf__NPX_resid	8	FSHB				Nonreg	Nonreg
GABARAP__Oncology_II_o2csf__NPX_resid	8	GABARAP				Nonreg	Nonreg
GCHFR__Inflammation_II_o2csf__NPX_resid	8	GCHFR				Nonreg	Nonreg
GGCT__Cardiometabolic_II_o2csf__NPX_resid	8	GGCT				Nonreg	Nonreg
GMPR2__Inflammation_II_o2csf__NPX_resid	8	GMPR2			WMH_downreg	Downreg	WMH_downreg
GNPDA2__Inflammation_II_o2csf__NPX_resid	8	GNPDA2			WMH_downreg	Downreg	WMH_downreg
GPIHBP1__Oncology_II_o2csf__NPX_resid	8	GPIHBP1				Nonreg	Nonreg
GPR158__Neurology_II_o2csf__NPX_resid	8	GPR158			WMH_downreg	Downreg	WMH_downreg
GSR__Inflammation_II_o2csf__NPX_resid	8	GSR				Nonreg	Nonreg
GSTT2B__Neurology_II_o2csf__NPX_resid	8	GSTT2B				Nonreg	Nonreg
HEG1__Inflammation_II_o2csf__NPX_resid	8	HEG1		MB_downreg		Downreg	MB_downreg
HS6ST2__Inflammation_II_o2csf__NPX_resid	8	HS6ST2			WMH_downreg	Downreg	WMH_downreg
HSPA2__Oncology_II_o2csf__NPX_resid	8	HSPA2				Nonreg	Nonreg
IFNAR1__Oncology_II_o2csf__NPX_resid	8	IFNAR1			WMH_downreg	Downreg	WMH_downreg
IFNW1__Cardiometabolic_II_o2csf__NPX_resid	8	IFNW1			WMH_downreg	Downreg	WMH_downreg
IGSF21__Cardiometabolic_II_o2csf__NPX_resid	8	IGSF21			WMH_downreg	Downreg	WMH_downreg
IMMT__Oncology_II_o2csf__NPX_resid	8	IMMT				Nonreg	Nonreg
ISM2__Cardiometabolic_II_o2csf__NPX_resid	8	ISM2			WMH_downreg	Downreg	WMH_downreg
JAM3__Inflammation_II_o2csf__NPX_resid	8	JAM3		MB_downreg		Downreg	MB_downreg
KCNC4__Neurology_II_o2csf__NPX_resid	8	KCNC4			WMH_downreg	Downreg	WMH_downreg
KIAA0319__Neurology_II_o2csf__NPX_resid	8	KIAA0319			WMH_downreg	Downreg	WMH_downreg
KLK15__Oncology_II_o2csf__NPX_resid	8	KLK15			WMH_downreg	Downreg	WMH_downreg
L3HYPDH__Cardiometabolic_II_o2csf__NPX_resid	8	L3HYPDH				Nonreg	Nonreg
LRFN2__Neurology_II_o2csf__NPX_resid	8	LRFN2			WMH_downreg	Downreg	WMH_downreg
LRTM2__Neurology_II_o2csf__NPX_resid	8	LRTM2			WMH_downreg	Downreg	WMH_downreg
LUZP2__Oncology_II_o2csf__NPX_resid	8	LUZP2				Nonreg	Nonreg
MAN1A2__Cardiometabolic_II_o2csf__NPX_resid	8	MAN1A2			WMH_downreg	Downreg	WMH_downreg
MANEAL__Oncology_II_o2csf__NPX_resid	8	MANEAL			WMH_downreg	Downreg	WMH_downreg
MARS1__Inflammation_II_o2csf__NPX_resid	8	MARS1				Nonreg	Nonreg
MDH1__Inflammation_II_o2csf__NPX_resid	8	MDH1	Inf_downreg		WMH_downreg	Downreg	WMH_Inf_downreg
MOCS2__Inflammation_II_o2csf__NPX_resid	8	MOCS2				Nonreg	Nonreg
MYDGF__Cardiometabolic_II_o2csf__NPX_resid	8	MYDGF				Nonreg	Nonreg
NAGPA__Inflammation_II_o2csf__NPX_resid	8	NAGPA			WMH_downreg	Downreg	WMH_downreg
NCR3LG1__Oncology_II_o2csf__NPX_resid	8	NCR3LG1			WMH_downreg	Downreg	WMH_downreg
NDST1__Oncology_II_o2csf__NPX_resid	8	NDST1				Nonreg	Nonreg
NECTIN1__Inflammation_II_o2csf__NPX_resid	8	NECTIN1			WMH_downreg	Downreg	WMH_downreg
NEO1__Neurology_II_o2csf__NPX_resid	8	NEO1				Nonreg	Nonreg
NIT2__Cardiometabolic_II_o2csf__NPX_resid	8	NIT2				Nonreg	Nonreg
NLGN1__Neurology_II_o2csf__NPX_resid	8	NLGN1				Nonreg	Nonreg
NOTCH2__Cardiometabolic_II_o2csf__NPX_resid	8	NOTCH2				Nonreg	Nonreg
NRGN__Inflammation_II_o2csf__NPX_resid	8	NRGN			WMH_downreg	Downreg	WMH_downreg
NXPH3__Inflammation_II_o2csf__NPX_resid	8	NXPH3				Nonreg	Nonreg
OCLN__Neurology_II_o2csf__NPX_resid	8	OCLN				Nonreg	Nonreg
OMP__Neurology_II_o2csf__NPX_resid	8	OMP				Nonreg	Nonreg
PALM__Oncology_II_o2csf__NPX_resid	8	PALM			WMH_downreg	Downreg	WMH_downreg
PCDH7__Oncology_II_o2csf__NPX_resid	8	PCDH7		MB_downreg	WMH_downreg	Downreg	WMH_MB_downreg
PDIA4__Cardiometabolic_II_o2csf__NPX_resid	8	PDIA4			WMH_downreg	Downreg	WMH_downreg
PKD1__Cardiometabolic_II_o2csf__NPX_resid	8	PKD1				Nonreg	Nonreg
PMCH__Cardiometabolic_II_o2csf__NPX_resid	8	PMCH				Nonreg	Nonreg
PRND__Neurology_II_o2csf__NPX_resid	8	PRND				Nonreg	Nonreg
PRRT3__Cardiometabolic_II_o2csf__NPX_resid	8	PRRT3			WMH_downreg	Downreg	WMH_downreg
PTP4A3__Inflammation_II_o2csf__NPX_resid	8	PTP4A3			WMH_downreg	Downreg	WMH_downreg
PTPRB__Cardiometabolic_II_o2csf__NPX_resid	8	PTPRB			WMH_downreg	Downreg	WMH_downreg
PTPRC__Cardiometabolic_II_o2csf__NPX_resid	8	PTPRC				Nonreg	Nonreg
PYDC1__Cardiometabolic_II_o2csf__NPX_resid	8	PYDC1				Nonreg	Nonreg
RBFOX3__Neurology_II_o2csf__NPX_resid	8	RBFOX3		MB_upreg		Upreg	MB_upreg
RIDA__Inflammation_II_o2csf__NPX_resid	8	RIDA			WMH_downreg	Downreg	WMH_downreg
RNASE10__Cardiometabolic_II_o2csf__NPX_resid	8	RNASE10				Nonreg	Nonreg
RNASE6__Inflammation_II_o2csf__NPX_resid	8	RNASE6				Nonreg	Nonreg
RNF5__Cardiometabolic_II_o2csf__NPX_resid	8	RNF5			WMH_downreg	Downreg	WMH_downreg
RSPO1__Neurology_o2csf__NPX_resid	8	RSPO1			WMH_downreg	Downreg	WMH_downreg
SCN2A__Neurology_II_o2csf__NPX_resid	8	SCN2A			WMH_downreg	Downreg	WMH_downreg
SDK2__Inflammation_II_o2csf__NPX_resid	8	SDK2		MB_downreg		Downreg	MB_downreg
SEL1L__Cardiometabolic_II_o2csf__NPX_resid	8	SEL1L			WMH_downreg	Downreg	WMH_downreg
SEMA6C__Inflammation_II_o2csf__NPX_resid	8	SEMA6C				Nonreg	Nonreg
SEPTIN8__Neurology_II_o2csf__NPX_resid	8	SEPTIN8	Inf_upreg		WMH_upreg	Upreg	WMH_Inf_upreg
SERPINI2__Oncology_II_o2csf__NPX_resid	8	SERPINI2			WMH_downreg	Downreg	WMH_downreg
SEZ6__Neurology_II_o2csf__NPX_resid	8	SEZ6			WMH_downreg	Downreg	WMH_downreg
SIGLEC8__Cardiometabolic_II_o2csf__NPX_resid	8	SIGLEC8				Nonreg	Nonreg
SLITRK1__Inflammation_II_o2csf__NPX_resid	8	SLITRK1			WMH_downreg	Downreg	WMH_downreg
SNAP25__Neurology_II_o2csf__NPX_resid	8	SNAP25	Inf_downreg		WMH_downreg	Downreg	WMH_Inf_downreg
SPACA5_SPACA5B__Neurology_II_o2csf__NPX_resid	8	SPACA5_SPACA5B				Nonreg	Nonreg
SPINK2__Inflammation_II_o2csf__NPX_resid	8	SPINK2			WMH_downreg	Downreg	WMH_downreg
ST8SIA1__Inflammation_II_o2csf__NPX_resid	8	ST8SIA1				Nonreg	Nonreg
STX1B__Neurology_II_o2csf__NPX_resid	8	STX1B			WMH_downreg	Downreg	WMH_downreg
STX8__Inflammation_o2csf__NPX_resid	8	STX8			WMH_downreg	Downreg	WMH_downreg
SUSD4__Oncology_II_o2csf__NPX_resid	8	SUSD4			WMH_downreg	Downreg	WMH_downreg
SUSD5__Inflammation_II_o2csf__NPX_resid	8	SUSD5			WMH_downreg	Downreg	WMH_downreg
SV2A__Neurology_II_o2csf__NPX_resid	8	SV2A			WMH_downreg	Downreg	WMH_downreg
SYT1__Neurology_II_o2csf__NPX_resid	8	SYT1	Inf_downreg		WMH_downreg	Downreg	WMH_Inf_downreg
TALDO1__Cardiometabolic_II_o2csf__NPX_resid	8	TALDO1				Nonreg	Nonreg
TAX1BP1__Neurology_II_o2csf__NPX_resid	8	TAX1BP1			WMH_downreg	Downreg	WMH_downreg
TBCA__Inflammation_II_o2csf__NPX_resid	8	TBCA			WMH_upreg	Upreg	WMH_upreg
TGOLN2__Inflammation_II_o2csf__NPX_resid	8	TGOLN2				Nonreg	Nonreg
TMEM132A__Cardiometabolic_II_o2csf__NPX_resid	8	TMEM132A				Nonreg	Nonreg
TNFSF8__Cardiometabolic_II_o2csf__NPX_resid	8	TNFSF8				Nonreg	Nonreg
TNFSF9__Inflammation_II_o2csf__NPX_resid	8	TNFSF9		MB_downreg	WMH_downreg	Downreg	WMH_MB_downreg
TOMM20__Cardiometabolic_II_o2csf__NPX_resid	8	TOMM20			WMH_downreg	Downreg	WMH_downreg
TTR__Inflammation_II_o2csf__NPX_resid	8	TTR				Nonreg	Nonreg
TWF2__Cardiometabolic_II_o2csf__NPX_resid	8	TWF2				Nonreg	Nonreg
TXN__Inflammation_II_o2csf__NPX_resid	8	TXN				Nonreg	Nonreg
UNC5D__Inflammation_II_o2csf__NPX_resid	8	UNC5D			WMH_downreg	Downreg	WMH_downreg
VEGFB__Inflammation_II_o2csf__NPX_resid	8	VEGFB				Nonreg	Nonreg
VGF__Neurology_II_o2csf__NPX_resid	8	VGF			WMH_downreg	Downreg	WMH_downreg
VSNL1__Neurology_II_o2csf__NPX_resid	8	VSNL1			WMH_downreg	Downreg	WMH_downreg
VSTM2B__Oncology_II_o2csf__NPX_resid	8	VSTM2B			WMH_downreg	Downreg	WMH_downreg
VTI1A__Inflammation_II_o2csf__NPX_resid	8	VTI1A			WMH_downreg	Downreg	WMH_downreg
VWC2L__Neurology_II_o2csf__NPX_resid	8	VWC2L			WMH_downreg	Downreg	WMH_downreg
WFDC1__Oncology_II_o2csf__NPX_resid	8	WFDC1			WMH_downreg	Downreg	WMH_downreg
CRYM__Neurology_II_o2csf__NPX_resid	8	CRYM			WMH_downreg	Downreg	WMH_downreg
DIPK1C__Neurology_II_o2csf__NPX_resid	8	DIPK1C			WMH_downreg	Downreg	WMH_downreg
DOC2B__Neurology_II_o2csf__NPX_resid	8	DOC2B				Nonreg	Nonreg
GNPDA1__Cardiometabolic_II_o2csf__NPX_resid	8	GNPDA1				Nonreg	Nonreg
HLA-A__Neurology_II_o2csf__NPX_resid	8	HLA-A				Nonreg	Nonreg
MAP1LC3A__Neurology_II_o2csf__NPX_resid	8	MAP1LC3A				Nonreg	Nonreg
OXCT1__Cardiometabolic_II_o2csf__NPX_resid	8	OXCT1				Nonreg	Nonreg
PCDH12__Neurology_II_o2csf__NPX_resid	8	PCDH12				Nonreg	Nonreg
ADM__Oncology_o2csf__NPX_resid	9	ADM				Nonreg	Nonreg
AGRN__Inflammation_o2csf__NPX_resid	9	AGRN	Inf_downreg		WMH_downreg	Downreg	WMH_Inf_downreg
AGRP__Inflammation_o2csf__NPX_resid	9	AGRP				Nonreg	Nonreg
APP__Neurology_o2csf__NPX_resid	9	APP	Inf_downreg			Downreg	Inf_downreg
BCL2L11__Inflammation_o2csf__NPX_resid	9	BCL2L11				Nonreg	Nonreg
CALB1__Oncology_o2csf__NPX_resid	9	CALB1				Nonreg	Nonreg
CD302__Oncology_o2csf__NPX_resid	9	CD302	Inf_downreg			Downreg	Inf_downreg
CGREF1__Cardiometabolic_o2csf__NPX_resid	9	CGREF1	Inf_downreg		WMH_downreg	Downreg	WMH_Inf_downreg
CHGB__Neurology_o2csf__NPX_resid	9	CHGB				Nonreg	Nonreg
CKAP4__Inflammation_o2csf__NPX_resid	9	CKAP4				Nonreg	Nonreg
CLMP__Oncology_o2csf__NPX_resid	9	CLMP			WMH_downreg	Downreg	WMH_downreg
CLSTN1__Neurology_o2csf__NPX_resid	9	CLSTN1				Nonreg	Nonreg
CNPY4__Oncology_o2csf__NPX_resid	9	CNPY4			WMH_downreg	Downreg	WMH_downreg
COLEC12__Inflammation_o2csf__NPX_resid	9	COLEC12				Nonreg	Nonreg
CRELD2__Inflammation_o2csf__NPX_resid	9	CRELD2			WMH_downreg	Downreg	WMH_downreg
CRLF1__Inflammation_o2csf__NPX_resid	9	CRLF1			WMH_downreg	Downreg	WMH_downreg
CSF1__Inflammation_o2csf__NPX_resid	9	CSF1			WMH_downreg	Downreg	WMH_downreg
DKK1__Neurology_o2csf__NPX_resid	9	DKK1			WMH_downreg	Downreg	WMH_downreg
DNER__Inflammation_o2csf__NPX_resid	9	DNER				Nonreg	Nonreg
DRAXIN__Neurology_o2csf__NPX_resid	9	DRAXIN				Nonreg	Nonreg
FGF5__Inflammation_o2csf__NPX_resid	9	FGF5			WMH_downreg	Downreg	WMH_downreg
FGFR2__Oncology_o2csf__NPX_resid	9	FGFR2			WMH_downreg	Downreg	WMH_downreg
FLT3__Oncology_o2csf__NPX_resid	9	FLT3			WMH_downreg	Downreg	WMH_downreg
GALNT2__Oncology_o2csf__NPX_resid	9	GALNT2			WMH_downreg	Downreg	WMH_downreg
GALNT7__Oncology_o2csf__NPX_resid	9	GALNT7				Nonreg	Nonreg
GLRX__Cardiometabolic_o2csf__NPX_resid	9	GLRX				Nonreg	Nonreg
GOLM2__Neurology_o2csf__NPX_resid	9	GOLM2			WMH_downreg	Downreg	WMH_downreg
GOT1__Cardiometabolic_II_o2csf__NPX_resid	9	GOT1				Nonreg	Nonreg
JAM2__Neurology_o2csf__NPX_resid	9	JAM2			WMH_downreg	Downreg	WMH_downreg
LPL__Cardiometabolic_o2csf__NPX_resid	9	LPL				Nonreg	Nonreg
LRPAP1__Neurology_o2csf__NPX_resid	9	LRPAP1				Nonreg	Nonreg
MANSC1__Oncology_o2csf__NPX_resid	9	MANSC1			WMH_downreg	Downreg	WMH_downreg
MCFD2__Cardiometabolic_o2csf__NPX_resid	9	MCFD2				Nonreg	Nonreg
NCS1__Oncology_o2csf__NPX_resid	9	NCS1			WMH_downreg	Downreg	WMH_downreg
NOS1__Neurology_o2csf__NPX_resid	9	NOS1				Nonreg	Nonreg
NPDC1__Cardiometabolic_o2csf__NPX_resid	9	NPDC1				Nonreg	Nonreg
NPPC__Inflammation_o2csf__NPX_resid	9	NPPC			WMH_downreg	Downreg	WMH_downreg
NUCB2__Oncology_o2csf__NPX_resid	9	NUCB2				Nonreg	Nonreg
NXPH1__Neurology_o2csf__NPX_resid	9	NXPH1			WMH_downreg	Downreg	WMH_downreg
OBP2B__Neurology_o2csf__NPX_resid	9	OBP2B				Nonreg	Nonreg
PLXDC1__Oncology_o2csf__NPX_resid	9	PLXDC1		MB_downreg	WMH_downreg	Downreg	WMH_MB_downreg
PVALB__Oncology_o2csf__NPX_resid	9	PVALB				Nonreg	Nonreg
RTBDN__Oncology_o2csf__NPX_resid	9	RTBDN			WMH_downreg	Downreg	WMH_downreg
SCG2__Oncology_o2csf__NPX_resid	9	SCG2	Inf_downreg		WMH_downreg	Downreg	WMH_Inf_downreg
SEMA3F__Cardiometabolic_o2csf__NPX_resid	9	SEMA3F			WMH_downreg	Downreg	WMH_downreg
SEZ6L__Oncology_o2csf__NPX_resid	9	SEZ6L			WMH_downreg	Downreg	WMH_downreg
SEZ6L2__Oncology_o2csf__NPX_resid	9	SEZ6L2			WMH_downreg	Downreg	WMH_downreg
SORCS2__Oncology_o2csf__NPX_resid	9	SORCS2			WMH_downreg	Downreg	WMH_downreg
SPINK6__Oncology_o2csf__NPX_resid	9	SPINK6			WMH_downreg	Downreg	WMH_downreg
SPINT2__Inflammation_o2csf__NPX_resid	9	SPINT2			WMH_downreg	Downreg	WMH_downreg
STC2__Neurology_o2csf__NPX_resid	9	STC2			WMH_downreg	Downreg	WMH_downreg
TAFA5__Oncology_o2csf__NPX_resid	9	TAFA5			WMH_downreg	Downreg	WMH_downreg
TGFA__Inflammation_o2csf__NPX_resid	9	TGFA	Inf_downreg		WMH_downreg	Downreg	WMH_Inf_downreg
TXNDC15__Oncology_o2csf__NPX_resid	9	TXNDC15				Nonreg	Nonreg
VCAN__Neurology_o2csf__NPX_resid	9	VCAN				Nonreg	Nonreg
VEGFA__Inflammation_o2csf__NPX_resid	9	VEGFA		MB_downreg	WMH_downreg	Downreg	WMH_MB_downreg
VWC2__Neurology_o2csf__NPX_resid	9	VWC2			WMH_downreg	Downreg	WMH_downreg
CNPY2__Cardiometabolic_o2csf__NPX_resid	9	CNPY2				Nonreg	Nonreg
YES1__Oncology_o2csf__NPX_resid	9	YES1				Nonreg	Nonreg
CAT__Inflammation_II_o2csf__NPX_resid	10	CAT				Nonreg	Nonreg
DNAJB14__Oncology_II_o2csf__NPX_resid	10	DNAJB14				Nonreg	Nonreg
FABP3__Cardiometabolic_II_o2csf__NPX_resid	10	FABP3		MB_upreg	WMH_upreg	Upreg	WMH_MB_upreg
LMOD1__Cardiometabolic_II_o2csf__NPX_resid	10	LMOD1			WMH_upreg	Upreg	WMH_upreg
MAP2K1__Oncology_II_o2csf__NPX_resid	10	MAP2K1		MB_upreg		Upreg	MB_upreg
PCBD1__Inflammation_II_o2csf__NPX_resid	10	PCBD1			WMH_upreg	Upreg	WMH_upreg
PDCD5__Neurology_o2csf__NPX_resid	10	PDCD5			WMH_upreg	Upreg	WMH_upreg
PILRB__Cardiometabolic_o2csf__NPX_resid	10	PILRB				Nonreg	Nonreg
PLSCR3__Neurology_II_o2csf__NPX_resid	10	PLSCR3				Nonreg	Nonreg
PLXDC2__Neurology_II_o2csf__NPX_resid	10	PLXDC2				Nonreg	Nonreg
SMOC2__Inflammation_o2csf__NPX_resid	10	SMOC2		MB_upreg	WMH_upreg	Upreg	WMH_MB_upreg
TNFRSF10C__Cardiometabolic_o2csf__NPX_resid	10	TNFRSF10C				Nonreg	Nonreg
TP53I3__Inflammation_II_o2csf__NPX_resid	10	TP53I3			WMH_upreg	Upreg	WMH_upreg
UROD__Inflammation_II_o2csf__NPX_resid	10	UROD				Nonreg	Nonreg
VWF__Cardiometabolic_o2csf__NPX_resid	10	VWF	Inf_upreg		WMH_upreg	Upreg	WMH_Inf_upreg
NT5C1A__Neurology_II_o2csf__NPX_resid	10	NT5C1A	Inf_upreg		WMH_upreg	Upreg	WMH_Inf_upreg
TIMM10__Cardiometabolic_II_o2csf__NPX_resid	10	TIMM10				Nonreg	Nonreg
TPD52L2__Inflammation_II_o2csf__NPX_resid	10	TPD52L2			WMH_upreg	Upreg	WMH_upreg
UBXN1__Inflammation_II_o2csf__NPX_resid	10	UBXN1				Nonreg	Nonreg

## Sheet: Ext_Fig4d
Module	CellType	Value	P
Module 1	NeuronsExc	-1.20726	0.937
Module 1	NeuronInh	0.200998	0.937
Module 1	Oligodendrocytes	-1.54576	0.937
Module 1	OPC	-1.46298	0.937
Module 1	Astrocytes	1.32495	0.36
Module 1	AstrocytesV	0.0924086	0.6675
Module 1	MicrogliaPVM	-0.143547	0.937
Module 1	MicrogliaPVMV	-1.2369	1
Module 1	Endothelial	-0.70524	0.937
Module 1	EndothelialV	0.287721	0.658286
Module 1	VLMC	3.40152	0
Module 1	PFibroblasts	3.65968	0.024
Module 1	MFibroblasts	1.20555	0.416
Module 1	Pericytes	0.462954	0.61
Module 1	Tcells	0.519409	0.61
Module 1	SMC	1.04119	0.429
Module 1	aSMC	1.0487	0.4284
Module 1	aaSMC	1.0158	0.4284
Module 2	NeuronsExc	5.31166	0
Module 2	NeuronInh	1.83608	0.176
Module 2	Oligodendrocytes	0.321194	0.758
Module 2	OPC	-1.32319	1
Module 2	Astrocytes	1.55148	0.176
Module 2	AstrocytesV	3.69456	0.012
Module 2	MicrogliaPVM	-0.576184	1
Module 2	MicrogliaPVMV	0.77206	0.651
Module 2	Endothelial	-3.48262	1
Module 2	EndothelialV	-0.83901	0.94
Module 2	VLMC	-3.60442	1
Module 2	PFibroblasts	-1.42292	0.94
Module 2	MFibroblasts	-0.869449	0.94
Module 2	Pericytes	-0.585396	0.94
Module 2	Tcells	-0.450549	0.94
Module 2	SMC	-1.4255	0.94
Module 2	aSMC	-0.347134	0.987538
Module 2	aaSMC	-1.30674	0.987538
Module 3	NeuronsExc	-0.512101	0.997
Module 3	NeuronInh	-1.73244	0.997
Module 3	Oligodendrocytes	-2.04309	0.997
Module 3	OPC	-2.36216	0.997
Module 3	Astrocytes	-2.47593	0.997
Module 3	AstrocytesV	-2.27077	1
Module 3	MicrogliaPVM	3.53464	0
Module 3	MicrogliaPVMV	4.27003	0
Module 3	Endothelial	1.47024	0.284
Module 3	EndothelialV	0.680666	0.723
Module 3	VLMC	0.947097	0.456
Module 3	PFibroblasts	-0.0201415	1
Module 3	MFibroblasts	0.840757	0.723
Module 3	Pericytes	-1.09267	1
Module 3	Tcells	4.5978	0
Module 3	SMC	-1.19552	1
Module 3	aSMC	-0.97925	1
Module 3	aaSMC	-1.09258	1
Module 4	NeuronsExc	-1.67085	0.999
Module 4	NeuronInh	-1.4072	0.999
Module 4	Oligodendrocytes	0.799288	0.578
Module 4	OPC	-0.312658	0.9776
Module 4	Astrocytes	0.521921	0.578
Module 4	AstrocytesV	-0.164289	0.997
Module 4	MicrogliaPVM	-2.43967	0.999
Module 4	MicrogliaPVMV	-2.14479	0.997
Module 4	Endothelial	0.922121	0.578
Module 4	EndothelialV	-0.707646	0.997
Module 4	VLMC	3.74189	0
Module 4	PFibroblasts	5.37539	0
Module 4	MFibroblasts	1.3253	0.279
Module 4	Pericytes	-0.428736	0.997
Module 4	Tcells	-2.24563	0.997
Module 4	SMC	1.63966	0.279
Module 4	aSMC	1.35508	0.3416
Module 4	aaSMC	-0.372587	0.952
Module 5	NeuronsExc	-1.331	0.999
Module 5	NeuronInh	-2.88125	0.999
Module 5	Oligodendrocytes	-0.610172	0.999
Module 5	OPC	-0.817392	0.999
Module 5	Astrocytes	0.694403	0.610667
Module 5	AstrocytesV	-0.0473325	0.7515
Module 5	MicrogliaPVM	-0.865606	0.999
Module 5	MicrogliaPVMV	-0.928813	0.984
Module 5	Endothelial	3.11946	0.016
Module 5	EndothelialV	1.4215	0.276
Module 5	VLMC	2.0484	0.104
Module 5	PFibroblasts	1.08801	0.3288
Module 5	MFibroblasts	-0.00575062	0.7515
Module 5	Pericytes	1.49494	0.276
Module 5	Tcells	1.36307	0.276
Module 5	SMC	4.07108	0
Module 5	aSMC	4.09347	0
Module 5	aaSMC	1.6283	0.266
Module 6	NeuronsExc	-3.06999	1
Module 6	NeuronInh	-2.8002	1
Module 6	Oligodendrocytes	0.580223	0.730667
Module 6	OPC	-1.26948	1
Module 6	Astrocytes	-2.24299	1
Module 6	AstrocytesV	-2.29315	0.99
Module 6	MicrogliaPVM	5.38963	0
Module 6	MicrogliaPVMV	5.00676	0
Module 6	Endothelial	2.3059	0.024
Module 6	EndothelialV	2.08273	0.144
Module 6	VLMC	-1.44144	1
Module 6	PFibroblasts	-1.50155	0.99
Module 6	MFibroblasts	-0.40047	0.99
Module 6	Pericytes	-0.4605	0.99
Module 6	Tcells	0.652552	0.984
Module 6	SMC	-0.931035	0.99
Module 6	aSMC	-0.520451	0.995
Module 6	aaSMC	-1.0502	0.995
Module 7	NeuronsExc	0.736099	0.384
Module 7	NeuronInh	0.888801	0.372
Module 7	Oligodendrocytes	2.25165	0.072
Module 7	OPC	4.46088	0
Module 7	Astrocytes	1.06928	0.372
Module 7	AstrocytesV	2.03182	0.087
Module 7	MicrogliaPVM	-2.69001	0.998
Module 7	MicrogliaPVMV	-2.66661	1
Module 7	Endothelial	-2.76527	0.998
Module 7	EndothelialV	-2.29574	1
Module 7	VLMC	-0.256156	0.805333
Module 7	PFibroblasts	-1.51284	1
Module 7	MFibroblasts	-0.0564937	0.7845
Module 7	Pericytes	0.790165	0.544
Module 7	Tcells	-2.41695	1
Module 7	SMC	0.0017244	0.7845
Module 7	aSMC	0.303608	0.68425
Module 7	aaSMC	-0.138276	0.7532
Module 8	NeuronsExc	3.47876	0.008
Module 8	NeuronInh	3.52749	0.008
Module 8	Oligodendrocytes	0.800925	0.424
Module 8	OPC	1.79426	0.114667
Module 8	Astrocytes	-0.822437	1
Module 8	AstrocytesV	-1.0392	1
Module 8	MicrogliaPVM	-1.92421	1
Module 8	MicrogliaPVMV	-1.73102	1
Module 8	Endothelial	-0.626048	1
Module 8	EndothelialV	-0.910998	1
Module 8	VLMC	-3.49123	1
Module 8	PFibroblasts	-4.02865	1
Module 8	MFibroblasts	-1.74047	1
Module 8	Pericytes	-0.876706	1
Module 8	Tcells	-0.990098	1
Module 8	SMC	-1.24368	1
Module 8	aSMC	-0.740495	1
Module 8	aaSMC	-1.05717	1
Module 9	NeuronsExc	-0.439805	0.846857
Module 9	NeuronInh	4.31871	0
Module 9	Oligodendrocytes	-0.68957	0.846857
Module 9	OPC	2.96752	0.004
Module 9	Astrocytes	-0.0186172	0.846857
Module 9	AstrocytesV	0.401927	0.7512
Module 9	MicrogliaPVM	-2.81836	1
Module 9	MicrogliaPVMV	-2.04297	0.996
Module 9	Endothelial	-0.606552	0.846857
Module 9	EndothelialV	-0.898541	0.996
Module 9	VLMC	-0.367177	0.846857
Module 9	PFibroblasts	-0.956015	0.996
Module 9	MFibroblasts	0.150214	0.826
Module 9	Pericytes	1.22583	0.46
Module 9	Tcells	-1.44531	0.996
Module 9	SMC	-1.92935	0.996
Module 9	aSMC	0.923625	0.5824
Module 9	aaSMC	-1.78313	0.994
Module 10	NeuronsExc	-0.867672	0.798
Module 10	NeuronInh	-0.460893	0.797714
Module 10	Oligodendrocytes	-0.617915	0.797714
Module 10	OPC	-0.138119	0.797714
Module 10	Astrocytes	0.14393	0.797714
Module 10	AstrocytesV	-0.59641	0.914182
Module 10	MicrogliaPVM	0.195704	0.797714
Module 10	MicrogliaPVMV	-0.373267	0.914182
Module 10	Endothelial	0.395453	0.797714
Module 10	EndothelialV	0.701638	0.6792
Module 10	VLMC	0.991571	0.797714
Module 10	PFibroblasts	-0.98297	0.914182
Module 10	MFibroblasts	0.520271	0.6792
Module 10	Pericytes	0.76682	0.6792
Module 10	Tcells	0.0443138	0.84
Module 10	SMC	2.25391	0.408
Module 10	aSMC	1.72343	0.49
Module 10	aaSMC	0.458144	0.598

## Sheet: Ext_Fig4e
Module	Pathology	Value	P
Module 1	WML	0.0900767	0.000423433
Module 1	Microbleeds	-0.00392702	0.874544
Module 1	DeepMB	0.0417692	0.151026
Module 1	LobarMB	-0.0175558	0.656892
Module 1	Infarcts	0.0261031	0.310242
Module 1	InfsubcortLac	0.00934267	0.70282
Module 1	Infcortcereb	0.0296068	0.420759
Module 2	WML	0.0768	0.00265931
Module 2	Microbleeds	0.0219599	0.544882
Module 2	DeepMB	0.0224464	0.366745
Module 2	LobarMB	-0.0021038	0.932591
Module 2	Infarcts	0.0409737	0.153272
Module 2	InfsubcortLac	0.0428624	0.129887
Module 2	Infcortcereb	0.00156121	0.949168
Module 3	WML	0.116928	4.31042e-06
Module 3	Microbleeds	0.063821	0.0442494
Module 3	DeepMB	0.0777021	0.00456359
Module 3	LobarMB	0.0533176	0.138394
Module 3	Infarcts	0.0850986	0.0021621
Module 3	InfsubcortLac	0.0774371	0.00667645
Module 3	Infcortcereb	0.0525337	0.103406
Module 4	WML	0.0501467	0.0478152
Module 4	Microbleeds	0.0118989	0.764505
Module 4	DeepMB	0.0449327	0.131281
Module 4	LobarMB	-0.0163723	0.656892
Module 4	Infarcts	0.0418868	0.153272
Module 4	InfsubcortLac	0.0458953	0.129887
Module 4	Infcortcereb	0.00939002	0.828911
Module 5	WML	0.191764	1.75331e-14
Module 5	Microbleeds	0.117068	3.02046e-05
Module 5	DeepMB	0.139502	2.25806e-07
Module 5	LobarMB	0.105286	0.00014214
Module 5	Infarcts	0.142849	5.89766e-08
Module 5	InfsubcortLac	0.120093	1.11453e-05
Module 5	Infcortcereb	0.0947158	0.00137795
Module 6	WML	-0.0761654	0.00265931
Module 6	Microbleeds	-0.010203	0.764505
Module 6	DeepMB	-0.030621	0.315124
Module 6	LobarMB	0.01465	0.656892
Module 6	Infarcts	-0.0397434	0.153272
Module 6	InfsubcortLac	-0.043544	0.129887
Module 6	Infcortcereb	-0.00169048	0.949168
Module 7	WML	-0.197761	4.49263e-15
Module 7	Microbleeds	-0.0515325	0.0991805
Module 7	DeepMB	-0.0946826	0.000883912
Module 7	LobarMB	-0.0264541	0.622749
Module 7	Infarcts	-0.106101	9.05751e-05
Module 7	InfsubcortLac	-0.0974461	0.000431814
Module 7	Infcortcereb	-0.0575231	0.100098
Module 8	WML	-0.104573	4.01346e-05
Module 8	Microbleeds	-0.025232	0.504205
Module 8	DeepMB	-0.0489645	0.105857
Module 8	LobarMB	0.00238989	0.932591
Module 8	Infarcts	-0.0395564	0.153272
Module 8	InfsubcortLac	-0.0210009	0.462181
Module 8	Infcortcereb	-0.0270235	0.438296
Module 9	WML	-0.122367	1.71697e-06
Module 9	Microbleeds	-0.0551869	0.0857462
Module 9	DeepMB	-0.0870348	0.00162809
Module 9	LobarMB	-0.0333702	0.565795
Module 9	Infarcts	-0.0773034	0.00510256
Module 9	InfsubcortLac	-0.0673458	0.0191804
Module 9	Infcortcereb	-0.0325964	0.396604
Module 10	WML	0.131663	2.88767e-07
Module 10	Microbleeds	0.109469	6.57976e-05
Module 10	DeepMB	0.0863991	0.00162809
Module 10	LobarMB	0.118842	2.11339e-05
Module 10	Infarcts	0.075478	0.00526486
Module 10	InfsubcortLac	0.0524743	0.08323
Module 10	Infcortcereb	0.0555902	0.100098

## Sheet: Ext_Fig4f-g
Module	WML_burden	Avg_NPX_residuals		Module	MB_burden	Avg_NPX_residuals
Module 1	0.0466259	-0.0321965		Module 10	0	-0.0396319
Module 1	0.452122	0.239347		Module 10	0	-0.0832705
Module 1	0.081499	-0.0724082		Module 10	0.30103	0.0211146
Module 1	0.100621	-0.0814755		Module 10	0	-0.126848
Module 1	0.0815471	-0.120896		Module 10	0	0.248951
Module 1	0.492101	-0.0607305		Module 10	0	-0.172187
Module 1	0.0344155	-0.166268		Module 10	0	-0.191512
Module 1	0.175305	-0.0170622		Module 10	0	0.175118
Module 1	0.181952	-0.17854		Module 10	0.778151	0.21943
Module 1	0.486947	0.0718513		Module 10	0	0.432267
Module 1	0.540436	0.0031257		Module 10	0	0.300713
Module 1	0.550238	0.0626645		Module 10	0.30103	0.00964142
Module 1	0.161216	0.0676357		Module 10	0	0.0567506
Module 1	0.165527	-0.10639		Module 10	0.477121	0.00503155
Module 1	0.269183	-0.190777		Module 10	0	0.249505
Module 1	0.0776215	-0.135074		Module 10	0	0.139393
Module 1	0.186118	-0.033396		Module 10	0	0.0329968
Module 1	0.173209	0.055739		Module 10	0	0.144579
Module 1	0.0792351	-0.0445802		Module 10	0	0.103603
Module 1	0.215813	-0.264418		Module 10	0.30103	0.527094
Module 1	0.348827	-0.00726606		Module 10	0.69897	-0.0525924
Module 1	0.174799	-0.125942		Module 10	0	0.145163
Module 1	0.338664	0.113114		Module 10	0	-0.246593
Module 1	0.0922162	-0.169473		Module 10	0	0.0912936
Module 1	0.303959	0.069352		Module 10	0	0.235283
Module 1	0.223111	-0.368202		Module 10	0	-0.282622
Module 1	0.106642	0.0412662		Module 10	0	-0.00103017
Module 1	0.531718	0.0523304		Module 10	0.30103	0.133285
Module 1	0.0782236	-0.354068		Module 10	0	0.278945
Module 1	0.258851	0.156559		Module 10	0.30103	-0.0484264
Module 1	0.116252	-0.191503		Module 10	0	-0.0723683
Module 1	0.720172	-0.0640253		Module 10	0	0.032159
Module 1	0.463152	0.0360245		Module 10	0	0.0900513
Module 1	0.104475	-0.0835505		Module 10	0	0.691188
Module 1	0.141756	0.0863504		Module 10	0	0.39632
Module 1	0.19922	-0.0351916		Module 10	0	-0.0906082
Module 1	0.0943837	-0.0948705		Module 10	0	0.635368
Module 1	0.0750927	-0.179689		Module 10	0	-0.00846381
Module 1	0.18253	0.249625		Module 10	0	-0.0221633
Module 1	0.430904	0.00305681		Module 10	0	0.149185
Module 1	0.176124	-0.221231		Module 10	0	0.104918
Module 1	0.122224	-0.0703431		Module 10	0.30103	-0.0203162
Module 1	0.217138	0.0332939		Module 10	0	0.155713
Module 1	0.0539955	-0.0622601		Module 10	0.954243	0.232284
Module 1	0.138264	0.0294528		Module 10	0	0.173327
Module 1	0.832065	0.138202		Module 10	1.25527	-0.0197739
Module 1	0.0890131	-0.116576		Module 10	0	0.0236551
Module 1	0.573094	0.0787202		Module 10	0	-0.180779
Module 1	0.0499735	-0.376949		Module 10	0	-0.0104799
Module 1	0.101874	-0.0726419		Module 10	0	0.446869
Module 1	0.146139	-0.00801942		Module 10	0	0.0243943
Module 1	0.0483117	-0.0774481		Module 10	0.90309	0.444398
Module 1	0.304272	0.290226		Module 10	0.30103	0.123736
Module 1	0.0846539	-0.126029		Module 10	0	0.0288802
Module 1	0.116589	-0.0624493		Module 10	0.477121	0.0774598
Module 1	0.178243	-0.226299		Module 10	0	0.0792611
Module 1	0.412552	0.039554		Module 10	0	0.218296
Module 1	0.0243245	0.120964		Module 10	0	0.154712
Module 1	0.104547	0.137649		Module 10	0.60206	0.168418
Module 1	0.0459756	0.267562		Module 10	0	-0.117005
Module 1	0.0922403	-0.23346		Module 10	0	0.119115
Module 1	0.0730938	-0.133185		Module 10	0	0.126121
Module 1	0.511608	0.0879829		Module 10	0	-0.0361266
Module 1	0.252444	0.129689		Module 10	0	-0.0947647
Module 1	0.382472	-0.0485681		Module 10	0	0.195777
Module 1	0.0813063	-0.00496275		Module 10	0	-0.139998
Module 1	0.359617	0.0788925		Module 10	0	0.0813053
Module 1	0.521844	0.110074		Module 10	0.30103	-0.050627
Module 1	0.253914	0.361777		Module 10	0	0.102165
Module 1	0.141034	-0.124235		Module 10	0	-0.117631
Module 1	0.249554	-0.000359445		Module 10	0	0.129607
Module 1	0.130003	0.201077		Module 10	0	-0.0381262
Module 1	0.236019	0.0729209		Module 10	0.30103	0.0374509
Module 1	0.548697	0.176875		Module 10	0	0.287921
Module 1	0.0949135	0.0294808		Module 10	0	0.0361011
Module 1	0.123308	0.077743		Module 10	0	0.0539347
Module 1	0.066543	-0.0614903		Module 10	0	0.0376512
Module 1	0.0989837	0.0796668		Module 10	0	-0.00903245
Module 1	0.258393	-0.0150802		Module 10	0	0.288774
Module 1	0.365156	-0.0266464		Module 10	0	-0.0115666
Module 1	0.20093	0.211262		Module 10	0	-0.00478199
Module 1	0.171933	0.0303623		Module 10	0	-0.17288
Module 1	0.279274	0.0989893		Module 10	0	0.181519
Module 1	0.0895429	0.0670406		Module 10	0	0.0935785
Module 1	0.0847262	-0.161834		Module 10	0	0.118865
Module 1	0.0628582	0.087268		Module 10	0.30103	-0.154041
Module 1	0.249988	0.1847		Module 10	0	-0.0158397
Module 1	0.0626897	0.16528		Module 10	0	-0.0693721
Module 1	0.265329	-0.0487536		Module 10	0	-0.177525
Module 1	0.11931	-0.00870409		Module 10	0	0.055923
Module 1	0.121406	0.014698		Module 10	0	0.0804838
Module 1	0.18041	0.134466		Module 10	0.30103	0.383444
Module 1	0.0253119	-0.0730153		Module 10	0	0.136786
Module 1	0.0474447	-0.0568444		Module 10	0	-0.152395
Module 1	0.112543	-0.215859		Module 10	0	-0.00301581
Module 1	0.365276	0.00308243		Module 10	0	0.138729
Module 1	0.111531	-0.224871		Module 10	0	-0.047139
Module 1	0.582655	0.187		Module 10	0	0.0807451
Module 1	0.192934	-0.221048		Module 10	0	-0.0940363
Module 1	0.278527	-0.154635		Module 10	0	-0.102761
Module 1	0.0820047	0.029489		Module 10	0	-0.0564634
Module 1	0.133038	-0.0195789		Module 10	0	0.208592
Module 1	0.229806	-0.0785683		Module 10	0	0.10554
Module 1	0.350995	-0.245525		Module 10	0	0.164409
Module 1	0.226097	0.242884		Module 10	0	-0.177168
Module 1	0.0938779	0.0682113		Module 10	0	0.173756
Module 1	0.140407	-0.105958		Module 10	0	0.159129
Module 1	0.0515871	0.0922213		Module 10	0	0.143367
Module 1	0.180483	-0.0655569		Module 10	0.30103	0.0569742
Module 1	0.148524	0.0717766		Module 10	0	-0.300848
Module 1	0.1971	0.108141		Module 10	0	0.164178
Module 1	0.165382	-0.00386351		Module 10	0.30103	0.135926
Module 1	0.112398	-0.0182367		Module 10	0	-0.263034
Module 1	0.255407	0.0167423		Module 10	0	0.0128004
Module 1	0.136939	-0.109028		Module 10	0.69897	-0.0733837
Module 1	0.21892	0.16245		Module 10	0	0.0271997
Module 1	0.440489	0.180461		Module 10	0.90309	0.116838
Module 1	0.147271	0.00678651		Module 10	0	0.171934
Module 1	0.158807	0.167039		Module 10	0	0.285688
Module 1	0.207047	0.180935		Module 10	0	0.132804
Module 1	0.394442	-0.0665005		Module 10	0	-0.0111065
Module 1	0.164539	0.0358119		Module 10	0.30103	0.106772
Module 1	0.207023	-0.0308708		Module 10	0	0.41529
Module 1	0.0619912	-0.117102		Module 10	0	-0.0978532
Module 1	0.673426	0.0678796		Module 10	0.30103	-0.149088
Module 1	0.313424	-0.210505		Module 10	0.477121	0.238512
Module 1	0.0936853	-0.352966		Module 10	0	0.0780276
Module 1	0.310655	0.0672098		Module 10	0.477121	0.16692
Module 1	0.0460238	-0.0865897		Module 10	0	0.0180539
Module 1	0.0820288	0.195035		Module 10	0	0.0691685
Module 1	0.223544	0.192494		Module 10	0	-0.0604716
Module 1	0.388686	-0.173529		Module 10	0	0.293565
Module 1	0.206926	0.000911801		Module 10	0	0.098541
Module 1	0.678267	-0.130301		Module 10	0	0.0883014
Module 1	0.207721	0.0434198		Module 10	0.60206	0.384126
Module 1	0.0439767	-0.230712		Module 10	2.57749	0.135357
Module 1	0.046072	-0.0825351		Module 10	0	0.206549
Module 1	0.23337	-0.174933		Module 10	0	-0.105278
Module 1	0.0952507	-0.00964518		Module 10	0	-0.0129797
Module 1	0.249916	-0.132047		Module 10	0	-0.133145
Module 1	0.28869	-0.0184944		Module 10	0	0.480005
Module 1	0.33522	0.0677646		Module 10	0	-0.00929752
Module 1	0.0979962	0.00509774		Module 10	0	0.0546878
Module 1	0.123236	-0.0942711		Module 10	0	-0.165115
Module 1	0.162203	-0.0525685		Module 10	0	0.0207793
Module 1	0.175497	-0.109472		Module 10	0	0.224536
Module 1	0.103873	-0.104224		Module 10	1.61278	0.0787253
Module 1	0.145128	-0.32713		Module 10	0	0.154808
Module 1	0.293627	-0.109544		Module 10	2.62634	0.143999
Module 1	0.0938539	0.0787423		Module 10	0	-0.0502374
Module 1	0.196498	-0.0915045		Module 10	0	-0.0304955
Module 1	0.18831	0.145422		Module 10	0	0.0398322
Module 1	0.211864	-0.0710832		Module 10	0	0.124709
Module 1	0.41944	-0.0138722		Module 10	0	0.00196287
Module 1	0.274722	-0.158007		Module 10	0	0.030192
Module 1	0.206059	-0.073288		Module 10	0	0.0346
Module 1	0.401113	0.0248795		Module 10	0	-0.101119
Module 1	0.104547	8.0182e-05		Module 10	0	-0.0370321
Module 1	0.329151	0.0488885		Module 10	0.69897	0.207854
Module 1	0.200641	0.00736299		Module 10	0	-0.0981761
Module 1	0.114325	0.246581		Module 10	0	0.0971999
Module 1	0.0816435	-0.0762934		Module 10	0	-0.037701
Module 1	0.0774288	-0.0321112		Module 10	0	-0.0269571
Module 1	0.159795	-0.121268		Module 10	0.30103	-0.000902906
Module 1	0.0738404	-0.280384		Module 10	0	0.0151914
Module 1	0.113338	0.0431553		Module 10	0.30103	0.121373
Module 1	0.0677231	-0.0057316		Module 10	0	-0.0140063
Module 1	0.295699	0.181353		Module 10	0	0.151169
Module 1	0.225182	-0.13997		Module 10	0	-0.0484671
Module 1	0.142045	0.0123944		Module 10	0	0.0871823
Module 1	0.0596792	-0.0886422		Module 10	0	0.0437071
Module 1	0.0702037	-0.00931206		Module 10	0	0.00348845
Module 1	0.0705409	-0.022921		Module 10	0	0.0779045
Module 1	0.195414	3.42488e-05		Module 10	0	0.359934
Module 1	0.188141	0.0332965		Module 10	0	0.203017
Module 1	0.101007	-0.0618796		Module 10	0	0.201419
Module 1	0.0507442	0.21322		Module 10	0	0.452981
Module 1	0.131256	-0.0639738		Module 10	0	0.0577469
Module 1	0.0630991	-0.0241419		Module 10	0.477121	0.0090086
Module 1	0.0976832	-0.212258		Module 10	0.30103	0.116029
Module 1	0.105149	-0.149968		Module 10	0	0.0651543
Module 1	0.139781	0.0641892		Module 10	0	-0.0469923
Module 1	0.0836424	-0.135721		Module 10	0	0.122654
Module 1	0.0395453	-0.184119		Module 10	0	0.0337796
Module 1	0.180507	-0.00233948		Module 10	0	-0.0529817
Module 1	0.0925293	-0.253965		Module 10	0	-0.206999
Module 1	0.448172	-0.195942		Module 10	0	0.00146053
Module 1	0.803092	0.161162		Module 10	0	0.174508
Module 1	0.221377	-0.0620087		Module 10	0	0.0535611
Module 1	0.364217	-0.0150528		Module 10	0	0.0103257
Module 1	0.057897	-0.0213539		Module 10	0	-0.102898
Module 1	0.110303	-0.0744962		Module 10	0	-0.0139083
Module 1	0.0729252	0.017925		Module 10	0	0.138205
Module 1	0.355667	0.0808529		Module 10	0	0.0132032
Module 1	0.0483117	0.127127		Module 10	0	-0.127468
Module 1	0.0989596	0.0332082		Module 10	0	-0.0925656
Module 1	0.0262271	0.0246292		Module 10	0	0.201195
Module 1	0.0392322	-0.432559		Module 10	0	0.030564
Module 1	0.218944	0.0674877		Module 10	0	-0.0562994
Module 1	0.331318	0.0708255		Module 10	0	0.0972207
Module 1	0.408362	0.197545		Module 10	0	0.122474
Module 1	0.283609	0.0791754		Module 10	0	-0.102247
Module 1	0.126608	0.0447039		Module 10	0.30103	0.217103
Module 1	0.654641	-0.198926		Module 10	0.30103	-0.240687
Module 1	0.0582342	0.0716283		Module 10	0	0.0585778
Module 1	0.0978999	-0.0821213		Module 10	0	0.248035
Module 1	0.260826	-0.216401		Module 10	0.845098	0.0702133
Module 1	0.0282983	-0.151198		Module 10	0	-0.00537799
Module 1	0.633544	-0.0894907		Module 10	0	-0.0182302
Module 1	0.0782958	-0.235247		Module 10	0	0.06768
Module 1	0.391335	-0.120743		Module 10	0.30103	0.124878
Module 1	0.05243	0.0589879		Module 10	0.30103	0.0220985
Module 1	0.0904581	-0.1294		Module 10	1.38021	0.0578619
Module 1	0.355667	0.0860355		Module 10	0.477121	0.187021
Module 1	0.139781	-0.16263		Module 10	0	0.0290912
Module 1	0.128414	-0.181773		Module 10	0.30103	0.0422917
Module 1	0.0344877	-0.167989		Module 10	0	0.0489012
Module 1	0.201508	0.113329		Module 10	0	0.0236337
Module 1	0.334979	-0.129803		Module 10	0	0.123744
Module 1	0.0786089	0.0515575		Module 10	0	-0.0799132
Module 1	0.0626897	0.147131		Module 10	0	-0.130875
Module 1	0.0732865	0.0533969		Module 10	0	-0.0623599
Module 1	0.129209	0.0552809		Module 10	0	-0.312143
Module 1	0.154207	0.0491044		Module 10	0	-0.111587
Module 1	0.128101	-0.0940788		Module 10	0	-0.0205046
Module 1	0.109364	0.314249		Module 10	0	0.0929779
Module 1	0.360893	0.036825		Module 10	0	-0.0119375
Module 1	0.268966	0.0400143		Module 10	0.477121	0.0223368
Module 1	0.100092	0.0987481		Module 10	0	-0.110214
Module 1	0.203916	-0.0814125		Module 10	0	-0.0383298
Module 1	0.136819	0.0176813		Module 10	0	-0.0163968
Module 1	0.120081	-0.560762		Module 10	0	-0.00489374
Module 1	0.087568	0.0582262		Module 10	0	0.114903
Module 1	0.16702	-0.146974		Module 10	2.45939	0.298529
Module 1	0.543375	0.00391233		Module 10	0.30103	0.213828
Module 1	0.0920717	0.123808		Module 10	0	-0.176724
Module 1	0.0983816	-0.0284927		Module 10	0	-0.272115
Module 1	0.123958	-0.075894		Module 10	0	-0.0484874
Module 1	0.0254805	-0.0319472		Module 10	0	-0.0762496
Module 1	0.299648	0.0332037		Module 10	0	0.530185
Module 1	0.0905544	0.210106		Module 10	0	-0.138282
Module 1	0.11052	0.00866164		Module 10	1.11394	0.485996
Module 1	0.163672	-0.17635		Module 10	0	0.370709
Module 1	0.320794	-0.0494626		Module 10	0	-0.0278565
Module 1	0.0964308	-0.0189209		Module 10	0	-0.0818668
Module 1	0.25389	-0.173219		Module 10	0	-0.0757575
Module 1	0.0915659	0.04253		Module 10	1.59106	0.118129
Module 1	0.0320794	0.107381		Module 10	0	-0.172132
Module 1	0.639878	-0.0244607		Module 10	0	-0.12346
Module 1	0.170608	0.00667059		Module 10	0	0.0827422
Module 1	0.124946	0.0294679		Module 10	0	0.133647
Module 1	0.0223255	-0.471788		Module 10	0	0.201521
Module 1	0.142744	0.0717106		Module 10	0	-0.10226
Module 1	0.447329	0.0371627		Module 10	0.30103	0.0877611
Module 1	0.151438	-0.027084		Module 10	0	0.13753
Module 1	0.0551033	-0.0984412		Module 10	0	-0.311877
Module 1	0.0306344	-0.188933		Module 10	0	-0.0852646
Module 1	0.04494	-0.0593614		Module 10	0	0.109125
Module 1	0.280381	0.213872		Module 10	0	-0.120498
Module 1	0.0516353	0.0360868		Module 10	0	0.189977
Module 1	0.123645	-0.0943772		Module 10	0	0.118055
Module 1	0.040027	-0.181076		Module 10	0	-0.0655358
Module 1	0.0882665	0.0713672		Module 10	0	-0.269086
Module 1	0.505587	-0.0275997		Module 10	0	0.0330813
Module 1	0.0302731	-0.0887052		Module 10	0	0.256455
Module 1	0.103584	-0.179573		Module 10	0.477121	0.0826333
Module 1	0.0459997	-0.302628		Module 10	0	0.0947313
Module 1	0.0726844	0.144285		Module 10	0	-0.270002
Module 1	0.0836665	-0.157637		Module 10	0	-0.161457
Module 1	0.444102	-0.115214		Module 10	0	0.169565
Module 1	0.021892	0.121452		Module 10	0	-0.042505
Module 1	0.147271	-0.323028		Module 10	0	-0.101705
Module 1	0.376692	-0.0455413		Module 10	0	-0.224501
Module 1	0.0522133	-0.0386509		Module 10	0	0.158333
Module 1	0.0827272	-0.04589		Module 10	0	0.0354985
Module 1	0.145224	-0.208798		Module 10	0	0.069053
Module 1	0.0151245	-0.569627		Module 10	0	0.323798
Module 1	0.754227	-0.0833969		Module 10	0	-0.270018
Module 1	0.0652425	-0.0218089		Module 10	0	-0.00657929
Module 1	0.824503	0.110026		Module 10	0	-0.232918
Module 1	0.0990318	-0.228523		Module 10	0	-0.00911933
Module 1	0.25165	-0.0871864		Module 10	0	-0.245193
Module 1	0.420644	-0.0682745		Module 10	0.954243	-0.0266397
Module 1	0	-0.0155294		Module 10	0	0.05444
Module 1	0.242739	0.147001		Module 10	0	0.259717
Module 1	0.0678676	-0.188203		Module 10	0	0.018659
Module 1	0.0542845	-0.0379874		Module 10	0	0.0809961
Module 1	0.346563	0.0607678		Module 10	0.477121	0.0417526
Module 1	0.141275	-0.0620282		Module 10	0.30103	-0.0959582
Module 1	0.0506478	-0.153455		Module 10	0	-0.121386
Module 1	0.307548	0.203867		Module 10	0	-0.055804
Module 1	0.0609075	-0.141749		Module 10	1.07918	0.229419
Module 1	0.0666394	0.0531069		Module 10	0	-0.136399
Module 1	0.450388	-0.070781		Module 10	0	-0.0382648
Module 1	0.102933	0.0335273		Module 10	0	0.0812882
Module 1	0.300828	-0.0938792		Module 10	0	0.21025
Module 1	0.0808487	-0.0768473		Module 10	0	-0.0329138
Module 1	0.0465536	-0.700263		Module 10	0	0.00462481
Module 1	0.237031	-0.16623		Module 10	0	-0.211974
Module 1	0.101392	-0.182789		Module 10	0	-0.143725
Module 1	0.761259	-0.0987383		Module 10	0	0.0399417
Module 1	0.154304	-0.0604605		Module 10	0	-0.0595444
Module 1	0.0472521	-0.163504		Module 10	0	-0.114987
Module 1	0.604595	0.125621		Module 10	0	-0.158488
Module 1	0.626319	-0.07309		Module 10	0	-0.0401224
Module 1	0.636386	-0.100439		Module 10	0	0.154012
Module 1	0.111941	0.0263203		Module 10	0	-0.047538
Module 1	0.265185	-0.03504		Module 10	0	-0.0792391
Module 1	0.0800058	-0.0960646		Module 10	0	-0.0438362
Module 1	0.07201	0.0773459		Module 10	0	0.289601
Module 1	0.088146	-0.0641444		Module 10	0	-0.200284
Module 1	0.131232	0.0691948		Module 10	0	-0.0234515
Module 1	0.301238	0.0896407		Module 10	0	0.122554
Module 1	0.0553201	0.0359499		Module 10	0	0.136158
Module 1	0.119768	-0.0114469		Module 10	0	0.0326288
Module 1	0.0377149	-0.0097165		Module 10	1.51851	0.278238
Module 1	0.0754781	-0.0402972		Module 10	0	-0.152073
Module 1	0.240379	0.0614374		Module 10	0	-0.25416
Module 1	0.0964549	-0.300668		Module 10	0	-0.00727249
Module 1	0.116444	-0.0422566		Module 10	0	0.123496
Module 1	0.0351139	-0.030925		Module 10	0	0.307839
Module 1	0.21432	-0.0985482		Module 10	1.49136	0.150673
Module 1	0.153846	-0.265001		Module 10	0	-0.12653
Module 1	0.155123	-0.184858		Module 10	0	0.225894
Module 1	0.800684	0.102936		Module 10	0	0.107289
Module 1	0.0450604	0.165354		Module 10	0	0.301153
Module 1	0.0643273	-0.191992		Module 10	0	-0.0107478
Module 1	0.235177	0.27075		Module 10	0	0.126491
Module 1	0.0868214	-0.0748563		Module 10	0	0.333094
Module 1	0.418742	0.156496		Module 10	0	-0.00843343
Module 1	0.207312	-0.0535419		Module 10	0	-0.0964452
Module 1	0.0781032	0.0881985		Module 10	0	0.0247652
Module 1	0.0899282	-0.131624		Module 10	0	0.0870903
Module 1	0.29789	-0.302474		Module 10	0.30103	0.0727162
Module 1	0.0943355	0.0120487		Module 10	0	-0.198041
Module 1	0.160276	-0.0375232		Module 10	0	0.0357718
Module 1	0.148957	-0.349578		Module 10	0.477121	-0.0356055
Module 1	0.0418814	-0.0601313		Module 10	0	0.0147651
Module 1	0.519146	0.044362		Module 10	0	-0.154933
Module 1	0.0364867	-0.243868		Module 10	0	0.14249
Module 1	0.129883	-0.052952		Module 10	0	-0.123423
Module 1	0.107317	-0.094057		Module 10	0	0.094674
Module 1	0.0555127	-0.0246705		Module 10	0.477121	-0.0860928
Module 1	0.0562593	-0.0437648		Module 10	0	0.0331446
Module 1	0.420139	-0.0187556		Module 10	0	0.160592
Module 1	0.0694812	0.000320269		Module 10	0	-0.156267
Module 1	0.446414	-0.0456078		Module 10	0	-0.0212398
Module 1	0.0811618	-0.00998594		Module 10	0	0.0803567
Module 1	0.081523	-0.472725		Module 10	0	-0.28514
Module 1	0.144646	0.129676		Module 10	0	-0.132949
Module 1	0.117745	-0.0826297		Module 10	0.30103	0.503341
Module 1	0.0452772	-0.0701051		Module 10	0	0.0675842
Module 1	0.0752372	-0.0645176		Module 10	0	0.143855
Module 1	0.0520929	-0.00432614		Module 10	0	0.0396098
Module 1	0.23166	-0.0886965		Module 10	0	-0.0613954
Module 1	0.275782	-0.26582		Module 10	0	-0.0325319
Module 1	0.572444	0.0114291		Module 10	0.30103	-0.109017
Module 1	0.109942	0.0436994		Module 10	0	-0.0984915
Module 1	0.192187	-0.0963451		Module 10	0	-0.144646
Module 1	0.102548	-0.13681		Module 10	1.11394	0.190529
Module 1	0.0319349	-0.270682		Module 10	0	0.157403
Module 1	0.0611242	-0.105552		Module 10	0	0.299282
Module 1	0.130774	-0.36154		Module 10	0	0.293961
Module 1	0.126198	-0.123093		Module 10	0	0.0375875
Module 1	0.187106	0.0307976		Module 10	0	-0.0913906
Module 1	0.191874	-0.189185		Module 10	0	0.125917
Module 1	0.124368	0.0342301		Module 10	0	-0.0733015
Module 1	0.432879	-0.39356		Module 10	0	-0.118489
Module 1	0.178917	-0.14824		Module 10	0	-0.0893309
Module 1	0.0767786	-0.269781		Module 10	0	0.103019
Module 1	0.114783	-0.0504257		Module 10	0	0.114143
Module 1	0.167068	-0.130883		Module 10	0	0.0252861
Module 1	0.0661577	-0.134424		Module 10	0.477121	-0.0771264
Module 1	0.336328	0.107862		Module 10	0	-0.0929251
Module 1	0.0905303	0.0124302		Module 10	0	0.31286
Module 1	0.0765377	-0.15684		Module 10	0.30103	0.133786
Module 1	0.544145	-0.214049		Module 10	0	0.0457648
Module 1	0.228746	-0.109021		Module 10	1.50515	0.222524
Module 1	0.223448	-0.185245		Module 10	0	-0.188249
Module 1	0.218463	-0.442309		Module 10	1.69897	-0.00897241
Module 1	0.0968884	0.0814583		Module 10	0	0.0448332
Module 1	0.0681326	0.118109		Module 10	0.69897	0.046951
Module 1	0.747218	-0.00994809		Module 10	0.30103	-0.194079
Module 1	0.0666153	-0.157484		Module 10	0	0.201256
Module 1	0.0929869	-0.0139152		Module 10	0	0.0126271
Module 1	0.115168	-0.0599128		Module 10	0	-0.0642638
Module 1	0.119888	0.0779946		Module 10	0	0.153815
Module 1	0.135591	-0.0849478		Module 10	0	0.174967
Module 1	0.098791	-0.094585		Module 10	0	0.045271
Module 1	0.48803	-0.0579095		Module 10	0	0.015469
Module 1	0.065676	-0.0918209		Module 10	0	-0.045483
Module 1	0.245918	-0.183533		Module 10	0	-0.140541
Module 1	0.0878089	0.0175868		Module 10	0	-0.0953586
Module 1	0.0842445	-0.0480499		Module 10	0	-0.264252
Module 1	0.57832	0.0362232		Module 10	0	0.0211452
Module 1	0.0974182	-0.0139924		Module 10	0	0.201328
Module 1	0.507707	-0.134857		Module 10	0	0.0607485
Module 1	0.0404846	0.172385		Module 10	0	-0.0366
Module 1	0.0736236	-0.129683		Module 10	0	-0.153708
Module 1	0.0645923	-0.149589		Module 10	0	-0.0833665
Module 1	0.0775974	-0.928251		Module 10	0	-0.151414
Module 1	0.138914	-0.0492934		Module 10	0	0.0602493
Module 1	0.0383652	0.0146386		Module 10	1.04139	0.19502
Module 1	0.247146	0.0278705		Module 10	0	-0.0747228
Module 1	0.0504311	-0.438361		Module 10	0	-0.013648
Module 1	0.186142	-0.064163		Module 10	0	0.0888502
Module 1	0.0741775	-0.152052		Module 10	0	-0.434716
Module 1	0.0261789	-0.303958		Module 10	0	-0.185266
Module 1	0.0504793	-0.0571647		Module 10	0	0.3132
Module 1	0.0949858	0.133026		Module 10	0	-0.122183
Module 1	0.105775	0.129938		Module 10	0	-0.151678
Module 1	0.0289003	0.283056		Module 10	0	-0.00748615
Module 1	0.0917104	-0.0572295		Module 10	0.477121	-0.00392227
Module 1	0.515775	-0.0612963		Module 10	0	-0.214459
Module 1	0.131424	-0.0617066		Module 10	0	-0.203967
Module 1	0.234574	-0.218702		Module 10	0	0.126597
Module 1	0.0138481	-0.120878		Module 10	0	-0.148838
Module 1	0.281297	-0.186169		Module 10	0.30103	0.0131491
Module 1	0.0523819	-0.254541		Module 10	0	-0.0972749
Module 1	0.107341	0.0175872		Module 10	0	0.0612428
Module 1	0.0925293	-0.253393		Module 10	0	-0.216382
Module 1	0.61459	-0.124143		Module 10	0	-0.0590802
Module 1	0.397067	0.0734282		Module 10	0	-0.0565652
Module 1	0.0659891	-0.15817		Module 10	0	0.261311
Module 1	0.345455	-0.0355503		Module 10	0	0.138797
Module 1	0.0354029	-0.118416		Module 10	2.55991	0.387206
Module 1	0.0571504	-0.212044		Module 10	0	-0.0719071
Module 1	0.0886518	0.126179		Module 10	0	-0.0210397
Module 1	0.148933	-0.0327155		Module 10	0	-0.133034
Module 1	0.19515	-0.278712		Module 10	0	-0.04422
Module 1	0.296253	-0.219685		Module 10	0	0.230714
Module 1	0.0436877	-0.188093		Module 10	0	-0.0266718
Module 1	0.223809	0.0822196		Module 10	0	0.0572342
Module 1	0.163841	-0.178999		Module 10	0	-0.101524
Module 1	0.0437118	0.251608		Module 10	0	-0.0145564
Module 1	0.0704205	-0.0174927		Module 10	0	-0.07817
Module 1	0.042917	-0.0723122		Module 10	0	-0.099279
Module 1	0.124753	-0.0918567		Module 10	0	0.283327
Module 1	0.137036	-0.144932		Module 10	1	0.0109226
Module 1	0.0767063	-0.0312189		Module 10	0	-0.147288
Module 1	0.047806	-0.238763		Module 10	0	-0.136365
Module 1	0.259405	0.147078		Module 10	0.30103	0.138992
Module 1	0.102789	0.178061		Module 10	0	0.2231
Module 1	0.0545494	-0.167248		Module 10	0	0.120684
Module 1	0.0625452	-0.123556		Module 10	0	0.196817
Module 1	0.0565243	-0.722725		Module 10	0	-0.0105261
Module 1	0.151101	-0.183781		Module 10	0.477121	-0.0910891
Module 1	0.187106	-0.269382		Module 10	0	0.103153
Module 1	0.0994894	0.11283		Module 10	0	-0.114488
Module 1	0.0918068	0.126969		Module 10	0	-0.149894
Module 1	0.124223	-0.125409		Module 10	0	0.148814
Module 1	0.0923848	-0.119933		Module 10	0	-0.0637527
Module 1	0.0472039	-0.280365		Module 10	0	0.0887941
Module 1	0.187852	-0.0212145		Module 10	0	0.0228494
Module 1	0.0570541	-0.145032		Module 10	1.83251	0.165209
Module 1	0.0761524	-0.121899		Module 10	0	0.0100898
Module 1	0.105221	-0.0676771		Module 10	0	-0.180267
Module 1	0.243245	-0.0152489		Module 10	0	-0.164414
Module 1	0.0534415	-0.247894		Module 10	0	0.182027
Module 1	0.334907	-0.384597		Module 10	0	-0.359278
Module 1	0.47134	-0.0365607		Module 10	0	-0.0778469
Module 1	0.328404	0.0316356		Module 10	0	0.196094
Module 1	0.0162324	-0.0599858		Module 10	0	-0.251834
Module 1	0.263306	0.168132		Module 10	0.30103	0.0266359
Module 1	0.141684	-0.505429		Module 10	1.5682	0.113702
Module 1	0.202567	-0.0829144		Module 10	0	-0.232784
Module 1	0.0995135	-0.0647814		Module 10	0	0.086115
Module 1	0.0475892	0.304424		Module 10	0	0.239587
Module 1	0.122056	-0.0760542		Module 10	0	0.0495809
Module 1	0.0804634	-0.0852333		Module 10	0	-0.143391
Module 1	0.0351862	-0.132952		Module 10	0.30103	0.157059
Module 1	0.0847743	-0.126549		Module 10	0	0.2244
Module 1	0.174438	-0.170392		Module 10	0	0.152064
Module 1	0.150113	0.153315		Module 10	0	-0.0302289
Module 1	0.0532007	-0.249445		Module 10	0	0.325544
Module 1	0.0864361	-0.213787		Module 10	0	0.0211834
Module 1	0.15676	0.128983		Module 10	0	0.253322
Module 1	0.229878	-0.113813		Module 10	0	-0.0134599
Module 1	0.188045	-0.026555		Module 10	0	-0.219205
Module 1	0.100164	-0.045811		Module 10	0	-0.0174948
Module 1	0.103367	-0.0450963		Module 10	0	0.0553649
Module 1	0.070854	-0.008856		Module 10	0	0.304214
Module 1	0.211767	-0.318114		Module 10	0	0.0363391
Module 1	0.0497086	-0.0112698		Module 10	0	0.120757
Module 1	0.164708	0.0239311		Module 10	0	0.0725532
Module 1	0.0206156	0.0204722		Module 10	0.477121	-0.335913
Module 1	0.407928	0.0595104		Module 10	0	0.130733
Module 1	0.237368	0.13084		Module 10	0	0.143767
Module 1	0.142695	0.0140093		Module 10	0	-0.115576
Module 1	0.0415924	-0.21542		Module 10	0	-0.0252313
Module 1	0.529021	-0.393949		Module 10	0	0.0892042
Module 1	0.121165	-0.287947		Module 10	0	-0.0931701
Module 1	0.142262	-0.193808		Module 10	0	-0.0174526
Module 1	0.124512	-0.106173		Module 10	0	0.354217
Module 1	0.224315	-0.114385		Module 10	0	0.101961
Module 1	0.166948	-0.118338		Module 10	0	0.299805
Module 1	0.113097	-0.0795514		Module 10	0	0.115323
Module 1	0.407976	-0.178242		Module 10	0	-0.360865
Module 1	0.0795964	-0.329799		Module 10	0	-0.0950024
Module 1	0.0450364	-0.170267		Module 10	1.96848	0.172643
Module 1	0.135687	-0.0621293		Module 10	0	-0.145883
Module 1	0.164973	0.0414106		Module 10	0	-0.00180738
Module 1	0.104162	-0.327673		Module 10	0	-0.044078
Module 1	0.189345	-0.141741		Module 10	0	-0.13517
Module 1	0.0688069	-0.108445		Module 10	0.30103	-0.142903
Module 1	0.288088	-0.167912		Module 10	0	0.0381919
Module 1	0.0759838	-0.109621		Module 10	0	-0.0924975
Module 1	0.191826	-0.17619		Module 10	0	-0.0518525
Module 1	0.608039	-0.188159		Module 10	0	-0.0586522
Module 1	0.0627137	-0.0433083		Module 10	0	-0.0247812
Module 1	0.285728	-0.151448		Module 10	0	-0.0058086
Module 1	0.059896	0.0437901		Module 10	0	-0.16143
Module 1	0.0986465	-0.1484		Module 10	0	0.109763
Module 1	0.0553442	-0.0757727		Module 10	0	-0.0011493
Module 1	0.145585	-0.0179509		Module 10	0	0.262741
Module 1	0.121092	0.20736		Module 10	0	-0.106886
Module 1	0.0541641	-0.149318		Module 10	0.30103	0.107008
Module 1	0.0589567	0.0596434		Module 10	0	-0.132493
Module 1	0.0438081	-0.213146		Module 10	1.41497	-0.0150388
Module 1	0.190694	-0.061464		Module 10	0.69897	0.262249
Module 1	0.209503	0.578212		Module 10	0	-0.308115
Module 1	0.0717933	-0.0166708		Module 10	0	0.0697459
Module 1	0.592168	-0.126745		Module 10	0	0.363575
Module 1	0.141949	-0.0248169		Module 10	0.60206	-0.0967409
Module 1	0.0425076	-0.310834		Module 10	0	-0.240367
Module 1	0.185926	-0.11015		Module 10	0	-0.0212882
Module 1	0.112037	-0.204056		Module 10	0	-0.112414
Module 1	0.409422	0.0570079		Module 10	0.30103	-0.235625
Module 1	0.0487693	-0.026504		Module 10	0	-0.0225311
Module 1	0.103945	0.0320435		Module 10	0.30103	-0.114146
Module 1	0.0678917	-0.121786		Module 10	0	0.0605068
Module 1	0.155291	0.0856556		Module 10	0	0.0237832
Module 1	0.132797	-0.234312		Module 10	0	-0.0114887
Module 1	0.058186	-0.0961233		Module 10	0	0.0301715
Module 1	0.16832	-0.226941		Module 10	0	-0.00109614
Module 1	0.0866288	-0.02669		Module 10	0	0.468903
Module 1	0.136024	-0.142241		Module 10	0	0.326975
Module 1	0.0621598	-0.457057		Module 10	0	0.104891
Module 1	0.121285	-0.126116		Module 10	0.30103	-0.120871
Module 1	0.13653	-0.0847805		Module 10	0	-0.107966
Module 1	0.284692	-0.0162087		Module 10	0	0.129795
Module 1	0.293122	-0.120528		Module 10	0	-0.00872201
Module 1	0.182891	0.0430378		Module 10	0.30103	0.318837
Module 1	0.214705	0.0505366		Module 10	0	0.253209
Module 1	0.702134	-0.00304382		Module 10	0	-0.0399204
Module 1	0.0937334	0.0191403		Module 10	0	-0.237429
Module 1	0.0293579	-0.160653		Module 10	0	-0.0783822
Module 1	0.0367998	0.178957		Module 10	0	0.185006
Module 1	0.0755262	-0.045532		Module 10	0.477121	0.34928
Module 1	0.331198	0.0967457		Module 10	0	0.0285631
Module 1	0.147633	-0.0942733		Module 10	0.30103	-0.0655575
Module 1	0.0569096	-0.153124		Module 10	0	0.0545159
Module 1	0.170536	-0.00480816		Module 10	1.30103	0.149949
Module 1	0.13364	-0.0718579		Module 10	0	-0.106126
Module 1	0.122248	-0.106896		Module 10	0.60206	-0.202239
Module 1	0.0989355	-0.241282		Module 10	0.60206	-0.0601652
Module 1	0.348731	0.154769		Module 10	0	-0.00436905
Module 1	0.12627	0.0763643		Module 10	0	-0.127654
Module 1	0.0703242	-0.327222		Module 10	0	0.0858665
Module 1	0.0633399	0.0620077		Module 10	0	0.139196
Module 1	0.110857	-0.201435		Module 10	0	0.115815
Module 1	0.123862	-0.218064		Module 10	0	0.0239215
Module 1	0.172391	-0.175683		Module 10	0	-0.0715914
Module 1	0.0854246	0.122804		Module 10	0	-0.057552
Module 1	0.229228	0.0110551		Module 10	0	-0.121914
Module 1	0.147922	-0.114185		Module 10	0.60206	-0.0952347
Module 1	0.189177	-0.352799		Module 10	0	-0.0919987
Module 1	0.0470835	-0.216634		Module 10	0	0.0393327
Module 1	0.28527	0.17269		Module 10	0	-0.0513857
Module 1	0.333679	-0.237718		Module 10	0	0.498766
Module 1	0.667453	-0.280611		Module 10	0.30103	0.102336
Module 1	0.250132	-0.15425		Module 10	0.30103	-0.0151307
Module 1	0.345094	-0.00211977		Module 10	0	-0.112918
Module 1	0.0981889	-0.19753		Module 10	0	0.111169
Module 1	0.170849	-0.177113		Module 10	0	0.152939
Module 1	0.521483	0.0390211		Module 10	0	0.090978
Module 1	0.456023	0.0434292		Module 10	0	-0.319605
Module 1	0.151173	-0.0704521		Module 10	0	-0.0200449
Module 1	0.0605703	0.0674077		Module 10	0	0.214927
Module 1	0.231155	-0.120516		Module 10	0.30103	0.150148
Module 1	0.277227	0.0316635		Module 10	0	-0.0723784
Module 1	0.800925	-0.0753814		Module 10	0	0.289587
Module 1	0.136626	-0.0204446		Module 10	0.30103	0.22999
Module 1	0.134122	-0.309566		Module 10	0	0.146708
Module 1	0.16413	-0.0681462		Module 10	0.30103	0.0645144
Module 1	0.0798854	-0.286444		Module 10	0	0.301172
Module 1	0.270676	0.241414		Module 10	0.30103	0.0516434
Module 1	0.0713838	-0.0530876		Module 10	0	0.0281868
Module 1	0.0676268	-0.185452		Module 10	0	-0.198106
Module 1	0.329777	0.00941587		Module 10	0	-0.201278
Module 1	0.0598237	-0.134018		Module 10	0	-0.201099
Module 1	0.595781	0.0613951		Module 10	0	-0.150302
Module 1	0.12444	-0.175349		Module 10	0	-0.204458
Module 1	0.51197	0.158574		Module 10	0	-0.0136565
Module 1	0.0742016	-0.214672		Module 10	0	0.101784
Module 1	0.067386	0.0400089		Module 10	0	-0.0414844
Module 1	0.0584509	-0.174885		Module 10	0	-0.117004
Module 1	0.39054	0.0182419		Module 10	1	-0.239123
Module 1	0.156327	-0.433673		Module 10	0	-0.153225
Module 1	0.139468	-0.403164		Module 10	0	-0.0266043
Module 1	0.14272	0.139569		Module 10	0.778151	-0.0687958
Module 1	0.194716	-0.145398		Module 10	0	-0.0999937
Module 1	0.0612928	-0.00209983		Module 10	0	-0.0968315
Module 1	0.448557	-0.19209		Module 10	0	-0.226606
Module 1	0.051274	0.126934		Module 10	0	-0.0754617
Module 1	0.0586918	-0.0502874		Module 10	0.30103	-0.040365
Module 1	0.0798854	-0.0133982		Module 10	0	-0.106155
Module 1	0.033404	-0.234295		Module 10	0	-0.205521
Module 1	0.0473966	-0.0782774		Module 10	0	-0.135534
Module 1	0.675016	0.0221549		Module 10	0.30103	0.122376
Module 1	0.0945282	0.0285025		Module 10	0	-0.140987
Module 1	0.202832	-0.306813		Module 10	0	-0.226579
Module 1	0.0958528	0.0800853		Module 10	0	0.360916
Module 1	0.0479987	-0.206389		Module 10	0	-0.118999
Module 1	0.088989	-0.0693749		Module 10	0	-0.124529
Module 1	0.103006	-0.21458		Module 10	0.30103	-0.182613
Module 1	0.122537	-0.042435		Module 10	0	0.0193486
Module 1	0.17569	0.186167		Module 10	1.20412	0.0664621
Module 1	0.089278	-0.0532924		Module 10	0.778151	0.0245131
Module 1	0.0960696	0.0586073		Module 10	0	-0.0586082
Module 1	0.0547661	-0.0563885		Module 10	0	-0.251047
Module 1	0.0330186	0.0726983		Module 10	0.30103	0.184881
Module 1	0.040027	-0.0363153		Module 10	0	0.0289425
Module 1	0.0540436	-0.109984		Module 10	0	-0.108981
Module 1	0.144478	0.10074		Module 10	0	0.17521
Module 1	0.186215	0.015298		Module 10	0	-0.0186537
Module 1	0.129955	-0.141275		Module 10	0	0.0886515
Module 1	0.0607148	-0.0167859		Module 10	0	0.0208331
Module 1	0.201411	-0.045583		Module 10	0.30103	-0.267
Module 1	0.0796445	-0.0266671		Module 10	2.35218	-0.112628
Module 1	0.438515	-0.0203123		Module 10	0	0.0611849
Module 1	0.24534	-0.0818764		Module 10	0	-0.0190562
Module 1	0.0308993	-0.130438		Module 10	0	0.162205
Module 1	0.84324	0.251116		Module 10	0	-0.123979
Module 1	0.040605	-0.221532		Module 10	1.50515	0.688413
Module 1	0.117552	0.209896		Module 10	0	-0.174733
Module 1	0.0510332	-0.200351		Module 10	1.65321	0.207048
Module 1	0.105848	0.0273209		Module 10	0	-0.0505713
Module 1	0.0776938	0.0312232		Module 10	0	0.0385433
Module 1	0.105101	-0.0548455		Module 10	0	-0.228503
Module 1	0.405664	0.0873669		Module 10	0	0.0965779
Module 1	0.151101	-0.0471728		Module 10	0	-0.117181
Module 1	0.25165	-0.0248715		Module 10	0	0.00400476
Module 1	0.399933	0.108993		Module 10	0	-0.00731584
Module 1	0.0284909	-0.106912		Module 10	0	0.220028
Module 1	0.0867492	-0.0670326		Module 10	0	0.0504504
Module 1	0.34324	0.167228		Module 10	0	-0.272168
Module 1	0.0954193	-0.101113		Module 10	0	0.0188395
Module 1	0.424088	0.0371605		Module 10	0	-0.110698
Module 1	0.192332	-0.164051		Module 10	0	0.0427645
Module 1	0.140311	-0.0743953		Module 10	0	0.0329242
Module 1	0.0318867	-0.278429		Module 10	0	0.125854
Module 1	0.498266	-0.230325		Module 10	0	-0.136208
Module 1	0.0347286	-0.262747		Module 10	0	-0.244743
Module 1	0.0309234	-0.148033		Module 10	0	-0.00280527
Module 1	0.073431	-0.126412		Module 10	0.30103	-0.214949
Module 1	0.201219	-0.000644163		Module 10	0.30103	-0.273473
Module 1	0.342276	-0.0197299		Module 10	2.14301	0.0247789
Module 1	0.0846539	-0.205422		Module 10	0	0.00969629
Module 1	0.0764414	-0.0729134		Module 10	0	0.142468
Module 1	0.504793	0.0726869		Module 10	0	0.135768
Module 1	0.0373537	-0.183195		Module 10	0	-0.176164
Module 1	0.109002	-0.234039		Module 10	0	0.198688
Module 1	0.101898	0.0271845		Module 10	0	-0.188283
Module 1	0.0293098	-0.162342		Module 10	0	-0.122631
Module 1	0.486104	-0.250298		Module 10	0	-0.0260533
Module 1	0.0879293	-0.113414		Module 10	0	0.160462
Module 1	0.54022	-0.045174		Module 10	0	-0.00924774
Module 1	0.454193	0.184672		Module 10	0	0.154864
Module 1	0.0540196	-0.0710617		Module 10	0	-0.143864
Module 1	0.102355	-0.106298		Module 10	0	0.24838
Module 1	0.156038	0.363477		Module 10	0	0.0412147
Module 1	0.0221328	-0.168572		Module 10	0	-0.0846324
Module 1	0.262439	-0.0192853		Module 10	1.92428	0.280851
Module 1	0.0693367	-0.0244559		Module 10	0	-0.0307929
Module 1	0.184842	-0.228912		Module 10	0	0.253408
Module 1	0.344974	-0.164189		Module 10	0	-0.0214277
Module 1	0.225134	0.105617		Module 10	0	0.0816203
Module 1	0.0511054	-0.142427		Module 10	0	0.0273483
Module 1	0.0544771	0.0941763		Module 10	0	-0.198192
Module 1	0.050118	-0.0632108		Module 10	0.30103	-0.102448
Module 1	0.814797	-0.0565836		Module 10	0	-0.144043
Module 1	0.0405568	-0.147068		Module 10	0	0.151441
Module 1	0.0549106	0.130211		Module 10	0	0.00885135
Module 1	0.128318	-0.181239		Module 10	0	-0.0184828
Module 1	0.148692	-0.100929		Module 10	0	0.323551
Module 1	0.184119	0.301217		Module 10	0	-0.119758
Module 1	0.142527	-0.374252		Module 10	0	-0.178898
Module 1	0.21184	0.0022641		Module 10	0	-0.199967
Module 1	0.0909397	-0.131014		Module 10	0	0.0689539
Module 1	0.10604	0.221177		Module 10	0	-0.041493
Module 1	0.0323202	-0.247604		Module 10	0	0.137523
Module 1	0.0600645	-0.382147		Module 10	0	-0.177823
Module 1	0.0611724	-0.237743		Module 10	0	-0.00938832
Module 1	0.0453495	-0.150189		Module 10	0	-0.255395
Module 1	0.0570782	0.0357815		Module 10	0.30103	-0.0520141
Module 1	0.126776	-0.296995		Module 10	0	-0.0574495
Module 1	0.0663504	-0.109841		Module 10	0	-0.117434
Module 1	0.0277684	-0.188987		Module 10	1.43136	0.223757
Module 1	0.0379076	-0.0796679		Module 10	0	-0.0129832
Module 1	0.211454	0.0243082		Module 10	0	-0.181067
Module 1	0.281706	-0.0699244		Module 10	0.30103	-0.191749
Module 1	0.239295	-0.0426197		Module 10	0	-0.0246963
Module 1	0.188382	0.140794		Module 10	2.19866	-0.0333647
Module 1	0.0856895	-0.0324564		Module 10	0	0.250285
Module 1	0.487356	-0.382824		Module 10	0	-0.197592
Module 1	0.617143	0.0712509		Module 10	0.60206	-0.0695836
Module 1	0.031959	-0.0806839		Module 10	0	-0.0307745
Module 1	0.097057	-0.202366		Module 10	0	-0.0640231
Module 1	0.379317	-0.102127		Module 10	0	0.0834552
Module 1	0.078344	0.0494323		Module 10	0	0.07055
Module 1	0.36795	0.227688		Module 10	0	-0.0491195
Module 1	0.229685	-0.189412		Module 10	0	0.0219181
Module 1	0.298348	0.066284		Module 10	0.30103	0.157058
Module 1	0.132339	-0.191096		Module 10	0	-0.122911
Module 1	0.18607	-0.0718984		Module 10	0	-0.0776903
Module 1	0.0459275	-0.09296		Module 10	0	-0.0119886
Module 1	0.0270459	-0.185201		Module 10	0.60206	-0.0509376
Module 1	0.041761	-0.0281638		Module 10	0	0.0105096
Module 1	0.489524	0.12015		Module 10	0	-0.139008
Module 1	0.131183	-0.0859151		Module 10	0	-0.00520757
Module 1	0.0520206	-0.0250585		Module 10	0	-0.151733
Module 1	0.190285	0.22294		Module 10	0	-0.124007
Module 1	0.0839796	0.156862		Module 10	0	-0.025801
Module 1	0.105197	0.159782		Module 10	0	0.0559068
Module 1	0.0860267	-0.0313178		Module 10	0	-0.0334603
Module 1	0.210876	0.105059		Module 10	0	-0.183199
Module 1	0.335629	0.115104		Module 10	1.57978	0.102091
Module 1	0.310077	-0.0467386		Module 10	0	-0.146635
Module 1	0.217138	0.0544691		Module 10	0	-0.0470374
Module 1	0.238837	-0.00929693		Module 10	0	0.261649
Module 1	0.43259	-0.218707		Module 10	0	-0.0162124
Module 1	0.106666	0.164762		Module 10	0	-0.152224
Module 1	0.906941	0.129642		Module 10	0.69897	0.410691
Module 1	0.187491	-0.107492		Module 10	0	-0.0134086
Module 1	0.169356	0.180051		Module 10	0	-0.0779592
Module 1	0.33823	0.0442194		Module 10	0	-0.285859
Module 1	0.0830403	0.047427		Module 10	0	0.196075
Module 1	0.95612	0.140076		Module 10	0	-0.0161853
Module 1	0.0371129	0.0682575		Module 10	0	-0.148379
Module 1	0.0516834	-0.0487863		Module 10	0	-0.0863986
Module 1	0.28633	0.111227		Module 10	0	-0.0700898
Module 1	0.0717692	0.0484551		Module 10	0	-0.0467764
Module 1	0.166514	0.0334553		Module 10	0	-0.13574
Module 1	0.127234	0.0880228		Module 10	0	0.0884511
Module 1	0.0697702	0.0457374		Module 10	0	-0.0615238
Module 1	0.064809	-0.0795018		Module 10	0	-0.105417
Module 1	0.0703964	-0.141322		Module 10	0	-0.0881162
Module 1	0.389143	0.091898		Module 10	0	-0.0957231
Module 1	0.18908	0.0574486		Module 10	0	-0.30283
Module 1	0.0983575	-0.114736		Module 10	0	0.00926878
Module 1	0.17752	0.0457914		Module 10	0	-0.0612481
Module 1	0.455807	0.16626		Module 10	0	-0.175797
Module 1	0.0890612	-0.1152		Module 10	0	-0.338837
Module 1	0.212875	0.0352509		Module 10	0	-0.271327
Module 1	0.0686142	0.021378		Module 10	0	0.0605582
Module 1	0.415924	0.232691		Module 10	0	-0.21648
Module 1	0.108738	-0.0766343		Module 10	0	0.118829
Module 1	0.0347767	0.0321199		Module 10	0	-0.0897781
Module 1	0.39921	-0.0374108		Module 10	0	-0.145205
Module 1	0.440851	-0.0137473		Module 10	0	0.108408
Module 1	0.0952507	0.061562		Module 10	0	0.0402661
Module 1	0.450075	-0.174029		Module 10	0	0.0540682
Module 1	0.0617504	0.104797		Module 10	0	0.0184293
Module 1	0.175088	0.0365581		Module 10	0	-0.151526
Module 1	0.0904822	-0.0482168		Module 10	0	-0.010254
Module 1	0.109051	0.07975		Module 10	0	-0.00316769
Module 1	0.134555	0.193397		Module 10	2.4624	-0.111826
Module 1	0.347141	-0.0369767		Module 10	0	0.330416
Module 1	0.0395694	-0.0148922		Module 10	0	-0.136194
Module 1	0.153629	-0.171276		Module 10	0	0.0434133
Module 1	0.0932518	0.0187331		Module 10	0	0.12571
Module 1	0.0374259	0.317598		Module 10	0	-0.0716625
Module 1	0.0744425	0.0278684		Module 10	0	0.0441899
Module 1	0.0862916	0.156505		Module 10	0	-0.0978221
Module 1	0.0780791	0.138172		Module 10	0.778151	-0.111393
Module 1	0.0614614	0.117821		Module 10	0	0.140229
Module 1	0.146284	0.0877365		Module 10	0	-0.371812
Module 1	0.062497	-0.123131		Module 10	0	-0.0224619
Module 1	0.270266	0.011281		Module 10	0	-0.117035
Module 1	0.0746833	0.0389695		Module 10	0	0.0846264
Module 1	0.0853523	-0.00797048		Module 10	0	-0.36195
Module 1	0.0417851	0.156954		Module 10	0	-0.104646
Module 1	0.0564038	0.0521304		Module 10	0	-0.0497152
Module 1	0.0492751	0.210861		Module 10	0	0.198282
Module 1	0.144622	-0.0451074		Module 10	0	-0.0542276
Module 1	0.0251433	0.108773		Module 10	0	0.436568
Module 1	0.341024	0.03267		Module 10	0	-0.0538096
Module 1	0.0790184	0.184184		Module 10	0	0.239819
Module 1	0.0559222	0.132058		Module 10	0	-0.0806102
Module 1	0.306127	0.0606829		Module 10	0	0.224038
Module 1	0.0761524	0.234578		Module 10	0	0.11299
Module 1	0.0551033	0.247428		Module 10	0	0.160349
Module 1	0.0907471	-0.0548975		Module 10	0	-0.129791
Module 1	0.0750686	-0.158504		Module 10	0	-0.160337
Module 1	0.0414961	0.0652729		Module 10	0	0.0058062
Module 1	0.0575358	-0.167813		Module 10	0	-0.102864
Module 1	0.204639	0.0217135		Module 10	0	-0.19424
Module 1	0.286065	0.2667		Module 10	0	0.0310657
Module 1	0.0522374	0.259822		Module 10	0.30103	0.0860951
Module 1	0.0699147	0.143144		Module 10	0	-0.0011098
Module 1	0.306392	0.228444		Module 10	0	-0.128825
Module 1	0.636	-0.0141991		Module 10	0	-0.127973
Module 1	0.0638698	-0.0132132		Module 10	0	0.0530497
Module 1	0.0678436	-0.0713288		Module 10	0.60206	-0.0850516
Module 1	0.117697	-0.0162016		Module 10	0	-0.086447
Module 1	0.325273	-0.0304497		Module 10	0	-0.0704947
Module 1	0.0727325	0.0677106		Module 10	0.30103	-0.0210922
Module 1	0.148476	0.200678		Module 10	0	-0.222769
Module 1	0.0982612	-0.0383538		Module 10	0	-0.245632
Module 1	0.311257	0.0373971		Module 10	0	-0.0176673
Module 1	0.0424113	0.0416518		Module 10	0	0.00827037
Module 1	0.181301	0.127555		Module 10	0	0.00376541
Module 1	0.0718414	0.117604		Module 10	0	0.152503
Module 1	0.551635	-0.0419902		Module 10	0.30103	-0.0618591
Module 1	0.128847	0.0582549		Module 10	0	0.0572373
Module 1	0.0500939	0.190419		Module 10	0.30103	-0.218205
Module 1	0.0911083	-0.0938246		Module 10	0	-0.0961275
Module 1	0.185131	0.0101855		Module 10	0	0.0547872
Module 1	0.151944	0.005856		Module 10	0	0.0536429
Module 1	0.0526468	0.0878803		Module 10	0	-0.0873873
Module 1	0.147151	0.03638		Module 10	0	-0.100253
Module 1	0.291869	-0.212995		Module 10	0	-0.0118328
Module 1	0.0994653	0.149997		Module 10	0	-0.0476977
Module 1	0.18501	-0.132102		Module 10	0	0.124343
Module 1	0.0524782	-0.0413575		Module 10	0	-0.126714
Module 1	0.0896874	-0.0695493		Module 10	0	-0.118367
Module 1	0.074033	-0.0137129		Module 10	0	-0.113579
Module 1	0.0654352	-0.0240522		Module 10	0	0.0784988
Module 1	0.036583	0.0575703		Module 10	0	-0.167603
Module 1	0.0655797	0.03148		Module 10	0	-0.314016
Module 1	0.0535379	-0.173423		Module 10	1.5682	-0.032702
Module 1	0.197823	-0.115548		Module 10	0	-0.0368331
Module 1	0.0793555	0.188117		Module 10	0	0.293657
Module 1	0.0142093	-0.104572		Module 10	0	-0.0209953
Module 1	0.283705	0.216972		Module 10	1	0.0377515
Module 1	0.134363	0.0828963		Module 10	0	-0.0895155
Module 1	0.311449	0.190519		Module 10	0	0.11285
Module 1	0.0678195	0.0824599		Module 10	0	-0.0816627
Module 1	0.270507	-0.0641452		Module 10	0	-0.0448658
Module 1	0.145923	0.132115		Module 10	0	-0.155718
Module 1	0.101561	0.0810516		Module 10	0	-0.0660209
Module 1	0.202519	0.00730154		Module 10	0.90309	0.208043
Module 1	0.109821	-0.0601315		Module 10	0	-0.137096
Module 1	0.0280092	0.155643		Module 10	0	0.035486
Module 1	0.120009	-0.0702214		Module 10	0	-0.260485
Module 1	0.188743	0.0504397		Module 10	0	0.0829969
Module 1	0.0781995	-0.0588371		Module 10	0.30103	-0.0673594
Module 1	0.234189	0.0701046		Module 10	0	-0.00999602
Module 1	0.0305621	0.281237		Module 10	0	-0.214715
Module 1	0.843938	0.0372179		Module 10	0	-0.150247
Module 1	0.0350417	0.0819204		Module 10	0	-0.0224587
Module 1	0.124271	0.0855826		Module 10	0	-0.218478
Module 1	0.0418332	-0.0170525		Module 10	0	0.322499
Module 1	0.0821251	0.120694		Module 10	0	-0.137703
Module 1	0.129618	-0.104561		Module 10	0	0.320386
Module 1	0.0595588	-0.00535299		Module 10	0	-0.138392
Module 1	0.180049	0.0891792		Module 10	0	0.218174
Module 1	0.294398	0.0829119		Module 10	0	-0.0772798
Module 1	0.0473725	0.139996		Module 10	0	0.123402
Module 1	0.0893743	-0.152675		Module 10	0	-0.111194
Module 1	0.286113	0.230102		Module 10	0	-0.0284896
Module 1	0.185588	0.0350095		Module 10	0	0.0227602
Module 1	0.0646404	-0.0309274		Module 10	0	0.0246348
Module 1	0.142238	-0.105803		Module 10	0	0.0128788
Module 1	0.085834	-0.110425		Module 10	1.4624	0.0848688
Module 1	0.0564038	0.0420535		Module 10	0	0.00686964
Module 1	0.384712	0.0671585		Module 10	0.30103	0.177173
Module 1	0.0401715	0.0785338		Module 10	0	0.241477
Module 1	0.0433264	-0.340839		Module 10	2.33646	0.0365391
Module 1	0.32785	0.0380006		Module 10	0	-0.146752
Module 1	0.349815	0.233835		Module 10	0	-0.103833
Module 1	0.273253	-0.035727		Module 10	0	-0.0157302
Module 1	0.0405086	0.0733714		Module 10	0	-0.13618
Module 1	0.174606	0.150785		Module 10	0	-0.04584
Module 1	0.034849	-0.119084		Module 10	0	-0.146653
Module 1	0.0831126	0.0551613		Module 10	0	-0.0824737
Module 1	0.443909	0.095286		Module 10	0	0.149145
Module 1	0.435167	-0.218952		Module 10	0.477121	-0.0243136
Module 1	0.132315	0.137759		Module 10	0	-0.122175
Module 1	0.124898	-0.0603525		Module 10	0	-0.284762
Module 1	0.0215067	0.195136		Module 10	0	-0.0375666
Module 1	0.0491306	0.238129		Module 10	0	0.0204686
Module 1	0.122489	0.0980936		Module 10	0	0.071671
Module 1	0.104017	0.143299		Module 10	0.778151	-0.114963
Module 1	0.129859	-0.00560355		Module 10	0	-0.0792619
Module 1	0.175136	0.127482		Module 10	0	-0.0967563
Module 1	0.537619	0.26635		Module 10	0	0.121198
Module 1	0.147127	-0.0556822		Module 10	0	-0.0972293
Module 1	0.0533211	0.100289		Module 10	0	0.27233
Module 1	0.041761	-0.0428255		Module 10	0	-0.106054
Module 1	0.06452	0.0600302		Module 10	0	-0.086908
Module 1	0.0615818	-0.29097		Module 10	0.477121	-0.117159
Module 1	0.0993931	0.0489614		Module 10	0	-0.0217812
Module 1	0.0224218	0.178088		Module 10	0	-0.273868
Module 1	0.13877	-0.0420162		Module 10	0	-0.206097
Module 1	0.29541	-0.199967		Module 10	0	-0.0811898
Module 1	0.0726362	0.0926231		Module 10	0	-0.170815
Module 1	0.0432542	-0.221006		Module 10	0	-0.0250486
Module 1	0.0805838	-0.0538906		Module 10	0	-0.155615
Module 1	0.147994	0.0761765		Module 10	0	0.0513189
Module 1	0.170584	0.111878		Module 10	0.30103	-0.236834
Module 1	0.300973	0.038813		Module 10	0	-0.15254
Module 1	0.0705168	0.124656		Module 10	0	-0.280165
Module 1	0.445716	-0.0789782		Module 10	0	-0.0353013
Module 1	0.152016	-0.0828877		Module 10	0	0.0127224
Module 1	0.174919	-0.106276		Module 10	0	-0.0737018
Module 1	0.284403	0.0636194		Module 10	0	-0.165025
Module 1	0.354126	0.090391		Module 10	0	-0.0993188
Module 1	0.181759	0.0821378		Module 10	0	-0.1793
Module 1	0.0749001	0.195816		Module 10	0	-0.176716
Module 1	0.146019	0.250726		Module 10	0	0.0416841
Module 1	0.222075	-0.0895436		Module 10	0	-0.075111
Module 1	0.0848225	0.180923		Module 10	0	-0.117756
Module 1	0.118251	0.000243824		Module 10	0	0.252482
Module 1	0.0563557	0.0845843		Module 10	0	-0.23489
Module 1	0.848755	0.0642685		Module 10	1.04139	0.0999946
Module 1	0.0927219	0.0377513		Module 10	0	0.0314313
Module 1	0.215043	-0.133567		Module 10	0	-0.26262
Module 1	0.0563075	-0.130851		Module 10	0	-0.062163
Module 1	0.141178	-0.122543		Module 10	0.477121	0.00627754
Module 1	0.0540436	0.138832		Module 10	0	-0.224725
Module 1	0.577597	-0.0302357		Module 10	0.30103	0.0037385
Module 1	0.27831	0.164184		Module 10	0	0.0513384
Module 1	0.0445547	0.194633		Module 10	0	-0.107753
Module 1	0.10421	0.031471		Module 10	0	-0.0269226
Module 1	0.0638216	0.18727		Module 10	0.30103	0.0557875
Module 1	0.0965271	-0.140907		Module 10	0	0.0115449
Module 1	0.103535	0.0749168		Module 10	0.30103	0.00334824
Module 1	0.028226	0.0520077		Module 10	0	-0.269472
Module 1	0.083522	0.109219		Module 10	0	-0.329857
Module 1	0.0775493	-0.0793353		Module 10	0	-0.0358857
Module 1	0.0818361	0.169222		Module 10	0	-0.143563
Module 1	0.0387265	0.303404		Module 10	0	0.00706999
Module 1	0.0795964	0.104842		Module 10	0	0.0528218
Module 1	0.0462405	-0.0962299		Module 10	0	0.211365
Module 1	0.292857	-0.0367092		Module 10	0	0.0325941
Module 1	0.0680362	0.0942925		Module 10	0	-0.0784072
Module 1	0.33522	0.0815276		Module 10	0.778151	-0.197166
Module 1	0.227349	0.140567		Module 10	0	0.105857
Module 1	0.0908916	0.013282		Module 10	0	-0.0792529
Module 1	0.150836	0.00572961		Module 10	0	-0.075398
Module 1	0.139709	0.188024		Module 10	0	-0.110261
Module 1	0.148909	0.126181		Module 10	0	-0.0824475
Module 1	0.158542	0.00479254		Module 10	0	0.131422
Module 1	0.0435191	0.349819		Module 10	0	0.100828
Module 1	0.184023	0.0028484		Module 10	0	0.0696295
Module 1	0.353403	0.16621		Module 10	0.477121	-0.149249
Module 1	0.0932518	0.0910805		Module 10	0.30103	-0.0209738
Module 1	0.0998507	-0.124237		Module 10	0	0.0872025
Module 1	0.0396416	0.0717924		Module 10	0	0.0258819
Module 1	0.0624729	0.153961		Module 10	0.477121	-0.0242253
Module 1	0.0852319	-0.0166748		Module 10	0	-0.0917792
Module 1	0.0245894	0.0199397		Module 10	0	-0.0592305
Module 1	0.0626656	-0.0873918		Module 10	0	0.142435
Module 1	0.366432	0.210953		Module 10	0	0.0202918
Module 1	0.053297	0.0482002		Module 10	0.69897	-0.102773
Module 1	0.226217	-0.0392245		Module 10	0	0.174778
Module 1	0.177858	-0.0463184		Module 10	0.30103	0.090042
Module 1	0.132508	0.0782232		Module 10	0.30103	-0.150216
Module 1	0.0590771	0.280081		Module 10	0	-0.00413731
Module 1	0.313472	-0.196198		Module 10	0	0.161533
Module 1	0.130822	-0.0463204		Module 10	0	-0.0250021
Module 1	0.0601368	0.114865		Module 10	0.954243	-0.0708441
Module 1	0.00939261	-0.179863		Module 10	0	-0.0423909
Module 1	0.0533693	-0.122846		Module 10	0	-0.111496
Module 1	0.038606	-0.0409055		Module 10	0	0.231174
Module 1	0.491643	0.0759703		Module 10	0.477121	0.186838
Module 1	0.0707336	0.190582		Module 10	0	0.075353
Module 1	0.0842445	0.19619		Module 10	0	0.24014
Module 1	0.378402	-0.035069		Module 10	0	-0.104165
Module 1	0.105149	0.168514		Module 10	0	0.0614511
Module 1	0.209624	-0.197258		Module 10	0	-0.241988
Module 1	0.0475892	0.0859913		Module 10	0	0.13564
Module 1	0.173619	0.110872		Module 10	0	0.101355
Module 1	0.37491	-0.108437		Module 10	0	-0.207529
Module 1	0.0530803	0.162258		Module 10	0.30103	-0.0310846
Module 1	0.221834	0.102461		Module 10	0	0.0663794
Module 1	0.27123	0.100301		Module 10	0	-0.0495222
Module 1	0.0639661	0.0280813		Module 10	0.30103	0.352848
Module 1	0.0434468	-0.0195435		Module 10	0.30103	0.060728
Module 1	0.0438563	0.0976434		Module 10	0	0.00134542
Module 1	0.129016	0.0479288		Module 10	0	-0.0253486
Module 1	0.199942	0.0637448		Module 10	0	0.0768471
Module 1	0.259742	-0.066248		Module 10	1.65321	0.299073
Module 1	0.0993449	-0.262498		Module 10	0	0.13611
Module 1	0.238741	0.165726		Module 10	0	-0.174966
Module 1	0.348538	0.0833533		Module 10	0	0.169605
Module 1	0.0258176	-0.096838		Module 10	0	0.0607165
Module 1	0.204494	0.00783874		Module 10	0	-0.24628
Module 1	0.107389	0.036551		Module 10	0	-0.181942
Module 1	0.334064	0.0673342		Module 10	0	0.111784
Module 1	0.366529	0.0290927		Module 10	0	-0.122219
Module 1	0.152497	0.070344		Module 10	0	-0.165567
Module 1	0.0848707	-0.0128203		Module 10	0	-0.092012
Module 1	0.413203	-0.0212164		Module 10	0	0.157075
Module 1	0.409903	0.175618		Module 10	0	-0.208122
Module 1	0.629811	0.0682336		Module 10	0	0.153664
Module 1	0.312148	0.0377141		Module 10	0	-0.0942315
Module 1	0.184192	0.261075		Module 10	0	-0.185264
Module 1	0.250229	-0.051415		Module 10	1.70757	-0.124832
Module 1	0.119864	-0.189025		Module 10	0	-0.0139853
Module 1	0.398849	0.0493424		Module 10	0.30103	0.144026
Module 1	0.0400992	0.210485		Module 10	0	0.0596731
Module 1	0.201724	0.0529001		Module 10	0	-0.0317771
Module 1	0.0583546	-0.179914		Module 10	0	0.087223
Module 1	0.395068	-0.0778909		Module 10	0	0.0179424
Module 1	0.347527	0.119629		Module 10	0	-0.133641
Module 1	0.0817639	-0.109691		Module 10	0	-0.0802701
Module 1	0.0635085	0.126594		Module 10	0	0.182069
Module 1	0.24493	-0.0911798		Module 10	0	-0.0418393
Module 1	0.155267	0.0666679		Module 10	0	-0.0160804
Module 1	0.0767304	-0.168957		Module 10	0	-0.106259
Module 1	0.179303	0.23388		Module 10	0.90309	0.115738
Module 1	0.117432	0.106634		Module 10	0.30103	0.186179
Module 1	0.101079	0.0305744		Module 10	0	-0.269722
Module 1	0.0949858	0.234408		Module 10	0	-0.209039
Module 1	0.240619	0.249287		Module 10	0	-0.161532
Module 1	0.0845094	-0.127412		Module 10	0	-0.0216513
Module 1	0.0847262	-0.0689746		Module 10	0	0.138835
Module 1	0.076032	-0.0422648		Module 10	0	-0.00963801
Module 1	0.05243	0.0213101		Module 10	0	0.00585793
Module 1	0.164154	-0.0199898		Module 10	0	0.178406
Module 1	0.923318	-0.050815		Module 10	0.30103	-0.100353
Module 1	0.166948	0.0363439		Module 10	0	-0.238559
Module 1	0.0621598	0.0525129		Module 10	0	-0.203788
Module 1	0.0263234	0.0243929		Module 10	0.69897	-0.0242061
Module 1	0.040316	-0.0581391		Module 10	0	-0.0773106
Module 1	0.056741	0.125746		Module 10	0	0.141601
Module 1	0.0579452	0.156675		Module 10	0	-0.0153702
Module 1	0.0347767	-0.21222		Module 10	0	-0.0773319
Module 1	0.334305	0.0995678		Module 10	0	-0.461206
Module 1	0.0901209	0.0963333		Module 10	0.30103	0.0283651
Module 1	0.0450845	0.127452		Module 10	0	-0.0904113
Module 1	0.778912	-0.0916182		Module 10	0	-0.0436781
Module 1	0.0208082	0.134021		Module 10	0.477121	0.21594
Module 1	0.0667116	0.0956054		Module 10	0	0.157575
Module 1	0.0208564	-0.0328278		Module 10	0	-0.0857781
Module 1	0.119069	-0.0956917		Module 10	0	-0.0664642
Module 1	0.0544049	0.0467279		Module 10	0	-0.112122
Module 1	0.111603	0.13902		Module 10	0	-0.0763525
Module 1	0.684818	-0.127809		Module 10	0	0.418542
Module 1	0.0770435	-0.0624624		Module 10	0	-0.0615216
Module 1	0.0812581	-0.171688		Module 10	0	0.166995
Module 1	0.244136	0.289902		Module 10	0	-0.142738
Module 1	0.208516	0.0928821		Module 10	0	-0.150336
Module 1	0.0951544	-0.00916643		Module 10	0	-0.226325
Module 1	0.139276	0.2826		Module 10	0	-0.107345
Module 1	0.116035	0.0511705		Module 10	0	-0.0180245
Module 1	0.0513944	0.132589		Module 10	0	0.0375523
Module 1	0.146814	0.117379		Module 10	0.60206	0.258447
Module 1	0.043495	-0.077401		Module 10	0.30103	-0.0398032
Module 1	0.0390636	0.155462		Module 10	0.30103	-0.290826
Module 1	0.484201	0.060917		Module 10	0	0.10181
Module 1	0.0923607	-0.152677		Module 10	0	-0.0985045
Module 1	0.115987	0.284368		Module 10	0	0.114969
Module 1	0.061341	0.109187		Module 10	0	0.0286298
Module 1	0.207167	0.00813574		Module 10	0	0.35272
Module 1	0.326718	0.120284		Module 10	0	0.107056
Module 1	0.079789	0.0918287		Module 10	0	0.0218496
Module 1	0.0684697	0.0298727		Module 10	0	-0.167823
Module 1	0.810101	0.325223		Module 10	0.30103	-0.104582
Module 1	0.198955	0.00412836		Module 10	0	-0.0734903
Module 1	0.510356	-0.169769		Module 10	0	0.0838739
Module 1	0.0759597	0.00423472		Module 10	0	-0.113952
Module 1	0.160493	0.00576364		Module 10	0	-0.19338
Module 1	0.390131	0.0642171		Module 10	0	0.0619242
Module 1	0.242281	0.142168		Module 10	0	0.00940987
Module 1	0.0191946	-0.0156377		Module 10	0	0.0221254
Module 1	0.311064	0.0712103		Module 10	0	0.290659
Module 1	0.0638698	0.0664002		Module 10	1.25527	0.475577
Module 1	0.0317181	0.349338		Module 10	1.14613	0.0544947
Module 1	0.0708058	0.292902		Module 10	0	-0.270425
Module 1	0.0621839	-0.129525		Module 10	0.30103	0.0899404
Module 1	0.115866	0.019359		Module 10	0	-0.291005
Module 1	0.211382	-0.100539		Module 10	0	-0.00193963
Module 1	0.121887	-0.268892		Module 10	0	-0.065464
Module 1	0.0857377	-0.0391743		Module 10	0	-0.0521563
Module 1	0.049251	0.0619697		Module 10	0	0.0232628
Module 1	0.13311	0.0231589		Module 10	0.30103	-0.326325
Module 1	0.0663504	0.150285		Module 10	0	-0.0556726
Module 1	0.172126	0.0928675		Module 10	1.20412	-0.161001
Module 1	0.304899	-0.0643037		Module 10	0	0.0371265
Module 1	0.19633	0.0956311		Module 10	0	0.209368
Module 1	0.188623	-0.233511		Module 10	0.845098	0.202447
Module 1	0.0409662	0.272639		Module 10	0	0.0846479
Module 1	0.107196	0.107441		Module 10	0.30103	-0.185881
Module 1	0.36465	0.302284		Module 10	0	-0.281272
Module 1	0.0770676	0.0377555		Module 10	0	-0.0109198
Module 1	0.0491065	0.0496537		Module 10	0	0.239459
Module 1	0.045205	-0.00959486		Module 10	0	-0.242865
Module 1	0.252709	-0.141222		Module 10	0	0.00860409
Module 1	0.32838	0.0725175		Module 10	0	0.0157985
Module 1	0.228674	0.173531		Module 10	0	0.0341982
Module 1	0.129931	0.0496808		Module 10	0	-0.159752
Module 1	0.128149	0.135686		Module 10	0	-0.2497
Module 1	0.478662	0.171642		Module 10	0.60206	-0.117846
Module 1	0.183108	-0.0612076		Module 10	0	-0.2386
Module 1	0.744208	0.00208442		Module 10	0	-0.109782
Module 1	0.486104	-0.0573361		Module 10	0	-0.161277
Module 1	0.0628342	0.0256207		Module 10	0	0.0984795
Module 1	0.105583	0.0782531		Module 10	0	-0.0457593
Module 1	0.0835702	0.250752		Module 10	0	-0.217127
Module 1	0.460093	0.152264		Module 10	0	-0.090331
Module 1	0.256129	0.122904		Module 10	0	-0.0469003
Module 1	0.0597274	0.163099		Module 10	0	0.0148314
Module 1	0.146862	0.105084		Module 10	0	0.0360726
Module 1	0.119912	0.00495173		Module 10	0	-0.122967
Module 1	0.0789461	0.0684676		Module 10	0	0.125534
Module 1	0.236092	0.212683		Module 10	0	-0.0842342
Module 1	0.0476856	0.10125		Module 10	0	-0.235274
Module 1	0.399499	0.136141		Module 10	0	-0.242338
Module 1	0.262054	0.0364207		Module 10	0.30103	-0.0356704
Module 1	0.143659	9.83091e-05		Module 10	0	-0.0088753
Module 1	0.359231	0.043739		Module 10	0	-0.123631
Module 1	0.0654111	0.222538		Module 10	0	-0.232008
Module 1	0.163311	-0.0877453		Module 10	0	-0.197106
Module 1	0.0760561	0.112364		Module 10	0	-0.241326
Module 1	0.239174	0.0886974		Module 10	0	0.0653162
Module 1	0.0637734	-0.0183893		Module 10	0	-0.0798105
Module 1	0.186311	0.130914		Module 10	0	-0.00954354
Module 1	0.124705	0.181241		Module 10	0	-0.323113
Module 1	0.314123	0.160194		Module 10	0	0.0608046
Module 1	0.276745	0.0493978		Module 10	0	0.0245924
Module 1	0.0466741	-0.215343		Module 10	0	-0.160416
Module 1	0.287534	0.0115329		Module 10	0	-0.0494894
Module 1	0.223857	0.010408		Module 10	0	0.0325817
Module 1	0.104523	0.193528		Module 10	0.30103	0.0205452
Module 1	0.102524	0.206068		Module 10	0	-0.085981
Module 1	0.263017	0.200165		Module 10	0	-0.168766
Module 1	0.189514	0.109833		Module 10	0	0.104517
Module 1	0.226675	0.142508		Module 10	0	-0.197256
Module 1	0.141636	0.126758		Module 10	0.30103	0.0817294
Module 1	0.0957324	0.112374		Module 10	0	0.151533
Module 1	0.197606	-0.0762208		Module 10	0	0.187296
Module 1	0.0549347	0.152234		Module 10	0	0.110141
Module 1	0.296831	0.276922		Module 10	0	0.229637
Module 1	0.524469	0.058423		Module 10	0	0.0182857
Module 1	0.0709263	0.0305806		Module 10	0	-0.060063
Module 1	0.108232	0.407794		Module 10	0	-0.0846072
Module 1	0.10014	0.0453938		Module 10	0	0.0436563
Module 1	0.0454217	0.0466071		Module 10	0	0.0556686
Module 1	0.0339579	0.161627		Module 10	0	0.0922813
Module 1	0.138866	0.257058		Module 10	0	-0.0425007
Module 1	0.0400992	-0.0111761		Module 10	0.69897	-0.0128935
Module 1	0.0630268	0.162447		Module 10	0	0.0830915
Module 1	0.220943	0.108555		Module 10	0	0.268326
Module 1	0.0444824	0.136027		Module 10	0	0.0798868
Module 1	0.0338616	-0.0584667		Module 10	0	0.0877191
Module 1	0.077188	0.0317321		Module 10	0	0.0379211
Module 1	0.0943114	-0.00820032		Module 10	0.60206	0.253201
Module 1	0.110014	0.0619357		Module 10	0	-0.281912
Module 1	0.191657	0.0235269		Module 10	0	-0.0364158
Module 1	0.0835702	0.0130194		Module 10	0	0.10311
Module 1	0.102235	0.183895		Module 10	0	-0.163096
Module 1	0.0847743	-0.0232833		Module 10	0	0.221874
Module 1	0.0139203	0.0613794		Module 10	0	-0.120475
Module 1	0.0454458	0.0818209		Module 10	0	-0.34993
Module 1	0.0518039	0.0758076		Module 10	0	-0.184344
Module 1	0.323876	0.17844		Module 10	0	0.0149406
Module 1	0.0664949	0.135845		Module 10	2.01284	-0.242987
Module 1	0.130461	0.0960912		Module 10	1.07918	0.0963984
Module 1	0.112711	0.233287		Module 10	0	0.12643
Module 1	0.0782236	0.0333606		Module 10	0	-0.237027
Module 1	0.0988392	0.0460946		Module 10	0	-0.267364
Module 1	0.20724	0.152985		Module 10	0	0.220598
Module 1	0.052406	-0.0723815		Module 10	0.30103	-0.114049
Module 1	0.400294	-0.0129893		Module 10	0	0.119435
Module 1	0.317543	-0.0750412		Module 10	0	-0.114357
Module 1	0.0536583	0.0903899		Module 10	0	-0.128783
Module 1	0.200135	0.247224		Module 10	0.90309	0.00872328
Module 1	0.0997303	0.0855509		Module 10	0	-0.291825
Module 1	0.107654	0.171473		Module 10	0	0.135762
Module 1	0.286715	-0.081007		Module 10	0	0.327606
Module 1	0.0663745	-0.0666704		Module 10	0	-0.194863
Module 1	0.127932	0.0734963		Module 10	0	0.0645369
Module 1	0.161071	0.227062		Module 10	0	-0.263751
Module 1	0.655797	0.0144813		Module 10	0	-0.0245121
Module 1	0.140335	0.023997		Module 10	0	0.0684848
Module 1	0.0643033	0.00323151		Module 10	0	0.135023
Module 1	0.20158	0.097963		Module 10	0	-0.0205011
Module 1	0.539714	0.0198614		Module 10	0.30103	0.0409605
Module 1	0.106474	0.114037		Module 10	0	-0.234766
Module 1	0.322383	0.106222		Module 10	0	-0.0431922
Module 1	0.0340783	0.126077		Module 10	0	0.121865
Module 1	0.312268	0.0289691		Module 10	0	-0.262696
Module 1	0.261476	-0.127541		Module 10	0	0.152467
Module 1	0.213477	-0.170295		Module 10	0	-0.133951
Module 1	0.318795	0.0644322		Module 10	0	3.20101e-05
Module 1	0.0941429	-0.0531363		Module 10	0.30103	0.116493
Module 1	0.0451809	-0.0585064		Module 10	0	0.0183856
Module 1	0.110255	-0.0265505		Module 10	0	-0.366118
Module 1	0.053851	0.0107127		Module 10	0	0.167822
Module 1	0.0879534	0.118875		Module 10	0	0.0186187
Module 1	0.219281	-0.0473957		Module 10	0	-0.0534624
Module 1	0.170127	0.298495		Module 10	0	-0.0628864
Module 1	0.407712	-0.0332179		Module 10	0	-0.178304
Module 1	0.217042	0.252762		Module 10	0	-0.146273
Module 1	0.0706854	-0.224013		Module 10	0.778151	-0.0595479
Module 1	0.0659169	-0.101784		Module 10	0	-0.092754
Module 1	0.210732	0.0657661		Module 10	0.30103	0.00868497
Module 1	0.369611	0.332303		Module 10	0	0.226152
Module 1	0.282983	-0.201279		Module 10	0	-0.0604368
Module 1	0.124849	-0.145268		Module 10	0	-0.180377
Module 1	0.0956601	0.0318971		Module 10	0	0.315237
Module 1	0.113169	0.0490563		Module 10	0	-0.0143299
Module 1	0.0703001	0.00822396		Module 10	0	0.0705253
Module 1	0.141853	-0.0793727		Module 10	0	0.151185
Module 1	0.101392	0.0571985		Module 10	0	-0.099688
Module 1	0.140745	0.122444		Module 10	0.30103	0.0153319
Module 1	0.0996339	0.0522832		Module 10	0.60206	-0.208347
Module 1	0.595516	0.0556797		Module 10	0.30103	-0.174174
Module 1	0.0489379	-0.164982		Module 10	0	-0.0249228
Module 1	0.180772	0.223575		Module 10	0	-0.222887
Module 1	0.166057	0.178655		Module 10	0	-0.118876
Module 1	0.157844	0.135718		Module 10	0	-0.142332
Module 1	0.151341	0.0413372		Module 10	0	0.0254187
Module 1	0.146669	0.12109		Module 10	0	-0.174145
Module 1	0.680723	0.201908		Module 10	0	-0.0669205
Module 1	0.518352	0.237729		Module 10	0	-0.162366
Module 1	0.0774288	0.0459231		Module 10	0	-0.11373
Module 1	0.0716969	-0.0365348		Module 10	0	-0.131251
Module 1	0.609677	0.0317604		Module 10	0	-0.129773
Module 1	0.18961	0.0681661		Module 10	0	0.0471483
Module 1	0.0513944	0.130157		Module 10	0	-0.0774875
Module 1	0.457709	0.16276		Module 10	0	0.326317
Module 1	0.0611242	-0.0457424		Module 10	0	0.0627928
Module 1	0.134892	0.012794		Module 10	0	-0.0926916
Module 1	0.0515149	0.0689223		Module 10	0	-0.32056
Module 1	0.148596	0.0518951		Module 10	0	-0.000573629
Module 1	0.117167	-0.164214		Module 10	0	-0.193486
Module 1	0.4954	0.164379		Module 10	0	-0.121322
Module 1	0.0423631	0.0975858		Module 10	0	-0.405032
Module 1	0.115722	0.261939		Module 10	0	-0.180104
Module 1	0.334281	0.223883		Module 10	0	0.0351224
Module 1	0.407013	0.197821		Module 10	0.60206	-0.0869966
Module 1	0.149511	0.0601562		Module 10	0	0.132867
Module 1	0.0962622	0.0662126		Module 10	0	0.0196364
Module 1	0.0572949	0.0439848		Module 10	0	-0.1523
Module 1	0.390347	0.109148		Module 10	0	0.170413
Module 1	0.295337	0.235515		Module 10	0	-0.0884854
Module 1	0.314893	0.186691		Module 10	0	0.0378148
Module 1	0.139059	-0.140224		Module 10	0	0.0663717
Module 1	0.0400751	0.0102582		Module 10	0	-0.00765912
Module 1	0.181398	0.437422		Module 10	0	-0.285857
Module 1	0.329657	-0.0800783		Module 10	0	-0.00487517
Module 1	0.128029	0.139072		Module 10	0.778151	-0.054033
Module 1	0.113265	0.211109		Module 10	0.30103	-0.0942109
Module 1	0.302731	0.0346722		Module 10	0	0.0228847
Module 1	0.109243	-0.102039		Module 10	0	0.277996
Module 1	0.0893261	0.107635		Module 10	0	0.0529666
Module 1	0.518328	0.295546		Module 10	0	-0.181306
Module 1	0.138914	0.0206955		Module 10	0	0.103392
Module 1	0.0635567	-0.0324527		Module 10	0	-0.239773
Module 1	0.0235779	-0.199926		Module 10	0	-0.302235
Module 1	0.182771	0.167774		Module 10	0.30103	0.139976
Module 1	0.427027	-0.00297134		Module 10	0	0.0217599
Module 1	0.318819	0.0988335		Module 10	0	-0.0482546
Module 1	0.0166418	0.0741655		Module 10	0	-0.114737
Module 1	0.364554	-0.0295841		Module 10	0	-0.200822
Module 1	0.192862	0.127781		Module 10	0	0.199981
Module 1	0.16991	0.150645		Module 10	0	-0.232604
Module 1	0.0576321	0.0854381		Module 10	0	-0.122895
Module 1	0.0772843	0.0163036		Module 10	0	-0.00127742
Module 1	0.0676268	0.0359125		Module 10	0	0.160073
Module 1	0.0390395	-0.0283807		Module 10	0	0.00287815
Module 1	0.0550792	-0.165106		Module 10	0	-0.239399
Module 1	0.210587	-0.0724003		Module 10	0	-0.0720718
Module 1	0.0979962	0.180568		Module 10	0.477121	-0.101904
Module 1	0.102524	0.167994		Module 10	0	0.140617
Module 1	0.0979722	-0.0410691		Module 10	0.30103	0.136079
Module 1	0.103921	-0.00471325		Module 10	0	-0.103878
Module 1	0.51563	-0.107418		Module 10	0	-0.282465
Module 1	0.0438081	0.610643		Module 10	0	-0.226133
Module 1	0.0386542	0.305135		Module 10	0	0.276749
Module 1	0.0644718	-0.207757		Module 10	0	0.105026
Module 1	0.0625933	0.0170887		Module 10	0.69897	-0.0168235
Module 1	0.485622	0.0178393		Module 10	0	-0.0435907
Module 1	0.117359	-0.0250203		Module 10	0	0.129176
Module 1	0.194331	0.0292216		Module 10	0	-0.201821
Module 1	0.774842	0.0731432		Module 10	0.30103	0.0696964
Module 1	0.094769	0.0658025		Module 10	0	0.166142
Module 1	0.086123	0.181799		Module 10	0	-0.248621
Module 1	0.294254	0.0349344		Module 10	0	-0.046625
Module 1	0.0716969	-0.00936658		Module 10	0	-0.1863
Module 1	0.103704	0.218957		Module 10	0	-0.175127
Module 1	0.150426	0.225789		Module 10	0	-0.256473
Module 1	0.28633	-0.107232		Module 10	0	-0.00737375
Module 1	0.0890131	0.208652		Module 10	0	0.0505789
Module 1	0.454843	0.0757423		Module 10	0.60206	0.206601
Module 1	0.0518039	-0.171629		Module 10	0	-0.0179026
Module 1	0.181542	-0.028948		Module 10	0	-0.060263
Module 1	0.0633399	0.232868		Module 10	0	0.0048973
Module 1	0.167983	-0.0259336		Module 10	0	0.150994
Module 1	0.139155	0.115994		Module 10	0	-0.25261
Module 1	0.143201	0.00664209		Module 10	0	-0.16296
Module 1	0.315688	0.0159187		Module 10	0	0.00785057
Module 1	0.0893984	0.106332		Module 10	0	-0.282265
Module 1	0.104065	-0.0814989		Module 10	0	0.0251824
Module 1	0.165551	-0.0283367		Module 10	0	-0.274222
Module 1	0.1393	-0.0379905		Module 10	0.477121	0.349041
Module 1	0.26085	-0.0910737		Module 10	0	0.0930394
Module 1	0.0733828	0.147457		Module 10	0.60206	-0.173979
Module 1	0.230071	0.0302089		Module 10	0	-0.122025
Module 1	0.386181	0.18152		Module 10	0	-0.0846283
Module 1	0.3916	-0.107102		Module 10	0	-0.218523
Module 1	0.0666875	0.0119007		Module 10	0	-0.0548248
Module 1	0.132966	0.17907		Module 10	0	-0.0608653
Module 1	0.0635567	0.156942		Module 10	0	0.0496526
Module 1	0.122345	0.0716633		Module 10	0	-0.140121
Module 1	0.341241	-0.0131904		Module 10	0	-0.10574
Module 1	0.079789	0.119619		Module 10	0.60206	0.299191
Module 1	0.101031	-0.0725267		Module 10	0	0.000757156
Module 1	0.172005	0.204835		Module 10	0	-0.232233
Module 1	0.038895	0.185305		Module 10	0	-0.159271
Module 1	0.145682	0.0964033		Module 10	0	-0.110263
Module 1	0.473725	-0.154169		Module 10	0	0.174349
Module 1	0.416261	0.0263143		Module 10	0	0.208925
Module 1	0.475916	0.0361312		Module 10	0.30103	-0.020619
Module 1	0.110544	0.0656575		Module 10	0	-0.219834
Module 1	0.105294	-0.125719		Module 10	0	0.153616
Module 1	0.0782718	0.193648		Module 10	0	-0.0899619
Module 1	0.0909638	0.0814487		Module 10	0	0.141311
Module 1	0.153798	-0.0669243		Module 10	0	0.152679
Module 1	0.149318	0.108263		Module 10	0	-0.197692
Module 1	0.49198	-0.00820381		Module 10	0	-0.169072
Module 1	0.101344	0.135481		Module 10	0	0.0111174
Module 1	0.0979962	-0.0110717		Module 10	0.90309	0.08276
Module 1	0.102379	0.10708		Module 10	0	-0.110939
Module 1	0.342614	0.127818		Module 10	0	0.00576806
Module 1	0.0897115	0.0304085		Module 10	0	-0.134317
Module 1	0.787775	-0.0488657		Module 10	0.30103	0.00054173
Module 1	0.162781	-0.0246065		Module 10	0	0.125338
Module 1	0.167694	-0.19818		Module 10	0	-0.220774
Module 1	0.130461	0.0727395		Module 10	0	-0.114529
Module 1	0.14101	-0.0297723		Module 10	0	-0.280987
Module 1	0.583835	0.294862		Module 10	0	0.310233
Module 1	0.0575598	0.152852		Module 10	0	0.133644
Module 1	0.0937816	-0.0269493		Module 10	0	-0.058745
Module 1	0.0842445	0.0676062		Module 10	0.477121	-0.121639
Module 1	0.273614	0.0120734		Module 10	0.60206	-0.204252
Module 1	0.316916	0.187496		Module 10	0	0.0103616
Module 1	0.206348	-0.116159		Module 10	0	-0.201663
Module 1	0.0772121	0.0535951		Module 10	0	0.29423
Module 1	0.155099	0.0556133		Module 10	0	0.126295
Module 1	0.0429652	0.0639791		Module 10	1.34242	-0.00969732
Module 1	0.124416	-0.049877		Module 10	0	-0.0293676
Module 1	0.0389191	-0.0489305		Module 10	0.30103	0.0259625
Module 1	0.188767	0.0797742		Module 10	0	-0.185245
Module 1	0.15163	0.15872		Module 10	0	-0.0989543
Module 1	0.0641828	0.0446125		Module 10	0.30103	-0.185608
Module 1	0.202375	0.0104046		Module 10	0	-0.204104
Module 1	0.135663	0.237888		Module 10	0.69897	0.0980446
Module 1	0.0998748	0.147361		Module 10	0	0.227939
Module 1	0.236381	-0.0501666		Module 10	1.25527	0.35836
Module 1	0.394321	0.193687		Module 10	0	-0.11913
Module 1	0.542291	0.0697705		Module 10	0	-0.00764693
Module 1	0.0381003	0.145569		Module 10	0	0.0311599
Module 1	0.0274072	-0.0793839		Module 10	1.27875	0.154688
Module 1	0.0523819	0.178787		Module 10	0	0.235136
Module 1	0.141804	0.0895381		Module 10	0	0.141006
Module 1	0.273783	0.148507		Module 10	0	0.108186
Module 1	0.0442416	0.0915451		Module 10	0.477121	-0.055546
Module 1	0.0314532	-0.0695395		Module 10	0	0.0817792
Module 1	0.0833534	0.0985776		Module 10	0	-0.0131738
Module 1	0.0955397	-0.0425468		Module 10	0	0.263792
Module 1	0.12957	0.230791		Module 10	0	-0.0196931
Module 1	0.112519	0.151575		Module 10	0	-0.246743
Module 1	0.0710467	0.054112		Module 10	0	0.1695
Module 1	0.155508	-0.0246646		Module 10	0	-0.0181758
Module 1	0.318289	-0.00438533		Module 10	0	-0.136645
Module 1	0.0225182	-0.00678904		Module 10	0	0.123217
Module 1	0.0276239	0.00293251		Module 10	0	0.0103883
Module 1	0.115987	0.0501536		Module 10	0	-0.0576777
Module 1	0.528226	0.0230969		Module 10	0	0.00977769
Module 1	0.0742016	0.0711374		Module 10	0	0.0239714
Module 1	0.0887	-0.0796762		Module 10	0	0.382998
Module 1	0.0697462	0.0744073		Module 10	0.30103	-0.0642116
Module 1	0.0709263	-0.17221		Module 10	0	-0.0543992
Module 1	0.204229	-0.141779		Module 10	0	-0.17174
Module 1	0.199629	-0.110253		Module 10	0	0.135145
Module 1	0.106739	-0.131923		Module 10	0	0.0209767
Module 1	0.270411	0.0369524		Module 10	0	0.0759781
Module 1	0.336448	0.250206		Module 10	0	-0.0097605
Module 1	0.115505	0.0118775		Module 10	0	-0.0176901
Module 1	0.196667	0.24722		Module 10	0	0.0344071
Module 1	0.117817	-0.191841		Module 10	0	0.0663374
Module 1	0.120876	-0.100381		Module 10	0	0.030041
Module 1	0.392515	-0.146998		Module 10	0	-0.208884
Module 1	0.270652	-0.0246947		Module 10	0	0.0213329
Module 1	0.0718896	-0.164966		Module 10	0	0.138934
Module 1	0.204903	0.0708624		Module 10	0	0.122136
Module 1	0.0713116	-0.0292459		Module 10	0	-0.00124997
Module 1	0.0419537	0.130162		Module 10	0	0.132945
Module 1	0.0350898	0.0349153		Module 10	0.477121	-0.0485757
Module 1	0.0386783	-0.0102137		Module 10	0	0.272253
Module 1	0.242907	-0.135434		Module 10	0	-0.0300489
Module 1	0.0516112	-0.122486		Module 10	0	-0.359338
Module 1	0.597635	0.0217308		Module 10	0	-0.158558
Module 1	0.551298	0.0606581		Module 10	0	-0.043086
Module 1	0.0455421	0.0062601		Module 10	1.30103	0.0132944
Module 1	0.0769953	-0.0928198		Module 10	0	-0.358467
Module 1	0.500506	0.108867		Module 10	0	0.0484916
Module 1	0.213068	0.100623		Module 10	0	0.11971
Module 1	0.0859304	-0.442679		Module 10	0	-0.128972
Module 1	0.0340061	-0.110753		Module 10	0	0.353955
Module 1	0.105245	0.0293511		Module 10	0	-0.0760872
Module 1	0.172728	-0.0419041		Module 10	0	-0.188928
Module 1	0.0691922	0.110147		Module 10	0	0.167218
Module 1	0.051852	-0.189599		Module 10	0	0.0759962
Module 1	0.0350898	0.163281		Module 10	0	0.182322
Module 1	0.0729493	0.0320273		Module 10	0	-0.13448
Module 1	0.316049	-0.0746459		Module 10	0	-0.0631006
Module 1	0.280839	-0.052901		Module 10	0	0.216701
Module 1	0.143033	0.0501478		Module 10	0	0.297534
Module 1	0.211791	0.0851255		Module 10	0	0.103266
Module 1	0.177617	0.0089411		Module 10	0	0.383027
Module 1	0.0525023	0.231541		Module 10	0.30103	0.126935
Module 1	0.0924811	0.0885232		Module 10	0	0.0608025
Module 1	0.450412	0.0243861		Module 10	0	-0.135441
Module 1	0.365132	-0.0234184		Module 10	0	-0.274336
Module 1	0.0737922	-0.0705472		Module 10	0	0.154423
Module 1	0.120755	0.121308		Module 10	0	-0.0375542
Module 1	0.30815	0.249134		Module 10	0.30103	-0.111378
Module 1	0.164347	-0.0404123		Module 10	0	0.0234552
Module 1	0.107004	0.0274197		Module 10	0	0.0708644
Module 1	0.298276	-0.0142996		Module 10	0.69897	-0.0743696
Module 1	0.104643	-0.0267232		Module 10	0	0.183795
Module 1	0.0763932	0.085775		Module 10	0	0.116935
Module 1	0.548384	-0.155249		Module 10	0	0.0607687
Module 1	0.339507	-0.0523535		Module 10	0	-0.0416458
Module 1	0.0481191	-0.0519996		Module 10	0	-0.101696
Module 1	0.0790906	-0.0119031		Module 10	0	-0.0620363
Module 1	0.0822696	0.142733		Module 10	0	-0.0355252
Module 1	0.112133	-0.0530896		Module 10	0.778151	-0.00498478
Module 1	0.156712	0.0662247		Module 10	0	0.0144254
Module 1	0.217884	0.0350789		Module 10	0	0.266465
Module 1	0.0631472	-0.0508233		Module 10	0	0.0906083
Module 1	0.122128	-0.142953		Module 10	0	-0.0276786
Module 1	0.392948	-0.0687766		Module 10	0	-0.134629
Module 1	0.0848707	0.124646		Module 10	0	-0.0636613
Module 1	0.0531285	0.164237		Module 10	0	0.0317242
Module 1	0.198353	0.0724754		Module 10	0	0.277726
Module 1	0.0666875	-0.0451038		Module 10	0	-0.28938
Module 1	0.390564	0.0875275		Module 10	0	0.0811392
Module 1	0.200617	-0.106865		Module 10	0	-0.19801
Module 1	0.0560426	0.224565		Module 10	0	0.127199
Module 1	0.125042	-0.140915		Module 10	0	0.018848
Module 1	0.336833	-0.0767752		Module 10	0.30103	-0.034182
Module 1	0.439767	0.181564		Module 10	0.30103	-0.0121097
Module 1	0.0810414	-0.155187		Module 10	0	0.053768
Module 1	0.177352	0.0306343		Module 10	0	0.0288477
Module 1	0.116492	-0.00835947		Module 10	0	0.189951
Module 1	0.200592	-0.00674906		Module 10	0	0.252177
Module 1	0.0338134	0.133782		Module 10	0	0.0939369
Module 1	0.109002	-0.0367967		Module 10	0	-0.173279
Module 1	0.0650499	0.197832		Module 10	0.60206	-0.52505
Module 1	0.0767063	-0.0211719		Module 10	0	-0.17072
Module 1	0.198449	0.0103519		Module 10	0.954243	0.0252973
Module 1	0.0928905	-0.000548692		Module 10	0	0.125574
Module 1	0.141756	0.0627557		Module 10	0	0.137214
Module 1	0.136337	0.0725937		Module 10	0.90309	0.221368
Module 1	0.122128	-0.00545743		Module 10	0	0.161827
Module 1	0.0813785	0.0401085		Module 10	0	0.420031
Module 1	0.323708	0.146261		Module 10	0	-0.175623
Module 1	0.102115	0.312949		Module 10	0	-0.0999305
Module 1	0.120394	0.198474		Module 10	0.30103	0.367234
Module 1	0.285102	0.105198		Module 10	0	0.0748283
Module 1	0.153196	0.0781245		Module 10	0	-0.140411
Module 1	0.103776	0.0165298		Module 10	0.477121	-0.158807
Module 1	0.0663263	0.128299		Module 10	1.39794	-0.346557
Module 1	0.134579	0.109615		Module 10	0	-0.00495828
Module 1	0.102524	0.120904		Module 10	0	-0.179542
Module 1	0.0855691	-0.0350719		Module 10	0.477121	0.121512
Module 1	0.0968643	-0.088792		Module 10	0	-0.0899458
Module 1	0.227494	0.0835069		Module 10	0	0.109622
Module 1	0.152714	0.0992564		Module 10	0	0.0515771
Module 1	0.0678917	0.0495498		Module 10	0.60206	-0.00572859
Module 1	1	-0.0261438		Module 10	0	-0.0243223
Module 1	0.126439	0.217516		Module 10	0	-0.127429
Module 1	0.0679399	0.0423731		Module 10	0	0.0903212
Module 1	0.0787775	-0.0503641		Module 10	0	-0.127446
Module 1	0.659891	-0.0947201		Module 10	0	0.208062
Module 1	0.0945523	-0.158239		Module 10	0.477121	0.429118
Module 1	0.0673137	0.0333244		Module 10	1.04139	0.192389
Module 1	0.0357883	0.137554		Module 10	0	-0.00557641
Module 1	0.0361977	-0.209493		Module 10	0	-0.0365998
Module 1	0.208275	0.0235511		Module 10	0	0.0441403
Module 1	0.0337893	-0.162105		Module 10	0	0.125327
Module 1	0.0594143	0.0450716		Module 10	0	0.249079
Module 1	0.0470594	-0.0187272		Module 10	0	0.159425
Module 1	0.142021	0.162854		Module 10	0.30103	-0.222642
Module 1	0.0548866	0.0678576		Module 10	0.477121	0.132312
Module 1	0.0421463	-0.0410191		Module 10	0.30103	0.0703355
Module 1	0.241968	0.166561		Module 10	0.30103	0.0530274
Module 1	0.103849	0.193427		Module 10	0	0.113091
Module 1	0.2661	0.0380149		Module 10	0	0.016944
Module 1	0.119069	-0.119021		Module 10	0	0.0532047
Module 1	0.157362	-0.112475		Module 10	0	-0.102141
Module 1	0.0997784	-0.0716871		Module 10	0	-0.116991
Module 1	0.0915659	-0.139345		Module 10	0.954243	0.37575
Module 1	0.15269	-0.154844		Module 10	0.30103	-0.0731038
Module 1	0.535186	0.128238		Module 10	0	-0.0493852
Module 1	0.215332	0.190895		Module 10	0	0.027177
Module 1	0.141564	0.143309		Module 10	0	-0.0517674
Module 1	0.372766	0.119482		Module 10	0	-0.26328
Module 1	0.1406	-0.0966244		Module 10	0	-0.0373403
Module 1	0.332667	0.158863		Module 10	0.30103	-0.128545
Module 1	0.380304	-0.198443		Module 10	0	-0.228513
Module 1	0.28751	-0.0587489		Module 10	0	-0.011575
Module 1	0.0808246	-0.190092		Module 10	0	0.0986994
Module 1	0.108087	0.091522		Module 10	0	0.000568575
Module 1	0.0698666	0.0131019		Module 10	0	-0.106142
Module 1	0.0529117	-0.0410334		Module 10	0	0.325676
Module 1	0.0476615	0.261969		Module 10	0	0.272087
Module 1	0.193151	-0.0985734		Module 10	0.477121	-0.0881018
Module 1	0.31116	0.278913		Module 10	0	0.0677966
Module 1	0.609532	0.0784216		Module 10	0	0.186095
Module 1	0.0946968	0.0859694		Module 10	1.53148	0.430498
Module 1	0.0676027	0.135107		Module 10	0	0.0486859
Module 1	0.0471316	-0.124577		Module 10	0	0.157668
Module 1	0.720148	-0.0197601		Module 10	0	0.0363747
Module 1	0.215043	-0.0102471		Module 10	0	0.0824523
Module 1	0.0948172	0.0136987		Module 10	0	-0.088756
Module 1	0.247411	0.0663983		Module 10	0	0.116403
Module 1	0.157772	0.0726743		Module 10	0	0.0988088
Module 1	0.071143	0.0632379		Module 10	0	0.0344564
Module 1	0.234069	-0.258457		Module 10	0	-0.097291
Module 1	0.228072	0.090996		Module 10	0	0.0574329
Module 1	0.116781	0.124285		Module 10	0	0.190307
Module 1	0.680964	-0.0787239		Module 10	0	-0.0282943
Module 1	0.234261	-0.0271906		Module 10	0.778151	-0.0960476
Module 1	0.154087	0.116866		Module 10	0	0.337522
Module 1	0.168441	-0.011508		Module 10	0.477121	0.0389249
Module 1	0.153605	0.120647		Module 10	0	-0.0603786
Module 1	0.32944	-0.0634602		Module 10	0	0.0738734
Module 1	0.406411	-0.0836852		Module 10	0.477121	-0.0269599
Module 1	0.114951	-0.31271		Module 10	0	-0.0218694
Module 1	0.0611483	0.319923		Module 10	1.07918	0.15372
Module 1	0.343697	0.0790649		Module 10	0.60206	0.129308
Module 1	0.19079	0.101508		Module 10	0	0.111913
Module 1	0.656351	0.135644		Module 10	0	0.0422908
Module 1	0.157314	-0.0167508		Module 10	1.07918	0.0978813
Module 1	0.136747	-0.186887		Module 10	0	-0.0534259
Module 1	0.0735755	0.103889		Module 10	0	-0.133523
Module 1	0.122321	-0.0418976		Module 10	0	-0.0290653
Module 1	0.363566	0.108052		Module 10	0	-0.212319
Module 1	0.203844	0.27442		Module 10	0	0.204538
Module 1	0.090145	0.201501		Module 10	0	-0.0462516
Module 1	0.428207	0.149953		Module 10	0	0.0941566
Module 1	0.572058	-0.130784		Module 10	0	0.0286158
Module 1	0.199629	-0.000939862		Module 10	0	0.215374
Module 1	0.0680121	-0.0341705		Module 10	0	-0.0603114
Module 1	0.343553	0.042446		Module 10	0	0.0288357
Module 1	0.111483	0.163616		Module 10	0	0.254179
Module 1	0.753721	0.345805		Module 10	0	-0.19094
Module 1	0.330331	0.0635625		Module 10	0	-0.189011
Module 1	0.352247	0.115747		Module 10	0	-0.209212
Module 1	0.0791629	-0.00627665		Module 10	0.30103	0.162923
Module 1	0.119768	-0.0143637		Module 10	0	0.493071
Module 1	0.369346	0.143325		Module 10	0	-0.0897048
Module 1	0.045807	-0.145465		Module 10	0	-0.108246
Module 1	0.0361977	-0.275003		Module 10	0.30103	-0.0731756
Module 1	0.298372	0.178166		Module 10	0	-0.0919794
Module 1	0.213236	0.124448		Module 10	0.30103	0.0529081
Module 1	0.313207	-0.051057		Module 10	0	-0.344148
Module 1	0.459251	0.142361		Module 10	0	0.138116
Module 1	0.168128	-0.0874234		Module 10	0	-0.266849
Module 1	0.188984	-0.112491		Module 10	0	-0.0933244
Module 1	0.0963345	-0.183738		Module 10	0	0.0688691
Module 1	0.11064	0.18656		Module 10	0	0.221669
Module 1	0.11235	-0.00539442		Module 10	0	-0.0386636
Module 1	0.149343	-0.105501		Module 10	0	-0.110283
Module 1	0.172993	0.0302276		Module 10	0.30103	-0.104715
Module 1	0.126921	0.149764		Module 10	0	-0.0268326
Module 1	0.284909	-0.0291539		Module 10	0	0.229628
Module 1	0.166707	0.117855		Module 10	0	0.0214775
Module 1	0.160614	-0.06963		Module 10	0	0.234539
Module 1	0.154087	0.182558		Module 10	0	-0.0521133
Module 1	0.0583064	0.0165179		Module 10	0	-0.155353
Module 1	0.405038	0.176251		Module 10	0.30103	-0.168828
Module 1	0.296204	-0.00393993		Module 10	0	0.140689
Module 1	0.0819084	-0.148395		Module 10	0	0.0129038
Module 1	0.116348	-0.0282414		Module 10	0	-0.0628201
Module 1	0.0990078	-0.0454308		Module 10	0.477121	0.171205
Module 1	0.601151	0.00799005		Module 10	0	-0.15754
Module 1	0.157531	0.0937503		Module 10	0	-0.147632
Module 1	0.37491	-0.0600032		Module 10	0	-0.0810327
Module 1	0.667887	0.0299174		Module 10	0	-0.361439
Module 1	0.279683	-0.174592		Module 10	0	0.04069
Module 1	0.179832	0.119531		Module 10	0	0.322255
Module 1	0.133014	-0.0495999		Module 10	0	0.0188849
Module 1	0.127113	0.182568		Module 10	0	-0.122634
Module 1	0.0926497	0.0308753		Module 10	0	-0.211239
Module 1	0.0817157	0.0365161		Module 10	0	0.012784
Module 1	0.122248	0.141221		Module 10	0	-0.245727
Module 1	0.130654	-0.129351		Module 10	0	-0.132879
Module 1	0.214705	0.0184614		Module 10	1.36173	-0.155024
Module 1	0.0766582	-0.139221		Module 10	0	0.279337
Module 1	0.137999	-0.0159702		Module 10	0	-0.0520528
Module 1	0.126054	-0.114413		Module 10	0	0.0672535
Module 1	0.171283	-0.0361905		Module 10	0	-0.127764
Module 1	0.063942	-0.021502		Module 10	1.25527	-0.065255
Module 1	0.0774047	0.195836		Module 10	0	0.0948576
Module 1	0.113265	0.167628		Module 10	0	-0.0712064
Module 1	0.0907952	0.00256226		Module 10	0	0.0675606
Module 1	0.0843408	-0.07842		Module 10	0	-0.0323292
Module 1	0.325201	-0.291943		Module 10	0	-0.1864
Module 1	0.115192	-0.04746		Module 10	0	-0.0221383
Module 1	0.0411107	0.174634		Module 10	0	0.136512
Module 1	0.109701	-0.00102436		Module 10	0	-0.0124122
Module 1	0.0717451	-0.101076		Module 10	0	-0.151276
Module 1	0.106522	0.0013543		Module 10	0	0.00478082
Module 1	0.140986	-0.0590932		Module 10	0.60206	0.114058
Module 1	0.0897356	0.16585		Module 10	0	-0.0548805
Module 1	0.0739367	0.0472759		Module 10	0.30103	-0.203879
Module 1	0.224796	-0.106474		Module 10	0	-0.052619
Module 1	0.202808	0.0564449		Module 10	0.30103	0.0192312
Module 1	0.0977554	0.0877133		Module 10	0	-0.158557
Module 1	0.170247	-0.154955		Module 3	0	-0.0715489
Module 1	0.114108	-0.20161		Module 3	0	-0.224487
Module 1	0.126608	0.21265		Module 3	0.30103	-0.139087
Module 1	0.0639661	-0.340641		Module 3	0	-0.304394
Module 1	0.0629546	-0.124713		Module 3	0	0.125832
Module 1	0.215958	0.189176		Module 3	0	-0.0418297
Module 1	0.0578007	-0.30072		Module 3	0	-0.0108885
Module 1	0.580776	0.0299302		Module 3	0	-0.282112
Module 1	0.409638	-0.0264738		Module 3	0.778151	0.151038
Module 1	0.227205	0.262255		Module 3	0	-0.248573
Module 1	0.152762	0.0482392		Module 3	0	-0.0798558
Module 1	0.777395	0.135467		Module 3	0.30103	0.110881
Module 1	0.0529599	-0.0436249		Module 3	0	-0.0221257
Module 1	0.124994	-0.0624273		Module 3	0.477121	-0.160641
Module 1	0.0622802	0.198769		Module 3	0	0.0617654
Module 1	0.0759116	-0.100703		Module 3	0	-0.123134
Module 1	0.0515871	0.227207		Module 3	0	0.131585
Module 1	0.0492751	0.124708		Module 3	0	-0.222982
Module 1	0.0448919	0.0226655		Module 3	0	0.107257
Module 1	0.0707818	0.181132		Module 3	0.30103	-0.0100061
Module 1	0.0381485	0.000969249		Module 3	0.69897	0.0720383
Module 1	0.261861	0.142429		Module 3	0	0.216939
Module 1	0.0520447	0.0864921		Module 3	0	-0.0281148
Module 1	0.032248	0.148966		Module 3	0	0.128865
Module 1	0.105823	-0.0250863		Module 3	0	0.264847
Module 1	0.122345	0.098716		Module 3	0	-0.216679
Module 1	0.217836	0.0033384		Module 3	0	0.132823
Module 1	0.152233	0.322041		Module 3	0.30103	-0.171319
Module 1	0.168055	0.22622		Module 3	0	-0.000909305
Module 1	0.272916	0.182528		Module 3	0.30103	-0.0156312
Module 1	0.194475	0.0262978		Module 3	0	-0.0929939
Module 1	0.115385	0.029759		Module 3	0	-0.0169505
Module 1	0.309065	0.363015		Module 3	0	-0.0514208
Module 1	0.109797	0.137705		Module 3	0	-0.0143929
Module 1	0.247242	-0.00400243		Module 3	0	0.056346
Module 1	0.187611	0.16883		Module 3	0	-0.0105635
Module 1	0.371803	0.250131		Module 3	0	0.10865
Module 1	0.0966957	0.175415		Module 3	0	0.194765
Module 1	0.0751168	0.221706		Module 3	0	0.0605387
Module 1	0.10209	0.0161821		Module 3	0	-0.0829964
Module 1	0.0670247	0.0890792		Module 3	0	0.157139
Module 1	0.303815	0.0918012		Module 3	0.30103	0.15846
Module 1	0.0827995	0.146703		Module 3	0	-0.0159559
Module 1	0.0778383	0.0753298		Module 3	0.954243	0.275307
Module 1	0.05414	0.127565		Module 3	0	-0.246438
Module 1	0.290497	-0.207642		Module 3	1.25527	-0.182989
Module 1	0.096479	0.0608569		Module 3	0	-0.00912272
Module 1	0.755383	0.0352545		Module 3	0	-0.0934652
Module 1	0.125548	0.0720103		Module 3	0	0.211603
Module 1	0.125018	0.102674		Module 3	0	-0.0630085
Module 1	0.0752131	-0.00481824		Module 3	0	-0.0209006
Module 2	0.0466259	-0.184536		Module 3	0.90309	-0.049837
Module 2	0.452122	0.858564		Module 3	0.30103	-0.0375818
Module 2	0.081499	-0.387445		Module 3	0	-0.047416
Module 2	0.100621	0.135476		Module 3	0.477121	0.160688
Module 2	0.0815471	-0.537162		Module 3	0	0.707305
Module 2	0.492101	0.548533		Module 3	0	-0.0883512
Module 2	0.0344155	-0.124853		Module 3	0	0.15247
Module 2	0.175305	0.0747705		Module 3	0.60206	0.0294337
Module 2	0.181952	-0.117981		Module 3	0	-0.076516
Module 2	0.486947	0.134751		Module 3	0	-0.0195677
Module 2	0.540436	-0.271921		Module 3	0	0.105836
Module 2	0.550238	-0.288317		Module 3	0	0.0184827
Module 2	0.161216	0.316564		Module 3	0	0.0108295
Module 2	0.165527	0.0167034		Module 3	0	-0.135586
Module 2	0.269183	-0.450568		Module 3	0	0.167401
Module 2	0.0776215	-0.105092		Module 3	0	0.164668
Module 2	0.186118	-0.121553		Module 3	0.30103	-0.115647
Module 2	0.173209	0.378225		Module 3	0	-0.181402
Module 2	0.0792351	-0.366733		Module 3	0	-0.137331
Module 2	0.215813	-0.39713		Module 3	0	-0.0102769
Module 2	0.348827	0.310231		Module 3	0	-0.110064
Module 2	0.174799	-0.208434		Module 3	0.30103	0.080182
Module 2	0.338664	-0.0136067		Module 3	0	-0.0539887
Module 2	0.0922162	0.041722		Module 3	0	0.221039
Module 2	0.303959	-0.0158468		Module 3	0	0.104014
Module 2	0.223111	-0.412118		Module 3	0	-0.191184
Module 2	0.106642	0.577276		Module 3	0	-0.141496
Module 2	0.531718	0.696752		Module 3	0	-0.0820099
Module 2	0.0782236	-0.246664		Module 3	0	-0.00297872
Module 2	0.258851	0.715956		Module 3	0	-0.0361415
Module 2	0.116252	-0.14122		Module 3	0	0.0367219
Module 2	0.720172	0.0443313		Module 3	0	0.000541529
Module 2	0.463152	-0.133626		Module 3	0	-0.0808055
Module 2	0.104475	0.214171		Module 3	0	0.00867089
Module 2	0.141756	-0.250064		Module 3	0.30103	-0.00289641
Module 2	0.19922	-0.0914721		Module 3	0	-0.170149
Module 2	0.0943837	-0.381858		Module 3	0	-0.0537003
Module 2	0.0750927	-0.39635		Module 3	0	-0.0910728
Module 2	0.18253	0.306377		Module 3	0	-0.003139
Module 2	0.430904	0.0565527		Module 3	0	-0.0055505
Module 2	0.176124	-0.571779		Module 3	0.30103	0.143242
Module 2	0.122224	-0.0277493		Module 3	0	-0.0461358
Module 2	0.217138	0.0731439		Module 3	0	-0.068495
Module 2	0.0539955	-0.101372		Module 3	0	0.0975448
Module 2	0.138264	0.319248		Module 3	0	0.298512
Module 2	0.832065	0.401938		Module 3	0	-0.048857
Module 2	0.0890131	-0.252518		Module 3	0	-0.0453584
Module 2	0.573094	-0.467944		Module 3	0	0.139668
Module 2	0.0499735	-0.457829		Module 3	0	0.146966
Module 2	0.101874	-0.402836		Module 3	0	-0.118356
Module 2	0.146139	0.0664058		Module 3	0	0.172752
Module 2	0.0483117	-0.0112497		Module 3	0	-0.0479382
Module 2	0.304272	0.959731		Module 3	0	0.0447117
Module 2	0.0846539	-0.0025377		Module 3	0	-0.09074
Module 2	0.116589	-0.492295		Module 3	0	-0.0629897
Module 2	0.178243	-0.211161		Module 3	0	0.00352057
Module 2	0.412552	0.165231		Module 3	0	-0.0916281
Module 2	0.0243245	0.0462279		Module 3	0.30103	-0.0386206
Module 2	0.104547	-0.451098		Module 3	0	0.0187872
Module 2	0.0459756	0.188016		Module 3	0	0.160273
Module 2	0.0922403	0.0448971		Module 3	0.30103	-0.093297
Module 2	0.0730938	-0.11662		Module 3	0	0.446602
Module 2	0.511608	-0.381226		Module 3	0	0.216555
Module 2	0.252444	-0.160044		Module 3	0.69897	0.0653559
Module 2	0.382472	-0.42923		Module 3	0	0.0451674
Module 2	0.0813063	0.115773		Module 3	0.90309	0.174432
Module 2	0.359617	-0.166595		Module 3	0	-0.043411
Module 2	0.521844	0.0248108		Module 3	0	-0.095915
Module 2	0.253914	0.149057		Module 3	0	-0.271412
Module 2	0.141034	0.056363		Module 3	0	-0.0582984
Module 2	0.249554	0.243555		Module 3	0.30103	0.164695
Module 2	0.130003	0.306647		Module 3	0	0.0996122
Module 2	0.236019	0.454523		Module 3	0	0.00430263
Module 2	0.548697	0.350757		Module 3	0.30103	0.158102
Module 2	0.0949135	0.322731		Module 3	0.477121	-0.174885
Module 2	0.123308	-0.201805		Module 3	0	0.0525412
Module 2	0.066543	-0.288685		Module 3	0.477121	0.0477001
Module 2	0.0989837	-0.0601233		Module 3	0	-0.0270883
Module 2	0.258393	-0.228389		Module 3	0	-0.0308439
Module 2	0.365156	-0.101569		Module 3	0	-0.0667936
Module 2	0.20093	0.324636		Module 3	0	0.165593
Module 2	0.171933	-0.19024		Module 3	0	0.0667987
Module 2	0.279274	-0.495523		Module 3	0	0.000461197
Module 2	0.0895429	-0.140125		Module 3	0.60206	0.0135433
Module 2	0.0847262	-0.0999741		Module 3	2.57749	0.0148461
Module 2	0.0628582	0.492141		Module 3	0	6.84294e-05
Module 2	0.249988	0.0548186		Module 3	0	-0.166806
Module 2	0.0626897	0.186552		Module 3	0	0.0145516
Module 2	0.265329	0.722148		Module 3	0	-0.0213058
Module 2	0.11931	-0.580675		Module 3	0	-0.238135
Module 2	0.121406	-0.0774961		Module 3	0	0.115274
Module 2	0.18041	0.332623		Module 3	0	0.0541426
Module 2	0.0253119	-0.364175		Module 3	0	-0.0385188
Module 2	0.0474447	0.301899		Module 3	0	0.0741827
Module 2	0.112543	-0.310816		Module 3	0	0.149662
Module 2	0.365276	0.0213045		Module 3	1.61278	-0.0134746
Module 2	0.111531	-0.175012		Module 3	0	-0.081002
Module 2	0.582655	0.110906		Module 3	2.62634	0.160115
Module 2	0.192934	-0.551199		Module 3	0	0.22923
Module 2	0.278527	-0.382962		Module 3	0	0.0204186
Module 2	0.0820047	0.0468322		Module 3	0	0.206859
Module 2	0.133038	0.273308		Module 3	0	-0.0282697
Module 2	0.229806	-0.491078		Module 3	0	-0.00935899
Module 2	0.350995	-0.356811		Module 3	0	0.25622
Module 2	0.226097	-0.206807		Module 3	0	0.115073
Module 2	0.0938779	0.317548		Module 3	0	-0.0537725
Module 2	0.140407	-0.00348184		Module 3	0	-0.243856
Module 2	0.0515871	0.176772		Module 3	0.69897	0.37375
Module 2	0.180483	0.15275		Module 3	0	-0.175112
Module 2	0.148524	-0.0255254		Module 3	0	0.143019
Module 2	0.1971	0.454901		Module 3	0	-0.14901
Module 2	0.165382	-0.362376		Module 3	0	0.0964058
Module 2	0.112398	0.373286		Module 3	0.30103	-0.00897126
Module 2	0.255407	-0.0430677		Module 3	0	-0.117705
Module 2	0.136939	0.0432661		Module 3	0.30103	-0.103626
Module 2	0.21892	0.127852		Module 3	0	0.0358569
Module 2	0.440489	0.129742		Module 3	0	0.0383976
Module 2	0.147271	-0.511031		Module 3	0	-0.0465249
Module 2	0.158807	0.659353		Module 3	0	-0.0562577
Module 2	0.207047	0.405811		Module 3	0	0.259222
Module 2	0.394442	-0.0305323		Module 3	0	0.346147
Module 2	0.164539	0.0570093		Module 3	0	-0.0973458
Module 2	0.207023	-0.449097		Module 3	0	-0.0765363
Module 2	0.0619912	-0.181999		Module 3	0	-0.130958
Module 2	0.673426	0.103192		Module 3	0	-0.265481
Module 2	0.313424	-0.655062		Module 3	0	-0.0517809
Module 2	0.0936853	-0.249401		Module 3	0	-0.0909
Module 2	0.310655	0.00923041		Module 3	0.477121	-0.157943
Module 2	0.0460238	-0.0607048		Module 3	0.30103	-0.042081
Module 2	0.0820288	0.301176		Module 3	0	-0.110767
Module 2	0.223544	0.26171		Module 3	0	-0.118891
Module 2	0.388686	-0.319418		Module 3	0	-0.0606754
Module 2	0.206926	-0.00705603		Module 3	0	-0.098174
Module 2	0.678267	-0.261945		Module 3	0	-0.0272672
Module 2	0.207721	0.269263		Module 3	0	0.0733084
Module 2	0.0439767	0.140017		Module 3	0	-0.0265058
Module 2	0.046072	-0.141831		Module 3	0	0.0849789
Module 2	0.23337	0.0149971		Module 3	0	-0.0656579
Module 2	0.0952507	-0.130382		Module 3	0	0.0490969
Module 2	0.249916	-0.179527		Module 3	0	0.0640197
Module 2	0.28869	0.220292		Module 3	0	0.316937
Module 2	0.33522	0.105802		Module 3	0	-0.320075
Module 2	0.0979962	-0.214374		Module 3	0	0.172035
Module 2	0.123236	0.066717		Module 3	0	-0.0498618
Module 2	0.162203	-0.0183703		Module 3	0	-0.0922231
Module 2	0.175497	-0.178322		Module 3	0	-0.0266623
Module 2	0.103873	-0.213792		Module 3	0	-0.0609855
Module 2	0.145128	-0.365724		Module 3	0	-0.269571
Module 2	0.293627	0.239362		Module 3	0	-0.209285
Module 2	0.0938539	0.111058		Module 3	0	0.0525846
Module 2	0.196498	0.0507399		Module 3	0	-0.0163705
Module 2	0.18831	0.223983		Module 3	0.30103	0.150526
Module 2	0.211864	0.213927		Module 3	0.30103	-0.123646
Module 2	0.41944	-0.0883425		Module 3	0	0.135647
Module 2	0.274722	-0.557446		Module 3	0	0.218525
Module 2	0.206059	-0.340748		Module 3	0.845098	0.00074115
Module 2	0.401113	0.0474975		Module 3	0	0.100599
Module 2	0.104547	-0.553332		Module 3	0	0.0933186
Module 2	0.329151	-0.0745089		Module 3	0	0.0710726
Module 2	0.200641	0.43955		Module 3	0.30103	-0.0467507
Module 2	0.114325	0.483437		Module 3	0.30103	0.0215749
Module 2	0.0816435	0.0859483		Module 3	1.38021	0.143509
Module 2	0.0774288	0.316745		Module 3	0.477121	-0.065801
Module 2	0.159795	-0.0342872		Module 3	0	-0.023593
Module 2	0.0738404	0.617347		Module 3	0.30103	-0.112946
Module 2	0.113338	0.0026336		Module 3	0	0.133629
Module 2	0.0677231	0.0997668		Module 3	0	-0.00694355
Module 2	0.295699	0.79679		Module 3	0	0.128522
Module 2	0.225182	-0.0824989		Module 3	0	0.283324
Module 2	0.142045	-0.0223405		Module 3	0	0.00994433
Module 2	0.0596792	-0.0404506		Module 3	0	-0.111712
Module 2	0.0702037	-0.0565832		Module 3	0	0.268155
Module 2	0.0705409	-0.126629		Module 3	0	0.0255652
Module 2	0.195414	-0.0904047		Module 3	0	-0.115893
Module 2	0.188141	-0.0361681		Module 3	0	-0.119377
Module 2	0.101007	0.164989		Module 3	0	0.123259
Module 2	0.0507442	-0.474287		Module 3	0.477121	-0.0604036
Module 2	0.131256	-0.342403		Module 3	0	0.160456
Module 2	0.0630991	-0.135396		Module 3	0	0.0370153
Module 2	0.0976832	-0.590752		Module 3	0	-0.00196747
Module 2	0.105149	-0.512587		Module 3	0	-0.166299
Module 2	0.139781	0.301779		Module 3	0	0.214121
Module 2	0.0836424	0.0481603		Module 3	2.45939	-0.00230274
Module 2	0.0395453	0.146939		Module 3	0.30103	-0.0763534
Module 2	0.180507	-0.38181		Module 3	0	-0.0474559
Module 2	0.0925293	-0.419975		Module 3	0	0.127727
Module 2	0.448172	-0.302847		Module 3	0	-0.186831
Module 2	0.803092	0.091916		Module 3	0	0.0714412
Module 2	0.221377	-0.303303		Module 3	0	0.0425982
Module 2	0.364217	-0.129441		Module 3	0	-0.112744
Module 2	0.057897	-0.125652		Module 3	1.11394	0.429879
Module 2	0.110303	-0.643115		Module 3	0	0.0459642
Module 2	0.0729252	0.444077		Module 3	0	-0.0293023
Module 2	0.355667	-0.335846		Module 3	0	0.0180474
Module 2	0.0483117	-0.0122798		Module 3	0	0.0131209
Module 2	0.0989596	-0.054432		Module 3	1.59106	0.269186
Module 2	0.0262271	-0.446352		Module 3	0	0.0339394
Module 2	0.0392322	0.135564		Module 3	0	-0.0627667
Module 2	0.218944	-0.132788		Module 3	0	-0.06804
Module 2	0.331318	0.241947		Module 3	0	0.368293
Module 2	0.408362	0.44098		Module 3	0	-0.0278317
Module 2	0.283609	0.0831258		Module 3	0	-0.097473
Module 2	0.126608	0.332569		Module 3	0.30103	0.0163658
Module 2	0.654641	-0.66329		Module 3	0	-0.145573
Module 2	0.0582342	0.376419		Module 3	0	-0.0679765
Module 2	0.0978999	0.311021		Module 3	0	-0.151524
Module 2	0.260826	-0.0125008		Module 3	0	-0.14859
Module 2	0.0282983	-0.649829		Module 3	0	0.0444537
Module 2	0.633544	-0.178259		Module 3	0	-0.0586938
Module 2	0.0782958	-0.363855		Module 3	0	-0.140344
Module 2	0.391335	-0.398514		Module 3	0	0.0568291
Module 2	0.05243	0.0412499		Module 3	0	-0.0278182
Module 2	0.0904581	-0.056586		Module 3	0	-0.0675551
Module 2	0.355667	-0.00154066		Module 3	0	-0.11206
Module 2	0.139781	-0.186313		Module 3	0.477121	0.185828
Module 2	0.128414	0.223745		Module 3	0	-0.136515
Module 2	0.0344877	0.19387		Module 3	0	0.0765627
Module 2	0.201508	-0.0654885		Module 3	0	-0.0999932
Module 2	0.334979	-0.142932		Module 3	0	-0.218156
Module 2	0.0786089	0.139801		Module 3	0	-0.0515587
Module 2	0.0626897	0.434904		Module 3	0	-0.121577
Module 2	0.0732865	-0.361442		Module 3	0	0.0551835
Module 2	0.129209	0.175241		Module 3	0	-0.239681
Module 2	0.154207	0.103411		Module 3	0	-0.097169
Module 2	0.128101	-0.2805		Module 3	0	-0.0247455
Module 2	0.109364	0.479907		Module 3	0	-0.114116
Module 2	0.360893	-0.211186		Module 3	0	0.483583
Module 2	0.268966	0.333985		Module 3	0	0.0364903
Module 2	0.100092	0.171787		Module 3	0	-0.00758474
Module 2	0.203916	0.135176		Module 3	0	-0.0633191
Module 2	0.136819	0.317329		Module 3	0	0.00276273
Module 2	0.120081	0.90168		Module 3	0.954243	-0.023952
Module 2	0.087568	0.255821		Module 3	0	-0.166701
Module 2	0.16702	0.102478		Module 3	0	-0.18241
Module 2	0.543375	0.356343		Module 3	0	-0.112951
Module 2	0.0920717	0.301539		Module 3	0	0.15093
Module 2	0.0983816	0.174084		Module 3	0.477121	-0.00167859
Module 2	0.123958	-0.158715		Module 3	0.30103	0.0988785
Module 2	0.0254805	-0.25989		Module 3	0	-0.0934449
Module 2	0.299648	-0.336577		Module 3	0	0.133508
Module 2	0.0905544	0.57418		Module 3	1.07918	-0.0655711
Module 2	0.11052	-0.0427598		Module 3	0	-0.00871743
Module 2	0.163672	-0.0259986		Module 3	0	0.110059
Module 2	0.320794	0.201406		Module 3	0	-0.112844
Module 2	0.0964308	0.540147		Module 3	0	-0.212766
Module 2	0.25389	-0.198216		Module 3	0	-0.125405
Module 2	0.0915659	-0.00379761		Module 3	0	0.123855
Module 2	0.0320794	0.130457		Module 3	0	0.102576
Module 2	0.639878	0.231627		Module 3	0	0.145104
Module 2	0.170608	-0.101469		Module 3	0	0.208414
Module 2	0.124946	0.0986969		Module 3	0	-0.17491
Module 2	0.0223255	0.244039		Module 3	0	0.0592763
Module 2	0.142744	0.274735		Module 3	0	0.0809292
Module 2	0.447329	0.314619		Module 3	0	-0.0883551
Module 2	0.151438	-0.340818		Module 3	0	-0.033837
Module 2	0.0551033	0.241314		Module 3	0	-0.0332182
Module 2	0.0306344	-0.316747		Module 3	0	0.0236918
Module 2	0.04494	0.310267		Module 3	0	0.0155387
Module 2	0.280381	0.539237		Module 3	0	0.0443262
Module 2	0.0516353	0.501964		Module 3	0	-0.0209686
Module 2	0.123645	-0.0631599		Module 3	0	-0.0392185
Module 2	0.040027	-0.37912		Module 3	0	-0.0036703
Module 2	0.0882665	-0.157427		Module 3	0	0.312205
Module 2	0.505587	0.0505111		Module 3	0	-0.133671
Module 2	0.0302731	-0.169171		Module 3	1.51851	0.266226
Module 2	0.103584	-0.184715		Module 3	0	-0.0214371
Module 2	0.0459997	-0.592281		Module 3	0	0.195346
Module 2	0.0726844	-0.0362344		Module 3	0	-0.161623
Module 2	0.0836665	-0.0217691		Module 3	0	-0.0535402
Module 2	0.444102	-0.470625		Module 3	0	0.0833468
Module 2	0.021892	-0.392655		Module 3	1.49136	-0.1163
Module 2	0.147271	-0.720466		Module 3	0	0.0441022
Module 2	0.376692	-0.11688		Module 3	0	0.36895
Module 2	0.0522133	0.256638		Module 3	0	0.0499873
Module 2	0.0827272	-0.279286		Module 3	0	-0.212137
Module 2	0.145224	-0.163984		Module 3	0	-0.0387639
Module 2	0.0151245	-0.279643		Module 3	0	0.184634
Module 2	0.754227	-0.00925422		Module 3	0	0.486454
Module 2	0.0652425	-0.0677763		Module 3	0	0.0786956
Module 2	0.824503	0.166931		Module 3	0	-0.17676
Module 2	0.0990318	0.0674896		Module 3	0	0.0701036
Module 2	0.25165	-0.581392		Module 3	0	-0.0620054
Module 2	0.420644	0.532901		Module 3	0.30103	-0.142405
Module 2	0	0.109931		Module 3	0	0.222553
Module 2	0.242739	0.57165		Module 3	0	0.0290647
Module 2	0.0678676	-0.327998		Module 3	0.477121	0.0950405
Module 2	0.0542845	-0.193449		Module 3	0	0.00286684
Module 2	0.346563	0.194655		Module 3	0	0.0959823
Module 2	0.141275	0.187607		Module 3	0	-0.0787583
Module 2	0.0506478	-0.241988		Module 3	0	-0.136201
Module 2	0.307548	0.944369		Module 3	0	0.191698
Module 2	0.0609075	0.0186374		Module 3	0.477121	0.333141
Module 2	0.0666394	0.14017		Module 3	0	-0.00883713
Module 2	0.450388	0.26588		Module 3	0	0.0184981
Module 2	0.102933	0.0989228		Module 3	0	-0.0742097
Module 2	0.300828	-0.374087		Module 3	0	0.0900169
Module 2	0.0808487	-0.107262		Module 3	0	-0.127213
Module 2	0.0465536	0.0654799		Module 3	0	-0.0470743
Module 2	0.237031	-0.0496723		Module 3	0	-0.141033
Module 2	0.101392	-0.450604		Module 3	0.30103	0.321879
Module 2	0.761259	-0.136478		Module 3	0	0.0432824
Module 2	0.154304	-0.115174		Module 3	0	-0.0845557
Module 2	0.0472521	-0.0306992		Module 3	0	0.114229
Module 2	0.604595	-0.00439374		Module 3	0	0.00656996
Module 2	0.626319	-0.125315		Module 3	0	-0.00209917
Module 2	0.636386	-0.0762312		Module 3	0.30103	-0.0287627
Module 2	0.111941	0.357221		Module 3	0	-0.00669681
Module 2	0.265185	-0.247755		Module 3	0	-0.0495652
Module 2	0.0800058	-0.20339		Module 3	1.11394	-0.145582
Module 2	0.07201	-0.0224212		Module 3	0	-0.0433647
Module 2	0.088146	-0.122242		Module 3	0	0.127761
Module 2	0.131232	0.22055		Module 3	0	-0.160429
Module 2	0.301238	0.32639		Module 3	0	0.0278576
Module 2	0.0553201	-0.0343595		Module 3	0	0.298105
Module 2	0.119768	0.128267		Module 3	0	0.256707
Module 2	0.0377149	-0.192951		Module 3	0	-0.202877
Module 2	0.0754781	0.520922		Module 3	0	0.0860136
Module 2	0.240379	0.00639758		Module 3	0	0.148281
Module 2	0.0964549	-0.0465285		Module 3	0	0.122517
Module 2	0.116444	-0.359314		Module 3	0	0.101381
Module 2	0.0351139	0.0956814		Module 3	0	-0.0928042
Module 2	0.21432	0.292265		Module 3	0.477121	0.0402607
Module 2	0.153846	-0.282032		Module 3	0	-0.0130024
Module 2	0.155123	0.183669		Module 3	0	0.111724
Module 2	0.800684	0.00222567		Module 3	0.30103	0.0970176
Module 2	0.0450604	0.247355		Module 3	0	0.084582
Module 2	0.0643273	-0.0303947		Module 3	1.50515	0.406804
Module 2	0.235177	0.775142		Module 3	0	0.265957
Module 2	0.0868214	-0.47307		Module 3	1.69897	0.0748517
[truncated: 14,701 more rows]
