# Supplementary material for: Identification of distinct and shared biomarker panels in different manifestations of cerebral small-vessel disease through proteomic profiling
Source: Nat Aging. 2026 Feb 24;6(3):703–21. doi: 10.1038/s43587-026-01081-7 (PMC13004690; doi:10.1038/s43587-026-01081-7)
Supplement: Supplementary file 15 — Statistical Source data. [file 43587_2026_1081_MOESM15_ESM.xlsx]

## Sheet: Fig_5b_mediation_mpacc
Protein	Biomarker	Percent_Mediated	Percent_Mediated_p	Percent_Mediated_p_adjusted	Category
ACE__Inflammation_II_o2csf__NPX	ACE	12.3268	0	0	Downregulated
ADA__Inflammation_o2csf__NPX	ADA	7.79438	0	0	Downregulated
ADAM23__Inflammation_o2csf__NPX	ADAM23	12.3353	0	0	Downregulated
ADAMTSL2__Cardiometabolic_II_o2csf__NPX	ADAMTSL2	4.41514	0.018	0.0416842	Downregulated
AGRN__Inflammation_o2csf__NPX	AGRN	5.01462	0.016	0.0393846	Downregulated
ALCAM__Cardiometabolic_o2csf__NPX	ALCAM	6.33032	0.02	0.044557	Downregulated
AMIGO2__Oncology_o2csf__NPX	AMIGO2	6.41503	0.006	0.0186903	Downregulated
B4GAT1__Neurology_o2csf__NPX	B4GAT1	13.7907	0	0	Downregulated
BSG__Inflammation_o2csf__NPX	BSG	12.5851	0	0	Downregulated
CA11__Oncology_o2csf__NPX	CA11	13.4243	0	0	Downregulated
CA14__Oncology_o2csf__NPX	CA14	7.83211	0	0	Downregulated
CA4__Cardiometabolic_o2csf__NPX	CA4	6.90712	0.008	0.0238644	Downregulated
CALY__Cardiometabolic_II_o2csf__NPX	CALY	8.44688	0.004	0.0136699	Downregulated
CANT1__Cardiometabolic_o2csf__NPX	CANT1	18.3581	0	0	Downregulated
CBLN4__Oncology_o2csf__NPX	CBLN4	30.575	0	0	Downregulated
CCL3__Inflammation_o2csf__NPX	CCL3	8.3489	0	0	Upregulated
CD200__Inflammation_o2csf__NPX	CD200	25.4559	0	0	Downregulated
CD274__Neurology_o2csf__NPX	CD274	6.29004	0.016	0.0393846	Downregulated
CD46__Cardiometabolic_o2csf__NPX	CD46	6.97276	0.02	0.044557	Downregulated
CD99L2__Neurology_o2csf__NPX	CD99L2	8.16205	0.002	0.00748936	Downregulated
CDH6__Cardiometabolic_o2csf__NPX	CDH6	9.16283	0.004	0.0136699	Downregulated
CDON__Inflammation_o2csf__NPX	CDON	7.92361	0.01	0.0275	Downregulated
CELSR2__Inflammation_II_o2csf__NPX	CELSR2	7.39103	0	0	Downregulated
CFD__Inflammation_II_o2csf__NPX	CFD	6.40013	0.006	0.04635	Upregulated
CGREF1__Cardiometabolic_o2csf__NPX	CGREF1	6.88494	0.006	0.0186903	Downregulated
CHL1__Cardiometabolic_o2csf__NPX	CHL1	13.6789	0	0	Downregulated
CIAPIN1__Oncology_o2csf__NPX	CIAPIN1	15.6068	0	0	Upregulated
CLSTN2__Inflammation_o2csf__NPX	CLSTN2	7.96136	0.002	0.00748936	Downregulated
CLSTN3__Neurology_II_o2csf__NPX	CLSTN3	8.70386	0	0	Downregulated
CNPY4__Oncology_o2csf__NPX	CNPY4	4.33767	0.018	0.0416842	Downregulated
CNTN3__Neurology_o2csf__NPX	CNTN3	13.1416	0	0	Downregulated
CNTN4__Neurology_o2csf__NPX	CNTN4	9.5512	0	0	Downregulated
CNTN5__Neurology_o2csf__NPX	CNTN5	15.9343	0	0	Downregulated
CNTNAP2__Inflammation_o2csf__NPX	CNTNAP2	9.26623	0.012	0.0310588	Downregulated
CRELD1__Inflammation_II_o2csf__NPX	CRELD1	6.88287	0.008	0.0238644	Downregulated
CRH__Oncology_o2csf__NPX	CRH	10.242	0.002	0.00748936	Downregulated
CRKL__Inflammation_o2csf__NPX	CRKL	22.7482	0	0	Upregulated
CRTAC1__Cardiometabolic_o2csf__NPX	CRTAC1	7.85623	0	0	Downregulated
CSPG5__Neurology_II_o2csf__NPX	CSPG5	7.88522	0.02	0.044557	Downregulated
CSTB__Cardiometabolic_o2csf__NPX	CSTB	35.0506	0	0	Upregulated
CXADR__Inflammation_o2csf__NPX	CXADR	9.54264	0	0	Downregulated
DBNL__Inflammation_o2csf__NPX	DBNL	6.38645	0.006	0.04635	Upregulated
DCBLD2__Oncology_o2csf__NPX	DCBLD2	9.98678	0	0	Downregulated
DCC__Neurology_II_o2csf__NPX	DCC	18.3835	0	0	Downregulated
DDT__Cardiometabolic_II_o2csf__NPX	DDT	14.6008	0	0	Upregulated
DLL1__Oncology_o2csf__NPX	DLL1	6.67036	0.002	0.00748936	Downregulated
ECM1__Inflammation_II_o2csf__NPX	ECM1	6.08933	0.006	0.0186903	Downregulated
ENTPD6__Cardiometabolic_o2csf__NPX	ENTPD6	4.46017	0.018	0.0416842	Downregulated
EPHA10__Neurology_o2csf__NPX	EPHA10	16.9659	0	0	Downregulated
EPHA4__Inflammation_II_o2csf__NPX	EPHA4	6.32704	0	0	Downregulated
EPHB6__Neurology_o2csf__NPX	EPHB6	12.6534	0	0	Downregulated
ESAM__Cardiometabolic_o2csf__NPX	ESAM	7.681	0.006	0.0186903	Downregulated
FABP3__Cardiometabolic_II_o2csf__NPX	FABP3	26.9691	0	0	Upregulated
FAM171B__Oncology_II_o2csf__NPX	FAM171B	5.40933	0.014	0.0349504	Downregulated
FCGR3B__Cardiometabolic_o2csf__NPX	FCGR3B	6.64081	0.002	0.0213103	Upregulated
FGFR2__Oncology_o2csf__NPX	FGFR2	6.91214	0.006	0.0186903	Downregulated
FKBP5__Neurology_o2csf__NPX	FKBP5	6.71012	0	0	Upregulated
GAD1__Oncology_II_o2csf__NPX	GAD1	13.5185	0	0	Downregulated
GALNT2__Oncology_o2csf__NPX	GALNT2	5.59596	0.004	0.0136699	Downregulated
GFAP__Oncology_o2csf__NPX	GFAP	9.38545	0	0	Upregulated
GFRA2__Oncology_o2csf__NPX	GFRA2	15.785	0	0	Downregulated
GH1__Cardiometabolic_o2csf__NPX	GH1	8.16391	0	0	Upregulated
GLA__Inflammation_II_o2csf__NPX	GLA	4.16181	0.012	0.0310588	Downregulated
GLOD4__Inflammation_o2csf__NPX	GLOD4	15.6031	0	0	Upregulated
GPC1__Oncology_o2csf__NPX	GPC1	11.6478	0	0	Downregulated
HEG1__Inflammation_II_o2csf__NPX	HEG1	6.35479	0	0	Downregulated
HEPH__Cardiometabolic_II_o2csf__NPX	HEPH	10.3252	0	0	Downregulated
HS6ST2__Inflammation_II_o2csf__NPX	HS6ST2	5.64373	0	0	Downregulated
HSPA1A__Inflammation_o2csf__NPX	HSPA1A	9.45763	0	0	Upregulated
HYOU1__Cardiometabolic_o2csf__NPX	HYOU1	5.80229	0.018	0.0416842	Downregulated
ICAM5__Cardiometabolic_o2csf__NPX	ICAM5	13.0467	0	0	Downregulated
ICOSLG__Oncology_o2csf__NPX	ICOSLG	7.60193	0.004	0.0136699	Downregulated
IFNGR1__Inflammation_o2csf__NPX	IFNGR1	4.59316	0.012	0.0310588	Downregulated
IFNLR1__Inflammation_o2csf__NPX	IFNLR1	11.635	0	0	Downregulated
IGSF3__Oncology_o2csf__NPX	IGSF3	17.4227	0	0	Downregulated
ISLR2__Neurology_o2csf__NPX	ISLR2	7.87104	0.004	0.0136699	Downregulated
ITM2A__Inflammation_o2csf__NPX	ITM2A	6.77344	0	0	Downregulated
JAM2__Neurology_o2csf__NPX	JAM2	8.7929	0.002	0.00748936	Downregulated
JAM3__Inflammation_II_o2csf__NPX	JAM3	5.4612	0.006	0.0186903	Downregulated
KCNC4__Neurology_II_o2csf__NPX	KCNC4	6.44828	0.006	0.0186903	Downregulated
KIAA0319__Neurology_II_o2csf__NPX	KIAA0319	6.33576	0	0	Downregulated
KIRREL2__Neurology_o2csf__NPX	KIRREL2	7.70848	0	0	Downregulated
KLK15__Oncology_II_o2csf__NPX	KLK15	4.36236	0.014	0.0349504	Downregulated
KLK7__Inflammation_II_o2csf__NPX	KLK7	6.1793	0.02	0.044557	Downregulated
L1CAM__Oncology_o2csf__NPX	L1CAM	7.6764	0.014	0.0349504	Downregulated
LACTB2__Cardiometabolic_o2csf__NPX	LACTB2	15.3216	0	0	Upregulated
LAYN__Neurology_o2csf__NPX	LAYN	5.54123	0	0	Downregulated
LRFN2__Neurology_II_o2csf__NPX	LRFN2	5.76933	0.012	0.0310588	Downregulated
LRP11__Cardiometabolic_o2csf__NPX	LRP11	17.4425	0	0	Downregulated
LRRN1__Inflammation_o2csf__NPX	LRRN1	7.92368	0.002	0.00748936	Downregulated
LRTM2__Neurology_II_o2csf__NPX	LRTM2	24.4186	0	0	Downregulated
MAN1A2__Cardiometabolic_II_o2csf__NPX	MAN1A2	12.0554	0	0	Downregulated
MANEAL__Oncology_II_o2csf__NPX	MANEAL	8.31902	0	0	Downregulated
MANSC1__Oncology_o2csf__NPX	MANSC1	11.9339	0	0	Downregulated
MEGF11__Cardiometabolic_II_o2csf__NPX	MEGF11	6.13075	0.002	0.00748936	Downregulated
MEGF9__Cardiometabolic_o2csf__NPX	MEGF9	10.9329	0.012	0.0310588	Downregulated
MELTF__Cardiometabolic_II_o2csf__NPX	MELTF	9.48575	0.006	0.0186903	Downregulated
MET__Cardiometabolic_o2csf__NPX	MET	17.8717	0	0	Downregulated
MFGE8__Neurology_o2csf__NPX	MFGE8	14.9145	0	0	Downregulated
MMP10__Inflammation_o2csf__NPX	MMP10	26.2315	0	0	Upregulated
NADK__Cardiometabolic_o2csf__NPX	NADK	7.58869	0	0	Upregulated
NCAM2__Neurology_o2csf__NPX	NCAM2	4.09028	0.01	0.0275	Downregulated
NCR3LG1__Oncology_II_o2csf__NPX	NCR3LG1	17.3783	0	0	Downregulated
NECTIN1__Inflammation_II_o2csf__NPX	NECTIN1	5.42668	0.01	0.0275	Downregulated
NEFL__Neurology_o2csf__NPX	NEFL	57.1169	0	0	Upregulated
NELL1__Oncology_o2csf__NPX	NELL1	15.1876	0	0	Downregulated
NELL2__Inflammation_o2csf__NPX	NELL2	10.3689	0	0	Upregulated
NFASC__Inflammation_o2csf__NPX	NFASC	8.08677	0	0	Downregulated
NHLRC3__Inflammation_II_o2csf__NPX	NHLRC3	8.98505	0.012	0.0310588	Downregulated
NOMO1__Neurology_o2csf__NPX	NOMO1	8.38327	0.006	0.0186903	Downregulated
NOTCH1__Cardiometabolic_o2csf__NPX	NOTCH1	6.52377	0.01	0.0275	Downregulated
NPTX1__Neurology_o2csf__NPX	NPTX1	31.883	0	0	Downregulated
NPTX2__Cardiometabolic_II_o2csf__NPX	NPTX2	49.1569	0	0	Downregulated
NPTXR__Cardiometabolic_o2csf__NPX	NPTXR	10.9066	0.006	0.04635	Upregulated
NPY__Oncology_o2csf__NPX	NPY	17.3933	0	0	Downregulated
NRXN3__Neurology_II_o2csf__NPX	NRXN3	9.52632	0.002	0.00748936	Downregulated
NSFL1C__Neurology_o2csf__NPX	NSFL1C	18.6323	0	0	Upregulated
NTRK3__Neurology_o2csf__NPX	NTRK3	18.3901	0	0	Downregulated
OGFR__Oncology_o2csf__NPX	OGFR	8.25518	0.002	0.0213103	Upregulated
PALM__Oncology_II_o2csf__NPX	PALM	6.70674	0.004	0.0136699	Downregulated
PAM__Cardiometabolic_o2csf__NPX	PAM	25.6782	0	0	Downregulated
PCBD1__Inflammation_II_o2csf__NPX	PCBD1	10.0514	0.004	0.0353143	Upregulated
PCDH1__Inflammation_o2csf__NPX	PCDH1	8.32262	0.002	0.00748936	Downregulated
PCDH17__Cardiometabolic_o2csf__NPX	PCDH17	12.8256	0.002	0.00748936	Downregulated
PCDH7__Oncology_II_o2csf__NPX	PCDH7	16.2893	0	0	Downregulated
PCDH9__Oncology_II_o2csf__NPX	PCDH9	10.9365	0	0	Downregulated
PDCD5__Neurology_o2csf__NPX	PDCD5	14.165	0	0	Upregulated
PDGFRA__Cardiometabolic_o2csf__NPX	PDGFRA	11.9731	0	0	Downregulated
PI3__Cardiometabolic_o2csf__NPX	PI3	7.82239	0.006	0.04635	Upregulated
PLPBP__Cardiometabolic_o2csf__NPX	PLPBP	8.80055	0.004	0.0353143	Upregulated
PLXNA4__Inflammation_o2csf__NPX	PLXNA4	18.7585	0	0	Downregulated
POMC__Cardiometabolic_II_o2csf__NPX	POMC	3.64319	0.022	0.0487044	Downregulated
PRSS27__Cardiometabolic_o2csf__NPX	PRSS27	8.8415	0.004	0.0136699	Downregulated
PTPRF__Cardiometabolic_o2csf__NPX	PTPRF	5.7134	0.018	0.0416842	Downregulated
PTPRN2__Neurology_o2csf__NPX	PTPRN2	18.3171	0	0	Downregulated
PTPRS__Cardiometabolic_o2csf__NPX	PTPRS	6.8788	0	0	Downregulated
PVR__Neurology_o2csf__NPX	PVR	9.43677	0.01	0.0275	Downregulated
QPCT__Cardiometabolic_o2csf__NPX	QPCT	18.0768	0	0	Downregulated
RELT__Neurology_o2csf__NPX	RELT	4.79064	0.006	0.0186903	Downregulated
RETN__Cardiometabolic_o2csf__NPX	RETN	6.70278	0.004	0.0353143	Upregulated
RGMB__Neurology_o2csf__NPX	RGMB	17.3826	0	0	Downregulated
ROBO1__Inflammation_o2csf__NPX	ROBO1	7.64415	0	0	Downregulated
ROBO2__Neurology_o2csf__NPX	ROBO2	21.1965	0	0	Downregulated
ROR1__Cardiometabolic_o2csf__NPX	ROR1	7.98724	0	0	Downregulated
RTBDN__Oncology_o2csf__NPX	RTBDN	11.7605	0	0	Downregulated
RTN4R__Oncology_o2csf__NPX	RTN4R	19.1161	0	0	Downregulated
RWDD1__Neurology_o2csf__NPX	RWDD1	11.5634	0	0	Upregulated
SCARF1__Cardiometabolic_o2csf__NPX	SCARF1	5.24968	0.012	0.0310588	Downregulated
SCG2__Oncology_o2csf__NPX	SCG2	10.8741	0.002	0.00748936	Downregulated
SDC4__Cardiometabolic_o2csf__NPX	SDC4	14.8463	0.004	0.0353143	Upregulated
SEL1L__Cardiometabolic_II_o2csf__NPX	SEL1L	6.18215	0.008	0.0238644	Downregulated
SEMA4D__Neurology_o2csf__NPX	SEMA4D	9.75046	0.014	0.0349504	Downregulated
SEMA7A__Cardiometabolic_o2csf__NPX	SEMA7A	13.1262	0.002	0.00748936	Downregulated
SERPINA1__Inflammation_II_o2csf__NPX	SERPINA1	4.1537	0	0	Upregulated
SERPINA3__Inflammation_II_o2csf__NPX	SERPINA3	13.2357	0	0	Upregulated
SEZ6L__Oncology_o2csf__NPX	SEZ6L	8.51672	0.002	0.00748936	Downregulated
SEZ6L2__Oncology_o2csf__NPX	SEZ6L2	9.4234	0.004	0.0136699	Downregulated
SLITRK1__Inflammation_II_o2csf__NPX	SLITRK1	16.6502	0	0	Downregulated
SLITRK2__Oncology_o2csf__NPX	SLITRK2	14.2452	0	0	Downregulated
SMOC2__Inflammation_o2csf__NPX	SMOC2	21.542	0	0	Upregulated
SNX9__Cardiometabolic_o2csf__NPX	SNX9	14.809	0	0	Upregulated
SPART__Inflammation_II_o2csf__NPX	SPART	9.70291	0.004	0.0353143	Upregulated
SPINK2__Inflammation_II_o2csf__NPX	SPINK2	5.22493	0.01	0.0275	Downregulated
STC2__Neurology_o2csf__NPX	STC2	4.58074	0.014	0.0349504	Downregulated
SUMF2__Neurology_o2csf__NPX	SUMF2	8.93226	0	0	Downregulated
SUSD4__Oncology_II_o2csf__NPX	SUSD4	6.4095	0.018	0.0416842	Downregulated
TAFA5__Oncology_o2csf__NPX	TAFA5	4.8774	0.018	0.0416842	Downregulated
TBCA__Inflammation_II_o2csf__NPX	TBCA	14.8015	0	0	Upregulated
TEK__Oncology_o2csf__NPX	TEK	9.0326	0	0	Downregulated
TFPI__Cardiometabolic_o2csf__NPX	TFPI	7.9197	0	0	Upregulated
TGOLN2__Inflammation_II_o2csf__NPX	TGOLN2	3.73941	0.018	0.0416842	Downregulated
TMSB10__Neurology_o2csf__NPX	TMSB10	29.648	0	0	Upregulated
TNFRSF4__Inflammation_o2csf__NPX	TNFRSF4	8.39091	0.008	0.0238644	Downregulated
TNFSF9__Inflammation_II_o2csf__NPX	TNFSF9	6.71989	0.004	0.0136699	Downregulated
TOMM20__Cardiometabolic_II_o2csf__NPX	TOMM20	6.33225	0	0	Downregulated
TYRO3__Cardiometabolic_o2csf__NPX	TYRO3	9.92079	0.01	0.0275	Downregulated
ULBP2__Neurology_o2csf__NPX	ULBP2	13.8352	0	0	Downregulated
UNC5D__Inflammation_II_o2csf__NPX	UNC5D	13.6767	0	0	Downregulated
VEGFA__Inflammation_o2csf__NPX	VEGFA	7.73874	0	0	Downregulated
VEGFC__Oncology_o2csf__NPX	VEGFC	10.7412	0	0	Downregulated
VGF__Neurology_II_o2csf__NPX	VGF	7.84827	0.002	0.00748936	Downregulated
VSIG4__Neurology_o2csf__NPX	VSIG4	8.9127	0.006	0.04635	Upregulated
VSTM2B__Oncology_II_o2csf__NPX	VSTM2B	5.80831	0.01	0.0275	Downregulated
WFDC1__Oncology_II_o2csf__NPX	WFDC1	5.89579	0	0	Downregulated
WFDC2__Oncology_o2csf__NPX	WFDC2	11.347	0	0	Downregulated
WIF1__Oncology_o2csf__NPX	WIF1	27.4558	0	0	Downregulated
YWHAQ__Inflammation_II_o2csf__NPX	YWHAQ	15.5483	0.004	0.0353143	Upregulated

## Sheet: Fig_5b_execfunc_mediat_mpacc
Protein	Biomarker	Std beta	P	FDR
ACE__Inflammation_II_o2csf__NPX	ACE	0.200529	9.27732e-07	1.46329e-05
ADA__Inflammation_o2csf__NPX	ADA	0.129071	0.000267015	0.00193029
ADAM23__Inflammation_o2csf__NPX	ADAM23	0.194887	3.87842e-05	0.000371258
ADAMTSL2__Cardiometabolic_II_o2csf__NPX	ADAMTSL2	0.139907	0.00416944	0.0190996
AGRN__Inflammation_o2csf__NPX	AGRN	0.102591	0.00445267	0.0200659
ALCAM__Cardiometabolic_o2csf__NPX	ALCAM	0.14945	0.00211391	0.0105524
AMIGO2__Oncology_o2csf__NPX	AMIGO2	0.178135	8.15704e-06	9.20486e-05
B4GAT1__Neurology_o2csf__NPX	B4GAT1	0.213027	5.20543e-06	6.50913e-05
BSG__Inflammation_o2csf__NPX	BSG	0.207433	4.98087e-06	6.34262e-05
CA11__Oncology_o2csf__NPX	CA11	0.148841	8.02722e-06	9.20099e-05
CA14__Oncology_o2csf__NPX	CA14	0.176968	1.66772e-05	0.000173439
CA4__Cardiometabolic_o2csf__NPX	CA4	0.124744	0.00200128	0.010175
CALY__Cardiometabolic_II_o2csf__NPX	CALY	0.154421	0.000232884	0.00171028
CANT1__Cardiometabolic_o2csf__NPX	CANT1	0.308649	4.06587e-09	1.0648e-07
CBLN4__Oncology_o2csf__NPX	CBLN4	0.290553	1.4813e-17	1.37069e-15
CCL3__Inflammation_o2csf__NPX	CCL3	-0.199594	5.75064e-06	7.00166e-05
CD200__Inflammation_o2csf__NPX	CD200	0.260618	2.18813e-10	8.36381e-09
CD274__Neurology_o2csf__NPX	CD274	0.122853	0.00461556	0.0205994
CD46__Cardiometabolic_o2csf__NPX	CD46	0.188547	0.00168163	0.00877483
CD99L2__Neurology_o2csf__NPX	CD99L2	0.133476	0.000382759	0.00255418
CDH6__Cardiometabolic_o2csf__NPX	CDH6	0.246126	1.17524e-07	2.39887e-06
CDON__Inflammation_o2csf__NPX	CDON	0.187348	0.000393635	0.00261419
CELSR2__Inflammation_II_o2csf__NPX	CELSR2	0.182546	3.98943e-05	0.000379269
CFD__Inflammation_II_o2csf__NPX	CFD	-0.148331	0.00211918	0.0105524
CGREF1__Cardiometabolic_o2csf__NPX	CGREF1	0.153005	0.000579286	0.00370529
CHL1__Cardiometabolic_o2csf__NPX	CHL1	0.259142	5.70341e-08	1.23693e-06
CIAPIN1__Oncology_o2csf__NPX	CIAPIN1	-0.261482	5.02922e-09	1.2927e-07
CLSTN2__Inflammation_o2csf__NPX	CLSTN2	0.176254	0.000151796	0.00115133
CLSTN3__Neurology_II_o2csf__NPX	CLSTN3	0.15573	2.66477e-05	0.000262319
CNPY4__Oncology_o2csf__NPX	CNPY4	0.147361	0.00428171	0.019481
CNTN3__Neurology_o2csf__NPX	CNTN3	0.210668	1.23432e-06	1.84219e-05
CNTN4__Neurology_o2csf__NPX	CNTN4	0.180743	7.16525e-05	0.000615119
CNTN5__Neurology_o2csf__NPX	CNTN5	0.227494	1.40436e-07	2.74543e-06
CNTNAP2__Inflammation_o2csf__NPX	CNTNAP2	0.127792	0.00115645	0.0064464
CRELD1__Inflammation_II_o2csf__NPX	CRELD1	0.209356	5.58299e-06	6.85769e-05
CRH__Oncology_o2csf__NPX	CRH	0.135465	0.000328122	0.00228861
CRKL__Inflammation_o2csf__NPX	CRKL	-0.600582	5.70409e-24	7.19752e-22
CRTAC1__Cardiometabolic_o2csf__NPX	CRTAC1	0.177592	6.23449e-05	0.000547688
CSPG5__Neurology_II_o2csf__NPX	CSPG5	0.113173	0.00206152	0.0104051
CSTB__Cardiometabolic_o2csf__NPX	CSTB	-0.442169	2.16177e-14	1.42883e-12
CXADR__Inflammation_o2csf__NPX	CXADR	0.18346	1.99433e-05	0.000203539
DBNL__Inflammation_o2csf__NPX	DBNL	-0.129404	0.00260452	0.0126401
DCBLD2__Oncology_o2csf__NPX	DCBLD2	0.223349	0.000144176	0.00109954
DCC__Neurology_II_o2csf__NPX	DCC	0.227317	1.53625e-09	4.44233e-08
DDT__Cardiometabolic_II_o2csf__NPX	DDT	-0.32176	4.24543e-12	2.10452e-10
DLL1__Oncology_o2csf__NPX	DLL1	0.232351	3.75918e-05	0.000362343
ECM1__Inflammation_II_o2csf__NPX	ECM1	0.186393	0.000263192	0.00191262
ENTPD6__Cardiometabolic_o2csf__NPX	ENTPD6	0.134889	0.00538858	0.0233001
EPHA10__Neurology_o2csf__NPX	EPHA10	0.24829	2.93386e-09	7.9847e-08
EPHA4__Inflammation_II_o2csf__NPX	EPHA4	0.120419	0.000485723	0.00318011
EPHB6__Neurology_o2csf__NPX	EPHB6	0.285962	1.232e-07	2.47828e-06
ESAM__Cardiometabolic_o2csf__NPX	ESAM	0.211059	4.22882e-05	0.000396594
FABP3__Cardiometabolic_II_o2csf__NPX	FABP3	-0.701275	3.77527e-36	5.24008e-33
FAM171B__Oncology_II_o2csf__NPX	FAM171B	0.137024	0.000286529	0.00206064
FCGR3B__Cardiometabolic_o2csf__NPX	FCGR3B	-0.134959	0.000538859	0.00349503
FGFR2__Oncology_o2csf__NPX	FGFR2	0.169815	3.28216e-05	0.000318577
FKBP5__Neurology_o2csf__NPX	FKBP5	-0.14462	2.50457e-05	0.00024831
GAD1__Oncology_II_o2csf__NPX	GAD1	0.171491	7.0223e-06	8.33073e-05
GALNT2__Oncology_o2csf__NPX	GALNT2	0.245728	0.000490591	0.00319691
GFAP__Oncology_o2csf__NPX	GFAP	-0.17754	6.15989e-05	0.000544581
GFRA2__Oncology_o2csf__NPX	GFRA2	0.237751	3.09688e-09	8.26629e-08
GH1__Cardiometabolic_o2csf__NPX	GH1	-0.127732	2.86463e-06	3.89814e-05
GLA__Inflammation_II_o2csf__NPX	GLA	0.0927756	0.00570736	0.0245258
GLOD4__Inflammation_o2csf__NPX	GLOD4	-0.476922	2.01373e-18	1.99647e-16
GPC1__Oncology_o2csf__NPX	GPC1	0.200376	1.67441e-05	0.000173439
HEG1__Inflammation_II_o2csf__NPX	HEG1	0.184991	5.84069e-05	0.000519672
HEPH__Cardiometabolic_II_o2csf__NPX	HEPH	0.270595	9.92547e-07	1.53073e-05
HS6ST2__Inflammation_II_o2csf__NPX	HS6ST2	0.1486	0.000697033	0.00428089
HSPA1A__Inflammation_o2csf__NPX	HSPA1A	-0.239942	1.39384e-05	0.000149973
HYOU1__Cardiometabolic_o2csf__NPX	HYOU1	0.212386	0.00131811	0.00711883
ICAM5__Cardiometabolic_o2csf__NPX	ICAM5	0.18328	7.43732e-07	1.18655e-05
ICOSLG__Oncology_o2csf__NPX	ICOSLG	0.200587	5.56826e-06	6.85769e-05
IFNGR1__Inflammation_o2csf__NPX	IFNGR1	0.137931	0.0078461	0.0318432
IFNLR1__Inflammation_o2csf__NPX	IFNLR1	0.165101	3.32092e-06	4.30789e-05
IGSF3__Oncology_o2csf__NPX	IGSF3	0.244997	5.07507e-07	8.59048e-06
ISLR2__Neurology_o2csf__NPX	ISLR2	0.187555	0.000131795	0.00102771
ITM2A__Inflammation_o2csf__NPX	ITM2A	0.158531	0.000379921	0.00255418
JAM2__Neurology_o2csf__NPX	JAM2	0.170002	0.000649605	0.00407987
JAM3__Inflammation_II_o2csf__NPX	JAM3	0.132771	0.00116452	0.0064654
KCNC4__Neurology_II_o2csf__NPX	KCNC4	0.106734	0.000766801	0.00466807
KIAA0319__Neurology_II_o2csf__NPX	KIAA0319	0.206498	7.99436e-05	0.000672495
KIRREL2__Neurology_o2csf__NPX	KIRREL2	0.140226	0.000124708	0.000989114
KLK15__Oncology_II_o2csf__NPX	KLK15	0.112434	0.000462252	0.00305527
KLK7__Inflammation_II_o2csf__NPX	KLK7	0.0925603	0.00435679	0.0196978
L1CAM__Oncology_o2csf__NPX	L1CAM	0.140635	0.00151766	0.0080401
LACTB2__Cardiometabolic_o2csf__NPX	LACTB2	-0.238321	2.88058e-08	6.34642e-07
LAYN__Neurology_o2csf__NPX	LAYN	0.144419	0.00021295	0.0015722
LRFN2__Neurology_II_o2csf__NPX	LRFN2	0.116532	0.00143008	0.00763445
LRP11__Cardiometabolic_o2csf__NPX	LRP11	0.314127	2.57257e-07	4.76097e-06
LRRN1__Inflammation_o2csf__NPX	LRRN1	0.162663	0.0011919	0.00659106
LRTM2__Neurology_II_o2csf__NPX	LRTM2	0.267594	5.23946e-11	2.13893e-09
MAN1A2__Cardiometabolic_II_o2csf__NPX	MAN1A2	0.234454	1.71192e-06	2.47515e-05
MANEAL__Oncology_II_o2csf__NPX	MANEAL	0.141504	4.81578e-05	0.000441395
MANSC1__Oncology_o2csf__NPX	MANSC1	0.261655	9.53709e-06	0.0001059
MEGF11__Cardiometabolic_II_o2csf__NPX	MEGF11	0.144293	0.000590006	0.00375655
MEGF9__Cardiometabolic_o2csf__NPX	MEGF9	0.188896	0.000109076	0.00087513
MELTF__Cardiometabolic_II_o2csf__NPX	MELTF	0.12921	0.000820774	0.00495319
MET__Cardiometabolic_o2csf__NPX	MET	0.338545	2.81702e-09	7.82006e-08
MFGE8__Neurology_o2csf__NPX	MFGE8	0.163236	2.18795e-06	3.06756e-05
MMP10__Inflammation_o2csf__NPX	MMP10	-0.409167	4.90992e-26	9.73566e-24
NADK__Cardiometabolic_o2csf__NPX	NADK	-0.14804	0.000133486	0.00103508
NCAM2__Neurology_o2csf__NPX	NCAM2	0.140349	0.00802281	0.0322448
NCR3LG1__Oncology_II_o2csf__NPX	NCR3LG1	0.327373	5.19016e-12	2.48412e-10
NECTIN1__Inflammation_II_o2csf__NPX	NECTIN1	0.106027	0.00254569	0.0124416
NEFL__Neurology_o2csf__NPX	NEFL	-0.554868	9.0788e-35	6.30069e-32
NELL1__Oncology_o2csf__NPX	NELL1	0.236538	5.55433e-09	1.37668e-07
NELL2__Inflammation_o2csf__NPX	NELL2	-0.162969	3.01939e-06	4.06884e-05
NFASC__Inflammation_o2csf__NPX	NFASC	0.134031	0.000306676	0.00217177
NHLRC3__Inflammation_II_o2csf__NPX	NHLRC3	0.13901	0.00150016	0.00797788
NOMO1__Neurology_o2csf__NPX	NOMO1	0.169288	0.000883242	0.00526155
NOTCH1__Cardiometabolic_o2csf__NPX	NOTCH1	0.176343	0.00160717	0.00841795
NPTX1__Neurology_o2csf__NPX	NPTX1	0.334467	5.37726e-14	3.24506e-12
NPTX2__Cardiometabolic_II_o2csf__NPX	NPTX2	0.448703	4.21101e-28	1.46122e-25
NPTXR__Cardiometabolic_o2csf__NPX	NPTXR	-0.190786	1.88729e-11	7.93807e-10
NPY__Oncology_o2csf__NPX	NPY	0.288868	1.00785e-15	7.77162e-14
NRXN3__Neurology_II_o2csf__NPX	NRXN3	0.142828	1.65697e-05	0.000173439
NSFL1C__Neurology_o2csf__NPX	NSFL1C	-0.352158	6.37318e-14	3.68582e-12
NTRK3__Neurology_o2csf__NPX	NTRK3	0.259918	3.64995e-07	6.5794e-06
OGFR__Oncology_o2csf__NPX	OGFR	-0.175099	5.60376e-07	9.3711e-06
PALM__Oncology_II_o2csf__NPX	PALM	0.157574	0.00047746	0.00314083
PAM__Cardiometabolic_o2csf__NPX	PAM	0.375227	1.99544e-15	1.45772e-13
PCBD1__Inflammation_II_o2csf__NPX	PCBD1	-0.188333	8.8496e-05	0.000739954
PCDH1__Inflammation_o2csf__NPX	PCDH1	0.187333	0.000300031	0.00213561
PCDH17__Cardiometabolic_o2csf__NPX	PCDH17	0.211276	8.08732e-06	9.20099e-05
PCDH7__Oncology_II_o2csf__NPX	PCDH7	0.269813	2.70874e-08	6.11491e-07
PCDH9__Oncology_II_o2csf__NPX	PCDH9	0.195904	4.4644e-05	0.000413106
PDCD5__Neurology_o2csf__NPX	PDCD5	-0.396019	1.03441e-11	4.63149e-10
PDGFRA__Cardiometabolic_o2csf__NPX	PDGFRA	0.216197	5.91559e-07	9.77481e-06
PI3__Cardiometabolic_o2csf__NPX	PI3	-0.115629	0.000936376	0.00549417
PLPBP__Cardiometabolic_o2csf__NPX	PLPBP	-0.208015	9.83274e-07	1.53073e-05
PLXNA4__Inflammation_o2csf__NPX	PLXNA4	0.233152	2.41951e-07	4.53822e-06
POMC__Cardiometabolic_II_o2csf__NPX	POMC	0.108048	0.00526326	0.022901
PRSS27__Cardiometabolic_o2csf__NPX	PRSS27	0.201496	0.000157288	0.0011865
PTPRF__Cardiometabolic_o2csf__NPX	PTPRF	0.255157	4.34591e-05	0.000404841
PTPRN2__Neurology_o2csf__NPX	PTPRN2	0.273692	1.63265e-11	7.08161e-10
PTPRS__Cardiometabolic_o2csf__NPX	PTPRS	0.219593	2.44351e-05	0.000245767
PVR__Neurology_o2csf__NPX	PVR	0.174687	0.000714119	0.00436651
QPCT__Cardiometabolic_o2csf__NPX	QPCT	0.291385	2.43814e-10	8.90564e-09
RELT__Neurology_o2csf__NPX	RELT	0.225727	0.000986792	0.00570694
RETN__Cardiometabolic_o2csf__NPX	RETN	-0.106984	0.00111976	0.00637942
RGMB__Neurology_o2csf__NPX	RGMB	0.305373	8.21714e-09	2.00095e-07
ROBO1__Inflammation_o2csf__NPX	ROBO1	0.198321	0.000108575	0.00087513
ROBO2__Neurology_o2csf__NPX	ROBO2	0.340397	1.15683e-10	4.58764e-09
ROR1__Cardiometabolic_o2csf__NPX	ROR1	0.227906	0.000128834	0.00101029
RTBDN__Oncology_o2csf__NPX	RTBDN	0.260939	2.07023e-07	3.93628e-06
RTN4R__Oncology_o2csf__NPX	RTN4R	0.157996	3.46369e-07	6.32579e-06
RWDD1__Neurology_o2csf__NPX	RWDD1	-0.246411	4.20801e-06	5.40808e-05
SCARF1__Cardiometabolic_o2csf__NPX	SCARF1	0.178621	0.000299273	0.00213561
SCG2__Oncology_o2csf__NPX	SCG2	0.228148	2.0535e-07	3.93628e-06
SDC4__Cardiometabolic_o2csf__NPX	SDC4	-0.393565	2.62151e-19	3.03221e-17
SEL1L__Cardiometabolic_II_o2csf__NPX	SEL1L	0.148564	0.0011455	0.00643705
SEMA4D__Neurology_o2csf__NPX	SEMA4D	0.150144	0.000964806	0.00560314
SEMA7A__Cardiometabolic_o2csf__NPX	SEMA7A	0.153992	1.40999e-05	0.000150544
SERPINA1__Inflammation_II_o2csf__NPX	SERPINA1	-0.0973039	0.00236655	0.0116896
SERPINA3__Inflammation_II_o2csf__NPX	SERPINA3	-0.247215	1.25382e-08	2.94967e-07
SEZ6L__Oncology_o2csf__NPX	SEZ6L	0.148619	0.000143254	0.00109954
SEZ6L2__Oncology_o2csf__NPX	SEZ6L2	0.210661	2.36318e-05	0.000239423
SLITRK1__Inflammation_II_o2csf__NPX	SLITRK1	0.267987	1.24868e-09	3.68758e-08
SLITRK2__Oncology_o2csf__NPX	SLITRK2	0.264959	7.39834e-07	1.18655e-05
SMOC2__Inflammation_o2csf__NPX	SMOC2	-0.266275	6.18078e-08	1.31983e-06
SNX9__Cardiometabolic_o2csf__NPX	SNX9	-0.287054	8.73365e-08	1.8093e-06
SPART__Inflammation_II_o2csf__NPX	SPART	-0.317154	8.33141e-08	1.75212e-06
SPINK2__Inflammation_II_o2csf__NPX	SPINK2	0.113035	0.00311886	0.0146745
STC2__Neurology_o2csf__NPX	STC2	0.166684	0.00421975	0.0192665
SUMF2__Neurology_o2csf__NPX	SUMF2	0.145757	1.29704e-05	0.000141755
SUSD4__Oncology_II_o2csf__NPX	SUSD4	0.156217	0.00230459	0.0114242
TAFA5__Oncology_o2csf__NPX	TAFA5	0.145646	0.00113065	0.00637942
TBCA__Inflammation_II_o2csf__NPX	TBCA	-0.422946	4.70317e-13	2.41778e-11
TEK__Oncology_o2csf__NPX	TEK	0.200464	0.000124207	0.000989114
TFPI__Cardiometabolic_o2csf__NPX	TFPI	-0.195103	0.000373951	0.00253192
TGOLN2__Inflammation_II_o2csf__NPX	TGOLN2	0.103271	0.00699132	0.029026
TMSB10__Neurology_o2csf__NPX	TMSB10	-0.575845	1.2558e-27	2.90508e-25
TNFRSF4__Inflammation_o2csf__NPX	TNFRSF4	0.163352	1.77733e-06	2.54323e-05
TNFSF9__Inflammation_II_o2csf__NPX	TNFSF9	0.129149	0.00038097	0.00255418
TOMM20__Cardiometabolic_II_o2csf__NPX	TOMM20	0.230269	0.000345403	0.00238517
TYRO3__Cardiometabolic_o2csf__NPX	TYRO3	0.164014	0.00036123	0.00246989
ULBP2__Neurology_o2csf__NPX	ULBP2	0.158352	2.46463e-06	3.42091e-05
UNC5D__Inflammation_II_o2csf__NPX	UNC5D	0.198782	4.92076e-07	8.43212e-06
VEGFA__Inflammation_o2csf__NPX	VEGFA	0.262976	1.60672e-05	0.000170239
VEGFC__Oncology_o2csf__NPX	VEGFC	0.224874	4.32239e-07	7.49934e-06
VGF__Neurology_II_o2csf__NPX	VGF	0.185029	5.12482e-06	6.46659e-05
VSIG4__Neurology_o2csf__NPX	VSIG4	-0.146992	0.00065352	0.00408597
VSTM2B__Oncology_II_o2csf__NPX	VSTM2B	0.130966	6.77522e-05	0.000591447
WFDC1__Oncology_II_o2csf__NPX	WFDC1	0.101141	0.00120792	0.00665315
WFDC2__Oncology_o2csf__NPX	WFDC2	0.18235	7.84117e-06	9.06962e-05
WIF1__Oncology_o2csf__NPX	WIF1	0.323247	3.30062e-14	2.08239e-12
YWHAQ__Inflammation_II_o2csf__NPX	YWHAQ	-0.186673	2.47636e-05	0.00024728

## Sheet: Fig_5c
Condition	CellType	Value	P	Regulation
Mediating	NeuronInh	3.45183	0.0048	Downreg
Mediating	OPC	3.40693	0.0048	Downreg
Mediating	NeuronsExc	2.50356	0.0245333	Downreg
Mediating	SMC	1.6174	0.4116	Upreg
Mediating	Endothelial	1.5614	0.1256	Downreg
Mediating	aSMC	1.52198	0.5299	Upreg
Mediating	MicrogliaPVM	1.23492	0.138	Upreg
Mediating	EndothelialV	1.02377	0.4572	Downreg
Mediating	MicrogliaPVMV	0.948483	0.1656	Upreg
Mediating	VLMC	0.879498	0.746	Upreg
Mediating	aaSMC	0.830943	0.61355	Upreg
Mediating	Pericytes	0.82383	0.5589	Upreg
Mediating	MFibroblasts	0.714845	0.54504	Downreg
Mediating	Tcells	0.607788	0.59832	Upreg
Mediating	Oligodendrocytes	0.430863	0.5144	Downreg
Mediating	Astrocytes	0.257964	0.8264	Upreg
Mediating	MFibroblasts	0.168623	0.76785	Upreg
Mediating	Endothelial	0.160672	0.8264	Upreg
Mediating	AstrocytesV	-0.0984606	0.76785	Upreg
Mediating	PFibroblasts	-0.15819	0.5119	Upreg
Mediating	NeuronInh	-0.530164	0.9999	Upreg
Mediating	EndothelialV	-1.27412	0.9952	Upreg
Mediating	NeuronsExc	-1.40996	0.9999	Upreg
Mediating	Pericytes	-1.42723	1	Downreg
Mediating	Astrocytes	-1.73808	1	Downreg
Mediating	Oligodendrocytes	-1.84729	0.9999	Upreg
Mediating	AstrocytesV	-1.96874	1	Downreg
Mediating	PFibroblasts	-2.29303	1	Downreg
Mediating	aSMC	-2.3037	1	Downreg
Mediating	VLMC	-2.73788	1	Downreg
Mediating	OPC	-2.80307	0.9999	Upreg
Mediating	aaSMC	-2.94445	1	Downreg
Mediating	SMC	-2.96624	1	Downreg
Mediating	Tcells	-3.40193	1	Downreg
Mediating	MicrogliaPVMV	-3.52321	1	Downreg
Mediating	MicrogliaPVM	-4.21093	1	Downreg
Non-mediating	aSMC	8.04703	0	Upreg
Non-mediating	SMC	7.1093	0	Upreg
Non-mediating	PFibroblasts	7.08001	0	Upreg
Non-mediating	VLMC	6.64403	0	Upreg
Non-mediating	MicrogliaPVMV	5.48265	0	Upreg
Non-mediating	OPC	3.26791	0.012	Downreg
Non-mediating	MicrogliaPVM	2.6755	0.0054	Upreg
Non-mediating	MFibroblasts	1.35006	0.2748	Upreg
Non-mediating	Astrocytes	0.603705	0.59248	Downreg
Non-mediating	MicrogliaPVMV	0.527856	0.9933	Downreg
Non-mediating	Oligodendrocytes	0.419225	0.59248	Downreg
Non-mediating	Endothelial	0.40041	0.59248	Downreg
Non-mediating	Tcells	0.307139	0.86352	Upreg
Non-mediating	VLMC	0.28729	0.59248	Downreg
Non-mediating	AstrocytesV	0.0748656	0.9933	Downreg
Non-mediating	MicrogliaPVM	0.0358167	0.6	Downreg
Non-mediating	NeuronInh	-0.084875	0.6	Downreg
Non-mediating	Endothelial	-0.099877	1	Upreg
Non-mediating	EndothelialV	-0.244217	0.5799	Upreg
Non-mediating	SMC	-0.315157	0.9933	Downreg
Non-mediating	Astrocytes	-0.460239	0.6686	Upreg
Non-mediating	EndothelialV	-0.572759	0.9933	Downreg
Non-mediating	aSMC	-0.702888	0.9937	Downreg
Non-mediating	PFibroblasts	-0.849849	0.9933	Downreg
Non-mediating	AstrocytesV	-1.1572	1	Upreg
Non-mediating	NeuronsExc	-1.51483	0.9406	Upreg
Non-mediating	Pericytes	-1.51501	0.9933	Downreg
Non-mediating	aaSMC	-1.58381	0.9937	Downreg
Non-mediating	NeuronsExc	-1.86011	0.9754	Downreg
Non-mediating	MFibroblasts	-1.95774	0.9933	Downreg
Non-mediating	Tcells	-1.96324	0.9933	Downreg
Non-mediating	NeuronInh	-2.16473	0.9892	Upreg
Non-mediating	Oligodendrocytes	-2.54446	0.9971	Upreg
Non-mediating	aaSMC	-3.4958	1	Upreg
Non-mediating	OPC	-3.61314	0.9999	Upreg
Non-mediating	Pericytes	-3.80358	0.86352	Upreg
