# Supplementary material for: Identification of distinct and shared biomarker panels in different manifestations of cerebral small-vessel disease through proteomic profiling
Source: Nat Aging. 2026 Feb 24;6(3):703–21. doi: 10.1038/s43587-026-01081-7 (PMC13004690; doi:10.1038/s43587-026-01081-7)
Supplement: Supplementary file 16 — Statistical Source data. [file 43587_2026_1081_MOESM16_ESM.xlsx]

## Sheet: Ext_Fig6a
Olink protein	Olink with panel	Standardized beta	p-value	p-value FDR
A1BG	A1BG__Inflammation_II	0.0685218	0.00259131	0.00654292
ABCA2	ABCA2__Cardiometabolic_II	0.0285586	0.0839133	0.136704
ABHD14B	ABHD14B__Neurology	0.0359862	0.163272	0.239053
ABL1	ABL1__Oncology	0.0115068	0.555206	0.652519
ACAN	ACAN__Cardiometabolic	0.105787	3.10603e-08	2.40847e-07
ACE	ACE__Inflammation_II	-0.0960441	2.63057e-07	1.65965e-06
ACHE	ACHE__Inflammation_II	-0.0991103	1.93009e-05	8.3457e-05
ACP5	ACP5__Cardiometabolic	-0.0372543	0.036339	0.0657609
ACP6	ACP6__Oncology	-0.0546574	0.0258508	0.0488176
ACTA2	ACTA2__Cardiometabolic	0.188386	2.93988e-23	4.79855e-21
ACVRL1	ACVRL1__Neurology	-0.0152175	0.417375	0.524743
ACY1	ACY1__Cardiometabolic	-0.00272272	0.908353	0.940659
ACY3	ACY3__Cardiometabolic_II	-0.0886795	0.000327071	0.00106567
ACYP1	ACYP1__Inflammation_II	7.74766e-05	0.996328	0.997089
ADA	ADA__Inflammation	-0.109868	4.48914e-07	2.69737e-06
ADA2	ADA2__Cardiometabolic	0.0138014	0.51489	0.61769
ADAM12	ADAM12__Inflammation_II	0.0210684	0.399558	0.505088
ADAM15	ADAM15__Cardiometabolic	-0.0559123	0.00478979	0.0110989
ADAM22	ADAM22__Neurology	-0.0845386	0.000301605	0.000996734
ADAM23	ADAM23__Inflammation	-0.102802	4.3753e-10	4.9778e-09
ADAM8	ADAM8__Neurology	0.173665	1.50785e-16	6.3421e-15
ADAM9	ADAM9__Oncology_II	-0.0100517	0.592553	0.684815
ADAMTS1	ADAMTS1__Inflammation_II	-0.0189528	0.339526	0.443323
ADAMTS13	ADAMTS13__Cardiometabolic	0.0546971	0.0140235	0.0288364
ADAMTS15	ADAMTS15__Oncology	0.0186327	0.324314	0.425958
ADAMTS4	ADAMTS4__Inflammation_II	0.0365413	0.0818185	0.133762
ADAMTS8	ADAMTS8__Oncology	-0.051369	0.000245901	0.000824422
ADAMTSL2	ADAMTSL2__Cardiometabolic_II	-0.0495569	0.00214131	0.00554503
ADAMTSL5	ADAMTSL5__Cardiometabolic_II	-0.0212201	0.324378	0.425958
ADCYAP1R1	ADCYAP1R1__Oncology	-0.0434146	0.0914315	0.147224
ADGRB3	ADGRB3__Neurology	-0.102982	1.433e-10	1.80819e-09
ADGRD1	ADGRD1__Inflammation_II	0.00853264	0.692762	0.768628
ADGRE2	ADGRE2__Inflammation	-0.00643537	0.661216	0.741639
ADGRE5	ADGRE5__Cardiometabolic	0.0015634	0.917932	0.94517
ADGRF5	ADGRF5__Cardiometabolic_II	0.0215727	0.234807	0.324581
ADGRG1	ADGRG1__Oncology	0.000914976	0.944781	0.963852
ADGRG2	ADGRG2__Cardiometabolic	0.0344427	0.12362	0.190862
ADIPOQ	ADIPOQ__Inflammation_II	0.0945875	0.000316911	0.00103989
ADM	ADM__Oncology	0.000268954	0.984727	0.989718
AFM	AFM__Inflammation_II	0.0480487	0.039227	0.0705272
AGER	AGER__Inflammation	0.107554	1.5093e-07	9.97578e-07
AGRN	AGRN__Inflammation	-0.0807513	0.000294283	0.000977188
AGRP	AGRP__Inflammation	0.0284274	0.114997	0.179343
AGT	AGT__Inflammation_II	-0.0126561	0.648736	0.735773
AHCY	AHCY__Cardiometabolic	-0.0271664	0.305233	0.407369
AHNAK2	AHNAK2__Cardiometabolic_II	-0.022021	0.37503	0.47932
AHSG	AHSG__Inflammation_II	0.0278277	0.209869	0.297499
ALCAM	ALCAM__Cardiometabolic	-0.0828814	3.98606e-08	3.00687e-07
ALDH1A1	ALDH1A1__Neurology	-0.0391903	0.0505143	0.0872064
AMBN	AMBN__Inflammation	0.0332189	0.235161	0.324581
AMBP	AMBP__Oncology	0.105274	3.5872e-06	1.76561e-05
AMIGO2	AMIGO2__Oncology	-0.0841479	5.89372e-06	2.79198e-05
AMY1A_AMY1B_AMY1C	AMY1A_AMY1B_AMY1C__Inflammation_II	-0.0114417	0.545664	0.64458
AMY2A	AMY2A__Cardiometabolic	-0.0216372	0.235485	0.324581
AMY2B	AMY2B__Cardiometabolic	-0.0219046	0.212761	0.299506
ANG	ANG__Cardiometabolic	0.0614257	0.00132345	0.00364475
ANGPT1	ANGPT1__Inflammation	0.111549	1.93574e-07	1.24389e-06
ANGPT2	ANGPT2__Oncology	0.0310441	0.0832643	0.135806
ANGPTL1	ANGPTL1__Cardiometabolic	0.0282094	0.099027	0.157445
ANGPTL2	ANGPTL2__Inflammation	-0.0231128	0.210264	0.297499
ANGPTL3	ANGPTL3__Cardiometabolic	0.0106467	0.667656	0.746071
ANGPTL4	ANGPTL4__Inflammation	0.0433401	0.0166967	0.0337337
ANGPTL7	ANGPTL7__Oncology	0.0488103	0.0916859	0.147462
ANPEP	ANPEP__Cardiometabolic	0.021986	0.317768	0.420059
ANXA2	ANXA2__Cardiometabolic_II	0.0345043	0.213797	0.300355
ANXA3	ANXA3__Neurology	0.0672318	0.00466812	0.0108897
ANXA4	ANXA4__Cardiometabolic	0.00230443	0.936159	0.958347
AOC3	AOC3__Cardiometabolic	0.129934	1.4632e-10	1.82966e-09
APCS	APCS__Inflammation_II	0.0195319	0.376536	0.480802
APEX1	APEX1__Oncology	-0.000990269	0.969563	0.978033
APLP1	APLP1__Cardiometabolic	0.0504716	0.0392951	0.0705584
APOA1	APOA1__Inflammation_II	0.0209193	0.352668	0.457052
APOA4	APOA4__Inflammation_II	0.0466087	0.0219523	0.0425556
APOC1	APOC1__Inflammation_II	0.0175528	0.441914	0.548637
APOD	APOD__Inflammation_II	0.0320143	0.0894564	0.144546
APOE	APOE__Inflammation_II	-0.00226003	0.923681	0.948146
APOF	APOF__Inflammation_II	0.0544923	0.0133879	0.027735
APOL1	APOL1__Inflammation_II	0.0637236	0.00299583	0.00742537
APOM	APOM__Cardiometabolic	0.0319959	0.211673	0.299188
APP	APP__Neurology	-0.042143	0.0560237	0.0952953
AREG	AREG__Oncology	0.0929404	7.64864e-05	0.000298211
ARL13B	ARL13B__Cardiometabolic_II	-0.0653812	0.0252794	0.0480656
ARSA	ARSA__Neurology	-0.143254	1.94803e-08	1.57202e-07
ARSB	ARSB__Oncology	-0.159345	1.58537e-09	1.61801e-08
ART3	ART3__Cardiometabolic	-0.0295217	0.0350496	0.0640116
ASAH1	ASAH1__Cardiometabolic_II	-0.0602194	0.0109205	0.0229704
ASAH2	ASAH2__Neurology	-0.0455909	0.0416538	0.0739144
ASGR2	ASGR2__Inflammation_II	0.069306	0.000796956	0.00234359
ASRGL1	ASRGL1__Cardiometabolic_II	-0.0789259	0.000304161	0.00100279
ATOX1	ATOX1__Oncology	0.0218779	0.085791	0.13911
ATP5IF1	ATP5IF1__Inflammation	0.0493997	0.00476505	0.01106
ATRAID	ATRAID__Oncology_II	-0.0664868	0.000122991	0.000451618
ATRN	ATRN__Inflammation_II	-0.0425192	0.0208513	0.0408202
ATXN3	ATXN3__Neurology_II	0.0669747	0.00396152	0.00945372
AXL	AXL__Cardiometabolic	-0.0798823	1.09365e-06	6.02374e-06
B2M	B2M__Inflammation_II	0.0079721	0.709706	0.781803
B4GALT1	B4GALT1__Inflammation	-0.0116448	0.416158	0.523687
B4GAT1	B4GAT1__Neurology	-0.124263	5.69141e-14	1.43631e-12
BAMBI	BAMBI__Oncology	-0.0540718	0.00305443	0.00754368
BCAM	BCAM__Neurology	0.00189191	0.885712	0.925032
BCAN	BCAN__Neurology	-0.029753	0.288055	0.3863
BCAT1	BCAT1__Cardiometabolic_II	-0.0504529	0.0345121	0.063351
BCHE	BCHE__Inflammation_II	-0.0878865	5.29754e-06	2.5268e-05
BCL2	BCL2__Oncology_II	0.0185369	0.357623	0.461321
BCL2L11	BCL2L11__Inflammation	0.0014824	0.970986	0.978033
BGLAP	BGLAP__Cardiometabolic_II	0.0596267	0.0163519	0.0331334
BGN	BGN__Oncology	0.0567191	0.0222112	0.0429974
BLMH	BLMH__Cardiometabolic	-0.0600867	0.000821414	0.00240532
BLVRB	BLVRB__Neurology	0.0552385	0.0382993	0.0691279
BMP4	BMP4__Neurology	-0.00625459	0.785031	0.843362
BMP6	BMP6__Cardiometabolic	-0.0193085	0.391837	0.497139
BMPER	BMPER__Inflammation_II	-0.134121	2.85416e-14	8.25329e-13
BNIP3L	BNIP3L__Inflammation_II	-0.0178178	0.43029	0.539027
BOC	BOC__Cardiometabolic	-0.0154857	0.368592	0.472833
BPIFB1	BPIFB1__Cardiometabolic	0.0822913	0.000547318	0.00166231
BPIFB2	BPIFB2__Cardiometabolic_II	0.0121709	0.651969	0.736916
BRSK2	BRSK2__Neurology_II	-0.025376	0.133939	0.202956
BSG	BSG__Inflammation	-0.107658	5.08941e-11	7.06411e-10
BST1	BST1__Neurology	-0.010088	0.652748	0.737099
BST2	BST2__Neurology	-0.0758051	2.22457e-05	9.47147e-05
BTC	BTC__Oncology	-0.0574431	0.0388754	0.0699858
BTD	BTD__Inflammation_II	-0.0466383	0.0042809	0.010099
BTN2A1	BTN2A1__Inflammation	-0.0799432	5.25053e-06	2.51301e-05
BTN3A2	BTN3A2__Inflammation	-0.028748	0.0881542	0.142608
C1QA	C1QA__Inflammation	0.0463929	0.0106498	0.0225334
C1QL2	C1QL2__Inflammation_II	-0.104759	4.75082e-06	2.29755e-05
C1QTNF1	C1QTNF1__Cardiometabolic	-0.0765601	3.8919e-07	2.40087e-06
C1QTNF5	C1QTNF5__Inflammation_II	-0.0695823	0.00693258	0.0153468
C1QTNF9	C1QTNF9__Inflammation_II	0.0195502	0.36383	0.468457
C1R	C1R__Inflammation_II	0.053129	0.000375037	0.0012044
C1RL	C1RL__Inflammation_II	0.0497201	0.00975597	0.0208648
C1S	C1S__Inflammation_II	0.0603317	1.86754e-05	8.10047e-05
C2	C2__Cardiometabolic	0.0455893	0.0244357	0.046589
C3	C3__Inflammation_II	0.0649887	0.00222188	0.00571105
C4BPB	C4BPB__Oncology	0.00351167	0.847405	0.896493
C5	C5__Inflammation_II	0.070059	0.00206472	0.00538691
C7	C7__Inflammation_II	0.0753659	1.90999e-06	9.85525e-06
C8B	C8B__Inflammation_II	0.0652944	0.00314951	0.0077647
C9	C9__Inflammation_II	0.0757152	0.00136317	0.00372457
CA1	CA1__Cardiometabolic	0.0815492	0.00332076	0.00812913
CA11	CA11__Oncology	-0.174783	3.83976e-14	1.00558e-12
CA12	CA12__Oncology	-0.0510291	0.0726397	0.120053
CA14	CA14__Oncology	-0.0682477	0.000182521	0.000638135
CA2	CA2__Neurology	-0.0151319	0.599932	0.691616
CA3	CA3__Cardiometabolic	0.0624093	0.0196532	0.0390252
CA4	CA4__Cardiometabolic	-0.103116	3.79867e-08	2.88118e-07
CA9	CA9__Oncology	-0.0709448	0.00133546	0.00367053
CACYBP	CACYBP__Inflammation_II	-0.0147981	0.322469	0.424254
CALB1	CALB1__Oncology	-0.0124168	0.54441	0.643646
CALB2	CALB2__Neurology	0.0220736	0.335543	0.438543
CALCA	CALCA__Neurology	0.082151	0.000399806	0.00127278
CALCB	CALCB__Neurology_II	-0.0208913	0.261775	0.356219
CALY	CALY__Cardiometabolic_II	-0.102911	1.13858e-07	7.70903e-07
CANT1	CANT1__Cardiometabolic	-0.114841	5.54828e-15	1.75023e-13
CAPG	CAPG__Oncology	0.143327	9.33536e-14	2.23405e-12
CAPS	CAPS__Neurology_II	0.062787	0.00567803	0.0128987
CASP3	CASP3__Cardiometabolic	0.0769195	0.0019026	0.00503011
CASP8	CASP8__Oncology	0.0510579	0.0467044	0.0814393
CAT	CAT__Inflammation_II	0.00294804	0.913242	0.941424
CBLIF	CBLIF__Cardiometabolic	0.0411188	0.11148	0.175038
CBLN4	CBLN4__Oncology	-0.18339	2.48483e-17	1.14965e-15
CC2D1A	CC2D1A__Neurology	0.0320127	0.126377	0.193825
CCDC80	CCDC80__Cardiometabolic	0.108711	8.49036e-14	2.1044e-12
CCER2	CCER2__Cardiometabolic_II	-0.0288558	0.0790995	0.129622
CCL11	CCL11__Inflammation	0.0362023	0.140087	0.21089
CCL14	CCL14__Cardiometabolic	0.0904617	3.12305e-06	1.56491e-05
CCL15	CCL15__Cardiometabolic	0.0855131	2.50241e-07	1.59328e-06
CCL16	CCL16__Cardiometabolic	0.0684306	0.00142824	0.00387188
CCL17	CCL17__Inflammation	0.0370768	0.123106	0.190279
CCL18	CCL18__Cardiometabolic	0.0290123	0.236861	0.32583
CCL19	CCL19__Neurology	-0.0446846	0.0500174	0.086456
CCL2	CCL2__Neurology	0.0938383	3.4298e-05	0.00014043
CCL21	CCL21__Inflammation	0.0630956	0.00487059	0.0112486
CCL22	CCL22__Inflammation	0.0280229	0.24893	0.339739
CCL23	CCL23__Inflammation	0.0689678	0.00015436	0.000549362
CCL24	CCL24__Inflammation	-0.0110604	0.667974	0.746071
CCL25	CCL25__Inflammation	0.0795633	0.00216276	0.00559016
CCL3	CCL3__Inflammation	0.0718174	0.000105691	0.000396483
CCL4	CCL4__Inflammation	0.0111914	0.648837	0.735773
CCL8	CCL8__Oncology	0.00867829	0.708397	0.780981
CCN1	CCN1__Oncology	0.109758	6.83056e-10	7.58465e-09
CCN2	CCN2__Inflammation	0.127736	1.09607e-14	3.38078e-13
CCN3	CCN3__Cardiometabolic	-0.019455	0.183161	0.26482
CCN4	CCN4__Oncology	0.0325326	0.0969504	0.154675
CCN5	CCN5__Neurology	0.115106	1.58305e-11	2.64287e-10
CD109	CD109__Neurology	0.0388989	0.0522701	0.0895689
CD14	CD14__Cardiometabolic	0.0328131	0.0125002	0.0261299
CD160	CD160__Inflammation	0.022091	0.320523	0.422895
CD163	CD163__Cardiometabolic	0.0562302	0.000466036	0.00144711
CD164	CD164__Neurology	-0.0970083	1.79577e-07	1.16473e-06
CD164L2	CD164L2__Neurology_II	-0.0166215	0.556485	0.65347
CD177	CD177__Neurology	0.00952614	0.73451	0.801727
CD1C	CD1C__Oncology	0.021751	0.355304	0.458756
CD200	CD200__Inflammation	-0.176634	6.68507e-22	6.62777e-20
CD209	CD209__Cardiometabolic	0.0354164	0.0223443	0.0431949
CD22	CD22__Inflammation	0.0363689	0.167427	0.244105
CD244	CD244__Inflammation	-0.0220668	0.307452	0.409937
CD248	CD248__Cardiometabolic_II	-0.0293938	0.0304018	0.0564141
CD27	CD27__Oncology	0.0521727	0.0191438	0.0380683
CD274	CD274__Neurology	-0.0864333	9.14323e-07	5.0769e-06
CD276	CD276__Inflammation	0.00701302	0.571247	0.666335
CD28	CD28__Oncology	0.0529531	0.0416367	0.0739144
CD300A	CD300A__Inflammation_II	0.014329	0.436161	0.544906
CD300C	CD300C__Neurology	0.0275198	0.126955	0.194496
CD300E	CD300E__Oncology	0.0790917	0.000375724	0.0012044
CD300LF	CD300LF__Oncology	0.000397035	0.986826	0.991111
CD300LG	CD300LG__Neurology	0.00739928	0.767304	0.829453
CD302	CD302__Oncology	-0.047591	0.00830639	0.0180993
CD33	CD33__Oncology	-0.00144612	0.95669	0.970677
CD38	CD38__Oncology	-0.0116935	0.535746	0.636112
CD4	CD4__Inflammation	0.0743927	0.000717854	0.00212902
CD40	CD40__Inflammation	0.000916038	0.955775	0.970458
CD46	CD46__Cardiometabolic	-0.0641581	4.52347e-07	2.70628e-06
CD48	CD48__Inflammation	0.0485707	0.00915708	0.0197055
CD5	CD5__Oncology	-0.0087319	0.734724	0.801727
CD55	CD55__Cardiometabolic	-0.0584079	7.67928e-05	0.000298567
CD58	CD58__Inflammation	-0.00852984	0.464952	0.572121
CD59	CD59__Cardiometabolic	-0.00171919	0.955196	0.970458
CD5L	CD5L__Inflammation_II	0.0656513	0.00536949	0.0122378
CD6	CD6__Inflammation	-0.0249354	0.373208	0.478313
CD69	CD69__Cardiometabolic	-0.0441381	0.0143394	0.0294424
CD74	CD74__Neurology	-0.00204534	0.912593	0.941424
CD79B	CD79B__Inflammation	0.0442459	0.0466012	0.0813615
CD80	CD80__Cardiometabolic_II	0.102793	0.000127851	0.000468225
CD83	CD83__Inflammation	-0.0640803	0.000120248	0.000445077
CD84	CD84__Inflammation	0.00834414	0.70155	0.774047
CD86	CD86__Oncology_II	0.00252992	0.913616	0.941424
CD8A	CD8A__Neurology	-0.0354439	0.11946	0.185678
CD93	CD93__Cardiometabolic	0.0512212	7.9983e-05	0.000308379
CD99	CD99__Neurology	0.0166482	0.158516	0.233567
CD99L2	CD99L2__Neurology	-0.0829111	7.74582e-05	0.000300313
CDA	CDA__Cardiometabolic_II	0.0406012	0.116081	0.180628
CDCP1	CDCP1__Neurology	-0.131304	1.11194e-09	1.16923e-08
CDH1	CDH1__Cardiometabolic	0.0590957	0.00612928	0.0137006
CDH15	CDH15__Neurology	-0.0590082	0.00319388	0.00786012
CDH2	CDH2__Cardiometabolic	-0.135161	1.49095e-17	7.13598e-16
CDH22	CDH22__Oncology_II	-0.053706	0.0147055	0.0301051
CDH3	CDH3__Neurology	0.0036776	0.871467	0.914974
CDH5	CDH5__Cardiometabolic	0.0233619	0.297829	0.398253
CDH6	CDH6__Cardiometabolic	-0.0628562	0.000180102	0.000631266
CDHR5	CDHR5__Cardiometabolic	0.00467709	0.862259	0.908054
CDNF	CDNF__Oncology	0.00850289	0.583391	0.677126
CDON	CDON__Inflammation	-0.0913066	9.73547e-10	1.04751e-08
CEACAM1	CEACAM1__Oncology	0.0431261	0.0515698	0.0888076
CEACAM16	CEACAM16__Oncology_II	-0.0356744	0.126255	0.193825
CEACAM21	CEACAM21__Inflammation	0.00988894	0.726057	0.795396
CEACAM6	CEACAM6__Cardiometabolic_II	0.0818599	0.000879641	0.00253327
CELA2A	CELA2A__Cardiometabolic_II	-0.026883	0.311497	0.41374
CELA3A	CELA3A__Cardiometabolic	-0.00739218	0.782045	0.841809
CELSR2	CELSR2__Inflammation_II	-0.0708068	0.000101785	0.000382867
CEND1	CEND1__Neurology_II	-0.0246638	0.180637	0.261443
CEP170	CEP170__Cardiometabolic_II	0.0948306	3.15495e-05	0.000129558
CES1	CES1__Cardiometabolic	0.0258423	0.343183	0.446428
CETN3	CETN3__Oncology_II	0.0309738	0.284856	0.382379
CFB	CFB__Inflammation_II	0.0587824	0.00640393	0.0142446
CFC1	CFC1__Oncology	-0.00395322	0.79914	0.853236
CFD	CFD__Inflammation_II	0.0978017	1.56675e-09	1.61086e-08
CFH	CFH__Inflammation_II	0.0743299	7.20955e-07	4.11805e-06
CFHR2	CFHR2__Inflammation_II	0.0350477	0.164051	0.239939
CFHR4	CFHR4__Inflammation_II	0.0653728	0.0125603	0.0262162
CFHR5	CFHR5__Inflammation_II	0.0602531	0.00441724	0.0103566
CFI	CFI__Inflammation_II	0.0480378	0.0150747	0.0307701
CFP	CFP__Inflammation_II	0.0750477	0.000898717	0.00256671
CGA	CGA__Neurology	0.101999	0.00339716	0.00824347
CGREF1	CGREF1__Cardiometabolic	-0.106706	2.87726e-09	2.79275e-08
CHAD	CHAD__Inflammation_II	-0.135013	1.09225e-08	9.41644e-08
CHCHD10	CHCHD10__Neurology_II	-0.0190059	0.284297	0.381998
CHCHD6	CHCHD6__Oncology_II	-0.00469733	0.818207	0.871582
CHGA	CHGA__Cardiometabolic_II	-0.0355208	0.153627	0.228303
CHGB	CHGB__Neurology	-0.0428003	0.125593	0.193262
CHI3L1	CHI3L1__Cardiometabolic	0.0174801	0.273276	0.369336
CHIT1	CHIT1__Cardiometabolic	0.130737	1.48729e-06	7.8462e-06
CHL1	CHL1__Cardiometabolic	-0.105375	1.78454e-11	2.88016e-10
CHRDL1	CHRDL1__Inflammation	-0.0199667	0.240025	0.329856
CHRDL2	CHRDL2__Cardiometabolic	-0.0222444	0.212106	0.299332
CIAPIN1	CIAPIN1__Oncology	0.108616	1.27689e-10	1.64458e-09
CILP	CILP__Cardiometabolic_II	0.0252538	0.231317	0.321068
CKAP4	CKAP4__Inflammation	-0.0192391	0.202577	0.288979
CKB	CKB__Cardiometabolic_II	0.0203121	0.389891	0.49603
CKMT1A_CKMT1B	CKMT1A_CKMT1B__Inflammation	-0.0635904	0.011058	0.0232201
CLEC11A	CLEC11A__Neurology	0.0180401	0.366816	0.47099
CLEC14A	CLEC14A__Neurology	-0.0181807	0.20141	0.287611
CLEC1A	CLEC1A__Cardiometabolic	0.0160173	0.440814	0.548637
CLEC3B	CLEC3B__Inflammation_II	0.00674292	0.672526	0.7498
CLEC4A	CLEC4A__Inflammation	-0.00315409	0.904483	0.938564
CLEC4M	CLEC4M__Cardiometabolic_II	0.0587136	0.000152123	0.000544191
CLEC5A	CLEC5A__Cardiometabolic	0.0461169	0.0243915	0.0465687
CLEC7A	CLEC7A__Inflammation	-0.00396732	0.843208	0.893415
CLGN	CLGN__Neurology_II	-0.0329264	0.139777	0.210651
CLMP	CLMP__Oncology	-0.0510827	0.000896972	0.00256671
CLPS	CLPS__Neurology	0.018145	0.355226	0.458756
CLSTN1	CLSTN1__Neurology	0.0013607	0.970535	0.978033
CLSTN2	CLSTN2__Inflammation	-0.0926976	2.2628e-08	1.81547e-07
CLSTN3	CLSTN3__Neurology_II	-0.124072	4.4883e-09	4.09852e-08
CLU	CLU__Inflammation_II	-0.00246459	0.87455	0.916473
CLUL1	CLUL1__Cardiometabolic	-0.0183644	0.395044	0.50075
CNDP1	CNDP1__Cardiometabolic	-0.108987	6.1051e-08	4.39061e-07
CNP	CNP__Cardiometabolic_II	0.0661401	0.0162756	0.0330272
CNPY2	CNPY2__Cardiometabolic	0.00127034	0.961898	0.974536
CNPY4	CNPY4__Oncology	-0.0507408	0.000562155	0.00170365
CNTN1	CNTN1__Cardiometabolic	-0.0680121	7.51556e-06	3.4772e-05
CNTN2	CNTN2__Oncology	0.0228883	0.38679	0.492536
CNTN3	CNTN3__Neurology	-0.101091	3.25119e-09	3.09086e-08
CNTN4	CNTN4__Neurology	-0.0993658	2.53518e-09	2.51345e-08
CNTN5	CNTN5__Neurology	-0.115905	2.79286e-11	4.16827e-10
CNTNAP2	CNTNAP2__Inflammation	-0.145946	3.17915e-14	9.00542e-13
CNTNAP4	CNTNAP4__Neurology_II	-0.0839221	0.000609028	0.00183369
COCH	COCH__Cardiometabolic_II	0.0292196	0.212731	0.299506
COL15A1	COL15A1__Cardiometabolic_II	0.0617663	0.00129755	0.00358051
COL18A1	COL18A1__Cardiometabolic	0.0338915	0.0178079	0.0356158
COL1A1	COL1A1__Cardiometabolic	0.0761428	1.05349e-05	4.77859e-05
COL28A1	COL28A1__Neurology_II	0.0141263	0.56699	0.663001
COL2A1	COL2A1__Cardiometabolic_II	-0.0438841	0.021324	0.0416283
COL3A1	COL3A1__Cardiometabolic_II	0.0735693	0.000134575	0.000491552
COL4A1	COL4A1__Cardiometabolic	0.0163735	0.364251	0.468563
COL5A1	COL5A1__Inflammation_II	0.0460966	0.01776	0.0355713
COL6A3	COL6A3__Cardiometabolic	0.0809898	6.47942e-11	8.81709e-10
COLEC12	COLEC12__Inflammation	-0.0336812	0.188862	0.271404
COMP	COMP__Cardiometabolic	0.170884	1.27958e-22	1.48005e-20
COMT	COMT__Cardiometabolic	0.0345371	0.220802	0.309257
COQ7	COQ7__Cardiometabolic_II	0.0517287	0.0726544	0.120053
CPA1	CPA1__Cardiometabolic	0.0322522	0.168393	0.245257
CPA2	CPA2__Neurology	0.0678757	0.002134	0.00553643
CPA4	CPA4__Inflammation_II	0.0287363	0.203721	0.290015
CPB1	CPB1__Cardiometabolic	-0.0388163	0.0498365	0.086324
CPB2	CPB2__Inflammation_II	0.0450966	0.0383683	0.0691626
CPE	CPE__Oncology	-0.0561497	0.0217897	0.0423586
CPLX2	CPLX2__Oncology_II	-0.0857971	4.76724e-06	2.29755e-05
CPM	CPM__Neurology	-0.0911207	2.4106e-05	0.00010201
CPPED1	CPPED1__Neurology	0.027853	0.217697	0.305215
CPQ	CPQ__Cardiometabolic_II	-0.114175	1.31973e-06	7.09994e-06
CPVL	CPVL__Oncology	-0.0336	0.240521	0.33021
CPXM1	CPXM1__Oncology	0.0676229	0.00331333	0.00812526
CPXM2	CPXM2__Cardiometabolic_II	0.0691987	0.000893733	0.00256302
CR1	CR1__Inflammation_II	0.0726786	0.000488363	0.00149306
CR2	CR2__Cardiometabolic	0.0107024	0.650471	0.735823
CREG1	CREG1__Oncology	-0.0984295	4.71633e-07	2.80956e-06
CRELD1	CRELD1__Inflammation_II	-0.0570515	0.00093223	0.00264068
CRELD2	CRELD2__Inflammation	-0.059501	0.00436429	0.0102672
CRH	CRH__Oncology	-0.135925	9.91525e-12	1.74207e-10
CRHBP	CRHBP__Inflammation	0.0228229	0.344785	0.447672
CRHR1	CRHR1__Cardiometabolic	-0.0369629	0.166519	0.243293
CRIM1	CRIM1__Inflammation	-0.0815234	4.41815e-08	3.27935e-07
CRIP2	CRIP2__Neurology	0.140246	6.92595e-16	2.59817e-14
CRISP2	CRISP2__Oncology	0.0253894	0.308972	0.411172
CRISP3	CRISP3__Inflammation_II	0.0416131	0.0854235	0.138838
CRKL	CRKL__Inflammation	0.0640124	9.14427e-07	5.0769e-06
CRLF1	CRLF1__Inflammation	-0.0510364	0.00043454	0.00136767
CRTAC1	CRTAC1__Cardiometabolic	-0.0747356	9.3978e-06	4.27677e-05
CRYBB1	CRYBB1__Cardiometabolic_II	0.147548	8.8544e-19	6.01233e-17
CRYGD	CRYGD__Neurology_II	-0.0285169	0.151411	0.225734
CRYM	CRYM__Neurology_II	-0.0769008	0.00181343	0.00484977
CRYZL1	CRYZL1__Cardiometabolic_II	0.0111147	0.634653	0.725019
CSF1	CSF1__Inflammation	-0.0341816	0.00288446	0.00718784
CSF1R	CSF1R__Inflammation_II	-0.0440106	0.0273929	0.0513109
CSF2RA	CSF2RA__Neurology	-0.0154639	0.523915	0.62614
CSPG4	CSPG4__Cardiometabolic_II	0.00823092	0.585574	0.678445
CSPG5	CSPG5__Neurology_II	-0.121523	1.81766e-08	1.49285e-07
CST1	CST1__Inflammation_II	0.0221721	0.410474	0.517473
CST3	CST3__Cardiometabolic	0.00485726	0.866132	0.910751
CST5	CST5__Neurology	-0.0200643	0.441843	0.548637
CST6	CST6__Cardiometabolic	0.0725633	5.94267e-06	2.80015e-05
CST7	CST7__Inflammation	0.0343169	0.0681803	0.113515
CSTB	CSTB__Cardiometabolic	0.133807	1.0272e-22	1.29614e-20
CTBS	CTBS__Inflammation_II	-0.0424938	0.0508752	0.0877201
CTHRC1	CTHRC1__Cardiometabolic_II	0.0494872	0.00726268	0.0160519
CTRB1	CTRB1__Neurology	-0.0123848	0.647632	0.735609
CTRC	CTRC__Inflammation	-0.0370763	0.179634	0.260263
CTRL	CTRL__Neurology_II	-0.0839115	0.000469641	0.00145181
CTSB	CTSB__Cardiometabolic	-0.0450114	0.0451833	0.079285
CTSC	CTSC__Inflammation	-0.0104114	0.65777	0.739259
CTSD	CTSD__Cardiometabolic	-0.0512312	0.0360118	0.0653391
CTSE	CTSE__Inflammation_II	0.0437277	0.0615224	0.103257
CTSF	CTSF__Oncology	-0.0390462	0.0397563	0.0712023
CTSH	CTSH__Cardiometabolic	-0.0843302	0.000775024	0.00228393
CTSL	CTSL__Cardiometabolic	-0.0807781	6.75794e-06	3.16892e-05
CTSO	CTSO__Inflammation	-0.105151	5.18245e-09	4.6408e-08
CTSS	CTSS__Neurology	-0.0154465	0.499212	0.604103
CTSV	CTSV__Oncology	-0.0783436	0.00425074	0.0100683
CTSZ	CTSZ__Cardiometabolic	-0.0759137	0.000445942	0.00139722
CX3CL1	CX3CL1__Neurology	0.0236794	0.210212	0.297499
CXADR	CXADR__Inflammation	-0.0856791	1.12683e-06	6.18199e-06
CXCL1	CXCL1__Inflammation	0.0420031	0.0349983	0.0640021
CXCL10	CXCL10__Inflammation	0.00446273	0.838434	0.889035
CXCL11	CXCL11__Neurology	-0.0330554	0.19794	0.282946
CXCL13	CXCL13__Neurology	0.0353241	0.108522	0.170974
CXCL16	CXCL16__Cardiometabolic	0.0272728	0.0541065	0.0924875
CXCL17	CXCL17__Inflammation	0.0989544	1.62297e-05	7.15139e-05
CXCL3	CXCL3__Inflammation	-0.0638264	0.00692097	0.0153455
CXCL8	CXCL8__Cardiometabolic	0.0570432	0.00383391	0.00920669
CXCL8	CXCL8__Inflammation	0.0484499	0.0132876	0.0275682
CXCL8	CXCL8__Neurology	0.0443903	0.0160327	0.0325818
CXCL8	CXCL8__Oncology	0.036913	0.0519875	0.0893053
CXCL9	CXCL9__Inflammation	0.15557	3.91692e-15	1.32602e-13
CYB5R2	CYB5R2__Oncology_II	-0.00830462	0.765742	0.82841
CYTL1	CYTL1__Cardiometabolic_II	-0.0128405	0.498369	0.603609
DAG1	DAG1__Inflammation	-0.0517753	0.00026502	0.000886382
DBH	DBH__Inflammation_II	0.0649713	0.0135935	0.0280354
DBI	DBI__Neurology	0.0140365	0.274865	0.371121
DBNL	DBNL__Inflammation	0.0678173	0.000144523	0.000521032
DCBLD2	DCBLD2__Oncology	-0.0837908	1.15364e-10	1.51062e-09
DCC	DCC__Neurology_II	-0.14965	1.331e-13	3.13124e-12
DCN	DCN__Cardiometabolic	-0.0518769	0.0741511	0.122235
DCTD	DCTD__Inflammation_II	0.0848527	0.000499769	0.00152457
DCTPP1	DCTPP1__Cardiometabolic	0.0920794	9.40104e-08	6.55711e-07
DDAH1	DDAH1__Oncology	-0.0553295	0.00163304	0.00439275
DDC	DDC__Cardiometabolic	0.0256969	0.272042	0.368385
DDR1	DDR1__Neurology	-0.146235	1.12859e-12	2.27027e-11
DDT	DDT__Cardiometabolic_II	0.0632077	0.000164803	0.000582008
DFFA	DFFA__Inflammation	0.04764	0.010625	0.0225152
DIPK1C	DIPK1C__Neurology_II	-0.0521838	0.0172261	0.0346519
DIPK2B	DIPK2B__Inflammation_II	-0.0519828	0.000828692	0.00241644
DKK1	DKK1__Neurology	-0.038204	0.00918613	0.0197374
DKK3	DKK3__Cardiometabolic	0.037826	0.134401	0.203433
DKK4	DKK4__Neurology	0.0221693	0.234873	0.324581
DKKL1	DKKL1__Oncology	0.0477013	0.0683961	0.113693
DLG4	DLG4__Neurology_II	-0.048804	0.0138054	0.0284302
DLK1	DLK1__Cardiometabolic	0.0760964	4.427e-06	2.15603e-05
DLL1	DLL1__Oncology	-0.0650905	1.9031e-06	9.85525e-06
DMD	DMD__Cardiometabolic_II	0.0375187	0.0493292	0.0855861
DMP1	DMP1__Cardiometabolic_II	-0.0594389	0.024298	0.0464541
DNAJA2	DNAJA2__Inflammation	-0.0297248	0.0436281	0.07675
DNAJA4	DNAJA4__Neurology_II	-0.0119755	0.538893	0.639295
DNAJB14	DNAJB14__Oncology_II	0.00483565	0.789007	0.84567
DNAJB2	DNAJB2__Inflammation_II	-0.00173235	0.911221	0.941053
DNAJB6	DNAJB6__Inflammation_II	-0.0276941	0.157787	0.232752
DNAJC6	DNAJC6__Cardiometabolic_II	-0.0231028	0.160491	0.235727
DNER	DNER__Inflammation	-0.0430043	0.104401	0.165043
DNM1	DNM1__Oncology_II	-0.0616143	0.0074475	0.0164082
DNMBP	DNMBP__Neurology	0.0378507	0.02526	0.0480656
DNPEP	DNPEP__Neurology_II	0.106201	4.00015e-07	2.45673e-06
DNPH1	DNPH1__Inflammation	0.0465629	0.00536183	0.0122378
DOC2B	DOC2B__Neurology_II	-0.0476753	0.0584189	0.0988847
DPP10	DPP10__Inflammation	-0.155344	9.34136e-16	3.41205e-14
DPP4	DPP4__Cardiometabolic	0.025674	0.242071	0.331683
DPP6	DPP6__Oncology	-0.156132	5.3695e-15	1.73323e-13
DPP7	DPP7__Cardiometabolic	-0.153119	2.67724e-08	2.11137e-07
DPT	DPT__Cardiometabolic	0.0810148	0.000237936	0.000803541
DRAXIN	DRAXIN__Neurology	-0.0304685	0.0857405	0.13911
DSC2	DSC2__Neurology	0.0237914	0.0981531	0.156414
DSCAM	DSCAM__Neurology_II	-0.107942	1.58619e-08	1.33433e-07
DSG2	DSG2__Neurology	-0.0123766	0.491877	0.59731
DSG3	DSG3__Oncology	-0.0497948	0.048753	0.0847984
DTD1	DTD1__Inflammation_II	-0.0541007	0.00183111	0.00486894
DTNB	DTNB__Oncology_II	0.034687	0.0574148	0.0974227
DTX3	DTX3__Oncology	-0.00538835	0.683181	0.759819
DUT	DUT__Oncology_II	-0.0842276	0.000826958	0.00241644
EBI3_IL27	EBI3_IL27__Oncology	0.0262353	0.17452	0.253914
ECE1	ECE1__Neurology	-0.0125001	0.657356	0.739259
ECHDC3	ECHDC3__Cardiometabolic_II	0.042114	0.125959	0.193611
ECM1	ECM1__Inflammation_II	-0.0540761	0.00135037	0.00370418
EDA2R	EDA2R__Oncology	0.015353	0.321843	0.423831
EDAR	EDAR__Inflammation	0.011041	0.584251	0.677477
EDIL3	EDIL3__Cardiometabolic	-0.0180814	0.504616	0.609049
EDN1	EDN1__Cardiometabolic_II	0.041262	0.0256864	0.0486126
EDNRB	EDNRB__Inflammation_II	-0.014273	0.539808	0.639295
EFCAB14	EFCAB14__Oncology_II	-0.00468125	0.758387	0.822178
EFEMP1	EFEMP1__Cardiometabolic	0.0548638	9.19016e-06	4.19603e-05
EFHD1	EFHD1__Neurology_II	0.0948041	3.80738e-07	2.35921e-06
EFNA1	EFNA1__Neurology	-0.0850668	0.000151623	0.000543807
EFNA4	EFNA4__Neurology	-0.028114	0.0159178	0.0323957
EFNB2	EFNB2__Neurology_II	-0.101408	7.73866e-07	4.38419e-06
EGF	EGF__Inflammation	0.0652462	0.0176658	0.0354337
EGFL7	EGFL7__Oncology	-0.0514007	0.00978349	0.0208915
EGFLAM	EGFLAM__Oncology_II	-0.00659622	0.72783	0.796205
EGFR	EGFR__Cardiometabolic	-0.0931469	1.2298e-08	1.05368e-07
EGLN1	EGLN1__Inflammation	0.0435535	0.0398081	0.0712031
EHBP1	EHBP1__Cardiometabolic_II	0.00492742	0.79326	0.84761
EIF4EBP1	EIF4EBP1__Cardiometabolic	0.117668	1.90175e-11	2.99958e-10
ELAVL4	ELAVL4__Neurology_II	0.00720762	0.694624	0.769225
ELN	ELN__Cardiometabolic_II	0.162945	5.77733e-18	3.20314e-16
ENDOU	ENDOU__Oncology_II	0.00589324	0.78678	0.843934
ENG	ENG__Cardiometabolic	0.02493	0.0498788	0.086324
ENO1	ENO1__Neurology	-0.00721486	0.65394	0.737099
ENO2	ENO2__Neurology	-0.109191	3.91867e-09	3.65042e-08
ENPP2	ENPP2__Cardiometabolic	-0.0149887	0.539645	0.639295
ENPP5	ENPP5__Inflammation	-0.113389	3.72618e-06	1.82754e-05
ENPP6	ENPP6__Cardiometabolic_II	-0.0842736	0.000370609	0.00119351
ENPP7	ENPP7__Inflammation	0.0310069	0.223466	0.312357
ENTPD2	ENTPD2__Oncology	-0.0929036	0.000340075	0.00110286
ENTPD5	ENTPD5__Cardiometabolic	-0.0264549	0.354848	0.458756
ENTPD6	ENTPD6__Cardiometabolic	-0.0846491	7.25382e-07	4.12635e-06
EPCAM	EPCAM__Inflammation	-0.017239	0.452644	0.559955
EPHA1	EPHA1__Inflammation	0.0154885	0.380458	0.485363
EPHA10	EPHA10__Neurology	-0.117976	1.62563e-10	1.99462e-09
EPHA2	EPHA2__Oncology	-0.0363843	0.0345632	0.063351
EPHA4	EPHA4__Inflammation_II	-0.111632	2.32613e-06	1.19139e-05
EPHB4	EPHB4__Cardiometabolic	0.00343842	0.757273	0.82181
EPHB6	EPHB6__Neurology	-0.0852176	1.30841e-09	1.35528e-08
EPS8L2	EPS8L2__Oncology	0.0851067	1.02572e-07	7.0831e-07
ERBB2	ERBB2__Oncology	0.0348115	0.0239615	0.0460007
ERBB3	ERBB3__Inflammation	-0.0961809	3.04667e-09	2.93665e-08
ERBB4	ERBB4__Oncology	-0.165885	6.07762e-21	4.9622e-19
ERMAP	ERMAP__Inflammation_II	0.00430981	0.806514	0.859786
ERP44	ERP44__Oncology	-0.0375846	0.0311031	0.0576384
ESAM	ESAM__Cardiometabolic	-0.0575569	6.38767e-05	0.000252595
ESM1	ESM1__Inflammation	0.0720838	0.000202538	0.000697576
EZR	EZR__Neurology	0.0693938	0.000323481	0.00105894
F10	F10__Inflammation_II	0.0568684	0.00791666	0.0173591
F11	F11__Inflammation_II	0.0658794	0.00381609	0.00917977
F11R	F11R__Neurology	0.0655215	5.45718e-06	2.59403e-05
F12	F12__Inflammation_II	0.0351831	0.128429	0.196106
F13B	F13B__Inflammation_II	0.0623531	0.00385317	0.00923696
F2	F2__Inflammation_II	0.0508465	0.013147	0.0273174
F2R	F2R__Inflammation	0.0654232	0.00590411	0.0133034
F3	F3__Oncology	-0.108166	1.70266e-10	2.05504e-09
F7	F7__Cardiometabolic	0.0396561	0.105306	0.166096
F9	F9__Cardiometabolic	0.0588722	0.0199484	0.0393859
FABP1	FABP1__Inflammation	0.117202	2.5736e-08	2.04123e-07
FABP2	FABP2__Cardiometabolic	0.0682779	0.0026708	0.00670356
FABP3	FABP3__Cardiometabolic_II	0.0761925	5.88689e-08	4.27801e-07
FABP4	FABP4__Cardiometabolic	0.0819559	0.000891231	0.00256114
FABP5	FABP5__Neurology	0.061578	9.1025e-05	0.000345199
FAM171B	FAM171B__Oncology_II	-0.052835	0.00804296	0.0176082
FAM20A	FAM20A__Cardiometabolic_II	0.0176627	0.300271	0.401132
FAM3B	FAM3B__Oncology	-0.0206104	0.444166	0.550941
FAM3C	FAM3C__Cardiometabolic	-0.0260646	0.366268	0.470722
FAM3D	FAM3D__Oncology_II	0.0281523	0.209911	0.297499
FAP	FAP__Cardiometabolic	0.121891	1.1342e-07	7.70903e-07
FAS	FAS__Cardiometabolic	0.0498386	0.000619543	0.00186131
FASLG	FASLG__Inflammation	-0.0321697	0.141116	0.212209
FBLN2	FBLN2__Cardiometabolic_II	-0.0176385	0.433571	0.542647
FCAR	FCAR__Inflammation	-0.0446227	0.0755051	0.124173
FCER2	FCER2__Neurology	-0.0344392	0.142147	0.213528
FCGR2A	FCGR2A__Cardiometabolic	0.00947113	0.673092	0.7498
FCGR3B	FCGR3B__Cardiometabolic	0.0812441	3.14531e-05	0.000129546
FCN2	FCN2__Cardiometabolic	0.0229805	0.37394	0.478367
FCRL1	FCRL1__Cardiometabolic	-0.0262187	0.30796	0.410219
FCRL6	FCRL6__Inflammation	-0.0424679	0.120626	0.186933
FETUB	FETUB__Cardiometabolic	0.0633287	0.00603001	0.0135651
FGA	FGA__Inflammation_II	0.0784264	0.000862885	0.00249855
FGF12	FGF12__Inflammation_II	-0.101639	2.47966e-07	1.58607e-06
FGF19	FGF19__Inflammation	-0.0400975	0.0228935	0.044195
FGF23	FGF23__Oncology	0.0845332	0.00235306	0.00601884
FGF5	FGF5__Inflammation	-0.083126	8.11496e-05	0.00031201
FGFBP2	FGFBP2__Cardiometabolic_II	0.055045	0.0171266	0.0345019
FGFBP3	FGFBP3__Neurology_II	-8.72021e-05	0.996371	0.997089
FGFR2	FGFR2__Oncology	-0.0667608	0.000420671	0.00132703
FGFR4	FGFR4__Inflammation_II	-0.0103563	0.608017	0.699195
FGL1	FGL1__Inflammation_II	0.0304544	0.280343	0.37705
FIS1	FIS1__Inflammation	-0.0239983	0.0428724	0.0756122
FKBP4	FKBP4__Neurology	0.00757786	0.663995	0.743845
FKBP5	FKBP5__Neurology	0.107525	1.22804e-06	6.65829e-06
FLRT2	FLRT2__Neurology	-0.0101606	0.551052	0.648737
FLT1	FLT1__Oncology	-0.0286879	0.0547961	0.093551
FLT3	FLT3__Oncology	-0.0706138	0.000136375	0.000495521
FLT3LG	FLT3LG__Inflammation	0.0405041	0.00815115	0.017817
FLT4	FLT4__Oncology	-0.0399721	0.129977	0.197815
FN1	FN1__Inflammation_II	0.0394967	0.00617907	0.0137665
FOLR1	FOLR1__Oncology	0.0151051	0.594257	0.686214
FOLR2	FOLR2__Neurology	0.0235487	0.203184	0.289548
FOLR3	FOLR3__Oncology	-3.59821e-05	0.998809	0.998809
FRZB	FRZB__Neurology	-0.0312609	0.156189	0.231367
FSHB	FSHB__Cardiometabolic_II	-0.0155477	0.532188	0.633514
FST	FST__Inflammation	0.043243	0.0235911	0.0454153
FSTL1	FSTL1__Cardiometabolic_II	0.0589778	0.00186025	0.00492754
FSTL3	FSTL3__Inflammation	0.0605112	9.96392e-05	0.000375813
FUCA1	FUCA1__Cardiometabolic	-0.0784893	0.000236308	0.00079999
FUOM	FUOM__Inflammation_II	0.0775915	0.00073461	0.00217407
FURIN	FURIN__Oncology	-0.106558	4.66746e-06	2.26519e-05
FUT1	FUT1__Oncology_II	-0.0747418	0.00229916	0.00589876
FUT3_FUT5	FUT3_FUT5__Neurology	-0.056239	0.0041952	0.00996041
FUT8	FUT8__Neurology	-0.0693671	0.000188032	0.000655749
FXN	FXN__Oncology	0.0152096	0.474218	0.57844
FYB1	FYB1__Neurology	-0.0129648	0.643945	0.73262
GABARAP	GABARAP__Oncology_II	0.0144338	0.507853	0.611892
GAD1	GAD1__Oncology_II	-0.137037	8.70665e-11	1.162e-09
GAL	GAL__Inflammation	-0.00437739	0.782553	0.841809
GALNT10	GALNT10__Oncology	-0.0476673	0.000195401	0.000678042
GALNT2	GALNT2__Oncology	-0.0448893	4.08407e-05	0.000164788
GALNT5	GALNT5__Cardiometabolic_II	-0.0230578	0.344234	0.447375
GALNT7	GALNT7__Oncology	-0.0435374	0.00426737	0.0100905
GAPDH	GAPDH__Inflammation_II	-0.0832931	0.00257807	0.00652987
GAS6	GAS6__Cardiometabolic	-0.0328662	0.00345869	0.00837811
GBP1	GBP1__Neurology_II	0.0452364	0.0355702	0.0647919
GC	GC__Inflammation_II	0.00387808	0.883969	0.924744
GCHFR	GCHFR__Inflammation_II	-0.00190177	0.918622	0.945179
GCNT1	GCNT1__Oncology	0.00211221	0.935343	0.958347
GDF15	GDF15__Cardiometabolic	0.0897325	4.06966e-10	4.74679e-09
GFAP	GFAP__Oncology	0.0468961	0.00765803	0.0168186
GFER	GFER__Oncology	-0.129565	3.06027e-11	4.51877e-10
GFRA1	GFRA1__Oncology	-0.00785029	0.554952	0.652519
GFRA2	GFRA2__Oncology	-0.112747	2.51071e-09	2.5071e-08
GFRA3	GFRA3__Neurology	-0.0342227	0.020466	0.0402934
GGACT	GGACT__Cardiometabolic_II	0.0693753	0.00237494	0.00605958
GGCT	GGCT__Cardiometabolic_II	-0.00298041	0.874875	0.916473
GGH	GGH__Cardiometabolic	-0.128243	1.84732e-08	1.50828e-07
GGT1	GGT1__Neurology	-0.0522411	0.00333655	0.0081456
GGT5	GGT5__Neurology	0.0600585	0.00580519	0.0131018
GH1	GH1__Cardiometabolic	0.0664545	0.019713	0.0390881
GHR	GHR__Inflammation_II	-0.0449611	0.0845152	0.137523
GHRL	GHRL__Cardiometabolic	0.0874064	0.000141101	0.000510021
GIMAP7	GIMAP7__Inflammation_II	-0.00362496	0.886893	0.925569
GLA	GLA__Inflammation_II	-0.113605	2.14518e-05	9.18983e-05
GLB1	GLB1__Neurology	-0.112246	2.92828e-06	1.48338e-05
GLO1	GLO1__Cardiometabolic	0.0134367	0.461894	0.568864
GLOD4	GLOD4__Inflammation	0.059602	4.07324e-05	0.000164788
GLRX	GLRX__Cardiometabolic	-0.0113294	0.469681	0.575898
GM2A	GM2A__Cardiometabolic_II	-0.0109945	0.695027	0.769225
GMPR2	GMPR2__Inflammation_II	-0.0698563	0.00265293	0.00667078
GNAS	GNAS__Neurology_II	-0.00769669	0.672623	0.7498
GNLY	GNLY__Neurology	0.065152	0.00863153	0.0187196
GNPDA1	GNPDA1__Cardiometabolic_II	-0.0308459	0.212206	0.299332
GNPDA2	GNPDA2__Inflammation_II	-0.0569103	0.00369496	0.00890382
GOLM2	GOLM2__Neurology	-0.066391	1.42009e-06	7.55206e-06
GOT1	GOT1__Cardiometabolic_II	-0.0357674	0.183471	0.264992
GP1BA	GP1BA__Cardiometabolic	0.0849408	0.000625537	0.00187526
GPC1	GPC1__Oncology	-0.138379	1.58992e-16	6.49062e-15
GPC5	GPC5__Neurology	-0.0834216	2.38511e-09	2.39894e-08
GPHA2	GPHA2__Oncology_II	-0.0160397	0.42536	0.533333
GPI	GPI__Inflammation_II	-0.0116848	0.557144	0.65369
GPIHBP1	GPIHBP1__Oncology_II	0.0186371	0.468723	0.57542
GPNMB	GPNMB__Cardiometabolic	-0.00117693	0.954858	0.970458
GPR158	GPR158__Neurology_II	-0.0923617	0.000315155	0.00103658
GPR37	GPR37__Cardiometabolic	-0.0317644	0.0358846	0.0651935
GRHPR	GRHPR__Cardiometabolic_II	0.0128204	0.63801	0.727059
GRIK2	GRIK2__Neurology_II	-0.175462	4.70461e-14	1.20926e-12
GRN	GRN__Neurology	0.0209139	0.13794	0.208109
GRP	GRP__Cardiometabolic_II	-0.0326199	0.132199	0.200977
GRPEL1	GRPEL1__Oncology	0.0686462	0.0102108	0.0216706
GSN	GSN__Inflammation_II	0.0273441	0.132417	0.201089
GSR	GSR__Inflammation_II	0.00610817	0.694192	0.769225
GSTA1	GSTA1__Cardiometabolic	-0.0184867	0.503662	0.608427
GSTP1	GSTP1__Neurology	0.0299668	0.267245	0.362951
GSTT2B	GSTT2B__Neurology_II	-0.0201333	0.471178	0.576715
GUCA2A	GUCA2A__Neurology	0.100996	1.09624e-07	7.49545e-07
GUSB	GUSB__Cardiometabolic	-0.0719632	0.00217544	0.00561248
GZMA	GZMA__Inflammation	-0.0789824	0.00244269	0.00620963
GZMB	GZMB__Inflammation	0.0414576	0.27542	0.371509
HARS1	HARS1__Neurology	0.121292	5.08268e-08	3.71303e-07
HAVCR1	HAVCR1__Oncology	-0.0162174	0.523455	0.62614
HAVCR2	HAVCR2__Neurology	-0.00264551	0.858444	0.90541
HBEGF	HBEGF__Oncology	0.0111786	0.664783	0.744128
HCG22	HCG22__Cardiometabolic_II	-0.0592073	0.0446278	0.0784094
HEG1	HEG1__Inflammation_II	-0.0573738	0.000983751	0.00278095
HEPH	HEPH__Cardiometabolic_II	-0.0728446	5.42999e-07	3.20716e-06
HGF	HGF__Inflammation	-0.0218538	0.103661	0.16406
HGFAC	HGFAC__Inflammation_II	0.041584	0.0598109	0.100995
HIP1R	HIP1R__Neurology_II	0.017678	0.424436	0.532655
HLA-A	HLA-A__Neurology_II	0.0373298	0.15166	0.225862
HLA-DRA	HLA-DRA__Inflammation	-0.0392972	0.127971	0.195621
HMCN2	HMCN2__Inflammation_II	0.0736952	0.00181692	0.00484977
HMOX1	HMOX1__Cardiometabolic	0.0192844	0.31222	0.414303
HMOX2	HMOX2__Neurology	0.00216903	0.92303	0.948146
HNMT	HNMT__Neurology	0.0402309	0.0288006	0.053586
HRC	HRC__Cardiometabolic_II	-0.0779726	0.00019758	0.000683892
HRG	HRG__Inflammation_II	0.04545	0.0303324	0.0563607
HS6ST1	HS6ST1__Oncology	-0.0436757	0.00577334	0.0130511
HS6ST2	HS6ST2__Inflammation_II	-0.0800014	1.55844e-05	6.91216e-05
HSPA1A	HSPA1A__Inflammation	0.0727843	4.20075e-07	2.5573e-06
HSPA2	HSPA2__Oncology_II	-0.0106931	0.560925	0.657571
HSPB1	HSPB1__Cardiometabolic	0.147354	5.21127e-18	3.01385e-16
HSPB6	HSPB6__Oncology	0.11004	6.2969e-11	8.65357e-10
HSPG2	HSPG2__Cardiometabolic	0.0954154	7.36407e-11	9.92363e-10
HTRA2	HTRA2__Oncology	-0.0559903	0.000154008	0.000549362
HYAL1	HYAL1__Cardiometabolic	0.00866544	0.628757	0.719468
HYOU1	HYOU1__Cardiometabolic	-0.053518	7.39046e-06	3.43076e-05
ICAM1	ICAM1__Cardiometabolic	0.0642272	3.917e-05	0.000159437
ICAM2	ICAM2__Cardiometabolic	-0.0129719	0.327827	0.429673
ICAM3	ICAM3__Cardiometabolic	0.0551059	0.00469418	0.0109277
ICAM5	ICAM5__Cardiometabolic	-0.137581	3.20926e-11	4.6889e-10
ICOSLG	ICOSLG__Oncology	-0.0729564	2.35289e-05	9.98721e-05
IDS	IDS__Inflammation	-0.122653	2.81183e-06	1.4296e-05
IDUA	IDUA__Oncology	-0.041212	0.124788	0.192238
IFI30	IFI30__Oncology_II	-0.0296071	0.22198	0.310593
IFNAR1	IFNAR1__Oncology_II	-0.0656089	0.00182748	0.0048686
IFNGR1	IFNGR1__Inflammation	-0.0624867	5.02372e-05	0.000199226
IFNGR2	IFNGR2__Neurology	-0.147504	4.04461e-11	5.72849e-10
IFNLR1	IFNLR1__Inflammation	-0.157724	3.04166e-13	6.59659e-12
IFNW1	IFNW1__Cardiometabolic_II	-0.0532287	0.0417499	0.0739144
IGDCC4	IGDCC4__Cardiometabolic_II	-0.00984219	0.467177	0.574351
IGF1R	IGF1R__Oncology	-0.0833819	8.92366e-08	6.35182e-07
IGF2R	IGF2R__Neurology	-0.0355104	0.0256329	0.0486045
IGFBP1	IGFBP1__Cardiometabolic	0.0334215	0.0945801	0.151241
IGFBP2	IGFBP2__Cardiometabolic	0.0666432	7.35811e-05	0.000287692
IGFBP3	IGFBP3__Cardiometabolic	0.0383938	0.0345966	0.063351
IGFBP4	IGFBP4__Neurology	0.0401333	0.00138079	0.00375791
IGFBP6	IGFBP6__Cardiometabolic	0.0264971	0.0801735	0.131227
IGFBP7	IGFBP7__Cardiometabolic	0.0383415	0.136889	0.206749
IGFBPL1	IGFBPL1__Cardiometabolic	-0.0124001	0.487856	0.592946
IGLC2	IGLC2__Inflammation_II	0.0878716	0.00020959	0.000720076
IGLON5	IGLON5__Oncology_II	-0.0529244	0.00985413	0.02101
IGSF21	IGSF21__Cardiometabolic_II	-0.0819452	1.1689e-05	5.26763e-05
IGSF3	IGSF3__Oncology	-0.151536	2.67283e-21	2.31868e-19
IGSF8	IGSF8__Cardiometabolic	-0.0142141	0.548267	0.647104
IL10RB	IL10RB__Inflammation	0.0225931	0.124236	0.1916
IL12A_IL12B	IL12A_IL12B__Oncology	-0.0434287	0.120453	0.186933
IL12B	IL12B__Inflammation	0.00942902	0.714339	0.785616
IL13RA1	IL13RA1__Oncology	-0.0155071	0.395627	0.501031
IL15	IL15__Inflammation	0.051043	0.00119465	0.00332299
IL17D	IL17D__Inflammation	-0.00573695	0.76898	0.830082
IL17RA	IL17RA__Neurology	-0.0179539	0.354618	0.458756
IL17RB	IL17RB__Inflammation	-0.157362	2.30221e-12	4.56495e-11
IL18	IL18__Inflammation	0.0996988	1.70059e-05	7.46229e-05
IL18BP	IL18BP__Cardiometabolic	-0.0155957	0.192264	0.2754
IL18R1	IL18R1__Inflammation	-0.0263024	0.236354	0.325455
IL19	IL19__Cardiometabolic	-0.0228898	0.31502	0.416823
IL1R1	IL1R1__Neurology	0.0242955	0.103655	0.16406
IL1R2	IL1R2__Inflammation	0.0605702	0.00338979	0.00823997
IL1RAP	IL1RAP__Neurology	0.0147941	0.509086	0.612845
IL1RL2	IL1RL2__Inflammation	-0.133773	1.19468e-09	1.24678e-08
IL1RN	IL1RN__Inflammation	0.150234	1.02542e-09	1.0935e-08
IL22	IL22__Oncology_II	-0.0683107	0.00613672	0.0137006
IL2RA	IL2RA__Cardiometabolic	0.0545547	0.0287029	0.0535478
IL34	IL34__Neurology	-0.0212562	0.438523	0.546382
IL4R	IL4R__Inflammation	0.0323343	0.114223	0.178538
IL5RA	IL5RA__Inflammation	0.00861265	0.750799	0.815422
IL6	IL6__Cardiometabolic	0.100924	0.000215472	0.000733027
IL6	IL6__Inflammation	0.0916511	0.000920602	0.00261843
IL6	IL6__Neurology	0.0899529	0.00119185	0.00332187
IL6	IL6__Oncology	0.076046	0.00508424	0.0116836
IL6R	IL6R__Cardiometabolic	-0.0490063	0.0095439	0.0204744
IL6ST	IL6ST__Cardiometabolic	-0.111696	4.36503e-13	9.17979e-12
IL7R	IL7R__Neurology	0.0112938	0.631084	0.721536
IMMT	IMMT__Oncology_II	-0.00347106	0.859109	0.905424
IMPA1	IMPA1__Neurology	-0.0449142	0.0218402	0.0423976
INHBB	INHBB__Inflammation_II	0.00322448	0.851447	0.900082
INPP1	INPP1__Oncology	0.00312563	0.884103	0.924744
ISLR2	ISLR2__Neurology	-0.080123	4.87884e-07	2.89394e-06
ISM1	ISM1__Inflammation	-0.00861931	0.640014	0.728744
ISM2	ISM2__Cardiometabolic_II	-0.0460953	0.0020625	0.00538691
ITGA5	ITGA5__Neurology	0.0324132	0.158995	0.233777
ITGAM	ITGAM__Neurology	0.0507222	0.0205716	0.0403866
ITGB1	ITGB1__Cardiometabolic	0.0188476	0.240992	0.33053
ITGB2	ITGB2__Cardiometabolic	0.0193045	0.248364	0.3393
ITGB5	ITGB5__Oncology	-0.084969	3.43732e-07	2.1491e-06
ITGBL1	ITGBL1__Cardiometabolic_II	0.0766581	4.25874e-05	0.000171337
ITIH1	ITIH1__Inflammation_II	0.0127382	0.43484	0.543745
ITIH4	ITIH4__Inflammation_II	0.0786252	0.000364212	0.00117564
ITIH5	ITIH5__Oncology_II	-0.0599313	0.028614	0.0534539
ITM2A	ITM2A__Inflammation	-0.0781759	3.36929e-06	1.6702e-05
JAM2	JAM2__Neurology	-0.0873648	8.84602e-09	7.72219e-08
JAM3	JAM3__Inflammation_II	-0.0657937	0.000650335	0.00194121
KAZALD1	KAZALD1__Oncology	-0.0257838	0.224334	0.313255
KCNC4	KCNC4__Neurology_II	-0.0826942	0.00103347	0.00290964
KDR	KDR__Oncology	0.0517413	0.00204527	0.00536642
KHK	KHK__Cardiometabolic_II	-0.0560496	0.0210696	0.0411895
KIAA0319	KIAA0319__Neurology_II	-0.0561234	0.000212967	0.000726285
KIRREL2	KIRREL2__Neurology	-0.111725	1.70289e-07	1.11491e-06
KIT	KIT__Cardiometabolic	-0.0965103	5.99954e-08	4.33717e-07
KITLG	KITLG__Cardiometabolic	0.00210007	0.857143	0.904725
KLK1	KLK1__Oncology	0.0149669	0.587236	0.679236
KLK10	KLK10__Oncology	-0.0324745	0.0635935	0.106475
KLK11	KLK11__Oncology	-0.0385118	0.160748	0.235854
KLK13	KLK13__Oncology	-0.0473575	0.0682073	0.113515
KLK15	KLK15__Oncology_II	-0.0793824	0.000924854	0.00262515
KLK4	KLK4__Oncology	0.0516651	0.0234528	0.0452117
KLK6	KLK6__Oncology	0.00749059	0.695517	0.769225
KLK7	KLK7__Inflammation_II	-0.155553	1.32255e-10	1.68412e-09
KLK8	KLK8__Oncology	0.0173183	0.446989	0.553452
KLKB1	KLKB1__Inflammation_II	0.049303	0.0265054	0.0498503
KLRB1	KLRB1__Inflammation	-0.0227399	0.349925	0.453921
KLRD1	KLRD1__Inflammation	-0.0164473	0.475312	0.579221
KRT18	KRT18__Oncology	0.0372567	0.157795	0.232752
KYAT1	KYAT1__Cardiometabolic	-0.0972137	9.38603e-08	6.55711e-07
L1CAM	L1CAM__Oncology	-0.125844	1.50355e-13	3.42118e-12
L3HYPDH	L3HYPDH__Cardiometabolic_II	0.00402578	0.845154	0.894793
LACTB2	LACTB2__Cardiometabolic	0.0951659	1.32949e-07	8.8718e-07
LAIR1	LAIR1__Inflammation	-0.0183358	0.31915	0.421484
LAIR2	LAIR2__Neurology	0.00905899	0.740561	0.807135
LAMA4	LAMA4__Inflammation	0.0440501	0.00856731	0.0186094
LAMB1	LAMB1__Cardiometabolic_II	0.0401735	0.110893	0.174315
LAMP1	LAMP1__Cardiometabolic_II	-0.126658	7.26726e-09	6.38415e-08
LAMP2	LAMP2__Neurology	-0.13466	3.99841e-11	5.72143e-10
LAYN	LAYN__Neurology	-0.0706014	0.000341339	0.00110438
LBR	LBR__Neurology	0.120617	2.52357e-08	2.01306e-07
LCAT	LCAT__Inflammation_II	-0.0570265	0.000483294	0.00148086
LCN2	LCN2__Cardiometabolic	0.119681	2.7818e-08	2.18144e-07
LCP1	LCP1__Cardiometabolic_II	0.0687819	0.000412909	0.00130849
LDLR	LDLR__Cardiometabolic	-0.0253979	0.146233	0.218719
LECT2	LECT2__Cardiometabolic_II	0.141355	6.53595e-09	5.77828e-08
LEFTY2	LEFTY2__Oncology	0.0631635	0.00458193	0.0107246
LEG1	LEG1__Inflammation_II	-0.0207529	0.461602	0.568864
LEPR	LEPR__Cardiometabolic	-0.00276545	0.910318	0.94082
LGALS1	LGALS1__Cardiometabolic	0.0253683	0.0606373	0.102141
LGALS3	LGALS3__Cardiometabolic	0.0433601	0.0202551	0.0399347
LGALS3BP	LGALS3BP__Inflammation_II	0.0107079	0.530085	0.631551
LGALS4	LGALS4__Inflammation	0.0943427	3.38554e-06	1.67229e-05
LGALS7_LGALS7B	LGALS7_LGALS7B__Oncology	0.064306	0.0239491	0.0460007
LGALS8	LGALS8__Neurology	-0.0687259	7.09593e-05	0.000279013
LGALS9	LGALS9__Inflammation	0.066135	4.88398e-06	2.34566e-05
LGMN	LGMN__Inflammation	-0.019523	0.468876	0.57542
LHPP	LHPP__Inflammation	-0.0115557	0.523157	0.62614
LIF	LIF__Neurology	0.00333143	0.904754	0.938564
LIFR	LIFR__Inflammation	-0.0782192	5.49017e-07	3.22896e-06
LILRA2	LILRA2__Neurology	0.00723195	0.720069	0.790708
LILRA3	LILRA3__Cardiometabolic_II	0.0221093	0.399497	0.505088
LILRA5	LILRA5__Cardiometabolic	0.110805	9.36198e-07	5.17706e-06
LILRA6	LILRA6__Cardiometabolic_II	0.0735724	0.00245391	0.00622674
LILRB1	LILRB1__Cardiometabolic	0.0248216	0.142625	0.214015
LILRB2	LILRB2__Cardiometabolic	0.0764215	2.48746e-05	0.000104624
LILRB4	LILRB4__Inflammation	0.0149701	0.515439	0.617815
LILRB5	LILRB5__Cardiometabolic	0.0733248	0.00460399	0.0107581
LIPF	LIPF__Cardiometabolic_II	-0.0284498	0.27594	0.371849
LMOD1	LMOD1__Cardiometabolic_II	0.112453	5.16943e-10	5.83347e-09
LMOD1	LMOD1__Inflammation_II	0.108934	4.46074e-08	3.29336e-07
LMOD1	LMOD1__Neurology_II	0.0948997	1.69365e-06	8.8709e-06
LMOD1	LMOD1__Oncology_II	0.076879	3.06321e-05	0.00012654
LPA	LPA__Inflammation_II	0.0812377	0.00338275	0.00823729
LPL	LPL__Cardiometabolic	-0.0469075	0.00877109	0.0189134
LPO	LPO__Neurology	-0.101556	1.55955e-05	6.91216e-05
LRFN2	LRFN2__Neurology_II	-0.0826937	0.000116609	0.000433921
LRG1	LRG1__Inflammation_II	0.0890178	0.000210249	0.000720556
LRIG1	LRIG1__Oncology	-0.137579	3.93358e-13	8.3997e-12
LRP1	LRP1__Oncology	-0.101193	7.80013e-10	8.52487e-09
LRP11	LRP11__Cardiometabolic	-0.111534	2.6807e-18	1.69128e-16
LRPAP1	LRPAP1__Neurology	-0.0262214	0.0626892	0.105088
LRRC25	LRRC25__Oncology	-0.00174794	0.945798	0.963852
LRRN1	LRRN1__Inflammation	-0.0958052	3.85257e-10	4.53167e-09
LRTM2	LRTM2__Neurology_II	-0.150542	7.57074e-17	3.38974e-15
LTA	LTA__Inflammation	0.0503543	0.188888	0.271404
LTBP2	LTBP2__Cardiometabolic	0.168242	1.65152e-31	1.49446e-28
LTBP3	LTBP3__Oncology	-0.0327825	0.0379422	0.0685726
LTBR	LTBR__Inflammation	-0.00687357	0.616081	0.707296
LUZP2	LUZP2__Oncology_II	-0.0366163	0.039964	0.07139
LY6D	LY6D__Inflammation	0.144616	1.19411e-11	2.07178e-10
LY75	LY75__Inflammation	-0.0528259	0.0187842	0.0374067
LY9	LY9__Inflammation	0.0165935	0.473316	0.578313
LYPD3	LYPD3__Oncology	-0.0128459	0.578432	0.673543
LYVE1	LYVE1__Inflammation_II	0.00180263	0.924238	0.948146
LYZL2	LYZL2__Oncology_II	-0.0842039	0.00208717	0.00543526
M6PR	M6PR__Cardiometabolic_II	-0.113263	2.43441e-05	0.000102704
MAG	MAG__Neurology_II	0.00132976	0.951507	0.968249
MAMDC2	MAMDC2__Cardiometabolic_II	0.0665074	0.00013576	0.000494578
MAN1A2	MAN1A2__Cardiometabolic_II	-0.087753	4.32332e-08	3.22622e-07
MAN2B2	MAN2B2__Cardiometabolic_II	-0.0937791	0.000267218	0.000891581
MANEAL	MANEAL__Oncology_II	-0.0583106	0.0108658	0.0229207
MANF	MANF__Inflammation	-0.020168	0.213186	0.299799
MANSC1	MANSC1__Oncology	-0.0864085	2.64489e-11	3.99033e-10
MAP1LC3A	MAP1LC3A__Neurology_II	0.0224554	0.437848	0.546031
MAP2K1	MAP2K1__Oncology_II	0.0734574	0.000107106	0.000400708
MAPT	MAPT__Neurology	0.0296069	0.176461	0.2562
MARCO	MARCO__Cardiometabolic	0.00984678	0.60509	0.696405
MARS1	MARS1__Inflammation_II	0.0097722	0.510566	0.613563
MATN2	MATN2__Inflammation	0.0542238	0.00200552	0.0052721
MATN3	MATN3__Neurology	-0.00766056	0.603158	0.694758
MB	MB__Cardiometabolic	0.0500068	0.0570591	0.0969377
MBL2	MBL2__Inflammation_II	0.112357	1.10409e-05	4.9918e-05
MCAM	MCAM__Cardiometabolic	-0.0687825	0.000120824	0.000446021
MCFD2	MCFD2__Cardiometabolic	-0.0400335	0.0522096	0.0895689
MDGA1	MDGA1__Neurology	-0.111005	5.11792e-09	4.61277e-08
MDH1	MDH1__Inflammation_II	-0.0567672	0.00238804	0.00608185
MDK	MDK__Oncology	-0.0433087	0.0393626	0.0705882
MEGF10	MEGF10__Inflammation	-0.0980315	1.93462e-08	1.57032e-07
MEGF11	MEGF11__Cardiometabolic_II	-0.0811686	4.58356e-05	0.000182815
MEGF9	MEGF9__Cardiometabolic	-0.10652	2.78989e-12	5.29093e-11
MELTF	MELTF__Cardiometabolic_II	-0.12552	4.34067e-10	4.9778e-09
MENT	MENT__Inflammation_II	-0.0084151	0.646415	0.734827
MEPE	MEPE__Inflammation	-0.0283749	0.186955	0.269464
MERTK	MERTK__Inflammation	-0.0653965	0.00125714	0.00347592
MESD	MESD__Neurology	-0.0224841	0.154981	0.230068
MET	MET__Cardiometabolic	-0.104559	1.60362e-14	4.73581e-13
METAP2	METAP2__Oncology	0.0151338	0.441165	0.548637
MFAP3	MFAP3__Cardiometabolic	0.000154279	0.995577	0.997089
MFAP4	MFAP4__Inflammation_II	-0.0476739	0.0945051	0.151241
MFAP5	MFAP5__Cardiometabolic	0.0157238	0.496833	0.602275
MFGE8	MFGE8__Neurology	-0.174319	2.40734e-15	8.35345e-14
MIA	MIA__Oncology	0.0241711	0.333076	0.43573
MICB_MICA	MICB_MICA__Inflammation	0.00102517	0.970558	0.978033
MIF	MIF__Neurology	0.0193717	0.215344	0.302221
MILR1	MILR1__Inflammation	0.0286801	0.0897477	0.144849
MITD1	MITD1__Neurology	0.0177807	0.534212	0.635378
MME	MME__Oncology	-0.039092	0.0988208	0.157297
MMP1	MMP1__Inflammation	0.141961	1.16479e-07	7.8482e-07
MMP10	MMP10__Inflammation	0.094236	2.34134e-06	1.19477e-05
MMP12	MMP12__Oncology	0.242111	1.47867e-25	3.42067e-23
MMP3	MMP3__Neurology	-0.0115576	0.550892	0.648737
MMP7	MMP7__Cardiometabolic	0.1602	4.35725e-06	2.12953e-05
MMP8	MMP8__Neurology	0.132741	4.18091e-07	2.55643e-06
MOCS2	MOCS2__Inflammation_II	-0.0165036	0.232296	0.322105
MOG	MOG__Oncology	-0.0307412	0.270072	0.366073
MRC1	MRC1__Inflammation_II	0.057904	0.00279218	0.00697314
MSLN	MSLN__Oncology	-0.0437082	0.0735999	0.12147
MSMB	MSMB__Cardiometabolic	0.0898434	0.000200286	0.000691535
MSR1	MSR1__Neurology	0.0997944	3.59222e-09	3.36892e-08
MSRA	MSRA__Oncology	0.00110084	0.960718	0.974051
MST1	MST1__Inflammation_II	0.0681178	0.00480963	0.0111263
MSTN	MSTN__Cardiometabolic	-0.0352523	0.156541	0.231393
MXRA8	MXRA8__Inflammation_II	-0.00646051	0.66149	0.741639
MYBPC1	MYBPC1__Cardiometabolic_II	0.0395961	0.105057	0.165892
MYDGF	MYDGF__Cardiometabolic_II	-0.0334976	0.0535288	0.0916129
MYH9	MYH9__Cardiometabolic_II	0.00713947	0.790201	0.846295
MYL3	MYL3__Cardiometabolic_II	0.0460077	0.0687553	0.114154
MYOC	MYOC__Neurology	0.0176231	0.445535	0.552145
MYOM3	MYOM3__Inflammation_II	-0.00585809	0.819896	0.872712
MZB1	MZB1__Inflammation	0.0915058	8.49505e-05	0.000323932
NAAA	NAAA__Neurology	-0.0386708	0.0920527	0.147881
NADK	NADK__Cardiometabolic	0.0669034	0.000844711	0.00245798
NAGPA	NAGPA__Inflammation_II	-0.0730034	1.5637e-05	6.91216e-05
NBL1	NBL1__Oncology	0.0261662	0.147125	0.219816
NCAM1	NCAM1__Cardiometabolic	-0.0689857	1.20829e-07	8.10195e-07
NCAM2	NCAM2__Neurology	-0.0482719	0.00107242	0.0030132
NCAN	NCAN__Neurology	0.0839859	0.00355287	0.00859127
NCR3LG1	NCR3LG1__Oncology_II	-0.0986457	2.67804e-09	2.61769e-08
NCS1	NCS1__Oncology	-0.0538136	2.91813e-05	0.000121268
NDRG1	NDRG1__Neurology	0.0163108	0.436648	0.545025
NDST1	NDST1__Oncology_II	-0.0377136	0.0755059	0.124173
NECTIN1	NECTIN1__Inflammation_II	-0.106846	3.07295e-06	1.54538e-05
NECTIN2	NECTIN2__Cardiometabolic	-0.0133909	0.244393	0.334535
NECTIN4	NECTIN4__Oncology	0.143455	2.82081e-12	5.29093e-11
NEFL	NEFL__Neurology	0.164785	9.10489e-22	8.42506e-20
NELL1	NELL1__Oncology	-0.118541	1.50914e-10	1.87026e-09
NELL2	NELL2__Inflammation	0.116802	3.45452e-07	2.15017e-06
NEO1	NEO1__Neurology_II	-0.0470214	0.0185848	0.037116
NFASC	NFASC__Inflammation	-0.097922	8.0862e-06	3.71644e-05
NGFR	NGFR__Cardiometabolic_II	-0.0125	0.574825	0.669905
NHLRC3	NHLRC3__Inflammation_II	-0.134486	4.25984e-11	5.97238e-10
NID1	NID1__Cardiometabolic	0.0228501	0.100522	0.159639
NID2	NID2__Neurology	0.0150845	0.4583	0.565944
NIT1	NIT1__Cardiometabolic_II	0.132709	4.26088e-07	2.57632e-06
NIT2	NIT2__Cardiometabolic_II	0.00585575	0.792547	0.84761
NLGN1	NLGN1__Neurology_II	-0.0413826	0.115922	0.180583
NME3	NME3__Inflammation	0.0010436	0.944602	0.963852
NOMO1	NOMO1__Neurology	-0.116779	1.56812e-14	4.73163e-13
NOS1	NOS1__Neurology	-0.00860844	0.569682	0.665588
NOTCH1	NOTCH1__Cardiometabolic	-0.0694866	2.72416e-07	1.71092e-06
NOTCH2	NOTCH2__Cardiometabolic_II	0.0348423	0.166714	0.243322
NOTCH3	NOTCH3__Cardiometabolic	-0.0428961	0.00087971	0.00253327
NPC2	NPC2__Cardiometabolic_II	-0.0155508	0.502659	0.607744
NPDC1	NPDC1__Cardiometabolic	-0.0707194	0.00610143	0.0136814
NPPC	NPPC__Inflammation	-0.0532553	0.0241473	0.0462295
NPTN	NPTN__Oncology	-0.126595	1.55877e-11	2.6385e-10
NPTX1	NPTX1__Neurology	-0.165791	3.11145e-23	4.79855e-21
NPTX2	NPTX2__Cardiometabolic_II	-0.198383	1.19557e-26	4.14864e-24
NPTXR	NPTXR__Cardiometabolic	0.131208	6.76886e-07	3.8823e-06
NPY	NPY__Oncology	-0.0960724	3.33096e-06	1.65712e-05
NRCAM	NRCAM__Cardiometabolic	-0.00368147	0.890834	0.926894
NRGN	NRGN__Inflammation_II	-0.0415312	0.0262127	0.0494337
NRP1	NRP1__Cardiometabolic	-0.00507086	0.781839	0.841809
NRP2	NRP2__Neurology	-0.0127208	0.288944	0.387118
NRXN3	NRXN3__Neurology_II	-0.142468	1.89697e-09	1.92189e-08
NSFL1C	NSFL1C__Neurology	0.0893502	3.21042e-08	2.47109e-07
NT5C	NT5C__Cardiometabolic_II	0.0642304	0.00333923	0.0081456
NT5C1A	NT5C1A__Neurology_II	0.10216	1.82897e-06	9.54363e-06
NT5E	NT5E__Oncology	-0.123264	4.12398e-10	4.77007e-09
NTRK2	NTRK2__Cardiometabolic	-0.122612	5.61559e-12	1.02558e-10
NTRK3	NTRK3__Neurology	-0.125112	1.1766e-17	5.83258e-16
NUCB2	NUCB2__Oncology	-0.0450295	0.00141757	0.00385047
NUDC	NUDC__Inflammation	0.0761249	0.000156081	0.000554066
NUDT5	NUDT5__Neurology	-0.0145887	0.363774	0.468457
NXPH1	NXPH1__Neurology	-0.0853781	6.21292e-07	3.59314e-06
NXPH3	NXPH3__Inflammation_II	0.0107811	0.714865	0.785616
OBP2B	OBP2B__Neurology	-0.0639822	0.0198022	0.039153
OCLN	OCLN__Neurology_II	-0.0377506	0.113652	0.177846
OGFR	OGFR__Oncology	0.0668773	0.00235463	0.00601884
OGN	OGN__Neurology	-0.0079505	0.653966	0.737099
OLFM4	OLFM4__Inflammation_II	0.0485704	0.0557617	0.0950826
OLR1	OLR1__Cardiometabolic	-0.0501083	0.00045246	0.00141127
OMD	OMD__Inflammation	0.000882698	0.967852	0.978033
OMG	OMG__Oncology	0.0131893	0.649988	0.735823
OMP	OMP__Neurology_II	0.0959949	0.000288044	0.000958766
ORM1	ORM1__Inflammation_II	0.0736371	0.00388067	0.00928685
OSCAR	OSCAR__Inflammation	0.0232628	0.114365	0.178558
OSMR	OSMR__Cardiometabolic	-0.00486454	0.740843	0.807135
OXCT1	OXCT1__Cardiometabolic_II	0.0215181	0.40472	0.511148
OXT	OXT__Neurology	0.106435	9.48941e-09	8.23207e-08
P4HB	P4HB__Oncology	-0.0245047	0.0254974	0.0484136
PADI2	PADI2__Inflammation	0.0116205	0.65445	0.737099
PAG1	PAG1__Cardiometabolic	-0.0510581	0.0130324	0.0271198
PALM	PALM__Oncology_II	-0.0703372	2.86914e-05	0.00011959
PALM2	PALM2__Neurology_II	0.171735	9.09646e-19	6.01233e-17
PAM	PAM__Cardiometabolic	-0.115447	5.39537e-13	1.10129e-11
PAMR1	PAMR1__Neurology	0.00757628	0.617113	0.707895
PAPPA	PAPPA__Inflammation	0.0548045	0.0519204	0.0893004
PARK7	PARK7__Neurology	0.0183341	0.229322	0.319257
PAXX	PAXX__Inflammation_II	0.00202215	0.899581	0.934595
PBXIP1	PBXIP1__Oncology_II	0.0285219	0.112563	0.17654
PCBD1	PCBD1__Inflammation_II	0.0779812	1.24764e-05	5.60428e-05
PCDH1	PCDH1__Inflammation	-0.0713577	8.03031e-06	3.70301e-05
PCDH12	PCDH12__Neurology_II	-0.0159787	0.524327	0.62614
PCDH17	PCDH17__Cardiometabolic	-0.130613	6.29038e-16	2.42529e-14
PCDH7	PCDH7__Oncology_II	-0.108692	1.59943e-11	2.64287e-10
PCDH9	PCDH9__Oncology_II	-0.120773	1.60806e-13	3.59997e-12
PCDHB15	PCDHB15__Oncology_II	-0.0284927	0.186741	0.269435
PCOLCE	PCOLCE__Cardiometabolic	0.0309662	0.0283261	0.0529874
PCSK9	PCSK9__Cardiometabolic	-0.013889	0.511257	0.613862
PDCD1LG2	PDCD1LG2__Oncology	-0.00373177	0.885176	0.925032
PDCD5	PDCD5__Neurology	0.0460241	0.000399301	0.00127278
PDCD6	PDCD6__Cardiometabolic	0.0175583	0.535288	0.636112
PDGFA	PDGFA__Cardiometabolic	0.0266199	0.0910523	0.146784
PDGFRA	PDGFRA__Cardiometabolic	-0.094144	9.94031e-08	6.89858e-07
PDGFRB	PDGFRB__Cardiometabolic	-0.0156628	0.269946	0.366073
PDIA3	PDIA3__Inflammation_II	-0.0289632	0.0923404	0.148172
PDIA4	PDIA4__Cardiometabolic_II	-0.0714376	0.000119833	0.000444728
PDLIM7	PDLIM7__Inflammation	0.214744	2.1534e-31	1.49446e-28
PEAR1	PEAR1__Cardiometabolic	0.0101337	0.550009	0.648609
PEBP1	PEBP1__Neurology	-0.00616202	0.698539	0.771886
PECAM1	PECAM1__Neurology	-0.0129503	0.411205	0.517924
PENK	PENK__Inflammation_II	-0.0407471	0.152979	0.227583
PEPD	PEPD__Inflammation_II	0.0349552	0.0956432	0.152765
PGA4	PGA4__Inflammation_II	0.062295	0.0120681	0.0252647
PGF	PGF__Inflammation	0.142031	6.27097e-16	2.42529e-14
PGLYRP1	PGLYRP1__Cardiometabolic	0.105805	0.000232537	0.000789146
PGLYRP2	PGLYRP2__Inflammation_II	0.0408991	0.048879	0.0849113
PHOSPHO1	PHOSPHO1__Neurology	0.06355	0.00259265	0.00654292
PHYKPL	PHYKPL__Inflammation_II	0.0548482	0.0120676	0.0252647
PI16	PI16__Inflammation_II	0.0638867	0.000850749	0.00247038
PI3	PI3__Cardiometabolic	0.134818	6.02212e-09	5.35814e-08
PIGR	PIGR__Neurology	0.00459904	0.834331	0.885361
PIK3IP1	PIK3IP1__Neurology	-0.0509225	0.000641807	0.00191989
PILRA	PILRA__Neurology	0.0215166	0.120672	0.186933
PILRB	PILRB__Cardiometabolic	0.00401039	0.829751	0.881174
PKD1	PKD1__Cardiometabolic_II	-0.0270127	0.0423145	0.0748185
PLA2G15	PLA2G15__Oncology	-0.124981	8.75203e-14	2.1312e-12
PLA2G1B	PLA2G1B__Cardiometabolic	0.035298	0.128747	0.196374
PLA2G7	PLA2G7__Neurology	-0.00171937	0.941521	0.96232
PLAT	PLAT__Cardiometabolic	-0.0757399	3.03507e-06	1.53188e-05
PLAU	PLAU__Neurology	-0.0245819	0.110805	0.174315
PLAUR	PLAUR__Inflammation	-0.00937436	0.493073	0.598239
PLG	PLG__Inflammation_II	0.0560255	0.00827882	0.0180676
PLIN3	PLIN3__Cardiometabolic	0.0497263	0.021557	0.041965
PLPBP	PLPBP__Cardiometabolic	0.0505479	0.00533115	0.0121905
PLSCR3	PLSCR3__Neurology_II	0.0715907	0.000296597	0.000982523
PLTP	PLTP__Cardiometabolic	0.0490472	0.000992749	0.00280068
PLXDC1	PLXDC1__Oncology	-0.0866897	0.00113941	0.00318209
PLXDC2	PLXDC2__Neurology_II	-0.00275306	0.909599	0.940777
PLXNA4	PLXNA4__Inflammation	-0.165952	2.50977e-22	2.67967e-20
PLXNB2	PLXNB2__Cardiometabolic	-0.0280581	0.0263671	0.0496574
PLXNB3	PLXNB3__Cardiometabolic	-0.0897109	1.03205e-09	1.0935e-08
PMCH	PMCH__Cardiometabolic_II	-0.017741	0.407088	0.513671
PNLIP	PNLIP__Inflammation_II	-0.000497291	0.983611	0.989313
PNLIPRP2	PNLIPRP2__Inflammation	0.011033	0.699035	0.771886
PODXL	PODXL__Oncology	-0.0566334	0.00730174	0.0161126
PODXL2	PODXL2__Oncology	-0.0972267	1.83322e-05	8.00162e-05
POLR2F	POLR2F__Oncology	0.0622421	0.00870168	0.018813
POMC	POMC__Cardiometabolic_II	-0.0725359	0.000483305	0.00148086
PON1	PON1__Inflammation_II	0.0275136	0.255391	0.347873
PON3	PON3__Inflammation	0.0119231	0.636419	0.725842
POSTN	POSTN__Cardiometabolic_II	0.15801	4.10201e-15	1.35562e-13
PPBP	PPBP__Inflammation_II	0.116287	1.48082e-07	9.83435e-07
PPCDC	PPCDC__Neurology	0.0762182	3.278e-06	1.63664e-05
PPIB	PPIB__Cardiometabolic	-0.0269752	0.204836	0.291304
PPP1R2	PPP1R2__Cardiometabolic	0.0646074	0.000407035	0.00129283
PPP3R1	PPP3R1__Neurology	-0.031976	0.0452616	0.079322
PRAP1	PRAP1__Cardiometabolic_II	0.0300118	0.207217	0.294389
PRCP	PRCP__Cardiometabolic	-0.128735	9.39585e-08	6.55711e-07
PRDX1	PRDX1__Neurology	-0.00722184	0.727943	0.796205
PRELP	PRELP__Inflammation	0.0414719	0.0206979	0.0405772
PRG2	PRG2__Cardiometabolic_II	0.0453992	0.0601899	0.101511
PRG3	PRG3__Cardiometabolic_II	0.00308449	0.897181	0.9328
PRKAR1A	PRKAR1A__Cardiometabolic	0.052307	0.0101373	0.0215477
PRKAR2A	PRKAR2A__Neurology_II	-0.00562561	0.792807	0.84761
PRL	PRL__Neurology	0.0339363	0.191186	0.274422
PRND	PRND__Neurology_II	0.00944587	0.689916	0.766083
PROC	PROC__Cardiometabolic	0.00998953	0.586595	0.679061
PROS1	PROS1__Inflammation_II	0.054268	0.000806737	0.00236734
PRRT3	PRRT3__Cardiometabolic_II	-0.0691275	0.00044972	0.00140588
PRSS2	PRSS2__Cardiometabolic	0.0510067	0.0332359	0.0613451
PRSS22	PRSS22__Inflammation_II	-0.0814989	0.000177338	0.000623151
PRSS27	PRSS27__Cardiometabolic	-0.0951849	1.05172e-10	1.39027e-09
PRSS53	PRSS53__Neurology_II	-0.0347856	0.129282	0.196974
PRSS8	PRSS8__Inflammation	-0.0644168	0.000864051	0.00249855
PRTG	PRTG__Oncology	-0.0532292	2.15545e-05	9.20543e-05
PRTN3	PRTN3__Cardiometabolic	0.0401543	0.127264	0.194755
PSAP	PSAP__Cardiometabolic_II	-0.0146681	0.58107	0.675482
PSME1	PSME1__Neurology	0.00101044	0.963698	0.975648
PSME2	PSME2__Neurology	0.0839729	0.000474597	0.00146062
PSMG3	PSMG3__Inflammation	0.00182227	0.947069	0.96444
PTGDS	PTGDS__Cardiometabolic	0.024668	0.191857	0.275101
PTGR1	PTGR1__Cardiometabolic_II	-0.0272754	0.278619	0.375095
PTH1R	PTH1R__Inflammation	-0.0585161	0.00185842	0.00492754
PTN	PTN__Cardiometabolic	-0.0319968	0.23097	0.320907
PTP4A3	PTP4A3__Inflammation_II	-0.0671161	8.1649e-05	0.000313063
PTPRB	PTPRB__Cardiometabolic_II	-0.0607199	0.00959721	0.020557
PTPRC	PTPRC__Cardiometabolic_II	0.00874418	0.524641	0.62614
PTPRF	PTPRF__Cardiometabolic	-0.045803	0.000212696	0.000726285
PTPRK	PTPRK__Oncology_II	-0.11705	8.14387e-07	4.57639e-06
PTPRN2	PTPRN2__Neurology	-0.103505	1.27848e-08	1.08867e-07
PTPRR	PTPRR__Neurology_II	-0.0244925	0.143638	0.21507
PTPRS	PTPRS__Cardiometabolic	-0.0527195	0.000245324	0.000824422
PTPRZ1	PTPRZ1__Cardiometabolic_II	-0.0894498	1.27009e-06	6.85949e-06
PTS	PTS__Neurology	-0.0507024	0.0273226	0.0512484
PVALB	PVALB__Oncology	-0.0184116	0.383815	0.489197
PVR	PVR__Neurology	-0.108464	5.08041e-13	1.05248e-11
PYDC1	PYDC1__Cardiometabolic_II	0.0209413	0.248141	0.3393
PZP	PZP__Inflammation_II	0.0710712	0.00498742	0.0114818
QDPR	QDPR__Cardiometabolic	-0.0742018	0.00170434	0.00457568
QPCT	QPCT__Cardiometabolic	-0.112001	4.3937e-12	8.13127e-11
QSOX1	QSOX1__Inflammation_II	0.0025982	0.871342	0.914974
RARRES2	RARRES2__Cardiometabolic	0.0114065	0.482604	0.587591
RBFOX3	RBFOX3__Neurology_II	0.0091024	0.649632	0.735823
RBKS	RBKS__Neurology	-0.0391799	0.0312017	0.0577439
RBP1	RBP1__Neurology_II	-0.00363612	0.855678	0.903867
REG1A	REG1A__Cardiometabolic	0.0926406	2.54984e-05	0.000106924
REG1B	REG1B__Cardiometabolic	0.0700328	0.00195573	0.00516075
REG3A	REG3A__Cardiometabolic	0.143111	1.27965e-10	1.64458e-09
REG4	REG4__Inflammation	0.0951799	6.96495e-05	0.00027464
RELT	RELT__Neurology	-0.0391851	0.000468689	0.00145181
REN	REN__Cardiometabolic	-0.0223727	0.343176	0.446428
RET	RET__Oncology	-0.116329	1.78538e-08	1.47507e-07
RETN	RETN__Cardiometabolic	0.106359	5.95133e-06	2.80015e-05
RGMA	RGMA__Neurology	-0.0833437	4.03956e-09	3.73794e-08
RGMB	RGMB__Neurology	-0.100902	6.07841e-12	1.08164e-10
RHOC	RHOC__Neurology	0.141165	1.78003e-11	2.88016e-10
RIDA	RIDA__Inflammation_II	-0.059639	4.6915e-05	0.000186585
RLN2	RLN2__Inflammation_II	-0.0147776	0.473264	0.578313
RNASE1	RNASE1__Inflammation_II	-0.00864728	0.758797	0.822178
RNASE10	RNASE10__Cardiometabolic_II	0.0329768	0.175556	0.255153
RNASE3	RNASE3__Cardiometabolic	0.0502023	0.0257073	0.0486126
RNASE4	RNASE4__Inflammation_II	0.0359195	0.0559138	0.095225
RNASE6	RNASE6__Inflammation_II	0.00579875	0.673685	0.74986
RNASET2	RNASET2__Cardiometabolic	-0.0780398	1.51787e-05	6.7743e-05
RNF149	RNF149__Cardiometabolic_II	-0.0558949	0.00032626	0.00106553
RNF5	RNF5__Cardiometabolic_II	-0.0627624	0.0100613	0.0214189
ROBO1	ROBO1__Inflammation	-0.0830222	8.75857e-08	6.26644e-07
ROBO2	ROBO2__Neurology	-0.125571	4.58586e-18	2.76747e-16
ROR1	ROR1__Cardiometabolic	-0.0813355	7.58686e-10	8.35759e-09
RSPO1	RSPO1__Neurology	-0.0280743	0.233717	0.323751
RSPO3	RSPO3__Oncology	-0.0508159	0.00439252	0.0103161
RTBDN	RTBDN__Oncology	-0.0765061	7.85202e-07	4.43033e-06
RTN4R	RTN4R__Oncology	-0.241117	1.28352e-23	2.54505e-21
RWDD1	RWDD1__Neurology	0.0806523	5.06778e-08	3.71303e-07
S100A11	S100A11__Cardiometabolic	0.100686	2.54505e-07	1.61303e-06
S100A13	S100A13__Inflammation_II	0.0485233	0.0431928	0.0760807
S100A4	S100A4__Oncology	0.204785	1.12085e-25	3.11148e-23
SAA4	SAA4__Inflammation_II	0.039281	0.113402	0.177654
SBSN	SBSN__Cardiometabolic_II	0.0681101	0.00570758	0.0129446
SCAMP3	SCAMP3__Oncology	-0.0490476	0.00109277	0.00306416
SCARA5	SCARA5__Neurology	0.0035833	0.821802	0.87407
SCARB2	SCARB2__Neurology	-0.0165147	0.188744	0.271404
SCARF1	SCARF1__Cardiometabolic	-0.0374307	0.0134801	0.0278429
SCARF2	SCARF2__Neurology	0.0593407	4.44772e-05	0.000178423
SCG2	SCG2__Oncology	-0.0872473	5.63067e-07	3.28377e-06
SCG3	SCG3__Inflammation	0.053166	0.0595251	0.100634
SCGB1A1	SCGB1A1__Inflammation	0.0798815	0.00016218	0.000574249
SCGB3A2	SCGB3A2__Inflammation	0.0966063	3.75056e-05	0.000153111
SCLY	SCLY__Oncology	0.0426744	0.0266813	0.0501132
SCN2A	SCN2A__Neurology_II	-0.0823966	0.000443263	0.00139197
SCN2B	SCN2B__Neurology_II	-0.133978	3.35214e-10	3.97673e-09
SCN4B	SCN4B__Cardiometabolic_II	-0.132915	2.77545e-12	5.29093e-11
SCPEP1	SCPEP1__Cardiometabolic_II	0.031147	0.224835	0.31364
SCRG1	SCRG1__Cardiometabolic_II	-0.0236118	0.293451	0.392777
SCRN1	SCRN1__Inflammation	0.00558419	0.802081	0.855717
SDC1	SDC1__Cardiometabolic	-0.0729628	0.000392366	0.00125485
SDC4	SDC4__Cardiometabolic	0.0677997	0.000122804	0.000451618
SDK2	SDK2__Inflammation_II	-0.0652411	0.000737024	0.00217657
SEL1L	SEL1L__Cardiometabolic_II	-0.0599086	0.000416543	0.001317
SELE	SELE__Cardiometabolic	0.0719174	0.00419801	0.00996041
SELENOP	SELENOP__Inflammation_II	0.00383936	0.78298	0.841809
SELL	SELL__Inflammation_II	0.043125	0.0339898	0.062649
SELP	SELP__Cardiometabolic	0.133307	1.70859e-08	1.42007e-07
SELPLG	SELPLG__Inflammation	-0.055746	0.0145152	0.0297594
SEMA3F	SEMA3F__Cardiometabolic	-0.0699244	3.78301e-08	2.88118e-07
SEMA3G	SEMA3G__Inflammation_II	0.0114149	0.474254	0.57844
SEMA4C	SEMA4C__Oncology	-0.105565	1.67599e-07	1.1025e-06
SEMA4D	SEMA4D__Neurology	-0.147134	6.00012e-18	3.20314e-16
SEMA6C	SEMA6C__Inflammation_II	-0.0343045	0.133521	0.202543
SEMA7A	SEMA7A__Cardiometabolic	-0.175884	8.48794e-17	3.68164e-15
SEPTIN8	SEPTIN8__Neurology_II	0.0725735	1.70428e-05	7.46229e-05
SERPINA1	SERPINA1__Inflammation_II	0.108543	6.89394e-06	3.22181e-05
SERPINA11	SERPINA11__Cardiometabolic	0.021879	0.419142	0.526488
SERPINA12	SERPINA12__Cardiometabolic	0.0701307	0.0197426	0.0390909
SERPINA3	SERPINA3__Inflammation_II	0.0920747	4.26911e-07	2.57632e-06
SERPINA4	SERPINA4__Inflammation_II	0.0606992	0.00260372	0.00655891
SERPINA5	SERPINA5__Inflammation_II	0.055283	0.00293298	0.00729565
SERPINA6	SERPINA6__Inflammation_II	0.0641447	0.00572113	0.0129542
SERPINA7	SERPINA7__Inflammation_II	0.072664	0.00160208	0.00432625
SERPINA9	SERPINA9__Oncology	0.0761172	0.00279328	0.00697314
SERPINB1	SERPINB1__Neurology	-0.0219402	0.197122	0.282068
SERPINB6	SERPINB6__Neurology	-0.0260015	0.14312	0.214526
SERPINB8	SERPINB8__Inflammation	0.0128615	0.595207	0.686739
SERPINB9	SERPINB9__Neurology	-0.0395057	0.0353014	0.0643867
SERPINC1	SERPINC1__Inflammation_II	0.064151	0.00514981	0.0118148
SERPIND1	SERPIND1__Inflammation_II	0.0243122	0.158939	0.233777
SERPINE1	SERPINE1__Cardiometabolic	0.195239	1.13635e-17	5.83258e-16
SERPINE2	SERPINE2__Cardiometabolic_II	-0.0601092	0.0128344	0.026748
SERPINF1	SERPINF1__Inflammation_II	-0.00258717	0.889491	0.926192
SERPINF2	SERPINF2__Inflammation_II	0.031005	0.156462	0.231393
SERPING1	SERPING1__Inflammation_II	0.0472839	0.00362083	0.00874036
SERPINI1	SERPINI1__Inflammation_II	-0.0935663	0.000706098	0.00209864
SERPINI2	SERPINI2__Oncology_II	-0.0357877	0.0722206	0.119621
SEZ6	SEZ6__Neurology_II	-0.0488742	0.0175665	0.0352855
SEZ6L	SEZ6L__Oncology	-0.0984177	1.87676e-06	9.75636e-06
SEZ6L2	SEZ6L2__Oncology	-0.0824505	1.89088e-07	1.22072e-06
SFRP1	SFRP1__Neurology	-0.0543411	0.00835443	0.0181755
SFRP4	SFRP4__Inflammation_II	-0.00200228	0.923692	0.948146
SFTPD	SFTPD__Cardiometabolic	-0.0141587	0.510016	0.613433
SGSH	SGSH__Cardiometabolic_II	0.00334725	0.907729	0.940659
SHBG	SHBG__Inflammation_II	0.0553926	0.0148275	0.0303101
SHISA5	SHISA5__Cardiometabolic_II	0.0101641	0.720847	0.79076
SHMT1	SHMT1__Inflammation	0.0560761	0.0340327	0.062649
SIAE	SIAE__Oncology	-0.154088	1.47958e-08	1.25223e-07
SIGLEC1	SIGLEC1__Inflammation	0.0594662	0.0015084	0.0040812
SIGLEC10	SIGLEC10__Inflammation	0.011291	0.506681	0.61101
SIGLEC5	SIGLEC5__Neurology	0.0143592	0.58346	0.677126
SIGLEC6	SIGLEC6__Oncology	-0.0469326	0.0453957	0.0793568
SIGLEC7	SIGLEC7__Cardiometabolic	0.0601287	0.00470017	0.0109277
SIGLEC8	SIGLEC8__Cardiometabolic_II	0.0386266	0.0213988	0.0417157
SIGLEC9	SIGLEC9__Oncology	0.0603012	8.33927e-05	0.000318868
SIRPA	SIRPA__Cardiometabolic	-0.00844147	0.769082	0.830082
SIRPB1	SIRPB1__Inflammation	-0.0662117	0.0060401	0.0135658
SIRT2	SIRT2__Oncology	-0.0451883	0.0205157	0.0403339
SLAMF8	SLAMF8__Oncology	-0.0264404	0.339838	0.443323
SLC16A1	SLC16A1__Neurology	-0.0470871	0.0406804	0.0725763
SLITRK1	SLITRK1__Inflammation_II	-0.105668	5.10984e-09	4.61277e-08
SLITRK2	SLITRK2__Oncology	-0.130037	4.84098e-19	3.53646e-17
SLITRK6	SLITRK6__Cardiometabolic	-0.0846497	0.000907608	0.00258678
SLURP1	SLURP1__Cardiometabolic_II	0.10833	1.78752e-07	1.16473e-06
SMAD5	SMAD5__Oncology	-0.00655276	0.786437	0.843934
SMOC1	SMOC1__Oncology	0.000171016	0.991975	0.995562
SMOC2	SMOC2__Inflammation	0.15813	4.88992e-23	6.78721e-21
SMPD1	SMPD1__Neurology	-0.0393364	0.0287959	0.053586
SMPDL3A	SMPDL3A__Inflammation	-0.0546136	0.0453936	0.0793568
SMTN	SMTN__Neurology_II	0.128331	2.96179e-08	2.30953e-07
SNAP23	SNAP23__Cardiometabolic	0.0517435	0.040965	0.0729902
SNAP25	SNAP25__Neurology_II	-0.0710728	0.000146371	0.000526329
SNAP29	SNAP29__Oncology	-0.00735637	0.635217	0.725067
SNCG	SNCG__Neurology	-0.00775741	0.732735	0.800816
SNX9	SNX9__Cardiometabolic	0.0958931	1.87152e-11	2.98582e-10
SOD1	SOD1__Cardiometabolic	-0.0629827	0.000472514	0.00145744
SOD2	SOD2__Neurology	-0.0394068	0.0187305	0.0373534
SOD3	SOD3__Inflammation_II	0.012463	0.622007	0.71292
SORCS2	SORCS2__Oncology	-0.0409391	0.0762973	0.125178
SORD	SORD__Oncology	0.0474381	0.0705709	0.117028
SORT1	SORT1__Cardiometabolic	-0.0675929	0.000109275	0.000407723
SOST	SOST__Cardiometabolic	0.0443692	0.0485331	0.0845219
SPACA5_SPACA5B	SPACA5_SPACA5B__Neurology_II	-0.0615063	0.00160919	0.004337
SPARC	SPARC__Oncology	0.0188083	0.454518	0.561772
SPARCL1	SPARCL1__Cardiometabolic	-0.0623887	8.29499e-06	3.79982e-05
SPART	SPART__Inflammation_II	0.0463495	0.00135518	0.00371003
SPESP1	SPESP1__Cardiometabolic_II	0.0238803	0.314853	0.416823
SPINK1	SPINK1__Neurology	0.121702	3.22239e-08	2.47109e-07
SPINK2	SPINK2__Inflammation_II	-0.0894364	2.10269e-05	9.06379e-05
SPINK6	SPINK6__Oncology	-0.0713419	0.00212354	0.00551962
SPINT1	SPINT1__Neurology	-0.0429252	0.00428553	0.010099
SPINT2	SPINT2__Inflammation	-0.061922	0.0109225	0.0229704
SPOCK1	SPOCK1__Neurology	-0.121919	1.37611e-11	2.35807e-10
SPON1	SPON1__Inflammation	-0.00812309	0.571282	0.666335
SPON2	SPON2__Cardiometabolic	-0.0361509	0.0240162	0.046042
SPP1	SPP1__Cardiometabolic	-0.0472586	0.042586	0.0752027
SPRY2	SPRY2__Inflammation	-0.0879327	1.46031e-06	7.73631e-06
SRPX	SRPX__Cardiometabolic_II	0.0148265	0.470704	0.576643
SSC5D	SSC5D__Cardiometabolic	-0.027999	0.0868351	0.140638
ST13	ST13__Inflammation_II	0.0128533	0.541499	0.64075
ST3GAL1	ST3GAL1__Oncology	-0.0131832	0.486426	0.591725
ST6GAL1	ST6GAL1__Cardiometabolic	0.00569729	0.668132	0.746071
ST8SIA1	ST8SIA1__Inflammation_II	-0.0494881	0.0108442	0.0229098
STAB2	STAB2__Cardiometabolic_II	0.0558069	0.0134759	0.0278429
STAMBP	STAMBP__Neurology	0.0447142	0.0360666	0.0653531
STC1	STC1__Neurology	-0.00694907	0.68738	0.763878
STC2	STC2__Neurology	-0.0499232	0.000192922	0.000671118
STX1B	STX1B__Neurology_II	-0.054324	0.00110714	0.00309821
STX4	STX4__Oncology	-0.00448975	0.863343	0.908506
STX8	STX8__Inflammation	-0.0346686	0.034529	0.063351
SUMF2	SUMF2__Neurology	-0.125475	4.06344e-08	3.04868e-07
SUOX	SUOX__Neurology_II	-0.0781115	0.000674512	0.00200906
SUSD2	SUSD2__Neurology	0.0856902	3.56702e-09	3.36804e-08
SUSD4	SUSD4__Oncology_II	-0.0745382	1.36671e-06	7.29611e-06
SUSD5	SUSD5__Inflammation_II	-0.0820756	2.96941e-05	0.000123031
SV2A	SV2A__Neurology_II	-0.0777848	0.000336871	0.00109503
SYT1	SYT1__Neurology_II	-0.0618082	0.00173377	0.00464571
TACSTD2	TACSTD2__Oncology	-0.0121199	0.65954	0.740649
TAFA5	TAFA5__Oncology	-0.0691563	0.000137517	0.000498365
TALDO1	TALDO1__Cardiometabolic_II	-0.000142527	0.992989	0.995858
TAX1BP1	TAX1BP1__Neurology_II	-0.0397033	0.0326437	0.0603322
TBCA	TBCA__Inflammation_II	0.0622334	7.18704e-06	3.34752e-05
TCN1	TCN1__Inflammation_II	0.0256479	0.341206	0.444689
TCN2	TCN2__Cardiometabolic	0.00403207	0.822648	0.8743
TCTN3	TCTN3__Cardiometabolic_II	-0.0421318	0.00518356	0.0118726
TDGF1	TDGF1__Neurology	0.00211281	0.936395	0.958347
TEK	TEK__Oncology	-0.0916554	8.90652e-10	9.65801e-09
TF	TF__Inflammation_II	-0.00914594	0.748857	0.813949
TFF1	TFF1__Neurology	0.144565	5.2405e-10	5.86598e-09
TFF2	TFF2__Inflammation	0.157531	2.58013e-12	5.04398e-11
TFF3	TFF3__Cardiometabolic	0.0479151	0.00402167	0.00957476
TFPI	TFPI__Cardiometabolic	0.0788526	1.5966e-08	1.33498e-07
TFPI2	TFPI2__Oncology	-0.128944	3.59264e-14	9.58959e-13
TFRC	TFRC__Cardiometabolic	0.0392221	0.121693	0.188305
TGFA	TGFA__Inflammation	-0.135042	2.49455e-11	3.84715e-10
TGFB1	TGFB1__Inflammation	0.0927082	2.69846e-05	0.000112815
TGFB2	TGFB2__Oncology_II	0.0383557	0.17796	0.258107
TGFBI	TGFBI__Cardiometabolic	0.0668983	6.44939e-07	3.71442e-06
TGFBR1	TGFBR1__Inflammation_II	0.0726078	0.00136634	0.0037259
TGFBR2	TGFBR2__Oncology	0.0621101	1.49236e-06	7.8462e-06
TGFBR3	TGFBR3__Cardiometabolic	-0.000443343	0.966602	0.977874
TGM2	TGM2__Cardiometabolic	0.10224	5.92217e-07	3.43932e-06
TGOLN2	TGOLN2__Inflammation_II	-0.0584838	0.00328478	0.00806952
THBD	THBD__Cardiometabolic	0.0116392	0.626405	0.717368
THBS2	THBS2__Neurology	0.0101046	0.580822	0.675482
THBS4	THBS4__Cardiometabolic	0.0311553	0.0646899	0.10818
THOP1	THOP1__Cardiometabolic	-0.00258882	0.87311	0.916007
THY1	THY1__Neurology	0.051014	0.0759003	0.124674
TIE1	TIE1__Cardiometabolic	-0.0307782	0.0826781	0.135009
TIMD4	TIMD4__Cardiometabolic	0.030375	0.252631	0.344452
TIMM10	TIMM10__Cardiometabolic_II	-0.00052033	0.980539	0.986938
TIMP1	TIMP1__Cardiometabolic	0.117979	1.98028e-15	7.04777e-14
TIMP2	TIMP2__Cardiometabolic_II	0.0334838	0.10081	0.159913
TIMP3	TIMP3__Inflammation	-0.0998199	2.65736e-09	2.6159e-08
TIMP4	TIMP4__Neurology	-0.0923714	8.76336e-07	4.90465e-06
TINAGL1	TINAGL1__Cardiometabolic	-0.0177282	0.230243	0.320218
TLR1	TLR1__Inflammation_II	-0.073707	0.00753585	0.0165765
TLR3	TLR3__Inflammation	-0.125771	9.00872e-08	6.37964e-07
TMEM106A	TMEM106A__Oncology_II	-0.120814	2.0214e-06	1.03915e-05
TMEM132A	TMEM132A__Cardiometabolic_II	-0.0542676	0.0417329	0.0739144
TMEM25	TMEM25__Neurology_II	-0.113061	3.64962e-11	5.27674e-10
TMPRSS5	TMPRSS5__Neurology	-0.0126842	0.563966	0.660578
TMSB10	TMSB10__Neurology	0.0943281	2.55203e-11	3.89255e-10
TNC	TNC__Cardiometabolic	0.144512	5.9553e-12	1.0735e-10
TNFRSF10A	TNFRSF10A__Neurology	0.0315094	0.0613479	0.103137
TNFRSF10B	TNFRSF10B__Neurology	0.0180413	0.3326	0.435518
TNFRSF10C	TNFRSF10C__Cardiometabolic	0.0159289	0.313472	0.415568
TNFRSF11A	TNFRSF11A__Inflammation	0.0118178	0.461102	0.568864
TNFRSF11B	TNFRSF11B__Inflammation	0.172566	1.36628e-27	6.32131e-25
TNFRSF12A	TNFRSF12A__Oncology	0.0542067	1.51711e-05	6.7743e-05
TNFRSF13B	TNFRSF13B__Inflammation	0.074727	0.000243459	0.000820198
TNFRSF13C	TNFRSF13C__Inflammation	-0.0637502	0.00396403	0.00945372
TNFRSF14	TNFRSF14__Inflammation	-0.0456802	0.0012025	0.00333815
TNFRSF17	TNFRSF17__Inflammation_II	0.067862	0.0030096	0.00744621
TNFRSF19	TNFRSF19__Oncology	0.0167345	0.272976	0.36929
TNFRSF1A	TNFRSF1A__Neurology	0.0160669	0.155644	0.230806
TNFRSF1B	TNFRSF1B__Neurology	0.0369495	0.00668256	0.0148406
TNFRSF21	TNFRSF21__Neurology	0.00106467	0.970247	0.978033
TNFRSF4	TNFRSF4__Inflammation	-0.0940263	2.13641e-05	9.18062e-05
TNFRSF6B	TNFRSF6B__Neurology	0.0358248	0.0575999	0.0976174
TNFRSF8	TNFRSF8__Neurology	-0.065012	0.00197752	0.00520833
TNFRSF9	TNFRSF9__Neurology	0.0679277	0.0029553	0.00733801
TNFSF10	TNFSF10__Inflammation	-0.0705917	0.00553095	0.0125852
TNFSF12	TNFSF12__Inflammation	-0.131282	3.33826e-14	9.11049e-13
TNFSF13	TNFSF13__Inflammation	0.0440022	0.00016521	0.000582008
TNFSF13B	TNFSF13B__Cardiometabolic	0.0399592	0.0358381	0.0651935
TNFSF14	TNFSF14__Neurology	-0.0847009	0.000566355	0.00171264
TNFSF8	TNFSF8__Cardiometabolic_II	-0.0427939	0.00272317	0.00682266
TNFSF9	TNFSF9__Inflammation_II	-0.0911881	4.02988e-05	0.000163552
TNN	TNN__Cardiometabolic_II	0.0584449	0.0165083	0.0334016
TNR	TNR__Neurology	-0.0507039	0.00613962	0.0137006
TNXB	TNXB__Neurology	-0.0217769	0.325317	0.426787
TOMM20	TOMM20__Cardiometabolic_II	-0.0356938	0.00498813	0.0114818
TP53I3	TP53I3__Inflammation_II	0.0863712	7.93989e-05	0.000306979
TPD52L2	TPD52L2__Inflammation_II	0.0670851	0.000461764	0.00143706
TPK1	TPK1__Cardiometabolic_II	0.00777707	0.654786	0.737099
TPP1	TPP1__Inflammation	-0.0909541	0.000597848	0.00180394
TPSAB1	TPSAB1__Inflammation	0.00785199	0.772391	0.833006
TREH	TREH__Cardiometabolic_II	0.0661828	0.0151168	0.0308108
TREM2	TREM2__Inflammation	0.0280067	0.0682059	0.113515
TREML2	TREML2__Neurology	0.0129995	0.612045	0.703243
TRIAP1	TRIAP1__Oncology	-0.0150596	0.321206	0.423394
TSPAN8	TSPAN8__Oncology_II	0.00803453	0.713051	0.784865
TTR	TTR__Inflammation_II	-0.00331432	0.908806	0.940659
TWF2	TWF2__Cardiometabolic_II	0.0390062	0.00219593	0.00565482
TXLNA	TXLNA__Neurology	-0.0219052	0.229154	0.319257
TXN	TXN__Inflammation_II	0.0117076	0.391759	0.497139
TXNDC15	TXNDC15__Oncology	-0.0539919	9.71011e-05	0.000367238
TXNDC5	TXNDC5__Neurology	-0.00886601	0.529527	0.631429
TXNRD1	TXNRD1__Neurology	-0.0101269	0.566652	0.663001
TYMP	TYMP__Cardiometabolic	0.0644653	0.00868728	0.0188111
TYRO3	TYRO3__Cardiometabolic	-0.124614	2.21555e-13	4.88125e-12
UBXN1	UBXN1__Inflammation_II	0.0314889	0.161298	0.236412
ULBP2	ULBP2__Neurology	-0.16465	1.36483e-13	3.15731e-12
UMOD	UMOD__Cardiometabolic	0.00852472	0.743038	0.808892
UNC5D	UNC5D__Inflammation_II	-0.124442	2.96086e-10	3.54282e-09
UROD	UROD__Inflammation_II	0.00626678	0.747937	0.813587
USP8	USP8__Cardiometabolic	0.00178098	0.945528	0.963852
VASN	VASN__Cardiometabolic	-0.012313	0.391166	0.497139
VCAM1	VCAM1__Cardiometabolic	0.088692	2.44418e-11	3.81182e-10
VCAN	VCAN__Neurology	-0.05596	0.0171022	0.0345019
VEGFA	VEGFA__Inflammation	-0.0662626	1.34356e-06	7.20023e-06
VEGFB	VEGFB__Inflammation_II	-0.00251408	0.889035	0.926192
VEGFC	VEGFC__Oncology	-0.102129	4.43381e-09	4.07558e-08
VEGFD	VEGFD__Inflammation	-0.00290272	0.889033	0.926192
VGF	VGF__Neurology_II	-0.0753021	8.54738e-05	0.000325035
VIT	VIT__Cardiometabolic_II	0.0185729	0.373742	0.478367
VMO1	VMO1__Oncology	0.0434848	0.0944778	0.151241
VNN1	VNN1__Inflammation_II	0.031409	0.23531	0.324581
VNN2	VNN2__Oncology	-0.0286132	0.265439	0.360852
VSIG4	VSIG4__Neurology	0.135066	3.34751e-14	9.11049e-13
VSIR	VSIR__Cardiometabolic	-0.0748691	1.22753e-06	6.65829e-06
VSNL1	VSNL1__Neurology_II	-0.0724503	1.85708e-05	8.08032e-05
VSTM2B	VSTM2B__Oncology_II	-0.0939039	7.18471e-05	0.000281705
VTA1	VTA1__Neurology	-0.0073681	0.764375	0.827576
VTI1A	VTI1A__Inflammation_II	-0.0476252	0.00123715	0.00342746
VWA1	VWA1__Oncology	0.0041748	0.721255	0.79076
VWC2	VWC2__Neurology	-0.0845434	1.03682e-07	7.12426e-07
VWC2L	VWC2L__Neurology_II	-0.0952421	1.19665e-06	6.53916e-06
VWF	VWF__Cardiometabolic	0.149706	1.63823e-10	1.99462e-09
WFDC1	WFDC1__Oncology_II	-0.0871173	0.00054546	0.0016603
WFDC12	WFDC12__Oncology	0.0573185	0.0413862	0.0736463
WFDC2	WFDC2__Oncology	-0.11058	3.11873e-09	2.98537e-08
WFIKKN1	WFIKKN1__Neurology	-0.0339375	0.149302	0.222829
WFIKKN2	WFIKKN2__Inflammation	-0.00200981	0.936943	0.958347
WIF1	WIF1__Oncology	-0.164699	1.97812e-20	1.52535e-18
WWP2	WWP2__Neurology	0.0215234	0.31071	0.41309
XCL1	XCL1__Oncology	-0.0489943	0.00877537	0.0189134
XG	XG__Cardiometabolic	0.0643508	0.00205148	0.00537255
XPNPEP2	XPNPEP2__Oncology	0.0519536	0.0613772	0.103137
YAP1	YAP1__Neurology_II	0.0963363	5.55846e-07	3.25534e-06
YES1	YES1__Oncology	-0.0367859	0.134737	0.20372
YWHAQ	YWHAQ__Inflammation_II	0.1173	4.56395e-05	0.000182558
ZP3	ZP3__Cardiometabolic_II	0.0468975	0.0681166	0.113515
