# Supplementary material for: Identification of distinct and shared biomarker panels in different manifestations of cerebral small-vessel disease through proteomic profiling
Source: Nat Aging. 2026 Feb 24;6(3):703–21. doi: 10.1038/s43587-026-01081-7 (PMC13004690; doi:10.1038/s43587-026-01081-7)
Supplement: Supplementary file 17 — Statistical Source data. [file 43587_2026_1081_MOESM17_ESM.xlsx]

## Sheet: Ext_Fig7a
Biomarker	Std beta	p-value	p-value FDR
AMIGO2	-0.000200036	0.98821	0.98821
ATXN3	-0.00436548	0.767489	0.875417
C9	0.0092059	0.578225	0.727766
CCL11	-0.00781707	0.542774	0.707545
CD209	-0.0351365	0.0130775	0.0637691
CFP	0.00414332	0.800045	0.884898
CHL1	-0.0363994	0.0102917	0.0626079
CLSTN2	-0.000808864	0.954406	0.967662
CNDP1	0.006146	0.666411	0.796922
CREG1	0.0240166	0.0657427	0.16549
CRIM1	0.0173363	0.189551	0.354801
CRTAC1	-0.0423304	0.00171583	0.015657
CXADR	0.0228958	0.0997264	0.242668
DDAH1	0.00135197	0.898462	0.936968
DLL1	-0.0193056	0.114504	0.263012
DPP7	-0.0114254	0.361668	0.550036
EFHD1	0.0119156	0.455621	0.627553
ENO2	-0.0240462	0.0273664	0.0908069
ENPP5	-0.0327727	0.0156964	0.0674023
ESAM	-0.0152174	0.127472	0.281983
FSTL3	0.0451259	0.000201535	0.00367802
GDF15	0.0541277	8.16326e-06	0.000282266
GHRL	-0.0287892	0.0347662	0.110345
GP1BA	-0.0512615	1.16e-05	0.000282266
GZMA	0.00245815	0.853176	0.915909
HSPA1A	-0.0159651	0.115293	0.263012
HTRA2	-0.0205695	0.054435	0.143727
HYOU1	-0.0191921	0.131965	0.283338
ICAM5	0.011455	0.414359	0.593103
IGF2R	0.0183966	0.160513	0.308355
IL1R1	-0.019446	0.159875	0.308355
ITIH4	0.031517	0.0492816	0.143635
JAM2	-0.0227062	0.0511578	0.143635
KYAT1	-0.00912845	0.391842	0.583764
L1CAM	-0.0196503	0.144522	0.301431
LEFTY2	-0.014447	0.272884	0.469158
LPO	-0.0011995	0.933559	0.959856
MMP12	0.0291932	0.0252662	0.0878302
MMP7	0.0269565	0.0491081	0.143635
MSR1	0.0155805	0.224361	0.409458
MZB1	0.0480218	0.000521036	0.00633927
NCAM1	-0.0336721	0.0117457	0.0637691
NECTIN4	-0.0106759	0.410586	0.593103
NEFL	0.041115	0.00113665	0.0118536
NELL1	-0.0167413	0.243213	0.433037
NELL2	-0.00609302	0.652397	0.793749
OGFR	-0.0254457	0.0139768	0.0637691
PGF	0.0441942	0.000280805	0.00409975
PI3	0.0358997	0.00781052	0.0570168
PIK3IP1	0.00505045	0.676838	0.796922
PLXDC1	-0.0356135	0.0139321	0.0637691
POSTN	-0.00366934	0.82758	0.901692
PRSS8	0.060187	1.34776e-06	9.83863e-05
QDPR	-0.00975448	0.34742	0.539609
QPCT	0.0145941	0.276353	0.469158
REG1A	-0.0264901	0.0551281	0.143727
REG1B	-0.0137588	0.320724	0.508975
REG3A	-0.0140479	0.30467	0.505475
REG4	-0.0100557	0.444617	0.624173
RSPO1	0.0379918	0.00348016	0.0282279
S100A4	-0.00799958	0.480822	0.65
SCARF1	-0.0103542	0.312499	0.506943
SERPINB9	0.00704652	0.564521	0.722982
SMOC2	0.00164484	0.891548	0.936968
TFF2	0.0312201	0.0212128	0.0827122
TFF3	0.00539118	0.699995	0.811106
TIMP1	0.0273251	0.00990199	0.0626079
TNC	0.00894156	0.525687	0.69773
TNFRSF11B	0.029294	0.0215278	0.0827122
TXNRD1	-0.0045479	0.645629	0.793749
ULBP2	0.00337797	0.799481	0.884898
VWC2	0.0188233	0.15405	0.308355
WFDC2	0.028985	0.0252376	0.0878302
