# Supplementary material for: Identification of distinct and shared biomarker panels in different manifestations of cerebral small-vessel disease through proteomic profiling
Source: Nat Aging. 2026 Feb 24;6(3):703–21. doi: 10.1038/s43587-026-01081-7 (PMC13004690; doi:10.1038/s43587-026-01081-7)
Supplement: Supplementary file 18 — Statistical Source data. [file 43587_2026_1081_MOESM18_ESM.xlsx]

## Sheet: Ext_Fig_8
Cerebrovascular events SHAP values																Infarcts SHAP values
CFP	CLSTN2	CRIM1	CRTAC1	CXADR	ENO2	ENPP5	GDF15	GP1BA	GZMA	HSPA1A	HTRA2	ICAM5	KYAT1	MMP12		CLSTN2	CXADR	DLL1	FSTL3	GDF15	ITIH4	KYAT1	L1CAM	MMP12	MMP7	MSR1	MZB1	NEFL	NELL1	NELL2
-0.00641693	-0.0829613	-0.0157655	0.00203998	-0.0063585	0.0455794	-0.0256355	0.00411216	-0.00461595	-0.0111714	0.0136082	-0.00045992	-0.0388511	0.0062399	-0.0458038		-0.0163809	-0.0465673	-0.0133407	0.00475788	-0.0187769	0.00431579	0.00856517	-0.000192243	-0.00533678	-0.0135907	-0.0058498	0.00911128	-0.0237046	-0.0112029	-0.0611913
-0.00523517	-0.0391096	-0.00475355	-0.00125782	0.00128812	-0.0270417	-0.0111966	-0.00497598	-0.00528588	0.00151043	-0.00699032	-0.0054788	-0.0226458	-0.0158303	-0.0335845		0.00805443	-0.0258427	-0.00147041	-0.00109234	-0.0215153	0.00242772	-0.00781799	-0.0040173	-0.00333098	-0.00951659	0.00259574	-0.0166285	-0.0255971	0.00396415	-0.0529546
-0.00441828	-0.0834917	-0.0239649	-0.00646237	-0.00814471	-0.020467	-0.00218451	0.00637244	-0.00854951	-0.0107233	-0.00495689	-0.00139026	-0.0323235	0.00222913	-0.0144545		-0.0141148	-0.0916374	-0.0157206	-0.00212031	-0.00466012	0.00312953	-0.00247093	-0.00134458	0.00218738	0.00109449	-0.00884433	-0.0147331	0.0368373	-0.0119172	-0.0536272
-0.00408279	-0.0302941	-0.00897754	-0.00145884	-0.00604397	-0.0113516	0.0014559	-0.0153366	-0.00276601	-0.016459	-0.00558733	-0.000873262	-0.0195404	0.00333643	-0.0490728		-0.00192787	-0.106719	-0.0153583	-0.00499042	-0.0243613	0.00434269	-0.00257273	-0.00440433	-0.00549287	-0.00891743	-0.00664437	-0.0145248	-0.0491041	0.00599376	-0.0310441
-0.00424669	-0.0343233	-0.020904	-0.00162509	-0.00730873	-0.0171527	-0.00195296	-0.0129564	-0.00780221	-0.00915371	-0.00663535	-0.00154244	-0.0321375	0.0028496	-0.0504921		0.00874252	-0.115806	-0.0165909	-0.0023055	-0.0223004	0.00481747	-0.00108674	0.00216041	-0.00571126	-0.00934935	-0.00754737	0.00670697	-0.0269063	-0.00047025	-0.0526698
-0.00393071	-0.0371305	-0.015908	-8.45308e-05	-0.00624208	-0.00337876	0.0117698	0.0042894	-0.00664044	-0.0112262	-0.00535723	-0.00108403	-0.0277821	0.00291108	-0.0482082		-0.00894235	-0.0446975	-0.0157259	0.00541387	-0.0196274	0.00517214	-0.00288215	0.00221549	-0.00458943	-0.0089128	-0.00914697	-0.0194828	-0.0236086	-0.0124213	-0.0539424
-0.00597698	0.0509296	-0.0102979	-0.00452747	0.00147631	-0.0272826	-0.00747021	-0.0172331	-0.0113607	-0.00911889	-0.00491932	-0.000869643	0.0470466	0.000342574	-0.0299816		0.00864327	-0.0216353	-0.016485	-0.0265101	-0.0342172	-0.003382	-0.00318863	0.00313349	-0.00369786	-0.00865038	-0.00627773	-0.0146051	0.0396898	0.00733279	-0.0525412
-0.00523094	0.0785885	-0.00824998	0.000672415	-0.00589842	0.052473	-0.00725944	0.000478234	-0.00759264	0.015238	0.0141944	0.0030847	-0.0393199	0.00473784	-0.0545973		0.0150237	-0.0727099	0.00633779	0.00896022	-0.0188396	0.00784812	0.00513764	-0.0063131	-0.00586302	-0.0100728	0.00883764	0.00897212	-0.049245	0.00559657	-0.0519204
-0.00513743	-0.0432453	-0.00537102	8.91027e-05	-0.00964811	-0.0154682	-0.00719526	-0.00554703	-0.00277286	-0.00491793	0.00537971	-0.00121795	-0.026545	0.00210288	-0.0203693		-0.0160201	-0.1059	-0.0169782	-0.0016141	-0.0212391	0.00596252	-0.0014265	0.00072106	-0.0046876	-0.00947835	-0.0052808	-0.0190575	-0.0433131	0.00945546	-0.0497923
-0.00443906	-0.0285753	-0.00864993	-0.00866527	-0.00735904	-0.00765428	-0.00699468	-0.00464881	-0.00315044	0.0198624	0.00574697	0.000489295	-0.0305394	0.00195308	-0.0347495		0.00908548	-0.0898577	-0.0173344	0.00822675	-0.0209411	0.00381194	-0.00166052	0.00189275	-0.00541561	-0.0125317	0.000480058	-0.00298211	-0.0368432	-0.0139361	-0.0533115
-0.00475367	-0.034288	-0.0227855	-0.00142689	-0.00163885	-0.0119006	0.000914572	-0.0164193	-0.00275782	-0.00596454	0.00936672	0.000560803	-0.0271996	0.00306477	-0.0442313		0.000833109	-0.0332829	-0.0136275	0.0073337	-0.0240793	0.000115266	-0.00167025	-0.000129644	-0.00267445	-0.00986638	-0.00887454	-0.0164137	-0.0240041	0.000406391	-0.0550247
-0.00329929	0.00119459	-0.00844673	-0.000518915	-0.00910368	-0.0269125	-0.0139774	-0.00213322	-0.0054263	-0.00854397	-0.00806584	-0.00590753	-0.030815	-0.0113968	-0.016634		0.00962749	-0.109743	-0.0169629	0.00923154	-0.019916	0.00494452	-0.00955463	-0.00475803	-0.00258559	-0.00932424	-0.00443753	-0.01479	-0.0276126	0.000140625	-0.012982
-0.0066135	-0.0820025	-0.0211625	0.000530908	0.00678737	0.0411556	-0.00729394	0.00399831	-0.00316807	-0.0145743	0.0150465	-0.000957071	-0.0405359	0.00722116	-0.0351964		-0.0210537	0.0792038	-0.00788318	0.00865856	-0.0312715	0.000585707	0.0107946	0.000863197	-0.0043098	-0.0132162	-0.000391889	-0.0182309	-0.0400562	-0.00132275	-0.025621
-0.00583431	-0.0487619	-0.00667569	-0.0073262	0.00196612	-0.0273972	-0.00547928	0.00753658	0.0168092	-0.0123099	0.00655843	-0.00162926	0.0276107	0.00454078	-0.0477509		-0.013716	-0.0206295	0.00282565	-0.0037484	0.00451225	-0.00012571	-0.00431375	0.00536783	-0.0059548	0.0121203	0.00404556	0.0109729	-0.0265908	-0.00930077	-0.0204606
-0.00672918	0.0541314	-0.0131607	-0.000244179	0.00270872	-0.00706948	-0.0298969	0.0067377	-0.0101821	0.0107838	0.00296998	-0.00129218	0.0612014	0.000790768	-0.00798773		0.00907124	-0.0334541	-0.0138822	0.00672187	0.00101585	0.00344638	-0.00259717	-0.00814427	0.00326015	-0.0101172	0.00614182	-0.0177697	-0.0243357	0.00320612	-0.0358972
-0.00697369	-0.0970028	-0.0218658	-0.00488345	-0.0056566	0.0284959	0.009106	-0.0240076	-0.00407286	-0.0130786	-0.00710619	-0.000783722	-0.0375057	0.000630482	0.0446918		-0.01701	-0.0398041	-0.0152744	-0.0357587	-0.0255564	0.00347112	-0.00129703	0.0030104	0.0108969	-0.00774164	-0.00778877	-0.00211362	-0.0370938	-0.0113262	-0.0489924
-0.00421255	-0.0347101	-0.0188182	-0.00150987	-0.00592735	-0.0217868	-0.00340666	-0.0169014	-0.008068	-0.0169849	-0.0052743	-0.00151392	-0.0287218	-0.0067528	-0.0352685		0.00767614	-0.0537854	-0.0150265	-0.0118564	-0.02499	0.00351828	-0.00720221	-0.000756891	-0.00320516	-0.00634679	-0.00692249	-0.0148264	-0.0192441	-0.0012291	0.00234345
-0.00467	-0.0858962	-0.0132391	-0.00635819	-0.00839989	-0.00898706	-0.0161924	0.00455436	-0.0047292	-0.00972952	0.00485557	-0.000825642	-0.0345959	0.00210278	-0.0154732		-0.0216255	-0.0781069	-0.0161429	-0.00351648	-0.023937	0.00271306	-0.00272375	-0.0131336	0.00399173	-0.00709685	-0.000424635	0.00979759	-0.0248573	0.00240824	-0.0309733
-0.00411136	-0.036552	-0.0187456	-0.00739994	-0.00762384	-0.021168	-0.00386419	-0.0148049	-0.00388433	-0.0137821	-0.00572343	-0.00152138	-0.0150551	-0.00645459	-0.0628192		-0.00841792	-0.127057	-0.0177213	-0.00064631	-0.0196846	0.00465987	-0.00633966	-0.0101144	-0.00953355	-0.00935036	-0.00829217	-0.0143472	-0.0487477	-0.00920934	-0.0443938
-0.00478062	-0.0385209	-0.0205582	-0.0006313	-2.02295e-05	-0.0197893	-0.00271312	0.00460932	-0.00362357	0.00926089	-0.00513097	-0.00178257	-0.0290964	-0.00605958	-0.0119062		0.00703984	-0.0342813	-0.0137285	-0.0111082	-0.0158722	0.00354163	-0.00795766	0.00386224	0.0013873	-0.00768769	-0.011065	-0.0188142	-0.0253501	0.00407822	0.00331133
-0.00521472	-0.0827864	-0.0137749	-0.00642326	-0.0082137	-0.0129073	-0.00188883	0.00625897	-0.00450829	-0.00423948	-0.00359624	-0.00111997	-0.0248955	0.00208273	-0.0149003		-0.0158385	-0.0908386	-0.0137088	-0.00259051	-0.00550822	0.00530535	-0.00343718	0.0013161	0.00242293	-0.00767778	-0.0073422	0.0112923	-0.0500025	-0.0113681	-0.0298049
-0.00429245	-0.0465816	-0.0194314	-0.00586489	-0.0037452	-0.0109984	-0.00358611	0.00565165	-0.00286479	-0.00924293	0.00720883	0.000573487	-0.0333906	0.00205758	-0.0154778		-0.0115945	-0.0405023	-0.0135024	0.000342498	-0.0162392	0.00417259	-0.0022501	-0.0150456	0.00649656	-0.00817616	-0.00577415	-0.015513	-0.0461934	-0.0113206	-0.052475
-0.00414235	-0.0388482	-0.0199206	-0.00304043	-0.00803044	-0.0213645	-0.00664752	-0.00631249	-0.00378902	-0.00975246	-0.00863986	-0.00290574	-0.031587	-0.0147844	-0.0519425		0.00755052	-0.13247	-0.0134353	-0.00424635	-0.018855	0.000855004	-0.0071275	-0.00579287	-0.00643907	-0.0115542	-0.00562615	-0.0142444	-0.0246532	-0.0121871	-0.0491607
-0.00398422	-0.0245067	-0.0184137	-0.00751795	0.000848045	-0.0174788	-0.00205971	0.00450081	-0.00428737	-0.0142827	-0.00561787	0.000917519	-0.0173822	0.00311058	-0.0522068		0.00984823	-0.0127219	-0.0133532	-0.00144307	-0.020347	0.00312725	-0.00277181	-0.00225868	-0.00579979	-0.0143021	-0.0037138	-0.0158902	-0.0136888	0.00382163	-0.0551045
-0.00565927	0.0660302	-0.0185458	-0.00452023	-0.00888431	-0.0278088	-0.00469792	0.0040113	-0.00984237	-0.0189918	-0.00372988	-0.000875283	0.0229986	0.00131074	-0.0363651		0.010849	-0.119018	-0.00993453	-0.0103337	-0.0225876	-0.00641723	-0.00438657	0.00313086	-0.00518645	-0.0114265	-0.00557902	0.0107384	-0.0200915	-0.0083738	-0.0333519
-0.00364669	-0.037541	-0.0214258	-0.0069244	-0.00939395	-0.0201285	0.0107102	-0.00302532	-0.00428118	-0.0154681	-0.00791565	-0.00171511	-0.0304149	-0.00673837	-0.0132434		0.00834178	-0.126661	-0.0047668	-0.0260772	-0.0194197	0.00425531	-0.00832882	-0.0019073	0.00445588	-0.00866444	-0.00488839	-0.0169129	-0.0161897	0.00977533	-0.0446283
-0.00463938	-0.041944	-0.0205563	-0.00353374	-0.00725192	-0.0216223	-0.0114224	-0.0159708	-0.0043439	-0.00278757	-0.00863986	-0.00154244	-0.0271305	-0.0070555	-0.0534041		-0.0151402	-0.11809	-0.0115281	-0.0128201	-0.0256585	0.00450797	-0.00729434	-0.00334168	-0.00899106	-0.00816931	-0.00825802	0.0122315	-0.0231008	-0.00923079	-0.0265523
-0.00540532	-0.0428115	-0.0156088	0.00454579	-0.00794533	-0.0123258	-0.00283122	-0.00285602	-0.00397098	-0.0136473	-0.00453365	-0.000761604	-0.0338576	0.00200333	-0.0151134		-0.0143703	-0.106609	-0.0154077	-0.00203828	-0.0233704	0.00558254	-0.00299071	-0.00651403	0.00568811	-0.0102253	-0.00554524	-0.0026745	-0.0254908	0.00394931	-0.0485668
-0.00419871	-0.0343304	-0.0135413	-0.00389334	0.00120092	-0.00578835	0.00805664	-0.0132934	-0.00451437	-0.011527	-0.00608317	0.000760845	-0.0265344	0.00245668	-0.0479163		0.0106771	-0.0126759	-0.0140673	-0.0117043	-0.0197416	0.00353076	-0.00353764	-0.00228292	-0.00695259	-0.0131393	-0.0072049	0.0156373	-0.0377568	0.00312199	-0.0519493
-0.00399156	-0.0904153	-0.0242973	-0.00872144	-0.00721815	-0.0266831	0.00352805	0.00327162	-0.00311358	-0.0101684	-0.00864931	-0.00125634	-0.0299376	-0.0136902	-0.056893		-0.0179966	-0.0812342	-0.0142453	-0.00721633	-0.0215325	0.00419324	-0.00734452	-0.0115791	-0.00689793	-0.00587153	-0.00766323	-0.0147993	-0.0192368	-0.0111427	-0.0509635
-0.00417988	-0.0391657	-0.0202139	-0.000547603	-0.00670129	-0.0212365	-0.00219812	-0.00338757	-0.0040693	-0.0115566	-0.00699137	-0.0017454	-0.0314995	-0.00630096	-0.0466217		0.00129191	-0.113861	-0.00622282	-0.00119121	-0.0217727	0.00352479	-0.00740483	-0.00209507	-0.00419497	-0.00917076	-0.00685304	-0.0143723	-0.0129012	0.00486917	-0.0296429
-0.00446259	-0.0393769	-0.0213539	-0.00778887	-0.00794905	-0.0217997	0.00136201	-0.00207052	-0.00482424	-0.00270961	-0.00813074	-0.00450131	-0.0301735	-0.00552554	-0.0381961		-0.00449491	-0.136271	-0.0209584	-0.00198235	-0.0238047	0.000688114	-0.00435049	0.00220803	-0.00645384	-0.00877576	0.00335554	0.0118589	-0.0240212	-0.00973075	-0.0480871
-0.00505888	0.0916643	-0.0144996	0.00746868	-0.00046219	-0.0074525	-0.00568321	-0.0040229	-0.00999275	0.0089977	-0.00576327	0.00103872	-0.0379426	-0.00194449	-0.0498837		0.0130902	-0.0290625	0.00720195	0.0081946	-0.0207978	0.00407944	-0.00557159	0.00365145	-0.00745391	-0.012012	0.00726377	0.00666975	-0.0381065	0.00625662	-0.0499487
-0.00443764	-0.0444824	-0.0126825	-0.00124708	-0.00796036	-0.0184832	-0.000246588	0.00618345	-0.00350342	-0.0104415	-0.00757209	-0.00292545	-0.0321861	-0.00205756	-0.0115112		-0.0144545	-0.0854135	-0.0108968	-0.00143448	-0.017587	0.00503983	-0.00352927	0.000747475	0.00744028	-0.00692338	-0.00516857	-0.015838	-0.0218064	0.0051109	-0.0500224
-0.0051416	0.0723224	-0.0180073	-0.000749605	-0.00379681	-0.0105643	-0.0148655	0.00526711	-0.00766142	0.0106226	-0.00516878	-0.00107949	-0.0306453	-0.00134534	-0.012879		0.0100635	-0.0487278	0.00427773	0.00729565	-0.00861873	0.00421923	-0.00404234	-0.0171367	0.00437435	-0.00959688	-0.00488931	-0.0181166	-0.0118453	-0.0132709	-0.0549727
-0.00276414	0.0765861	-0.0139351	-0.00423527	-0.00799001	-0.0148469	-0.00467092	0.00421549	-0.00677056	-0.0164177	0.00456222	-0.000941418	-0.0361877	0.00174336	-0.0546134		0.015753	-0.0753845	-0.00583421	0.00917859	-0.0200877	0.00516687	-0.00349788	0.00371309	-0.00533758	-0.0096671	-0.00399502	0.0109581	-0.032302	0.00707005	-0.0256471
-0.00403868	-0.0417063	-0.0180793	-0.00847043	-0.00768355	-0.0102616	-0.00294472	-0.00192624	-0.00632763	-0.0132036	-0.00499914	-0.00157482	-0.0272499	-0.00497117	-0.0531572		-0.0141144	-0.101167	-0.0182062	-0.0190934	-0.0178717	0.00496024	-0.00485666	-0.0109413	-0.00823136	-0.00857532	-0.00924594	0.00486025	-0.0463874	0.000922434	-0.0472679
-0.00452409	-0.0408058	-0.0103573	0.000472101	-0.00283882	-0.0115539	-0.0109303	-0.00560716	-0.00334809	-0.00395379	-0.00598618	0.000267015	-0.0158387	0.00347773	-0.0506272		-0.0173535	-0.0427747	-0.0131223	0.00824513	-0.0279823	0.00245335	-0.00402076	0.00385097	-0.00779911	-0.0117765	0.00446384	0.00860674	-0.0232046	-0.0092945	-0.0564185
-0.00476218	-0.0845862	-0.0197215	0.00120745	-0.00782586	-0.0132905	-0.0154822	-0.00330822	-0.00792006	-0.00641639	0.00796186	0.000189921	-0.0320491	0.00672838	-0.0465176		-0.0152394	-0.0855473	-0.0194215	-0.00417181	-0.0265606	0.000693682	-0.00105547	-0.00862668	-0.00710076	-0.00907421	-0.00433516	0.0102603	0.0557146	0.0103478	-0.0533727
-0.00534853	-0.0401976	-0.0102235	-0.000783969	0.00355461	-0.0192618	-0.00409425	0.00433065	-0.00215442	-0.00697885	-0.00521699	-0.00276281	-0.0158761	-0.00669789	0.0456579		0.00532315	-0.0195259	-0.0102878	0.0104733	-0.0249046	-0.000832453	-0.0101258	-0.00903334	0.00693956	-0.0119907	0.00221964	0.00838433	0.0608026	0.00923992	-0.0149328
-0.00453188	-0.0348756	-0.0116087	-0.00597028	-0.00828449	-0.0204741	-0.00459992	0.00546083	-0.00475209	-0.00831938	-0.00435985	-0.00282215	-0.0289004	0.00215316	-0.0143424		-0.00432775	-0.0736027	-0.0156791	-0.00868037	-0.0162713	0.00396666	-0.00257039	0.00138276	0.000662933	-0.00536754	-0.00864677	-0.0221868	-0.0467061	0.00466792	-0.0313128
-0.00512506	-0.033358	-0.0121804	0.000902349	-0.00822645	0.0392612	0.00747181	0.00278393	-0.00520569	0.000622978	0.0112411	0.0029413	-0.0358375	0.00260577	-0.0458881		0.0079858	-0.10909	-0.0166884	-0.000989186	-0.0186885	0.00394098	-0.00272435	0.00176086	-0.00431866	-0.010544	-0.00573731	-0.0170945	-0.010553	-0.00953779	-0.0503989
-0.00362825	-0.0310761	-0.0106319	-0.00416086	-0.00823227	-0.0284221	-0.00243305	0.00409378	-0.00710799	-0.0106917	-0.00757209	-0.0054788	-0.0273184	-0.0127969	-0.0119496		0.00966963	-0.11183	-0.0197547	0.00713448	-0.02139	0.00182557	-0.00754377	0.00261917	-0.0030172	-0.0097564	0.00784671	-0.0158822	-0.028387	0.00669811	-0.0277274
-0.00468458	-0.0362256	-0.00688862	0.00243807	-0.00766972	-0.00644726	-0.00139369	0.00412051	-0.00382166	-0.00921511	-0.00204381	0.000117495	-0.0347415	0.0025886	-0.0463994		0.00854057	-0.103113	-0.00928609	-0.00779918	-0.0159394	0.0033458	-0.00249703	-0.00644062	-0.00427373	-0.00990392	0.0131496	-0.0138533	-0.021882	0.00219325	-0.0523943
-0.00491675	-0.0469191	-0.0226576	-0.006957	-0.00756612	-0.0203305	-0.0157636	-0.0178435	-0.00237481	0.00454811	-0.00767109	-0.00434458	-0.0276972	-0.00626902	-0.0122767		-0.0131459	-0.0839689	-0.0137265	0.00789129	-0.0245452	0.00474504	-0.00411625	-0.00292834	0.00141257	-0.0098941	-0.00557744	-0.0179238	-0.0458291	-0.0119685	-0.0522515
-0.00353979	-0.0107315	-0.0080981	-0.000303061	0.00637578	-0.0166582	-0.00114738	0.00423726	-0.0072408	-0.0112919	-0.0046278	-0.000260716	-0.0304963	0.00183859	-0.0132944		0.00802172	0.0577901	-0.000140257	-0.000551866	-0.029263	0.00107395	-0.00332529	0.0012083	0.0056137	-0.0128018	-0.00513216	-0.00171809	-0.0123861	0.00300106	-0.0520873
-0.00418392	-0.0375514	-0.0208931	-0.00669692	-0.00665063	-0.0194551	-0.00607399	0.00550695	-0.0081659	-0.0130839	-0.00478827	-0.00287723	-0.0272752	-0.00599779	0.00253138		-0.00664109	-0.0929873	-0.0177069	0.00717628	-0.0278113	0.0016863	-0.0055393	0.00129058	0.0110107	-0.00983776	0.00452011	0.00946874	0.0272364	-0.00926963	-0.055541
-0.00452979	-0.0367934	-0.0196813	-0.00104336	-0.0021325	-0.0209536	-0.0142769	-0.0175751	-0.0065871	-0.00509354	-0.00943928	-0.00285231	-0.0135865	-0.00737517	-0.0525979		0.002403	-0.0350324	-0.0155882	0.00908275	-0.0279289	0.0037616	-0.00649577	0.00278658	-0.0072673	-0.0098629	0.0025537	0.0123026	-0.0498736	0.00940938	-0.0249196
-0.00405878	-0.0356863	-0.0212552	-0.00667827	-0.00737873	-0.0202872	-0.011767	0.00388629	-0.00164252	-0.0146575	-0.00765055	-0.00166233	-0.0253507	-0.00702613	-0.0129245		-0.00232048	-0.0740394	-0.0140719	-0.0273068	-0.0196676	0.00466342	-0.00795875	-0.00423486	-0.00360442	-0.00609177	-0.00340207	-0.0190527	-0.0185905	0.00505788	-0.0283383
-0.00374857	-0.0200338	-0.0130844	-0.00629392	-0.00957409	-0.0278769	0.000274079	0.00911323	-0.00668037	-0.00904435	-0.0074137	-0.00552384	-0.0299384	-0.0152314	-0.014191		0.00456898	-0.138651	-0.0148536	0.00618961	0.0402896	0.00199086	-0.00924696	0.00517941	0.0036286	-0.00921031	0.000474738	-0.0238726	-0.0218948	-0.0142102	-0.0531103
-0.00451996	-0.0879996	-0.0212823	-0.00678953	0.00240439	-0.0188318	-0.0016534	-0.00390988	-0.00522531	-0.0158208	-0.00855921	-0.00325631	-0.0307538	-0.00649025	0.0374617		-0.0131483	0.000905982	-0.0138683	-0.0353211	-0.0176668	0.00488838	-0.0045968	0.00224921	0.00918248	-0.0112117	-0.00703461	-0.0276825	-0.0312678	-0.00910921	-0.0460008
-0.00467661	-0.0360216	-0.021273	-0.0027009	-0.00219221	-0.0259178	-0.00218426	-0.00230131	-0.00360389	-0.0142588	-0.00922055	-0.00681583	-0.0246239	-0.00793683	-0.0489291		0.00627252	-0.0406156	-0.015262	-0.0110768	-0.023398	-0.000789772	-0.00767632	0.00374848	-0.0028148	-0.00756081	-0.0055802	-0.0172968	-0.00762312	-0.0111679	-0.0538335
-0.00487971	-0.0339831	0.00448023	0.00648019	-0.00819333	-0.0284063	0.00250096	0.00376238	-0.00686448	-0.0152307	-0.00795998	-0.00158206	-0.0290612	-0.00579279	-0.0544197		0.00922999	-0.115421	-0.0166136	-0.0152718	-0.0234742	0.0044993	-0.00532618	0.00241311	-0.00644415	-0.00813906	-0.00445605	-0.0159502	-0.0158695	0.00715328	-0.0320967
-0.00445288	-0.0413084	-0.0176897	-0.00585984	0.00292177	-0.0186819	-0.00798024	-0.0148908	-0.00689298	-0.00659806	-0.00493074	-0.00196388	-0.0316535	0.00198252	-0.00044954		-0.0120108	0.00821027	-0.0119913	-0.0277802	-0.0250267	0.00524435	-0.000646999	-0.000837254	0.0100716	-0.00928811	-0.00303593	0.0113904	-0.0339141	0.00892457	-0.0506529
-0.0055568	0.0677997	-0.0134248	-0.00713852	-0.00869616	-0.0259375	-0.00707721	0.00499084	-0.0100682	-0.00734304	-0.00581122	-0.0013667	0.0477008	-0.00525068	0.00156177		0.0114663	-0.0430677	-0.00356204	0.00975933	-0.024666	0.000533501	-0.00877113	0.00367497	0.00394967	-0.0100439	0.000698362	0.00953192	-0.0107576	0.0035418	0.00441902
-0.00398855	-0.0146295	-0.0204282	0.00818841	0.000197095	-0.00696142	-0.00575502	0.00379809	-0.00203098	-0.00329027	0.00656838	0.00066945	-0.0332162	0.00169296	-0.0491351		0.00990841	-0.0297989	-0.0119216	0.00801322	-0.0210407	0.00445528	-0.00237184	0.00404741	-0.00464317	-0.00647554	-0.00566634	-0.0194545	-0.0247249	-0.0125209	-0.0624471
-0.00286375	-0.0311128	-0.0190221	0.000601658	-0.0061685	0.00353225	-0.0006898	-0.00322494	-0.00474285	-0.00902445	-0.00439639	0.00116917	-0.0326784	0.00932519	-0.0562195		0.00801181	-0.0686503	-0.0158848	-0.0281992	-0.0200819	0.00516823	-0.00199338	-0.00575598	-0.00874161	-0.00712435	-0.00499824	0.00711909	-0.0410291	0.00649576	-0.0487046
-0.00514097	-0.0430726	-0.0101537	-0.00633274	-0.00959418	-0.0299282	-0.0066288	0.00254804	-0.00176398	-0.00459839	-0.00790981	-0.00412772	-0.014252	-0.0157209	-0.0113526		-0.0068667	-0.125649	-0.00144628	0.00854693	-0.019017	0.00435157	-0.00725317	-0.0115181	0.00206319	-0.00825141	-0.00686661	-0.0164275	-0.0286978	-0.00985752	-0.0487541
-0.00384812	-0.0247756	-0.00898677	-0.00799668	-0.00720333	-0.0207099	-0.00253962	-0.00148051	-0.00446533	-0.0152325	-0.00411643	-0.00620186	-0.0238271	-0.0100244	-0.0556149		0.0109198	-0.0571205	-0.0175367	0.00875785	-0.0169888	0.00680213	-0.00823644	-0.00629016	-0.00880084	-0.00915089	-0.00368068	0.00989956	-0.0456649	0.00529479	-0.0502309
-0.00464854	-0.0829498	-0.0190753	0.00090558	-0.00663396	-0.0213676	-0.00757966	0.00485305	-0.00920529	-0.0117308	-0.0052277	-0.00266295	-0.0304285	-0.00587357	-0.0499522		-0.0202862	-0.0679807	-0.0176639	-0.0025913	-0.0279765	0.00160966	-0.0083696	0.00260115	-0.0058213	-0.0081999	-0.00391922	-0.0131742	0.0562039	0.00608158	-0.0505403
-0.00539285	-0.0326336	-0.00449493	0.00093403	-0.00633081	0.0457497	-0.0274034	0.00243811	-0.00455525	-0.00340182	0.0119765	-0.000533192	-0.0331371	0.00798741	-0.0444582		0.0102091	-0.0445312	-0.0183522	0.00772634	-0.0228178	0.00436259	0.0157869	0.00356914	-0.00406065	-0.0109525	-0.00481028	-0.00329042	-0.0141755	0.00451821	-0.00783551
-0.00407368	-0.029006	-0.0110128	-0.000783051	-0.00912123	-0.0231645	-0.00302998	0.00396876	-0.00516427	-0.0170168	0.00529842	-0.00260694	-0.0311094	0.00210775	-0.0155736		0.00918061	-0.0787799	-0.0157756	-0.000945442	-0.0175317	0.00250481	-0.00206235	-0.00130039	0.00383677	-0.00834016	-0.00500738	-0.0186442	-0.042235	-0.00945008	-0.0507451
-0.00505241	0.0679862	-0.0152725	-0.00542446	-0.00622881	-0.022216	-0.0148687	0.00715871	-0.00744	-0.00722707	-0.00608357	-0.00205819	-0.0256921	-0.0037303	0.0561371		0.00913691	-0.0834459	-0.0128347	0.00771395	-0.0114659	0.00647332	-0.00716059	0.00330886	0.00994439	-0.00856263	-0.00474236	0.00949418	-0.0218446	-0.0106578	-0.0544313
-0.0043759	-0.0437492	-0.0100855	-0.00174149	0.00452376	-0.0264511	-0.00056497	0.00560214	-0.00628257	-0.012094	-0.00873022	-0.00605603	-0.0215794	-0.0139411	0.0339939		-0.0112024	0.0665264	-0.0133759	-0.0154696	-0.00779284	0.00152861	-0.00715222	0.0052416	0.0115374	-0.0130329	-0.00836777	-0.0232231	-0.0372451	0.0028399	-0.0441816
-0.00522831	0.0158986	-0.0155614	-0.00170937	0.00161203	-0.0248127	-0.00179731	0.00524704	-0.00836436	-0.0118146	-0.00452387	-0.00147209	0.0238718	-0.00514034	-0.00772656		0.00819616	-0.0248144	-0.00933969	0.00953031	-0.026743	-0.00154621	-0.00816434	0.00217393	0.00322057	-0.010236	0.00592696	0.00956473	0.0299342	0.00478102	0.00640249
-0.00483773	0.0159473	-0.00990528	-0.000610269	-0.00163835	-0.0010544	-0.00293629	0.0031014	-0.00800008	0.00118917	-0.00499546	-0.00102482	-0.0320011	0.00149525	-0.01657		0.0111969	-0.0249007	-0.0157323	0.00321375	-0.0234039	0.00351786	-0.00230683	0.00320495	-0.00304415	-0.0101048	-0.00471763	-0.019126	-0.0258056	0.00627344	-0.0279539
-0.00359233	-0.0429341	-0.0147666	-0.00588344	0.00949188	-0.0132964	-0.00274926	-0.00823305	-0.00556095	-0.00461625	-0.00485634	-0.000959524	-0.0240235	0.00230954	-0.0135804		-0.0114083	0.0788489	-0.00790911	0.00624067	-0.0334919	0.00159379	-0.00306593	0.00510694	0.00212788	-0.0117776	0.00842013	0.0072492	-0.0297018	-0.00708537	-0.0228815
-0.00390852	-0.039224	-0.00632125	-0.00276597	0.00669199	-0.0221156	0.00929938	0.00515184	-0.00781881	-0.0128516	-0.00941612	-0.00373263	-0.0273082	-0.00619916	-0.0574295		-0.0120707	0.0986423	-0.0146567	-0.000228744	-0.007798	0.00148188	-0.00363348	0.00366525	-0.00566312	-0.0101819	-0.00443715	-0.0139626	-0.02698	0.00599349	-0.0257878
-0.00428229	-0.0421126	-0.0220948	-0.00610982	-0.00975858	0.000769305	0.000855001	-0.00564943	-0.00399126	-0.00523498	0.00672118	0.00441032	-0.0315744	0.00322209	-0.0539688		-0.00846222	-0.127892	-0.0154327	-0.00123077	-0.0211107	0.00434665	-0.00195564	-0.0131317	-0.00992586	-0.00954078	-0.00954484	-0.00206573	-0.0497571	-0.00953969	-0.0487787
-0.00467804	-0.0330164	-0.00828637	-0.000243854	-0.00599175	-0.0218905	-0.0024596	-0.0135946	-0.0043848	-0.0122758	-0.00527999	-0.00130924	-0.0195143	-0.00636941	-0.0543839		0.00728178	-0.0314096	-0.0147257	-0.000842886	-0.0194239	0.00370777	-0.00761923	-0.0132179	-0.00579222	-0.00893695	-0.00543987	-0.0207564	-0.0220579	-0.012229	-0.0526619
-0.00490781	0.00538556	-0.0177118	-0.00143459	-0.00032426	-0.0132553	-0.0162251	0.00507708	-0.00495696	-0.00529718	-0.00535635	-0.00121864	-0.0298079	-0.000354848	-0.0147801		0.00815082	-0.0404894	-0.00674909	0.00798306	-0.0168762	0.0009792	-0.00433907	-0.0002576	0.00223387	-0.0129706	0.00355898	-0.0179471	0.0304016	-0.00990547	-0.0505591
-0.00440286	-0.0883343	-0.0196027	0.0015813	-0.0077527	-0.00550634	-0.0053124	0.00418634	-0.00331997	-0.00901994	0.00775995	0.00074842	-0.0295859	0.00272981	-0.0511087		-0.0203189	-0.117239	-0.0174198	-0.00154878	-0.0270905	0.0039417	-0.00261293	0.0029883	-0.00692681	-0.0109833	-0.00572848	-0.0149235	-0.0239255	-0.0117976	-0.0346267
-0.00356961	0.0717152	-0.00302116	-0.00766078	-0.00680952	-0.0222721	-0.0199554	-0.00139709	-0.00736741	-0.0168432	-0.00526569	-0.000865009	-0.0298176	0.000903665	-0.0568009		0.0122351	-0.0805589	0.00341919	0.00305761	-0.0194562	0.00466703	-0.00556333	0.00296687	-0.00590253	-0.00623357	-0.00653257	-0.017532	-0.0409843	-0.0114366	-0.0255822
-0.00522932	0.0685243	-0.0105842	-0.00170966	0.00219543	-0.0281426	-0.004174	0.0058839	-0.00971611	0.00126431	-0.00795712	-0.00602432	-0.0199788	-0.0035993	0.0342448		0.0109627	-0.024799	0.00974571	0.00842303	0.00311334	0.00182403	-0.00529479	0.00474974	0.00769712	-0.0109991	0.00121336	0.0116626	-0.0267143	0.00404806	-0.0488056
-0.0040423	-0.0303435	-0.0104703	-0.00822639	0.00419379	-0.0219596	0.000814101	0.00494763	-0.00729415	-0.0153744	-0.00558043	-0.00406385	-0.0269158	-0.00656379	-0.0546486		0.00076744	0.0326026	-0.0135353	-0.00066504	-0.0208132	0.00294105	-0.00774	0.000697483	-0.00524465	-0.0151055	-0.00443912	-0.0178221	-0.0428224	0.0028282	-0.0489842
-0.00472334	-0.0843845	-0.0204576	-0.00012169	-0.00529791	-0.0216992	-0.00122435	-0.0145149	-0.00326852	-0.00580104	-0.00536863	-0.0025633	-0.019247	-0.0052615	-0.0619197		-0.0200717	-0.0759071	0.00743497	-0.00406009	-0.0209933	0.00491597	-0.00489172	-0.0122772	-0.0101192	-0.00866737	-0.00469814	0.00969156	-0.047544	0.00439691	-0.0490437
-0.00307783	0.026792	-0.0117849	-0.00699332	0.00784468	-0.0232962	-0.00408794	0.00292759	-0.0115708	-0.00299894	0.00327406	-0.00103577	-0.0307797	-0.00406907	-0.0608716		0.00901772	0.0923218	-0.0023478	0.00796721	-0.0260036	0.00261378	-0.00463501	-0.00121421	-0.00754135	-0.0146781	-0.0041799	-0.01641	-0.0096837	-0.00892196	-0.0451315
-0.00374595	-0.037363	-0.0231573	-0.00827713	0.00499936	-0.00966332	-0.00627724	0.00391511	-0.00410294	-0.0014775	0.00792826	0.000934424	-0.0322436	0.00278604	-0.0514879		-0.000483719	0.0569255	-0.000820585	0.00881811	-0.029244	-0.0007647	-0.0035643	0.00471195	-0.00534625	-0.0167001	-0.00486673	-0.0141378	0.0265665	0.00430399	-0.0590609
-0.00454632	0.0685706	0.000741928	-0.00659336	0.00185182	-0.0302451	-0.0112674	0.0119138	-0.00859395	-0.0137392	-0.00848669	-0.00547279	-0.0222379	-0.00912404	0.0431235		0.0081558	-0.0174131	-0.00314235	0.00772274	0.0392217	0.00343588	-0.00784715	0.00648648	0.00587576	-0.00946007	-0.00704895	-0.0191498	-0.0239567	0.00334035	-0.0293152
-0.0042188	-0.0364572	-0.00753126	-0.00156507	0.00293523	-0.0101797	-0.0249469	-0.00175869	-0.00564423	0.00614888	-0.00505627	-0.00266624	-0.0297433	0.00151238	0.04543		0.00996832	-0.0194115	0.00399118	0.00901302	-0.0224925	0.00192539	-0.00366089	0.00123724	0.00632789	-0.0113635	-0.00479137	-0.0214447	-0.0278996	0.00413915	0.0036161
-0.00499544	-0.0112594	-0.00841399	-0.000568416	0.00659366	-0.0265403	-0.00322083	-0.0154804	-0.00496425	0.00628986	-0.00531186	-0.00165641	-0.0243392	-0.00631501	-0.0412659		0.00949739	0.0883801	-0.0140208	0.00780239	-0.0296394	0.00110945	-0.00724348	0.000990339	-0.00369927	-0.0110247	0.0014188	-0.0248588	-0.0422677	0.0051092	-0.0417951
-0.00518577	-0.0328758	-0.00939563	0.00058379	0.00210837	0.0236492	-0.00288911	-0.011579	-0.00429131	0.00981204	0.00758294	0.000643991	-0.0341249	0.00232671	-0.0464702		0.00298758	-0.0286653	-0.00906364	-0.0105194	-0.0287641	0.00181294	-0.00425199	-0.00257443	-0.00492493	-0.0114887	-0.00590387	0.0168131	-0.00555931	-0.0102271	-0.0535241
-0.00447778	0.072411	-0.00926646	-0.000633061	-0.00648198	-0.0278023	-0.00923592	-0.00307075	-0.00857506	0.00208705	-0.0071393	-0.00200352	-0.0320997	-0.00405912	0.0452701		0.0151662	-0.0703025	-0.0050079	0.00871915	-0.0184179	0.0045527	-0.00693782	-0.0016333	0.00901302	-0.00922569	-0.00334351	-0.0224372	-0.0247222	0.00645799	-0.0491962
-0.0055103	-0.0434312	-0.0229482	0.0064414	-0.00297034	-0.0201022	-0.00720565	0.00401989	-0.00491419	-0.00121754	-0.00603644	-0.00159588	-0.0320099	0.00226684	-0.0522501		-0.0159616	-0.043257	-0.016061	-0.00216397	-0.0239351	0.00152867	-0.00302149	-0.00204444	-0.00642152	-0.00910026	-0.00586354	0.00675961	-0.0113357	-0.0104463	-0.0564859
-0.00428661	-0.0373702	-0.0209755	-0.00630802	-0.00296545	-0.00390199	-0.00485348	-0.0168079	-0.00208927	-0.0163501	-0.00282084	-0.000327313	-0.0283617	0.00289379	-0.0482523		-0.0134164	-0.0351967	-0.0138143	-0.0327325	-0.0245887	0.00348177	-0.00186324	-0.00382705	-0.00626544	-0.00696502	-0.00390549	-0.0168106	-0.0452358	-0.0122093	-0.0255554
-0.00364623	-0.0464869	-0.0189056	-0.00609057	-0.00943919	-0.0139356	-0.0037005	-0.00659028	-0.00196152	-0.00969258	0.00742147	0.000982466	-0.0334953	0.00195269	-0.0178514		-0.0143014	-0.0425688	-0.0132295	0.00690894	-0.0222163	0.00483999	-0.00264163	-0.00566964	-0.00499358	-0.0116693	-0.00489104	-0.0144017	-0.048187	0.00693301	-0.0517651
-0.00466429	-0.0859793	-0.00489765	-0.00708854	0.00535085	-0.0053903	-0.0018021	-0.000449623	0.00639113	0.0160102	-0.00580348	-0.000790166	-0.0357771	0.00277185	-0.0337012		-0.018544	0.0639462	-0.0162681	-0.00244091	-0.0312252	0.0022149	-0.00300026	0.00493269	-0.00732476	-0.0137654	-0.00538542	0.00767236	-0.0319753	0.00133171	-0.0560128
-0.00418281	-0.0392594	-0.0117056	-8.4969e-05	0.00468315	-0.0200159	0.000851822	0.0041653	-0.0067764	0.0178322	-0.00565613	-0.00166362	-0.0307999	-0.00695804	-0.0663972		0.00247179	0.026554	-0.0162484	0.000655454	-0.00180643	-0.000106545	-0.00743951	-0.00782762	-0.00532242	-0.00926167	-0.00764314	-0.0161623	-0.0289748	-0.00822051	-0.0548523
-0.00461098	-0.0900681	-0.00584386	-0.00780827	-0.000976501	-0.0244123	-0.00672338	-0.000493812	-0.00999911	-0.00453058	-0.00919605	-0.00489979	-0.0291239	-0.0160158	-0.0648087		-0.0242788	-0.0329658	-0.0151899	0.00124653	-0.0225494	0.00461389	-0.00665288	-0.00594769	-0.00656045	-0.0116763	-0.00382996	-0.01965	-0.0269821	-0.0125563	-0.0146089
-0.00465253	-0.0420815	-0.00743257	-0.00329884	0.0081282	-0.0149487	-0.00766008	0.000899757	-0.012621	-0.00967132	-0.000842386	-0.00149568	0.0587434	0.00258713	-0.0468902		0.00633795	0.0808934	-0.0156204	-0.0209031	-0.027368	-0.000843258	-0.00282041	-0.00220761	-0.00530127	-0.00952888	-0.00677817	0.0101429	-0.0264825	-0.00314574	-0.0232751
-0.00379571	-0.03756	-0.0223674	0.00102702	-0.00552281	-0.0115373	-0.00496898	-0.0166988	-0.00352492	-0.0175988	-0.00490399	-0.000327313	-0.0248608	0.00313117	-0.0593497		-0.0159334	-0.0789449	-0.0155528	-0.00915073	-0.0236261	0.00437736	-0.00183422	-0.00151584	-0.00792623	-0.00848121	-0.00894656	-0.014761	-0.0427778	-0.000553881	-0.0514591
-0.00462996	-0.0493476	-0.0237079	-0.00707756	-0.00872292	-0.020551	0.0126205	-0.0089466	-0.00409415	-0.0105195	-0.00851136	-0.00445079	-0.0274495	-0.00647089	-0.0150018		-0.0119686	-0.135469	-0.015403	0.00550604	-0.0195776	-0.0124316	-0.0047272	-0.00811962	0.00396962	-0.0124483	-0.00873165	0.00472698	-0.0308345	-0.00972056	-0.0524077
-0.00359628	-0.0272062	-0.0205041	-0.0079651	-0.00854849	-0.0189703	0.00191079	-0.00567995	-0.00527455	-0.0122653	-0.00464823	-0.00561517	-0.0261692	0.00265946	-0.0644196		0.00741777	-0.108333	-0.0187802	-0.00186913	-0.023961	0.00161784	-0.00247054	0.00265658	-0.00762104	-0.010319	0.00521859	-0.0173526	-0.0212621	0.00516148	-0.0527178
-0.00519567	-0.0818424	-0.0183452	-0.000834904	-0.00207979	-0.0183725	-0.0051806	-0.019619	-0.00676162	-0.0126607	-0.00463923	-0.00133683	-0.0311321	-0.0010852	-0.0090163		-0.0201764	-0.0329464	-0.0110701	-0.00608166	-0.0275717	0.00331758	-0.00310926	-0.00140406	0.00369129	-0.0067199	-0.00725376	-0.02183	-0.0232761	0.00382927	-0.0289558
-0.00445159	-0.0472035	-0.0170626	-0.00180967	-0.00834294	-0.00548566	0.0111485	0.00405464	-0.00474344	-0.00602072	0.00918775	0.00316399	-0.0349961	0.00180882	0.0523402		0.0061578	-0.0782813	0.00457192	-0.00133029	-0.019809	0.00440575	-0.00368148	-0.0113143	0.00784497	-0.0071356	-0.0038152	-0.0178392	-0.0247122	0.00788966	-0.0508013
-0.00427026	-0.0446203	-0.022017	-0.00799448	-0.00856351	-0.0201397	-0.00615783	-0.00268508	-0.00863876	-0.00845284	-0.00539537	-0.00163296	-0.0296511	0.00356016	-0.056276		-0.0130263	-0.127346	-0.0153474	-0.00545645	-0.0177555	0.00437736	-0.00237785	-0.0117574	-0.00752802	-0.0107955	-0.00866825	-0.0142332	-0.0454087	0.00288361	-0.0501486
-0.00348999	-0.0426812	-0.0197841	-0.000700693	-0.0065271	-0.00505257	-0.00128253	0.00401052	-0.00315693	-0.0128095	0.0116764	0.000656886	-0.0283277	0.00679969	-0.0607751		-0.0156878	-0.0819234	-0.0150379	-0.00657972	-0.0249383	0.00407823	0.00476646	-0.000371995	-0.00683025	0.0224866	-0.00528507	-0.0196293	-0.0188983	-0.000237133	-0.0257861
-0.003868	-0.0385733	-0.0254541	-0.00979271	0.00465207	-0.0194239	-0.0148553	0.00316107	-0.00451392	0.0103075	-0.0058287	-0.00183062	-0.0282086	-0.00674232	-0.0566237		-0.0012139	0.00319429	-0.0126509	0.00749236	-0.0233906	0.00534855	-0.00587271	0.00097253	-0.00555265	-0.0131734	-0.0047709	0.0100348	-0.0259159	-0.00940399	-0.054125
-0.00489704	-0.0331051	-0.00527808	-0.00755595	-0.000859729	-0.0144228	-0.0178354	-0.00475955	-0.00521202	0.0109051	0.00542916	8.03161e-05	-0.0274504	0.00242378	-0.0166612		0.00991311	-0.0262931	-0.0129964	0.0091322	-0.0234501	0.00237867	-0.00239856	0.00413023	0.00169595	-0.0109911	0.000421481	-0.0219309	-0.0267988	0.00378841	-0.0284546
-0.00441482	-0.041818	-0.0114798	0.000895968	-0.00680018	-0.0118424	-0.00592802	0.00337785	-0.00310443	-0.00251701	-0.00484588	-0.00132558	-0.0276606	0.0033933	-0.0516727		-0.0139375	-0.087248	-0.00561019	0.00861505	-0.0263359	0.00219253	-0.00483046	-0.00201226	-0.00659791	-0.008257	-0.00481707	-0.015913	0.0372789	-0.0122708	-0.0524338
-0.0051179	-0.0435358	-0.0100283	-0.000671388	-0.00786187	-0.0190559	0.000924499	0.00578695	-0.00616011	-0.00536727	-0.00758844	-0.00161558	-0.0162341	-0.00292982	-0.0118559		-0.0166187	-0.0833836	-0.0173879	-0.00267908	-0.0271231	0.00224986	-0.0043662	0.00296359	0.00378563	-0.00734576	0.00529625	-0.0170213	-0.00699887	0.00620432	-0.00944204
-0.0061954	0.0625925	-0.00231603	0.00351603	0.000709488	-0.0259216	0.00815183	0.00450179	-0.0111204	0.00400003	-0.0049999	-0.00135977	0.0233079	0.00509144	-0.0327322		0.0106405	-0.0243892	-0.000498747	0.00925678	-0.00649886	-0.00108544	-0.00296814	0.00520201	-0.00451529	0.00884945	0.0062196	0.00783214	-0.0157703	0.00603361	0.026066
-0.00395763	-0.092977	-0.0228477	-0.00996729	-0.00476647	-0.00694306	-0.0140895	0.00519626	-0.00468267	-0.0135844	-0.00463583	-0.00379794	-0.027034	-0.00155602	-0.0669299		-0.0218484	-0.03783	-0.0173592	-0.00192293	-0.0199892	0.00172271	-0.00346045	-0.0149023	-0.00837489	-0.00904468	-0.00487863	-0.00415466	-0.0472508	-0.00806799	-0.0505825
-0.00634884	-0.0876399	-0.01965	0.00125838	0.00783667	0.0481	-0.00429515	0.0042435	-0.00553769	-0.010978	0.0154051	0.0051014	-0.0283911	0.00699867	-0.0492205		-0.0209956	0.113354	-0.015644	0.00718047	-0.0246612	0.000645618	0.00102519	0.00323685	-0.00580257	-0.0127222	0.00540726	-0.0216616	-0.0295848	-0.00894711	-0.031142
-0.00413504	-0.0410501	-0.0200163	-0.00635378	0.00897749	-0.0210551	-0.0161723	-0.000445217	-0.00769977	-0.0152625	-0.00900339	-0.00558192	-0.00741531	0.004492	-0.0568893		-0.0124048	0.0854439	-0.0146383	0.00757384	-0.0244221	0.0015211	-0.00231232	-0.00106131	-0.00790965	-0.0114	-0.00877308	-0.0249731	-0.0315666	-0.00945871	-0.0469976
-0.00476203	-0.047393	-0.0151656	-0.00635373	0.00734797	-0.0232787	-0.00693413	0.00636386	-0.0110652	-0.0132485	-0.00851712	-0.00268024	0.00628042	-0.00703747	0.0549982		-0.00838351	0.112683	-0.0182466	0.00610742	0.002488	0.00209901	-0.00707597	0.00626535	0.00920113	-0.0113031	0.00643504	0.00956464	-0.0490392	0.00341398	-0.0472545
-0.00420408	-0.0416405	-0.0118038	0.00096071	-0.00741339	0.0288435	-0.0248279	0.00340396	-0.00341796	-0.0140339	0.00614907	-0.000367258	-0.0148712	0.00347879	-0.0589951		-0.0150074	-0.088155	-0.0164735	0.00599002	-0.0242539	0.00402933	-0.00262346	0.0022722	-0.00892794	-0.0114211	-0.00543172	-0.016638	-0.0102639	-0.0127373	-0.0550516
-0.00403996	-0.0348134	0.000767286	0.000157111	-0.00553843	-0.0133388	0.00897737	-0.0180589	-0.00600262	-0.0127344	-0.00522199	-0.0014495	-0.0307567	-0.00449337	-0.0516026		-0.00867748	-0.046921	-0.0168994	-0.00651909	-0.0314199	-0.000427387	-0.00523246	0.00395862	-0.00788347	-0.00866448	-0.00628026	0.00587914	-0.0166563	-0.0126295	0.00605228
-0.00566369	-0.0391097	-0.00695097	0.00411865	-0.00856811	-0.0136225	-0.00820806	0.00564997	-0.00362877	-0.00752692	0.00764807	-0.00175841	-0.0290909	0.00184661	0.0520253		-0.000972297	-0.135913	-0.00249577	0.00530517	-0.022246	0.00389714	-0.00290356	-0.00493751	0.0125367	-0.010548	-0.00528912	0.0116692	-0.0265142	-0.012234	-0.0090608
-0.00445853	0.0771843	-0.0136927	-5.42344e-05	-0.00583789	-0.00894963	-0.00144944	-0.00580533	-0.00499947	0.0127215	-0.00492079	0.000473951	-0.0350546	0.000302079	-0.04368		0.0135191	-0.114108	-0.0174792	-0.00223012	-0.0247827	0.0033791	-0.00319328	0.00324638	-0.00524659	-0.00978582	-0.00572848	0.0105884	-0.0237482	-0.0120025	-0.0333508
-0.00423975	-0.0392447	-0.0153474	-0.0080805	0.00456692	-0.0193239	0.000329613	-0.00108418	-0.00755635	0.00237832	-0.00882656	-0.00563014	-0.0296439	-0.00725539	-0.0555758		0.0033722	0.0144482	-0.0151411	0.000196512	-0.0161694	0.00365464	-0.00795677	-0.0134489	-0.006389	-0.0129695	-0.00398319	-0.0165834	-0.0417363	-0.0106025	-0.0514183
-0.00383034	-0.0431115	-0.0113758	-0.00860694	-0.00873099	-0.00928289	-0.00613662	0.00306392	-0.00543748	0.00739157	-0.00204381	-0.00136267	-0.0310096	0.00358665	-0.0630099		-0.0139769	-0.113138	-0.0192603	-0.00424968	-0.0267372	0.00688393	-0.00428653	0.00171472	-0.00869707	-0.00999487	-0.00506313	0.00694582	-0.0139734	0.002534	-0.0108711
-0.00499846	0.00806106	-0.00916951	-0.00573945	-0.00119769	-0.00980299	0.000100073	-0.00722793	-0.00540817	-0.00342263	0.003235	-0.000123419	-0.0333578	0.00102939	-0.0174589		0.0106514	-0.0274797	0.00469824	0.00815356	-0.0184806	0.000363255	-0.0026577	-0.00226488	-0.00226745	-0.0135686	-0.00717426	-0.0177561	-0.0262379	0.00650875	-0.055995
-0.00425672	-0.0227296	-0.00865536	-0.00138598	-0.00279562	-0.0212534	-0.000103838	-0.00352439	-0.00641606	-0.0178451	-0.00642183	-0.00536689	-0.026972	-0.000281636	-0.0378023		0.00999287	-0.0418289	-0.00305009	0.00844396	-0.022524	0.00267826	-0.00392364	0.00405605	-0.00277203	-0.010105	-0.00433438	-0.0188397	-0.0119802	-0.0136724	-0.0237737
-0.00452608	-0.027812	-0.0228747	-0.00164183	-0.00726536	-0.0172055	-0.00258805	-0.00584415	-0.0061263	-0.000491333	-0.00442058	0.000760186	-0.0264451	0.00265946	-0.0495012		0.00787322	-0.130571	-0.0168042	-0.0015858	-0.0178165	0.00565068	-0.00205379	-0.00137511	-0.00580555	-0.0087601	-0.00714606	-0.0144166	-0.0284162	0.00241518	-0.0486474
-0.00443019	-0.0917414	-0.0248396	-0.00850092	-0.00662543	-0.0131036	-0.000855112	-0.0182861	-0.00508394	-0.00412972	-0.00457384	-0.000195635	-0.0299732	0.00289421	-0.0513293		-0.0208176	-0.0639891	-0.0167725	-0.0390412	-0.0275759	0.005421	-0.00121773	0.00289343	-0.00755929	-0.00668728	-0.00849165	0.0114248	-0.0437022	-0.0110526	-0.0252319
-0.00445571	-0.0407078	-0.010532	-0.00440968	-0.00140536	0.0131604	-0.00447668	0.00595046	-0.00529827	-0.00638	0.0100935	0.00250257	-0.0316832	0.00178958	0.0421533		-0.00244206	-0.0247724	0.00801564	0.00553733	-0.00596563	0.00232428	-0.00398529	-0.00698358	0.0077525	-0.0113288	-0.00317742	0.010965	-0.0291009	0.00503773	-0.0199453
-0.0045292	-0.0450633	-0.0193174	2.96023e-05	0.00606341	-0.0205022	0.0014612	0.00261171	-0.0069163	0.0120876	-0.00883087	-0.00193392	-0.0205652	-0.0149906	-0.055455		-0.0131994	-0.00286831	-0.0155471	-0.00011336	-0.0258315	0.00243088	-0.0080383	0.00395359	-0.00697233	-0.0119117	-0.00486715	-0.0167917	-0.0124318	-0.00987393	-0.0532794
-0.00446041	-0.08242	-0.0104069	0.00179882	-0.00551873	-0.0110875	-0.00247357	-0.00369126	-0.00355655	0.0118944	-0.0040451	-0.000638943	-0.029269	0.00293868	-0.0515528		-0.0232937	-0.0798719	-0.0115699	0.00651237	-0.0248133	0.00912962	-0.00356883	-0.00242117	-0.00552794	-0.00790887	-0.00455459	-0.0170668	-0.0291237	0.00398895	-0.0270186
-0.00449725	-0.0316369	-0.0227173	0.00570152	0.00814878	-0.0109285	-0.00644281	0.00395859	-0.00861531	-0.014124	-0.00530306	-0.00209123	-0.0327475	-0.00511875	-0.0154875		0.00781815	0.0992271	-0.0152091	-4.36814e-05	-0.0211466	0.00226164	-0.00624863	0.00161356	-0.000200184	-0.0107313	-0.00871588	-0.0148127	-0.0356766	0.00247479	-0.0454164
-0.00502833	0.0520711	-0.00800889	-0.00532505	-0.00155428	-0.0034193	-0.0104559	0.00382032	-0.00849595	0.00393051	0.0100947	0.000201135	-0.0340219	0.00437965	0.0276485		0.00976274	-0.0281175	-0.00948333	0.00886969	-0.0246952	0.000668372	-0.00266943	0.00447426	0.00798103	-0.013968	0.00816304	0.0183482	-0.0244652	-0.0111109	0.00777825
-0.0033055	-0.0310542	-0.0230751	-0.000365533	-0.00847087	-0.00489661	-0.00173661	0.00411581	-0.00380404	-0.015614	0.00712599	0.00429028	-0.0274798	0.00701334	-0.0535868		0.00659923	-0.110976	-0.0186134	-0.00126504	-0.0199757	-0.000145801	-0.000911324	-0.00388447	-0.00603339	-0.00830138	-0.0057286	-0.012715	0.0586629	-0.0112019	-0.0504074
-0.00428239	-0.0356035	-0.0181974	-0.000787464	-0.00919472	-0.0087319	-0.00353118	0.00505141	-0.00468272	-0.00661475	0.00571201	0.000982466	-0.035722	0.00158981	-0.016957		0.00913929	-0.127855	-0.0161979	-0.033687	-0.0205755	0.00429175	-0.00179866	-0.00155319	0.00160103	-0.0085501	0.00648274	-0.0152103	-0.0444896	0.00345317	-0.0246333
-0.00474203	-0.0346857	-0.00847939	-0.000499844	-0.001633	-0.0189471	-0.00181186	0.00555913	-0.00619829	-0.0103592	-0.00792836	-0.0054788	-0.0234597	0.00240132	-0.0116882		0.00731592	-0.0256699	-0.0146379	-0.00176854	-0.0204665	0.00348708	-0.00236444	0.00277614	0.0035755	-0.00813371	-0.00374125	-0.0202751	-0.0299822	0.00377842	-0.0319702
-0.00321489	-0.0283529	-0.0105699	-0.000299895	-0.00634057	-0.00519643	0.00061866	0.00405505	-0.00555695	-0.00949655	0.0001625	-0.00146597	-0.0335194	0.00253646	-0.049002		0.00983258	-0.0853715	-0.0173765	0.00818217	-0.0176331	0.00560579	-0.0025648	0.00104815	-0.00600043	-0.00857204	-0.00986551	0.0101834	-0.0441913	-0.0118454	-0.0546084
-0.00470467	-0.0820806	-0.0010376	-0.000976118	0.011112	-0.016677	-0.0175135	0.00617117	-0.00559761	0.000291443	-0.00498128	-0.00245554	-0.0277831	-0.00551983	0.0478114		-0.019329	0.106369	0.0104627	0.00802237	0.00183447	-0.000922192	-0.00866295	-0.0151265	0.00874373	-0.0113804	-0.00541922	0.0122504	-0.0217183	-0.00654558	-0.00754705
-0.00452507	0.0706455	-0.0160273	-0.00186828	-0.00347271	-0.018773	-0.0156163	0.0059569	-0.00710639	0.00215193	-0.00510119	0.000408597	-0.0308899	-0.00239717	0.0421065		0.00964738	-0.0422907	-0.00905877	0.00719752	0.000750557	0.00471088	-0.00427171	-0.00757094	0.00863407	-0.010801	-0.00533453	0.00683057	-0.0477417	-0.000373241	-0.0523727
-0.00482573	0.0704067	-0.00461882	-0.00443536	0.00728725	-0.0141979	-0.0109752	0.0123472	-0.00696887	0.0125784	-0.00622678	-0.00130311	-0.035709	0.000920359	-0.0355805		0.0047329	0.0767206	0.000488694	0.00911484	0.0520426	-0.0023838	-0.00586006	0.00604719	-0.00462809	0.010961	0.00953157	0.00821864	0.0532419	-0.00686262	0.00840009
-0.00435233	-0.0398339	-0.0173561	-0.00214629	-0.00692099	-0.0208441	-0.0146316	0.00443962	-0.00683508	-0.0171112	-0.00348693	-0.00269053	-0.0303326	0.00375176	-0.0534094		-0.013048	-0.0411035	-0.0122131	-0.000800808	-0.000381145	0.00429796	-0.00242849	-0.00722857	-0.00699874	-0.0122042	-0.00788363	-0.00387999	-0.0473842	-0.0107484	-0.0561401
-0.00339668	-0.0263112	-0.00482552	0.00116205	-0.000591029	-0.0106303	-0.0127381	0.00350327	-0.00939005	-0.0116162	-0.00384913	-0.00132558	-0.0256031	-0.00599166	-0.0588276		0.0101617	-0.0364115	-0.0180687	0.000123929	-0.0194932	0.0029584	-0.00435864	0.00362996	-0.00645912	-0.00937266	0.00452574	-0.0200953	-0.0422227	-0.0114934	-0.0511564
-0.00563722	-0.0346243	-0.0101462	-0.00690964	0.00720011	0.0368909	-0.000734497	-0.0183473	-0.00466587	-0.0105029	0.0143106	0.0036783	-0.0339643	0.00827823	-0.0430334		0.00613128	0.0761284	-0.0134289	-0.0312091	-0.0475502	0.00160617	0.00578703	0.00359947	-0.00346359	-0.00929924	-0.00923237	-0.0122988	-0.0290797	0.00166942	-0.00807459
-0.00496593	-0.0940267	-0.0106744	-0.000956724	0.00706925	-0.0107877	-0.0054281	0.0068937	-0.00542201	-0.00633191	-0.00372414	-0.00081436	-0.0342454	0.00255034	0.0332693		-0.0191599	0.0904197	0.00373939	0.00469034	-0.0142826	0.000985021	-0.00255593	0.00457633	0.00771738	-0.0110804	-0.00861526	-0.0143621	-0.0434081	0.00346528	-0.0199202
-0.00448169	-0.0806164	-0.0207567	-0.00892175	-0.00839271	-0.0229836	-0.00155491	-0.00486478	-0.00374243	-0.0148421	-0.00862534	-0.00607984	-0.028993	-0.00703528	-0.0561622		-0.0166441	-0.10869	-0.0154288	-0.00128939	-0.0202215	0.00442532	-0.00437794	-0.00579287	-0.00722244	-0.0103761	-0.0049131	-0.0185067	-0.0247078	-0.0101337	-0.0509676
-0.00376924	-0.043086	0.00251887	-0.0018901	-0.00744445	-0.014677	-0.00848628	0.00753843	-0.00289477	-0.00977432	0.00679646	-0.000545176	-0.0256425	0.00302935	0.0470496		-0.0124325	-0.0895979	-0.0169922	0.0097155	-0.0294252	0.00164177	-0.00320929	0.00424741	0.00897517	-0.0109619	-0.00519256	-0.0156913	0.0560558	-0.00206697	-0.0261797
-0.00504442	-0.0416321	-0.0197982	0.000589684	-0.00296956	-0.0194967	-0.00570716	0.00290307	-0.00286808	0.00885824	-0.0082254	-0.00309244	-0.0338702	-0.00976281	-0.00213538		0.00229409	-0.0432656	-0.0138248	0.00678586	-0.0221943	0.00512108	-0.00774954	-0.00133843	0.00656186	-0.0103024	-0.00502588	-0.0172797	-0.0135129	-0.0120101	-0.052482
-0.00405144	-0.0337394	-0.0152424	-0.00409697	-0.00914087	-0.0213786	-0.00628774	-0.00301727	-0.00464264	-0.00995472	-0.00444912	-0.00354053	-0.0316502	-0.0048963	-0.015624		0.00910317	-0.134454	-0.0122013	-0.00354927	-0.019493	0.00458294	-0.00456572	-0.00350649	-0.00725234	-0.00875816	-0.00604212	0.0105353	-0.047084	0.00436644	-0.0455554
-0.00531141	0.0430386	-0.0126777	-0.00779924	0.00308001	-0.0218817	-0.000600567	0.00306626	-0.00835393	0.0132821	-0.00568672	-0.00132577	-0.0301408	-0.00171427	-0.000889339		0.0104682	-0.0101569	-0.0133166	0.00945013	-0.0210617	-0.000521356	-0.00447245	0.00228325	0.0074992	-0.0141321	-0.00437578	0.00925908	-0.0213884	0.0108183	-0.00717853
-0.00665455	-0.0840286	-0.0128715	0.00411398	-0.00806796	-0.011481	-0.0173413	0.00616089	-0.00401229	0.00431118	0.00738404	-0.000880883	-0.0330641	0.00216058	0.0493598		-0.0174372	-0.11753	0.00500191	-0.00878483	-0.00629261	0.00168123	-0.00547296	-0.00409334	0.0104971	-0.00882689	0.0089503	0.0107271	-0.0268885	-0.00924611	-0.0219478
-0.00463543	-0.0400349	-0.0095718	0.000751604	0.00475703	-0.00885185	-0.00305649	0.00628108	-0.00502813	-0.00113417	-0.00505357	-0.00228748	-0.0290197	0.00180034	0.043316		-0.00686421	0.00026311	-0.0121212	0.00751037	-0.00328168	0.00563664	-0.00323475	-0.0187669	0.0099476	-0.0118152	-0.00401526	0.0112638	-0.0265075	0.00234594	-0.0542134
-0.00464404	-0.0852549	-0.0118369	-0.00931474	-0.00768151	-0.00947691	-0.00180424	-0.000766263	-0.00339846	0.0115082	-0.00389857	-0.000153729	-0.0292479	0.00342124	-0.0562752		-0.013824	-0.13451	-0.0160022	0.00869095	-0.0246725	0.0047537	-0.0022302	0.000385045	-0.00944527	-0.0123939	-0.00707924	0.00986432	-0.0559725	-0.0114284	-0.00887669
-0.00442489	-0.0137041	-0.00877763	0.000710537	0.00196963	-0.0114649	-0.0047028	0.00510471	-0.00648786	0.0020027	-0.00503067	-0.00132017	-0.0125459	0.0021358	-0.0128357		0.00847221	-0.0319025	0.00500141	0.00792242	-0.00604999	0.00297913	-0.00285907	0.00418213	0.00139638	-0.0103035	0.00743253	-0.0184446	-0.0171693	0.0082584	-0.0540069
-0.00405779	0.0705659	-0.0153048	-0.00615205	0.00763787	-0.0194793	-0.00673384	-0.0165772	-0.00599463	0.0165529	-0.00610823	-0.000939502	-0.0355832	0.000147744	-0.0138132		0.0102274	0.089653	-0.0125596	0.00815447	-0.0307966	0.00233029	-0.00167239	-0.0180269	-0.00385849	-0.0121365	-0.00529609	-0.0139968	-0.0349501	-0.00162068	-0.0505105
-0.00609305	-0.0448586	-0.00796868	0.00589492	-0.00776745	-0.0286687	-0.0162132	0.00445652	-0.00214582	-0.00529594	-0.00764057	-0.00282215	-0.0287074	-0.00813776	-0.0156986		-0.0109032	-0.0615534	-0.00232809	0.00789533	-0.00197436	0.0071957	-0.00858837	-0.0152652	0.00242419	-0.00840935	-0.00492263	0.0113297	-0.0495321	-0.0110813	-0.052145
-0.00451782	-0.0860972	-0.022616	0.000133294	0.00594072	-0.0121873	0.0080682	-0.00584908	-0.00389545	-0.0161705	0.00828861	0.00316549	-0.0363845	0.00160312	-0.00527252		-0.011624	0.0681326	-0.00881904	-0.0405498	-0.0235406	0.00343966	-0.00058171	0.00121716	0.00660984	-0.0128676	-0.00942366	-0.0201104	-0.0410108	-0.00620886	-0.00687062
-0.00617148	0.00857524	-0.0111336	0.00516734	-0.00663798	-0.0204417	-0.000536709	0.00426242	-0.0050537	0.00763988	-0.00490311	-0.0011607	-0.0277508	-0.00214965	-0.0163071		0.0100482	-0.0832024	-0.00960062	0.00805672	-0.0218176	0.00253417	-0.00404417	0.00287805	0.00187822	-0.00853863	0.00531327	-0.0164658	-0.0194261	0.0055966	-0.0257113
-0.00449254	-0.0319024	-0.0104554	0.00017907	-0.00845718	-0.0122229	-0.00166899	0.00323102	-0.00491546	-0.00652297	-0.00421228	-0.00121795	-0.0272388	0.00166803	-0.0153028		0.00850686	-0.136616	-0.0172672	0.0079051	-0.0217841	0.00418313	-0.00123227	0.00194847	0.00217508	0.00469047	-0.00508058	-0.0205283	-0.0290948	0.00384988	-0.0350554
-0.00496951	0.0672375	0.00277352	-0.00262792	-0.00567417	-0.0222781	-0.00767793	0.0128092	-0.00785176	-0.00737742	-0.00732731	-0.00388697	-0.0276474	-0.00385636	0.0543507		0.00367468	-0.0798811	-6.91898e-05	0.00749534	0.0431236	-0.00844716	-0.0112616	-0.0153827	0.00545099	-0.00641943	0.00865764	-0.0189822	0.0514345	-0.0140226	-0.0637478
-0.00764802	-0.0269528	0.0176469	0.00351026	0.00298834	0.0300358	-0.00704136	0.00704508	0.000183485	-0.0160738	0.00858914	0.00336983	0.0565143	0.00718402	0.02171		0.00919544	0.0139642	-0.00385016	0.00735958	-0.0049828	0.00244685	-0.00388789	0.00554079	0.00831256	0.0149206	0.00669582	0.0161595	-0.0285644	0.00193422	-0.0576582
-0.00475417	-0.0361974	-0.00612478	-0.000752411	-0.00789311	-0.0277357	-0.0141596	-0.00387363	-0.00786189	-0.0165162	-0.0074913	-0.00260694	-0.0307903	-0.00648042	-0.0153695		0.0025738	-0.0810712	-0.0145151	-0.000340399	-0.0209917	0.00411861	-0.00769003	-0.00230206	-0.00431866	-0.00696188	-0.00446308	-0.0166932	-0.0169273	-0.0141049	-0.0522824
-0.00449766	-0.0424885	-0.00653901	-0.00121806	0.00568876	-0.0262736	-0.00545782	-0.00717959	-0.00596099	-0.0152772	-0.00849211	-0.00183098	0.0248195	-0.00730708	-0.0468853		-0.0146424	0.0044906	-0.0117925	-0.00201947	-0.0263613	0.00241778	-0.00884053	0.00162448	-0.0050985	-0.00995249	-0.00384875	-0.0255374	-0.0231141	0.00510558	-0.0117288
-0.00352452	-0.00794033	-0.0110496	-0.000542433	-0.00669933	-0.0113058	-0.00491377	0.00362547	-0.00705058	-0.00920815	-0.00539802	-0.00130442	-0.0212618	0.00266506	-0.0501443		0.0113194	-0.0812031	-0.0169728	0.00716235	-0.019506	0.00630607	-0.00309393	0.00139889	-0.00634117	-0.00842314	-0.00396496	0.0101399	-0.0362	0.00731871	-0.0523296
-0.00508202	-0.0336774	-0.00528054	-0.00064421	-0.00840206	-0.0122922	-0.00243466	-0.01445	-0.00237255	-0.00694784	-0.00484677	-0.00116452	-0.0245034	0.0014338	-0.0156374		0.00917618	-0.138367	0.00120118	-0.00306527	-0.027173	0.00415996	-0.00333784	0.000518502	-0.00506125	-0.0101083	-0.00506412	-0.0177116	-0.027934	0.00314709	-0.0104386
-0.00550855	-0.0355303	-0.0105986	-0.00844551	-0.00622535	-0.0256552	0.00922688	-0.00738006	-0.00775207	-0.0116236	-0.00635842	-0.00175943	0.0271304	-0.00617529	-0.0456345		0.011666	-0.0335692	-0.00533361	0.00849962	-0.0216	0.00236176	-0.00406362	0.00397326	-0.00418691	-0.00918493	0.00324881	-0.0208715	-0.0384467	0.00605395	-0.0291151
-0.00577945	-0.0925038	-0.0111738	-0.00784184	-0.00725897	-0.0227816	-0.0068909	-0.00783511	-0.00467816	-0.00592122	-0.00514601	-0.00373541	-0.0295338	-0.00681779	-0.0376003		-0.021433	-0.0797471	-0.00593687	0.00821251	-0.0228005	0.00404502	-0.0070137	-0.00626127	-0.00565909	-0.0107037	-0.00423702	-0.0155188	-0.0206636	0.000956925	-0.0518326
-0.00442337	-0.0390867	-0.00981292	-0.000307429	0.00718297	-0.0205877	-0.00195735	-0.00344679	-0.00416226	-0.010325	-0.00538939	-0.00156032	-0.0301204	0.0028918	-0.0504434		-0.0122275	0.0921891	-0.014888	-0.00234623	-0.0247395	0.00222955	-0.0032639	-0.00534091	-0.00731246	-0.0122454	-0.00845715	0.0092981	-0.0298984	-0.00720403	-0.0478975
-0.0045361	0.0202896	-0.00586534	7.8486e-05	-0.0066471	-0.0280849	-0.00657028	-0.00583653	-0.00841755	0.00220547	-0.00821371	-0.00526039	-0.0189383	-0.0145294	-0.0576463		0.0103091	-0.0821911	-0.0155829	-0.00641282	-0.0225118	0.00393045	-0.00744991	-0.00155005	-0.00856862	-0.00697947	-0.0058415	0.0100517	-0.0456669	-0.00222614	-0.0242278
-0.00457052	-0.0828146	-0.0233187	-0.00963363	-0.00779999	-0.0189298	-0.00554876	-0.0205876	-0.00641779	-0.015799	-0.00616984	-0.00102988	-0.0298934	-0.000667925	-0.0556698		-0.0194002	-0.127689	-0.016327	-0.00960556	-0.0295885	0.0053476	-0.00222046	-0.00271904	-0.00753832	-0.00863112	-0.0106722	-0.0143309	-0.0492179	-0.0106741	-0.0133196
-0.00405725	-0.0271831	-0.0100121	-0.00594076	0.000435048	-0.0117653	-0.00478815	0.00435347	-0.00554143	-0.01461	-0.00504471	0.000237649	-0.0192066	0.0022761	0.000959361		0.0100056	-0.02523	-0.015156	-0.00267212	-0.020078	0.00328119	-0.00335404	0.00233671	0.00677616	-0.0082893	-0.00600352	-0.0199552	-0.0474769	-0.0019764	0.00388675
-0.00501131	-0.0863903	-0.0203895	0.000647914	-0.00776603	-0.0220108	-0.0108712	-0.0111292	-0.00190032	-0.00524762	-0.00868798	-0.00251343	-0.0289611	-0.0075283	-0.057643		-0.0184596	-0.11001	-0.0163081	-0.00128533	-0.0228338	0.00437736	-0.00772508	0.00160057	-0.00861612	-0.00971918	-0.00908707	-0.0146986	-0.0489954	0.000922434	-0.0469075
-0.00604968	-0.0356157	-0.00579017	0.00593323	-0.00743284	-0.0163458	-0.000159686	0.0041896	-0.00298997	-0.0184409	-0.00594798	-0.00574862	-0.0277765	0.00288283	-0.0466398		-0.0134417	-0.134429	-0.00841371	0.00670838	-0.0199253	0.00424913	-0.00374053	0.0025185	-0.00557086	-0.012935	-0.00868034	-0.0160756	-0.0223995	-0.00661278	-0.0496929
-0.00418059	-0.0456579	-0.0272256	0.000260557	-0.00587939	-0.0165951	-0.000217622	0.00294671	-0.0087602	0.00290574	-0.0087063	-0.00300904	-0.02551	-0.0059901	-0.0554966		-0.0150339	-0.0602316	-0.0159157	0.00300712	-0.0221676	0.00133743	-0.00654042	-0.00492502	-0.00595401	-0.00739049	-0.00546866	-0.015876	-0.0262202	-0.0120458	-0.053822
-0.00367445	0.0132696	-0.00819766	-0.00112681	-0.00735265	-0.0200962	-0.0080816	0.00512793	-0.00877433	-0.00346231	-0.00789895	-0.00200352	-0.0313408	-0.00407245	0.0463549		0.00874626	-0.116149	-0.00710055	0.00863235	-0.0228041	0.00133891	-0.0101645	-0.00411894	0.00984353	-0.0102318	0.0053614	0.00923063	-0.0141416	0.00409412	0.00486883
-0.00280306	-0.0086246	-0.0163851	-0.00132169	0.00663246	-0.020756	0.00129588	0.00482063	-0.0095568	-0.0141081	-0.00502597	-0.00148927	-0.028709	-0.00550638	-0.0546815		0.0099256	0.0665112	-0.0198133	0.000682179	-0.0192562	0.00198097	-0.00341176	-0.00514764	-0.00585372	-0.00877618	-0.00338274	-0.0189626	-0.0332956	-0.00598713	-0.0264582
-0.00648801	-0.0360862	-0.0145516	-0.00774214	-0.00846846	0.048968	-0.00425794	-0.00653379	-0.00312832	-0.0111957	0.0156914	0.00484853	-0.0182043	0.00844258	-0.0488625		-0.002914	-0.0361733	-0.0129584	0.00844347	-0.02315	0.00349615	0.00651879	-0.00144728	-0.00585281	-0.0113652	-0.00608611	-0.0192328	-0.0533226	-0.012098	-0.0237369
-0.00417601	-0.0391916	-0.0213923	0.000892419	0.00105118	-0.0260898	-0.0182949	-0.0152664	-0.00551502	-0.0176407	-0.00831829	-0.00641871	-0.0215492	-0.00694478	-0.0655107		-0.013971	-0.0225742	-0.0137224	-0.000657127	-0.0234502	0.00354439	-0.00666846	-0.0132179	-0.0076992	-0.00685946	-0.00543987	-0.018274	-0.0260004	-0.0103393	-0.0552591
-0.00445977	0.0878407	-0.0185723	-0.00707678	-0.00184138	-0.0213359	-0.00909688	0.00367093	-0.0120959	-0.0151224	-0.00591812	-0.00446636	-0.0308036	0.00134203	-0.0561063		0.0117598	-0.0299947	-0.016575	0.00758377	-0.0152903	0.00492317	-0.00328772	-0.00519211	-0.0059412	-0.00521718	-0.0033201	0.0123294	-0.0289951	-0.0127123	-0.0573475
-0.00390549	-0.0345879	-0.00947774	-0.00210534	0.00711024	-0.0119047	-8.16595e-05	0.00480125	-0.00254249	-0.00643589	0.00892843	-0.00079818	-0.0262599	0.0071716	0.0510808		0.00848465	0.0866282	-0.013287	0.00740032	-0.0244116	0.0016344	0.00442293	0.00442995	0.00680854	-0.0141267	0.00769867	-0.014164	-0.0359764	0.00301008	-0.0197011
-0.0053917	-0.0870714	-0.0206377	-0.0069563	-0.00740759	-0.0191789	-0.00562344	-0.0192871	-0.00437835	8.106e-05	-0.00495584	-0.0026467	-0.0285286	-0.00467689	-0.0131104		-0.0168812	-0.133194	-0.0176259	-0.0103959	-0.0244344	0.00487005	-0.00259666	-0.00264596	-0.00756274	-0.00873413	-0.00946012	0.00909364	-0.0453752	0.00461597	-0.044596
-0.00456129	-0.0415394	-0.0181259	-0.00639568	-0.00938321	-0.0221175	-0.00353448	-0.00476172	-0.0062189	-0.00571362	-0.00771302	-0.00309244	-0.0325761	-0.00508552	-0.0119615		0.00477862	-0.12324	-0.0182571	-0.038853	-0.016593	0.00623896	-0.00311723	-0.0125433	0.0044908	-0.000716239	-0.00493536	-0.0183242	-0.0190826	-0.00859352	-0.04995
-0.00451704	-0.00944672	-0.00784236	-0.00414309	-0.000535153	-0.0125347	0.00164631	-0.0116577	-0.00612456	-0.0153692	-0.00459635	-0.00121969	-0.0287186	-0.00638464	-0.0146828		0.0105929	-0.030752	-0.0163239	0.00825154	-0.0205663	0.00357234	-0.00575162	0.00225682	-0.00513165	-0.00994959	-0.0113298	0.0117423	-0.0494654	-0.0123163	-0.0103095
-0.00415212	-0.04563	-0.0217079	-0.00705331	0.00511254	-0.000841415	-0.00345359	0.00427112	-0.00539458	-0.0102001	0.00869727	0.000338745	-0.0232179	0.00248624	-0.0411507		-0.00923404	0.0575016	-0.0252228	-0.000334258	-0.0335108	-0.00507559	-0.00212848	-0.0035379	-0.00657984	-0.0131791	-0.00425598	0.00565807	0.0286561	0.00244416	-0.00376296
-0.00435396	-0.0291684	-0.0188639	-0.00681371	-0.00445019	-0.00869299	-0.00546687	-0.00688869	-0.00212213	0.0044787	-0.00505022	-0.00181966	-0.0334636	0.00119062	-0.0334767		0.0108184	-0.0305849	0.00295502	0.00877127	-0.0188096	0.00472964	-0.00331068	-0.015233	-0.00479503	-0.0101652	-0.00360071	0.013691	-0.0461304	0.00997952	-0.0524215
-0.00379292	-0.0362353	-0.0128102	-0.00521035	-0.00728832	-0.018243	6.17472e-05	0.00373267	-0.00396736	-0.01016	-0.00437798	-0.00113455	-0.0237239	0.000165622	-0.0621983		0.00791475	-0.0762309	-0.00709517	0.00706831	-0.0230757	0.0039286	-0.00534007	0.000404019	-0.00682475	-0.0116078	0.00346415	-0.0171727	-0.0282687	0.00447977	-0.0225604
-0.00405011	0.0171282	-0.0143641	-0.00342145	-0.00682082	-0.0121305	-0.00393466	-0.00448042	-0.00509172	-0.00576106	-0.00539212	-0.00158285	-0.0317452	0.00138852	0.0460281		0.00734579	-0.0848914	-0.00505541	-0.00179711	-0.0223243	0.00210941	-0.00669422	-0.00928612	0.00745109	-0.00836186	-0.00698955	-0.0141478	0.0513879	-8.51556e-05	-0.0501113
-0.00483388	-0.0347673	-0.0110628	-0.000241554	-0.00802832	-0.00944257	-0.000528813	-0.00324569	-0.00535521	-0.0167514	0.00635241	-5.98055e-05	-0.0287659	0.00209443	-0.0381904		-0.00150403	-0.107338	-0.0169241	-0.00154437	-0.0235854	0.00446607	-0.00255864	0.00184368	-0.00360442	-0.00990228	-0.00529499	-0.0198684	-0.02651	-0.00105387	-0.0337728
-0.0032555	-0.0354756	-0.0261416	-0.00118491	-0.00506232	-0.00952992	0.00295232	0.00411888	-0.00598101	-0.0054724	-0.00505326	-0.00164865	-0.0297842	0.00348593	-0.0621371		0.0102649	-0.0346337	-0.0161283	-0.0133043	-0.0197122	0.00401155	-0.00283762	-0.00060299	-0.00753557	-0.0067721	-0.0058876	0.00774041	-0.041272	-0.0010038	-0.0523826
-0.00365925	-0.0422682	-0.0270475	-0.00853198	0.000599226	-0.00708614	0.00244543	0.00476661	-0.00497544	-0.0111098	-0.00563394	-0.000590861	-0.0229897	0.00325501	-0.058803		-0.0145645	-0.0219433	-0.0173271	-0.0113199	-0.0215884	0.00381731	-0.00374139	0.002416	-0.00972075	-0.00978044	-0.00791816	0.00925747	-0.0407653	0.00504202	-0.0514425
-0.00447872	-0.0324948	-0.00976126	-0.00794572	-0.00790325	-0.0125622	0.000373821	-0.0051002	-0.00357612	-0.0166748	-0.00426589	-0.00135807	-0.0275601	0.00276915	-0.0358305		-0.000658378	-0.11079	-0.0138334	-0.0036633	-0.0273223	0.00326373	-0.00395711	0.00350874	-0.00552345	-0.0110398	0.010243	0.00579303	-0.0270919	0.00588566	0.00494469
-0.00390708	-0.0841265	-0.0201021	0.000778207	0.00765094	-0.0133978	0.000848598	0.00445613	-0.00520436	-0.00780716	0.00538413	5.19216e-05	-0.0328775	0.00327633	-0.0516795		-0.0156001	0.0805599	-0.0148881	-0.00411496	-0.030081	0.000986721	-0.00380351	0.00477947	-0.00736632	-0.0162193	-0.00626089	0.00877213	-0.0243226	-0.00263834	-0.048912
-0.00617233	-0.0851667	-0.0141941	0.00635255	-0.000355598	-0.0169919	6.99838e-05	0.00614646	-0.0066219	-0.0124386	-0.00510647	-0.00122327	-0.0337542	-0.00482897	-0.0147176		-0.0210393	-0.0351675	-0.00510426	0.00640706	-0.0224882	0.00536145	-0.00514758	-0.00258676	0.0052438	-0.012559	-0.0049405	-0.00472465	-0.0271314	0.00537986	-0.0484941
-0.00501252	-0.0344426	-0.0092185	-0.000748114	-0.00808088	-0.00909265	-0.000735196	-0.0147945	-0.00258028	-0.012187	0.00734698	0.0029309	-0.0300063	0.00145385	-0.015698		0.00288203	-0.105841	-0.0117121	-0.00964773	-0.0244675	0.00403595	-0.00181626	0.00287921	-0.00360442	-0.00875057	-0.00854628	-0.0176615	-0.0267845	0.00471329	-0.0312254
-0.00604045	0.0473104	0.0220076	-0.00256286	0.00780421	-0.0257754	-0.00369917	0.0125707	-0.0098275	-0.0042272	-0.0037474	-0.00157499	0.0442876	-0.00486206	0.00534421		0.00450329	0.0810067	0.0109452	0.00782031	0.0475946	0.00210108	-0.00565683	0.00500219	0.00594092	0.00996042	0.00975479	0.00860984	-0.0319277	-0.00750063	-0.0451849
-0.0055127	-0.0369041	-0.00839974	0.000156817	-0.000920389	-0.0216777	-0.0256411	0.00595641	-0.00697003	-0.00185098	0.00756492	-0.00239441	-0.0239602	0.002078	0.0531162		0.00627253	-0.0435507	0.00300578	0.00350723	0.0373371	0.00446964	-0.00385309	0.00611374	0.00805405	-0.00768372	0.00221826	0.00655097	-0.0566468	-0.0101375	-0.0534743
-0.00425281	-0.0910285	-0.0225229	0.000314413	-0.00292472	-0.0216577	-0.00610764	0.00383402	-0.00911714	-0.00456293	-0.00942361	-0.00517008	-0.0281251	-0.00703792	-0.0548385		-0.0229503	-0.0385759	-0.0173771	0.00631677	-0.0226883	0.00407108	-0.00912394	-0.00568602	-0.00763065	-0.00888323	-0.00344536	0.0105005	-0.0278002	-0.0116691	-0.0237933
-0.00379838	0.086097	-0.0104651	-0.000305798	-0.00572402	-0.00526752	0.00630327	0.00304973	-0.00685363	-0.0169448	-0.00577616	-0.000870829	-0.0399359	0.000614248	-0.0475271		0.0157267	-0.0732764	-0.015006	-0.00454693	-0.0200406	-0.0101117	-0.002117	0.00251891	-0.00408096	-0.00911931	-0.00728535	-0.0184099	-0.0175517	0.0073642	-0.0364763
-0.00454848	-0.0344571	-0.0116292	-0.00641042	-0.00759844	-0.0141562	0.00828032	0.00669487	-0.00508143	-0.00424308	-0.00461199	2.75378e-05	-0.0304819	-0.0016987	-0.0142874		0.0065534	-0.0680443	-0.01028	0.00747303	0.0337274	0.00155411	-0.00645999	0.00592582	-0.00269523	-0.00776678	0.0034076	-0.0204188	0.0588162	0.00599222	-0.0211275
-0.0046563	0.00173635	-0.00680826	-0.00105473	0.00572904	-0.0221384	-0.0028782	-0.00449937	-0.00668415	-0.0131294	-0.00857682	-0.00424597	-0.0217122	-0.0132517	-0.0448765		0.0109044	0.0246361	-0.0151419	0.00314382	-0.022618	0.00188785	-0.00744831	0.00480559	-0.00371346	-0.0110203	0.00115267	-0.024344	-0.0256557	0.00319356	-0.0497949
-0.00462422	-0.0426163	-0.0102418	-0.00153755	0.0065436	-0.0101035	-0.00388231	0.00439947	-0.00566368	-6.68198e-05	-0.00596559	-0.00232457	-0.0209475	0.00228936	0.0500379		-0.0117308	0.0986598	-0.00446602	0.00830867	-0.0280513	0.00134352	-0.00274219	0.00203042	0.00840207	-0.0133888	-0.00632864	-0.0186174	-0.0331518	-0.000685278	-0.0479282
-0.00389026	0.0740483	-0.0179216	-0.00639581	-0.00686625	-0.0214162	-0.00688968	0.0059806	-0.00796529	-0.00476744	-0.00578647	-0.00158285	-0.031014	-0.00378222	0.0455118		0.0110305	-0.0481868	-0.0119035	0.00736079	-0.0161658	0.00339296	-0.00763031	0.00404347	0.00819574	-0.00954704	0.00152682	-0.0149078	-0.0100751	0.00324664	-0.052268
-0.00434697	0.0828114	-0.0181023	-0.00838269	0.00462618	-0.0192011	0.0144221	-0.0201458	-0.00632808	-0.0218689	-0.00689371	-0.00218172	-0.0296558	0.000772706	-0.0515526		0.00841031	0.0688995	-0.0137658	-0.00920301	-0.0261739	0.00144703	-0.00151711	0.0013652	-0.00532482	-0.00942355	0.00401791	-0.0213599	-0.0294007	-0.00525218	-0.0514881
-0.00497245	-0.0837238	-0.0140518	0.000192485	0.007957	-0.0176078	0.00719811	0.00653866	-0.00682601	-0.0115251	-0.00489996	-0.00144458	-0.0344971	0.00229261	-0.0129851		-0.0162618	0.0916376	-0.016309	0.00789679	-0.0323357	0.000236736	-0.00262601	0.00250611	0.0048325	-0.013688	0.00563964	0.0109636	-0.0296227	-0.00618351	-0.0247483
-0.00416297	-0.0411063	-0.00989175	0.00400354	-0.00877671	-0.0111038	-0.000646982	-0.00500692	-0.00581409	-0.0157604	-0.00469661	0.00311278	-0.0237692	0.00356444	-0.0600922		-0.0170379	-0.113968	-0.0125076	-0.0317787	-0.0255192	0.00547536	-0.00366097	0.00343491	-0.00856141	-0.00883256	-0.00567742	0.00842297	-0.028203	0.00299967	-0.026723
-0.00404574	-0.0834317	-0.0207422	-0.00883378	-0.00844493	-0.0111928	-0.00578451	-0.00371004	-0.00412816	-0.0161293	-0.00518817	-0.00108332	-0.0310134	0.00300072	-0.065525		-0.0191739	-0.110745	-0.0161454	-0.00118549	-0.0246647	0.00419324	-0.00195678	0.000635294	-0.00748091	-0.00966056	-0.00610393	-0.0151493	-0.0257094	-0.0098627	-0.0514879
-0.00435454	-0.0372043	0.00461454	0.000512507	0.00470921	-0.0198042	-0.0129013	-0.0206976	-0.00785669	-0.0125856	-0.00517351	-0.00290179	-0.0257798	0.00267026	-0.0518692		-0.0151086	0.00787594	0.00328404	0.00777295	-0.0256032	-0.0042015	-0.00269915	0.00333747	-0.00758801	-0.0155235	-0.0065084	0.0114042	-0.048436	0.00792623	0.00273085
-0.00380766	-0.0435728	-0.0235593	-0.00567457	-0.00804641	-0.00888308	0.00920762	0.00403312	-0.00436078	-0.0119551	0.00670828	0.000520709	-0.0329912	0.00209237	-0.00535184		-0.0109916	-0.0780095	-0.0159089	0.00755803	-0.0224382	0.00433916	-0.00255922	-0.00289229	0.0115939	-0.00958033	0.000852745	0.00935158	-0.0466243	0.00116151	-0.0286651
-0.00334666	-0.0338849	-0.01805	-0.00375405	-0.00166251	-0.00732575	-0.0180986	-0.00199552	-0.00580964	-0.0145915	-0.00464831	-0.000574905	-0.0263874	-0.00528736	-0.053579		0.00831112	-0.0276392	-0.0161002	-0.00161507	-0.0211114	0.00414074	-0.00369675	-0.000985583	-0.00593453	-0.0095197	-0.00384268	-0.0176369	-0.0445825	0.00418413	-0.052831
-0.00535672	0.071734	-0.0111091	-0.00590589	-0.00647415	-0.0191428	-0.00946583	0.00628781	-0.00743397	0.00147601	-0.00415873	-0.000100129	-0.0282231	0.000687958	0.0440179		0.0132803	-0.0778972	-0.0156272	-0.00197035	0.00882221	0.00449979	-0.00315905	0.00322094	0.00898591	-0.00784533	0.00741155	0.0099022	-0.0460015	0.0080696	-0.0518426
-0.00420058	-0.0339693	-0.00801791	-0.00259059	0.00708191	-0.0177718	-0.0112774	-0.00447938	-0.00650909	-0.0113864	-0.00518584	-0.00159741	-0.0303876	-0.00670348	-0.0510506		-0.00188333	0.098064	-0.0131399	0.00651804	-0.0260395	0.00369022	-0.00463138	0.00342019	-0.00513106	-0.0104737	-0.00949921	-0.0173828	-0.0418738	0.00253449	-0.0435685
-0.00497316	-0.0846649	-0.0252732	-0.0073113	0.00159655	-0.019171	0.00689672	-0.0194365	-0.00444829	0.0045315	-0.00762937	-0.000145114	-0.0184946	0.00305287	-0.0527321		-0.0205629	-0.0209415	-0.0139172	-0.00353227	-0.0258709	0.00376977	-0.00210675	0.00220233	-0.00870812	-0.0109299	-0.00724888	0.0144448	-0.0447776	0.00322881	-0.0522357
-0.00511278	-0.0848743	-0.0179297	0.00177945	-0.00691504	-0.0173453	-0.00112043	0.00500661	-0.00406119	-0.014263	-0.00811327	-0.00201296	-0.0302987	-0.0124083	0.0546769		-0.0128578	-0.0408255	-0.0140905	-0.0407159	-0.0228744	-0.00166618	-0.00753752	-0.000784236	0.00836084	-0.00741243	-0.00418823	-0.0211908	-0.0121472	-0.0124539	-0.0215572
-0.00508613	-0.0850305	-0.0280335	0.00703266	-0.00610797	0.0426393	0.00923984	-0.0158613	-0.00384529	-0.00301674	0.0115399	0.00313124	-0.0365167	0.00738029	-0.0549155		-0.0176801	-0.074233	-0.014226	-0.0171373	-0.0239533	0.00372564	-0.00104041	-0.00151584	-0.00781006	-0.00714639	-0.00711085	-0.0172972	-0.0437302	0.00675319	-0.0468569
-0.00371564	-0.0332457	-0.00970873	0.000315439	-0.00824555	-0.010705	0.0020073	-0.00587637	-0.00305807	-0.0125951	-0.00476767	0.000214237	-0.0321563	0.00307542	-0.0511388		0.00640985	-0.105152	-0.0142393	-0.026353	-0.0226398	0.0051716	-0.00280107	0.00126176	-0.00531546	-0.00796497	-0.00763524	-0.0135434	-0.018947	0.00489616	-0.0512315
-0.00499212	-0.0473144	-0.0200177	-0.00100834	-0.000387568	-0.017388	-0.00643013	0.0055421	-0.00647956	-0.00291404	-0.00501777	-0.000939735	0.0232088	0.00749374	0.0411655		-0.0149939	-0.0348674	0.00472049	0.00722623	-0.0220133	0.000328113	-0.00303619	0.00304093	0.00960907	-0.0119706	0.00599127	0.0112397	-0.0423225	-0.00917873	-0.0533735
-0.00366772	-0.0252015	-0.0176157	-0.000672519	0.00114155	-0.011108	0.000783624	-0.0169837	-0.00570221	-0.0133015	-0.00480949	-0.00164574	-0.0272937	-0.00291213	-0.0451177		0.0109007	-0.0258284	-0.00120947	-0.00118715	-0.026713	0.00340231	-0.0039285	0.00376539	-0.0050209	-0.010071	0.00352182	-0.0208359	-0.0245323	0.00398408	-0.0533006
-0.00438126	-0.0276044	-0.0135182	0.000435283	0.00489596	-0.0133816	0.00876765	-0.0137892	-0.00507706	-0.0115845	0.0128635	0.000526103	-0.0282405	0.00158249	-0.0516505		0.00960953	0.0637768	-0.0142885	0.00593734	-0.0220104	0.00241065	-0.00210759	-0.00163867	-0.00785485	-0.0117158	-0.0113565	-0.0158804	-0.0302496	-0.00720579	-0.0506247
-0.0052391	0.0537495	-0.0126188	0.000137208	0.0061504	-0.0081467	-0.0175314	0.00461123	-0.0112295	0.0142561	0.00433927	0.000322848	0.00885706	0.00481825	-0.0119655		0.00764381	0.0620556	-0.00406654	0.00773714	-0.00391323	0.00236532	0.00133683	0.00105764	0.00468421	-0.0151672	-0.00648288	0.00999306	-0.0284934	-0.00853973	-0.0524162
-0.00390306	0.0715848	-0.0101926	-0.00821159	-0.00593128	-0.0231122	-0.00525161	-0.0155882	-0.00648095	-0.00725491	-0.00522568	-0.000747592	-0.0279869	-0.00480083	-0.0533449		0.0107968	-0.0403073	-0.00857416	-0.0265871	-0.0213636	0.00395159	-0.00764244	0.00354083	-0.0066885	-0.00815647	-0.0119476	-0.0188874	-0.0418593	0.0032474	-0.0267367
-0.00346941	-0.0407621	-0.0236439	-0.00898064	0.00280116	-0.0109812	0.00204963	-0.00542294	-0.00392654	-0.0119134	-0.00591814	0.000472666	-0.0288741	0.000491629	-0.052778		-0.0139787	-0.0163841	-0.00317472	0.00582459	-0.0212747	0.00296731	-0.00320428	0.00074621	-0.00549167	-0.00988327	-0.0105002	-0.0182617	-0.0266267	-0.0106097	-0.0504171
-0.00680353	-0.0368103	0.0210374	0.00501884	0.0013214	-0.0143497	-0.00891509	0.0129987	-0.00628564	-0.0147266	0.00534323	-0.00154302	0.0292199	0.00222265	-0.0328536		0.00511619	-0.0437265	0.00255574	0.00819531	0.0482761	-0.000531687	-0.00650621	0.00619501	-0.00438479	-0.01828	0.00822355	0.0164825	0.0542315	0.00397967	-0.0220821
-0.00440073	-0.0365055	-0.00599905	-0.00111607	-0.00609909	-0.0211033	0.013603	-0.00773563	-0.00511839	-0.00228487	-0.00592357	0.000214237	-0.0247192	0.00257877	-0.0498995		0.00556701	-0.0849345	-0.0123184	-0.0028711	-0.0241467	0.00505369	-0.00314037	0.00274885	-0.00906435	-0.00745752	-0.00549454	0.0120474	-0.04418	-0.00151563	-0.0495442
-0.00444532	0.0509328	-0.00883102	-0.00400726	0.00704614	-0.0131687	0.00812859	0.00789642	-0.00843647	0.00150901	0.00998287	-0.00144659	-0.0368613	0.000330681	0.0432103		0.00350697	0.0933419	0.0127298	0.00807478	0.0388601	0.000238178	-0.00768334	0.00468777	0.00734698	0.00638785	-0.0243214	0.00804122	0.0671061	-0.00531322	-0.0547852
-0.00486864	-0.0373803	-0.0119156	-0.00033462	-0.00781783	-0.0136895	-0.00404628	0.00523702	-0.00455893	0.0098761	0.00526489	-0.00121795	-0.0288692	0.00184828	-0.00446616		-0.00761332	-0.0864306	0.00458777	0.00764892	-0.0155724	0.00481948	-0.00521885	6.73599e-05	0.0103629	-0.00983086	-0.00547567	0.0163082	-0.0128545	-0.0103439	-0.0540923
-0.00417299	-0.0434648	-0.0170873	-0.000295493	-0.00693445	-0.00315425	-0.011996	0.0043978	-0.00360248	-0.0108368	-0.0040362	-0.00178257	-0.0300813	-0.00303973	-0.0383337		-0.0138269	-0.112091	-0.00770891	0.00690341	-0.0207495	0.00319036	-0.00517507	-0.00682351	-0.00591447	-0.0117074	-0.0054125	0.00533207	-0.00541767	0.0028967	-0.0528296
-0.00504535	0.0516764	-0.0111561	-0.00150939	-0.00108387	-0.00945353	-0.00166189	0.00330396	-0.00884697	0.00138328	0.00772623	4.49408e-05	-0.0309824	0.000358805	0.0391382		0.0105414	-0.0238191	-0.0138654	0.00662232	-0.0236418	-0.00484349	-0.00193879	0.00339566	0.00789164	-0.0130612	-0.00522734	0.0100726	-0.0246062	0.00386243	0.0110172
-0.00408797	-0.0280977	-0.0113047	-0.00503777	0.00897193	-0.0196324	-0.00084503	0.00589921	-0.00759082	-0.0153126	0.00630491	-0.00182927	-0.029603	0.00202104	-0.0155154		0.00894724	0.0723053	-0.0173786	0.00549323	-0.00958662	0.000784963	-0.00265457	0.00144603	-0.00561773	-0.0152905	0.00299497	0.0100208	-0.014365	6.16527e-05	-0.0511999
-0.00409753	-0.0324673	-0.0115401	-0.00525217	0.00973183	-0.0126828	-0.0063018	0.00344042	-0.00300969	0.00102024	0.00794538	3.22738e-05	-0.012584	0.0036199	-0.0502139		0.00910434	0.0857084	-0.0141082	0.00587986	-0.0293508	0.00184863	-0.00243143	0.00467933	-0.00322182	-0.0117321	-0.00585744	-0.015941	-0.0277618	-0.00910005	-0.0234603
-0.00334781	-0.0272149	-0.0107765	-0.00645586	0.0050324	-0.0128237	-0.012177	0.00368332	-0.00484794	-0.00913224	0.00622766	-0.001266	-0.0292541	0.00356554	-0.0539659		0.0106553	0.0205263	-0.00637088	0.00828771	-0.0222889	0.00217338	-0.00304411	-0.00150759	-0.00474858	-0.0132809	0.00610563	-0.0176917	-0.0291184	0.00307046	-0.052567
-0.00522932	0.068403	-0.0110433	-0.00382966	0.00219006	-0.0211472	-0.0077523	0.0065047	-0.00834761	-0.00335379	-0.00690218	-0.00176292	-0.0282261	0.000446315	0.0523785		0.00920047	-0.0344155	-0.0198614	0.00815546	0.00237603	-0.00209532	-0.00451474	0.00371916	0.00584741	-0.00890243	0.00617257	0.00776441	0.0599455	-0.0110088	-0.0235242
-0.00357414	0.071114	-0.011673	-0.00592242	0.00849206	-0.0245798	-0.0041574	0.00561769	-0.0102255	0.0121729	0.00678109	0.00250422	-0.0336824	0.00560359	-0.0415676		0.00434749	0.0797464	-0.0133971	0.00875098	0.0493799	0.00081952	0.00986561	0.00655319	-0.00495235	0.0141901	0.00960677	0.00875318	-0.0342168	0.000738793	-0.0208584
-0.00509801	-0.0786879	-0.0119789	0.000628405	-0.00725806	-0.03175	-0.0172076	0.00520565	-0.00508632	-0.0180828	0.00740737	-0.0035202	-0.0309474	-0.00256942	-0.0429222		-0.0172571	-0.0860783	-0.0169838	0.00210315	-0.000806436	-0.0148174	-0.00527331	-0.00284602	-0.00555944	-0.00638215	0.00885677	0.0100359	-0.0326259	0.000171515	-0.0123853
-0.00392984	-0.0334234	-0.00844927	-0.00255714	-0.00195848	-0.0112775	-0.00266689	0.00600533	-0.0095653	-0.00969781	-0.00501513	-0.00205274	-0.0252101	-0.00512137	0.0522159		0.00709629	-0.0359094	-0.0146487	-0.0058574	0.0262494	0.00185166	-0.00549014	0.00538993	0.00614431	-0.00180882	0.00387875	0.0158448	-0.0241743	0.0040732	-0.0289712
-0.00507975	-0.0828864	-0.0103323	0.00172293	0.00160124	-0.00948938	0.00180787	0.00623157	-0.0053409	0.0183629	-0.00386925	-0.00120984	-0.0297098	0.00193956	-0.0120597		-0.0137227	-0.0355981	-0.00674131	-0.00217113	-0.00127677	0.00399086	-0.00322741	0.00467993	0.00592709	-0.0115692	0.0045305	0.0102721	-0.028509	-0.00818677	-0.0547102
-0.00420586	-0.0855804	-0.0227893	-0.00736636	-0.00571805	-0.00287817	0.000931999	0.00510919	-0.00354493	-0.0162398	-0.00400667	-9.17394e-05	-0.0301767	0.0031404	-0.0575875		-0.0173344	-0.0618996	-0.0137825	0.0078478	-0.0240298	0.000718086	-0.00305857	0.0026894	-0.00878605	-0.0139104	-0.0064967	0.0122828	-0.0220008	-0.0113242	-0.0575404
-0.00404199	0.0588046	-0.0109995	-0.00423527	-0.00668778	-0.0124339	-0.00176511	-0.00234572	-0.0092069	-0.00811225	-0.0049918	-0.000941418	-0.0307204	0.0012374	-0.0517785		0.00848831	-0.0684043	-0.0181029	-0.0191412	-0.0199049	0.00468692	-0.00265085	-0.00419612	-0.00741501	-0.00580233	-0.00498951	0.00983514	-0.0454452	0.0113043	-0.022457
-0.00383653	-0.0268646	-0.0138356	-0.000442607	0.00771841	-0.011073	0.00194754	-0.00607989	-0.00696464	-0.0117466	-0.00481024	0.000472666	-0.0149589	0.00241722	-0.0506832		0.00925091	0.080332	-0.0149455	-0.00260174	-0.0280093	0.00166109	-0.00209571	0.00472383	-0.00687792	-0.0124476	6.42397e-05	0.00616718	-0.035429	0.001554	-0.00995699
-0.00512763	0.0780502	-0.0192601	-0.00791706	-0.00641741	0.0470862	-0.0266769	-0.0128427	-0.00644357	-0.0141761	0.014886	0.000820455	-0.0363919	0.00842665	-0.0578471		0.0128517	-0.098465	-0.0148009	-0.00416593	-0.0200763	0.00487381	0.0115723	-0.0176165	-0.00463593	-0.00869337	-0.0108139	-0.0143587	-0.021368	0.00368165	-0.0554886
-0.00376701	-0.0364642	-0.0128354	0.000197046	-0.0076566	0.0126101	-0.00320986	0.00545441	-0.00327585	0.0187336	0.0102195	0.00476952	-0.0355544	0.00668927	-0.0122937		-0.00640359	-0.0709357	-0.0124894	0.00554018	0.00686886	0.00685099	0.00599686	0.00482585	0.00295388	0.0136307	-0.00577181	0.0102674	-0.0269496	-0.010753	-0.0611887
-0.00439688	-0.0841616	-0.0219115	-0.00530982	-0.0069323	-0.0250739	-0.00104855	-0.00314115	-0.00400669	-0.0093207	-0.00914411	-0.00527338	-0.0275469	-0.0138852	-0.0556701		-0.0186908	-0.0906403	-0.0164637	-0.00260501	-0.0239565	-0.0174687	-0.00795613	0.00315944	-0.00750761	-0.00838398	-0.010106	0.00492341	-0.0243954	-0.00919913	-0.0551436
-0.00446528	-0.00804634	-0.00666572	-0.00700701	0.00125211	0.0181962	-0.00273554	0.0041988	-0.00241966	-0.0132067	0.00643611	-0.00112973	-0.0323107	0.00241838	-0.0464091		0.00934831	-0.0294374	-0.00205943	0.00910176	-0.0187977	0.000486887	-0.00420369	-0.0137378	-0.00323544	-0.0107155	-0.00416168	-0.0198387	0.0308756	-0.0126145	-0.0178974
-0.00444575	-0.0311866	-0.00222697	-0.000441317	-0.00659899	-0.0203352	-0.0156681	0.00335217	-0.00326782	0.0109011	-0.00356138	-0.00290719	-0.0239627	-0.00577209	-0.0153712		0.00875484	-0.077092	-0.0132663	0.00872429	-0.0229202	0.00431668	-0.00483388	0.00320855	-0.00416251	-0.00925155	-0.0033238	-0.0147718	-0.0109718	0.00430765	-0.0521434
-0.00581772	0.0666389	-0.0137702	0.00426022	-0.00613138	0.013203	0.00603317	-0.0018671	-0.00589322	-0.0129591	0.0077604	0.00102022	-0.035778	0.00637427	-0.0477883		0.0111542	-0.0557672	-0.0126695	-0.00292858	-0.0218064	0.00509189	0.00175476	0.00320089	-0.00324723	-0.00838649	-0.00486812	-0.0178834	-0.0399872	0.00757147	-0.051955
-0.00385738	-0.0376545	-0.00663491	-0.000850284	0.00313094	-0.00700293	-0.00153178	0.00691411	-0.00485876	-0.0118129	-0.00470877	-0.00103125	-0.0293541	0.00325005	-0.0480598		-0.0127464	-0.019347	-0.00544771	0.00734035	-0.000159485	0.00299118	-0.00355279	-0.00505749	-0.00575598	-0.0112832	-0.0074855	0.0115826	-0.0266112	-0.0108226	-0.0502815
-0.0046524	-0.0860392	-0.0154305	3.33329e-05	-0.00801075	-0.0180619	-0.00183645	0.00584564	-0.00615239	-0.0169128	-0.00525141	-0.00058491	-0.0297089	0.00371026	-0.0560941		-0.0177936	-0.109257	-0.0166625	-0.00200929	-2.2675e-05	0.00383722	-0.00214194	-0.00609111	-0.00763821	-0.0100682	-0.0098516	-0.0180049	-0.0485407	-0.0106898	-0.0479048
0.00787772	-0.03503	-0.0192112	-0.00290193	0.00530494	-0.018337	-0.0110405	-0.0153801	-0.00837791	-0.0129463	-0.00555179	-0.00181076	-0.0302399	-0.00533231	-0.00827021		-0.00867232	0.00679349	-0.0135511	-0.0275131	-0.0240817	0.00776268	-0.00386985	0.0037128	0.00533807	-0.0104587	-0.0054067	0.00987428	-0.0350604	0.00520183	-0.0482606
-0.00492583	0.0288333	-0.0123775	-0.00882707	-0.00645092	-0.0194633	-0.00750912	-0.00850271	-0.00707056	-0.00789488	-0.00459216	-0.000801029	-0.0256789	-0.00201352	-0.0522634		0.00934364	-0.0836742	-0.014	0.00689834	-0.023778	0.0044236	-0.00424497	-0.00161229	-0.00686726	-0.0087084	-0.0053366	0.0107662	-0.0205519	-0.0136794	-0.0537124
-0.00780321	-0.0358076	-0.00364447	0.00486638	-0.000321997	0.057141	-0.00476214	-0.00648978	-0.00545233	-0.0129609	0.0148762	0.00302016	-0.0392293	0.0076103	-0.0420342		-0.0087509	-0.0204822	-0.0132263	-0.00533444	-0.0254462	0.00315585	0.00803509	0.0024254	-0.00376103	-0.00867549	-0.00875932	-0.0244988	-0.0219137	-0.011253	-0.0322361
-0.00400164	-0.0357866	-0.0215125	-0.00229721	-0.00734739	-0.0289188	-0.00257947	0.00322474	-0.00284801	-0.0121687	-0.0068513	-0.0017454	-0.0278628	-0.00492281	-0.0488732		-0.00120879	-0.129912	-0.0166645	-0.00199084	-0.0227662	0.00365847	-0.00422399	0.00158091	-0.00609953	-0.0096135	-0.00492208	-0.018286	-0.00861144	0.000192485	-0.0495262
-0.00434311	-0.0855609	-0.021721	-0.00397042	0.00474021	-0.01276	-0.00100001	-0.0158007	-0.00577258	-0.00474343	0.00828452	5.4837e-05	-0.0303891	0.00313923	-0.0540942		-0.0185138	0.0357556	-0.016458	-0.0156212	-0.0258847	0.000542116	-0.00208804	-0.016008	-0.00650248	-0.00665095	-0.00418663	-0.0164296	-0.040512	0.000426524	-0.0274151
-0.00728059	-0.0849348	-0.00717859	0.000929331	-0.00324716	0.0372915	-0.00349118	-0.00442377	-0.00220154	0.000705154	0.014884	-4.07524e-05	-0.0396363	0.0054338	-0.0319926		-0.0233446	-0.0330371	-0.0139193	-0.01487	-0.0244107	0.000461469	-0.00290705	-0.00803796	-0.00555282	-0.00974837	-0.00502895	0.00827826	-0.0164287	-0.00896376	0.0279324
-0.00413794	-0.00965409	-0.0117602	0.000824777	-0.000972234	-0.0229011	-0.00218122	-0.00441298	-0.00567252	-0.0106148	-0.00409356	-0.00126733	-0.0239963	-0.0064688	-0.0591844		0.0110598	-0.0224533	-0.0145832	0.00700993	-0.0172449	0.00404222	-0.00657272	-0.00013848	-0.00608139	-0.00982606	-0.00358548	-0.0208203	-0.0432253	0.00471398	-0.0511885
-0.00610008	-0.0390418	-0.0162955	0.00433275	-0.00627581	-0.0191009	-0.00252387	-0.0137868	-0.00346326	-0.0130906	-0.00495634	-0.00301795	-0.030837	0.00150668	-0.00106554		-0.0133068	-0.0428121	-0.0129366	-0.00347853	-0.0279794	0.0033518	-0.00287225	-0.00113601	0.00894328	-0.00895965	-0.00491866	0.0100247	-0.0189847	-0.00826045	-0.0562148
-0.00350147	-0.026535	-0.00953928	0.00019983	-0.00824555	-0.00891134	-0.00586011	0.00371055	-0.0033336	-0.0154007	-0.00127177	-0.000873921	-0.0320768	0.00251641	-0.0514851		0.00698645	-0.127528	-0.0182317	-0.00119059	-0.0167345	0.00485461	-0.00169596	-0.00415459	-0.00845508	-0.00874689	-0.00490679	-0.0156483	-0.0298667	0.00489616	-0.0487718
-0.0040273	-0.0425157	-0.0157204	-0.00114516	0.000440444	-0.021138	-0.00378173	-0.00355463	-0.00827302	-0.0161507	-0.0083975	-0.00553388	-0.0276342	-0.0138763	-0.0126003		-0.0140009	-0.0262645	-0.0156377	-0.0109966	-0.0207429	0.00159233	-0.00898746	-0.0140448	-0.00563383	-0.00701519	-0.00754479	0.00465306	-0.00278652	-0.0102352	-0.0556883
-0.00503337	-0.0812209	-0.019479	-0.000972897	0.00568556	-0.0180195	-0.00423626	0.0061557	-0.00776483	-0.0149268	-0.0101949	-0.00551319	-0.0172528	-0.00703008	-0.0499124		-0.0125733	-0.00235516	-0.0168012	0.00724641	-0.00557173	0.00261282	-0.00656923	-0.0265847	-0.00462088	-0.0102528	-0.00481073	-0.0188921	-0.0283736	-0.0111322	-0.0554374
-0.00342268	-0.02743	-0.0202769	-0.00758335	-0.00153548	-0.0109954	0.00492009	0.0045472	-0.00631846	-0.00907295	-0.00482784	0.000707408	-0.0273359	0.00338568	-0.0543117		0.00998599	-0.026827	-0.0134592	0.00542901	-0.00607763	0.00416943	-0.00241381	-0.00395142	-0.00464317	-0.012017	-0.00474588	-0.0180848	-0.0252938	-0.0130081	-0.0571134
-0.004443	-0.0396662	-0.0153089	-0.000930985	-0.00849802	-0.0117022	-0.00638479	0.00557967	-0.00221258	-0.0053976	-0.00418796	-0.000963972	-0.0305201	0.00236046	0.0348815		0.00587266	-0.110646	-0.00519622	0.00727788	-0.0226249	0.00506396	-0.0029159	0.00304076	0.00992345	-0.0104497	-0.00536784	-0.0153428	-0.0207492	0.00650425	-0.0475845
-0.0036732	-0.031551	-0.0120567	0.000404124	-0.00323132	0.0152604	-0.0024925	0.00522294	-0.00324763	-0.00898405	0.0109001	0.000489295	-0.0379812	0.00689231	-0.014178		0.00864549	-0.0498377	-0.00472044	0.00764011	0.000640614	0.00355887	-0.00264289	-0.00377434	0.00226271	-0.0108762	-0.00478528	-0.015573	-0.0130075	-0.0132709	-0.0537664
-0.00649323	-0.0199964	-0.0127426	-0.000913541	0.00943067	-0.0258304	-0.00510096	0.00581524	-0.00896709	-0.00414647	-0.00458672	-0.00158107	0.0249833	0.00252501	-0.00667896		0.00773072	0.0867348	0.00532571	0.00700443	-0.00442963	0.000955401	-0.00350949	-0.00580853	0.00314082	-0.0107742	-0.00484758	0.0085315	-0.0121511	-0.00870623	-0.0214296
-0.00451002	-0.0839006	-0.0167234	-0.00047157	-0.000892303	-0.0245591	-0.0144993	0.00623695	-0.00465717	-0.00951895	-0.00849045	-0.00293932	-0.0285421	-0.0136581	0.0360123		-0.0151844	-0.0408307	-0.0158179	0.00699969	0.00463185	0.000956734	-0.00708194	0.0033191	0.00864362	-0.0125623	0.0070677	0.0129045	0.0298363	-0.00769618	-0.0554715
-0.0052597	-0.0395265	-0.00774579	-0.00157889	0.00818162	-0.0286167	-0.00289016	0.00574441	-0.00458996	-0.00588907	-0.00602173	-0.00511714	-0.0197535	-0.015159	0.00363288		0.00232517	0.0747965	0.00967628	0.00883609	0.0402772	-0.000652597	-0.0144967	0.00250921	0.00512746	0.0134057	-0.00975146	0.0100912	0.0451315	-0.00624877	-0.0467198
-0.00481758	-0.0365004	-0.00765789	-0.000498078	-0.00840496	-0.0192678	0.00228731	-0.00480706	-0.00312108	-0.00654208	-0.00435879	-0.00132125	-0.0276569	-0.00587952	-0.0156437		0.000898774	-0.113457	-0.01526	-0.00155911	-0.0214613	0.00418936	-0.00502685	0.00321986	-0.00404975	-0.00934722	-0.00700196	-0.0178882	-0.0520328	0.00470973	-0.028794
-0.00581635	-0.0279609	-0.0114268	0.00474198	0.00128874	-0.0189571	-0.00307338	0.00625267	-0.0109365	0.0101653	0.00417924	-0.00103125	-0.0298513	0.00207147	-0.0520701		0.00684963	-0.0217133	-0.00476751	0.00941501	0.0359137	0.00259587	-0.00386149	0.00510406	-0.0056143	0.0124964	0.00429192	0.011625	-0.0336217	0.00830188	-0.0223231
-0.00396165	-0.0397152	-0.00730532	-0.0066932	-0.0077454	-0.0122414	-0.0193394	0.00352745	-0.00340601	-0.00901281	0.00531772	-0.00103125	-0.0247258	0.00351487	-0.0550121		-0.0147355	-0.0387501	-0.00370737	0.00909797	-0.0265321	0.00399648	-0.00472218	0.00442095	-0.00657217	-0.0102824	-0.00429169	0.00610666	-0.0323227	0.00429528	-0.00963071
-0.00543278	0.0488765	-0.00962393	-0.00543701	0.00333266	-0.0105003	-0.0224821	0.0104066	-0.00489666	0.003053	0.00991617	0.00360704	-0.0300622	0.000389674	0.050199		0.00518456	-0.0378109	0.0103746	0.00787278	0.0406193	0.00109965	-0.00419767	0.00503326	0.0080073	-0.0203666	0.00840511	0.0104152	-0.014421	-0.00056126	-0.0524427
-0.00399298	-0.0431094	-0.0220124	-0.00953103	-0.00562809	-0.00929121	-0.0257841	-0.0161626	-0.00286063	-0.00481031	-0.00447698	0.000471954	-0.0223813	0.00292187	-0.0609602		-0.015864	-0.0700743	-0.0147019	-0.0028476	-0.0243666	0.00463389	-0.00156497	-0.0108578	-0.00922426	-0.00904798	-0.00717613	0.00607613	-0.0443492	0.00447776	-0.0526614
-0.00408392	-0.0346676	-0.0101662	7.75765e-05	0.00718343	-0.00853943	-0.00985592	0.00374878	-0.00483711	-0.0091488	0.00483641	-0.00156032	-0.0267634	0.000362549	-0.0515762		-0.00854304	0.0880472	-0.0146849	-0.00995612	-0.0249532	0.00119648	-0.00321539	-6.34893e-05	-0.00835157	-0.0112124	-0.00853014	-0.0208185	-0.00864917	0.00140925	-0.0447579
-0.00555736	-0.0155981	-0.0133576	-0.00742431	-0.0083928	-0.0102283	-0.000906859	0.00354824	-0.00963299	-0.0133813	-0.0032797	-0.0013428	0.0438315	0.00278611	-0.0500044		0.0107967	-0.0760826	-0.0139626	-0.00166481	-0.0215726	0.00469754	-0.00220043	0.00388413	-0.00746874	-0.00901794	-0.00545633	-0.00270191	-0.0455618	0.00550217	-0.0523783
-0.00403852	-0.0290785	-0.0261218	-0.00319647	-0.00193027	-0.0196136	0.00228202	0.00380417	-0.00702679	-0.0153553	-0.00841116	-0.00308698	-0.0257909	-0.00695864	-0.0499548		0.0102612	-0.0306661	-0.018074	-0.00573001	-0.020249	-0.00521071	-0.00447266	0.00347116	-0.00450624	-0.00848275	-0.00801748	0.0132248	-0.0413866	-0.0116855	-0.0528709
-0.00486761	-0.0259434	-0.00707525	-0.00011879	-0.0068225	-0.0181985	-0.00235361	0.00396466	-0.003302	-0.00662359	-0.00382352	0.000117495	-0.02525	0.00288127	-0.0446859		0.00926142	-0.0450041	0.00387099	0.00026906	-0.016458	0.0022145	-0.00354729	-0.0145141	-0.0038993	-0.00703927	-0.0053554	-0.0147006	-0.00721481	-0.0125339	-0.053786
-0.0046046	-0.0410667	-0.00866593	-0.00816516	-0.0017699	-0.0070113	-0.00568546	-0.00806455	-0.00454513	0.00233302	-0.00496996	-0.00132558	-0.0322936	-0.00474952	-0.0503017		-0.0135916	-0.0339987	-0.00292476	-0.00946106	-0.0205414	0.00326096	-0.00474092	-0.0146549	-0.00641719	-0.00800993	-0.00785494	-0.0181475	-0.04077	-0.0110194	-0.0535051
-0.00489011	-0.0355669	-0.0105604	-0.00037867	-0.00802832	-0.00953292	-0.00266669	-0.00283009	-0.00254704	-0.0153354	0.00635241	4.34943e-05	-0.0298061	0.00258345	-0.036996		-0.00977553	-0.112273	-0.00585993	0.00352175	-0.0246083	0.00436451	-0.00341598	0.00293088	-0.00494997	-0.0103064	-0.00543121	-0.015293	-0.0520893	0.00684173	-0.0299491
-0.00434057	0.0553609	-0.00896973	-0.00285012	-0.00679003	-0.0245525	-0.0180437	-0.018575	-0.00453597	-0.00351256	-0.00444869	-0.000747592	-0.0253499	-0.0046773	-0.0511124		0.009503	-0.133123	-0.0151901	-0.00426648	-0.0248187	0.0041274	-0.00617973	0.0028556	-0.00763318	-0.0115544	-0.00750336	-0.0177943	-0.0243258	0.00393539	-0.0130078
-0.00485783	-0.0848294	-0.0244955	-0.00948258	-0.00706471	-0.0197734	-0.00265865	-0.0183027	-0.00223079	-0.00395729	-0.00469166	-0.00115013	-0.0287823	-0.0052615	-0.054804		-0.015811	-0.106548	-0.0171313	-0.00888577	-0.0242407	0.00410091	-0.00415522	-0.0103492	-0.00736456	-0.00790014	-0.00522419	-0.0147954	-0.0480511	0.00343909	-0.0308517
-0.00391058	0.00144766	-0.0184128	-0.00626925	0.00626919	-0.0287246	0.00107645	0.00430346	-0.00602138	-0.0136309	-0.0085882	-0.00468343	-0.0223353	-0.0130859	-0.0131423		0.00896414	0.0647457	-0.0155694	0.00528263	-0.016433	0.00190832	-0.00807701	0.00465388	0.00305322	-0.0126553	-0.0100503	-0.0198783	-0.0282851	-0.00661893	-0.0248799
-0.00418761	-0.0245632	-0.00887542	-0.00114545	-0.000595619	-0.0210628	0.0118244	-0.00127961	-0.00531659	-0.0165644	-0.00803529	-0.00262254	-0.0302786	-0.00734685	-0.0462017		0.010803	-0.0285583	0.00311666	0.00770186	-0.0179852	0.00420034	-0.0087154	-0.00559848	-0.00441476	-0.0108059	-0.00379001	0.0120784	-0.028528	-0.0100933	-0.0233082
-0.00476224	-0.0265565	-0.0082151	0.00499428	-0.00201709	-0.00846805	0.00910599	-0.0132166	-0.00393952	-0.00827601	-0.00589112	-0.00136201	-0.0287425	0.00166177	-0.0471852		0.0106816	-0.0378524	-0.0153165	-0.00274276	-0.0231314	0.005477	-0.0032453	0.00342244	-0.00739081	-0.0103213	-0.00515921	0.0086396	-0.0443659	0.00412912	-0.0540772
-0.0053362	-0.0821061	-0.0133283	0.000798678	0.0062295	-0.0179921	-0.00222814	0.00618855	-0.00632979	-0.00577265	-0.00392071	-0.00057517	-0.0342717	0.00229261	-0.013282		-0.0180948	0.0584486	-0.00110412	0.00731658	-0.0307745	0.00110248	-0.00372286	0.00455329	0.00489539	-0.0153725	-0.0049269	0.0134848	-0.0324561	0.00185859	-0.0511491
-0.00437355	-0.081044	-0.0032451	-0.00702772	-0.000835445	-0.0199207	-0.0144221	0.00654487	-0.00753846	-0.0159795	-0.00521026	-0.000989797	-0.0308295	-0.00569149	-0.0129532		-0.0190752	-0.0391234	-0.00531091	0.00672855	-0.00612678	0.00286245	-0.00501385	-0.00715265	0.00324151	-0.0103672	0.00340929	-0.018091	-0.0245211	-0.0109583	-0.0530669
-0.00449766	0.0606531	-0.00457079	-0.0002521	0.000263246	-0.0290962	-0.00183909	0.00250215	-0.0113367	0.00251787	-0.00700583	-0.0059693	-0.0301722	-0.00492392	-0.0142238		0.0104179	-0.0149823	-0.00363756	0.0072238	-0.0221233	0.00148892	-0.00859707	0.00427149	-0.00331765	-0.0102087	0.00510758	-0.0208665	-0.0127551	0.00388332	-0.0272246
-0.00241879	-0.0446367	-0.0110856	-0.00127227	0.00729976	-0.00188617	-0.0055679	0.00522665	-0.00708741	-0.00730611	0.00635297	-0.00117838	0.0410521	0.00766174	0.0372807		-0.00691585	0.0935385	-0.0144387	0.00814727	-0.00219617	0.00749167	-0.00244794	0.00438169	0.0115852	-0.0142058	-0.00625963	0.0104543	-0.0438746	0.00148128	-0.0479357
-0.00433499	-0.0389529	-0.0164609	-0.00683267	-0.00880348	-0.0139003	-0.00472377	-0.0139978	-0.00393277	-0.0118844	-0.00475279	-0.00176623	-0.0301124	-0.00170259	-0.013867		-0.00987065	-0.110356	-0.0175519	-0.00147347	-0.027036	0.00398233	-0.00376044	0.00171845	0.00193155	-0.00976338	-0.00676445	-0.0212649	-0.0516793	-0.0113832	-0.0119298
-0.00377554	-0.0319886	-0.00398926	-0.00421104	0.0049223	-1.5762e-05	-0.00259443	-0.0135337	-0.00354049	-0.0164152	0.00733941	-0.00105523	-0.0247924	0.00864936	-0.0573536		0.00254722	0.0535595	-0.015813	-0.0196945	-0.0217665	-0.00512107	-0.000176444	-0.0175461	-0.00610487	-0.00881538	-0.0087116	-0.0273856	-0.0250129	0.00360309	0.00548302
-0.00452406	-0.0372343	-0.0186866	-0.000302846	-0.0102829	-0.0205155	-0.000985851	-0.0055563	-0.00477873	-0.0173505	0.00622846	0.00062752	-0.0335958	0.00181217	-0.0161672		0.00587535	-0.109672	-0.0149599	-0.041185	-0.0215115	0.00414554	-0.00125733	-0.00210523	0.00371294	-0.0086975	-0.00729882	-0.0165182	-0.0431023	0.00388527	0.010783
-0.00503245	-0.0415009	0.00395556	0.000853869	0.000929567	-0.0236463	-0.00846092	0.00674347	-0.00556245	-0.0119585	-0.00825109	-0.00611446	0.0285731	-0.00735461	0.00315652		-0.0038973	-0.03105	0.00995485	0.00894634	-0.00115589	-0.000328216	-0.00925609	0.00571578	0.00574226	-0.00877575	-0.00472731	0.0111093	0.0328376	0.00343765	-0.0132975
-0.00522941	-0.0149762	-0.00693001	-0.00072133	0.008458	-0.0118437	-0.0138361	0.0054683	-0.00391615	-0.00329444	0.0080546	0.00344702	-0.0318414	0.00150051	-0.00632296		0.00871269	0.0886908	-0.00554378	0.00766542	-0.0209288	0.00653188	-0.00360969	-0.00330527	0.00905304	-0.0213168	-0.00550707	0.00918657	-0.0432255	-0.0014361	-0.0438984
-0.00361652	-0.0903146	-0.0129751	-0.00843009	-0.00876701	-0.0110131	-0.00136457	0.00578249	-0.00349866	-0.0105894	-0.00546899	-0.000970362	-0.0321604	0.00304045	-0.0633911		-0.0174224	-0.107835	-0.0205818	0.00773017	-0.0270976	0.0017333	-0.00335519	0.00328248	-0.00983564	-0.0158931	0.0059088	0.00534857	0.0314556	0.00264246	-0.0496827
-0.00406275	-0.027938	-0.0100649	-0.00330482	0.00712878	-0.020565	-0.00550078	0.00417084	-0.00810713	-0.0103577	-0.00820379	-0.00170985	-0.0309242	-0.00722342	-0.0477365		0.00888139	0.0946051	-0.0144338	0.00289687	-0.0305566	0.00222118	-0.00417016	0.0026895	-0.00392621	-0.010984	-0.00551303	-0.0152994	-0.028477	-0.00517673	-0.0499954
-0.00353039	-0.0400658	-0.0194917	-0.00431202	0.00793312	-0.00945416	0.00102579	0.00373682	-0.00212984	0.00107212	0.011191	0.00547907	-0.028787	0.00660859	0.0455096		0.00800774	0.0831492	-0.00654812	-0.00320984	-0.0287087	-0.00174753	-0.00269273	-0.00566172	0.00843121	-0.0137255	0.00599125	0.0135264	-0.0278747	-0.00639334	-0.00591412
-0.00465997	-0.0335234	-0.0100338	-0.00175568	-0.00539795	-0.0198933	-0.00358308	0.00481213	-0.00499148	0.00946483	-0.00351472	-0.00175841	-0.0233719	-0.00230893	0.0443621		0.00772124	-0.0487504	0.0047965	0.00632816	0.000554918	0.00370392	-0.0048261	-0.0100875	0.00734717	-0.00898838	0.00377074	0.0157894	-0.0262721	-0.0111849	-0.0535311
-0.00359045	-0.033211	-0.0169774	-0.000130983	0.00443167	-0.0168277	-0.0234757	-0.00436065	-0.00593777	-0.0105997	-0.00452731	-0.00220938	-0.0310855	-0.00480973	-0.0489943		0.0108845	0.0228496	-0.0143433	-0.00065679	-0.0205572	0.00308898	-0.00392221	-0.00521956	-0.00448763	-0.0120722	-0.00385136	-0.0151995	-0.0227053	0.00298532	-0.0533199
-0.00503866	-0.0819567	-0.00886752	-6.04489e-05	-0.00738527	-0.0116365	-0.00335949	0.00405437	-0.00478766	0.0118018	0.00682249	-0.00111988	-0.0333114	0.000414408	-0.0487265		-0.0210824	-0.0842795	0.00495325	0.00657219	-0.0211926	0.00278793	-0.00662103	-0.00743738	-0.00638006	-0.00989573	0.00516885	0.00663008	-0.0102694	0.00437449	-0.0498652
-0.0045063	-0.0821553	-0.0207861	0.000302839	-0.00875171	-0.0147676	-0.00616231	0.00450986	-0.00659921	-0.00675696	0.00696866	-0.00139026	-0.0155354	0.00182952	-0.0176097		-0.0158969	-0.108802	-0.0151974	-0.00212346	-0.0234593	0.00442376	-0.00197555	-0.00221451	0.00251554	-0.0109392	-0.00584064	-0.0190974	-0.0196649	0.00232782	-0.0543391
-0.00420467	-0.0372978	-0.0101672	0.000558885	0.00318838	-0.0108824	-0.00750618	0.00659915	-0.0104563	-0.00511815	-0.00503014	-0.00156032	-0.0329449	0.00340073	-0.0510599		-0.00854715	-0.00963452	-0.0105788	0.00376707	-0.000368418	0.0027553	-0.00319075	0.00539288	-0.00640601	-0.0112318	0.00719603	-0.00316166	-0.025153	0.00252703	-0.0540324
-0.00422861	-0.0268228	-0.00707881	0.00116339	-0.00814707	-0.00896445	0.000499154	0.00386496	-0.00438254	-0.00226453	-0.000411483	-0.00142888	-0.0149572	0.00251641	-0.048957		0.00785037	-0.115778	0.00410631	0.00532799	-0.0225543	0.00231764	-0.00369909	0.00293175	-0.00623129	-0.00957987	-0.0125499	-0.00340844	-0.0153376	-0.0113581	0.0080729
-0.00525892	-0.0411229	-0.00923778	0.00146146	-0.010003	0.0501391	-0.00257161	0.0041391	0.00247206	0.0175112	0.0131117	0.00674673	-0.0401738	0.0105024	-0.0143236		0.00160868	-0.114178	-0.0146154	-0.00553668	-0.0261837	0.0029368	0.0179749	0.00381342	-0.0046762	-0.0126629	-0.00542036	0.010752	-0.0191111	0.000838842	0.00504334
-0.00439558	0.0528471	-0.010231	-0.00784915	-0.000329598	-0.023738	-0.00476723	0.00283764	-0.00934395	-0.00185638	-0.00620792	-0.000838118	-0.0293668	-0.00409211	-0.0613737		0.0111594	-0.021535	-0.0147567	-0.00434726	-0.0195814	0.00358144	-0.00705132	-0.00249985	-0.0074194	-0.0104764	-0.00443161	0.00986565	-0.0416477	0.00608053	-0.0511596
-0.00400544	0.0168775	-0.017537	-0.0083879	0.000912434	-0.0210742	-0.00482826	-0.00627362	-0.00520888	-0.0130663	-0.00673486	-0.0011959	-0.0174184	-0.00577033	-0.0551629		0.0108047	-0.026613	0.00308505	0.00846243	-0.0206294	0.00319602	-0.00755754	0.00361123	-0.00641618	-0.00980253	-0.00372033	-0.0192422	-0.0516489	0.00637205	-0.0254331
-0.00444357	-0.0404213	-0.00821223	-0.00140432	-0.00739221	-0.0103297	-0.00238528	-0.00167753	-0.00312644	-0.0112661	-0.00507049	-0.00205274	-0.0273616	0.00223638	0.0530294		-0.00894873	-0.134406	-0.00556322	-0.00304177	-0.0217181	0.00547821	-0.00381991	-0.0039402	0.0129131	-0.00115609	-0.00877376	0.00887106	-0.028248	0.00515018	-0.048563
-0.00441834	-0.0463445	-0.0120217	-0.000612677	-0.00289302	-0.0216034	-0.0054216	0.00420569	-0.00463237	-0.00387301	-0.00875825	-0.0052921	-0.019573	-0.0163346	-0.0561189		-0.0147409	-0.035838	-0.00469622	0.00716069	-0.0233836	0.00325912	-0.00883164	-0.00230642	-0.00698137	-0.00932579	-0.00248906	-0.0171601	-0.0289594	0.00266869	-0.024432
-0.00292822	0.090503	0.000461538	-0.00740965	0.00779831	-0.012096	0.00019017	0.0036472	-0.00950097	0.00406512	-0.00580045	-0.00137496	-0.0368135	-0.00359612	-0.0595988		0.00704602	0.0790605	0.00468153	0.00840831	-0.0282604	-0.0021601	-0.00512089	0.00314843	-0.00824031	-0.01361	0.00554479	0.00710055	-0.0129184	-0.00120031	-0.0468047
-0.0046608	-0.0312467	-0.0100909	-0.00640615	-0.00322596	-0.0215788	-0.00745308	0.00559702	-0.00866916	-0.00556064	-0.00491004	-0.00151228	-0.0245618	-0.00607277	-0.0125552		0.00805674	-0.0355535	-0.0145267	0.00663543	0.00287364	0.00280772	-0.00512481	-0.00459184	0.00420359	-0.00977814	0.00117732	0.0162736	-0.0137156	0.00620307	-0.05412
-0.00511411	-0.0411136	-0.0154006	-0.00842703	-0.000701168	-0.0185733	-0.00231553	-0.00560284	-0.00389727	-0.0116929	-0.00535721	-0.00178257	-0.0280058	-0.00575317	-0.0372089		-0.0142027	-0.0114643	-0.0136658	-0.00430513	-0.0240322	0.00297254	-0.00541242	-0.00204157	-0.00601502	-0.0142589	-0.00576094	0.00624404	-0.0262213	-0.00147259	-0.0123117
-0.00497848	-0.0332932	-0.0089642	-0.00612343	-0.00892759	-0.0208513	-0.00200943	-0.00651107	-0.00237172	-0.0156052	-0.00466614	-0.00260694	-0.0269174	0.00201347	-0.0136485		0.00245113	-0.110245	-0.015612	-0.00225488	-0.0206365	0.00294988	-0.00179873	-0.00456708	-0.00410502	-0.00893015	-0.00554547	-0.0176449	-0.0518664	0.00413723	0.00254811
-0.00442758	-0.0311385	-0.0110742	6.15283e-05	0.00144549	-0.0195858	0.00167113	0.00522837	-0.00682817	0.0104222	-0.00458867	-0.00337353	-0.0297837	-0.00599335	-0.0141256		0.00907498	-0.031339	-0.012641	0.00675898	0.00235932	0.00349424	-0.00678317	-0.0123115	-0.00287795	-0.0150781	-0.00398024	-0.0173594	-0.0312939	-0.00789213	-0.0548281
-0.00393805	-0.0262205	-0.0214103	-0.0105226	-0.00425092	-0.0110368	-0.00555328	-0.0157553	-0.00653548	0.0135594	-0.00456711	-0.00154244	-0.0291601	-0.000335105	-0.0544839		0.0104244	-0.0308791	-0.0128677	-0.0110556	-0.022271	0.00370274	-0.00176761	-0.00483891	-0.00695259	-0.00733271	-0.00727137	0.0168835	-0.0383466	0.00385767	-0.0527273
-0.00254973	0.0154557	-0.0116214	-0.00675523	-0.00844871	-0.0317334	-0.00755298	0.00134458	-0.0099869	-0.0133187	0.0100876	-0.00124041	-0.0338382	0.00789196	-0.0517656		0.0100825	-0.0822243	-0.00617265	0.00934179	-0.0228643	0.00354914	-0.00334876	-0.00333401	-0.00583055	-0.0093216	0.00410299	0.00960135	-0.0220073	3.25346e-05	-0.0553307
-0.00524638	0.0586108	0.000262887	-0.000303219	0.00795091	-0.00369347	-0.0239444	0.0066513	-0.00812478	0.00252812	0.00595325	3.89564e-05	-0.0260115	0.000136785	-0.00540273		0.00645002	0.066087	0.00284596	0.00918595	-0.0103844	-0.0021908	-0.00422587	0.00513053	0.00551912	-0.018068	-0.0041927	0.00739339	0.0611114	0.000568436	0.0276641
-0.00391765	0.0137457	-0.0173528	-0.00123385	-0.0016653	-0.0213189	-0.00280262	-0.00646657	-0.00592187	-0.0160789	-0.00553364	-0.0024108	-0.0234937	0.00155886	-0.0523542		0.0107414	-0.0296796	-0.0140044	-0.00593272	-0.0221548	0.00393652	-0.00330171	0.00139304	-0.00520924	-0.011571	-0.0043449	-0.0183381	-0.0188406	-6.7671e-06	-0.0567926
-0.00591191	-0.0438213	-0.00802899	7.55473e-05	-0.00748914	0.0407798	-0.00665286	-0.0127382	-0.00280942	-0.000859185	0.0119245	0.00667209	-0.0313571	0.00628477	0.026185		-0.0154365	-0.0815432	-2.49741e-06	0.00686486	-0.0279989	0.0031749	0.00613373	0.00277525	0.00893114	-0.0116632	0.0044211	-0.0174102	-0.0263773	0.0041922	-0.030602
-0.00475681	-0.0373939	-0.0158623	-0.00868057	-0.00496493	-0.0206933	-0.00649639	-0.00470174	-0.00842593	0.000494564	-0.00824587	-0.00373646	-0.0256529	-0.00567013	-0.0655874		0.0107352	-0.033173	-0.0153217	-0.00182452	-0.0215414	0.00362921	-0.00464956	0.00267038	-0.00624318	-0.00969421	-0.0033392	-0.0161238	-0.0285088	0.00459946	-0.0288754
-0.00536607	-0.0498119	-0.0188621	-0.00648139	-0.00721792	-0.0237878	-0.00701261	-0.00273216	-0.0101892	-0.00567693	-0.00807899	-0.00199753	0.0206865	-0.00669933	0.0481653		-0.0133929	-0.0786814	-0.0154936	-0.0102423	-0.0192616	0.00521751	-0.00769	-0.00669726	0.012976	-0.00885471	-0.00554109	0.0101355	-0.0394312	-0.0101782	-0.0480044
-0.00477872	-0.0405331	-0.0229333	2.97308e-05	-0.00686628	-0.00903905	0.00136828	-0.00684243	-0.00389346	-0.00129088	-0.00428125	-0.00188587	-0.0293379	-0.00488128	-0.00182957		0.00476105	-0.0774612	-0.014666	-0.00187079	-0.0196917	0.00492979	-0.00694606	-0.00355156	0.0106735	-0.0119712	-0.00662467	0.00502396	-0.043328	-0.00925215	-0.0494595
-0.00490513	-0.0374597	-0.00947058	-0.00910846	-0.00763226	-0.00370415	0.00192016	-0.00490734	-0.00507774	0.0157463	-0.00516725	-0.00160215	-0.0359134	0.00158929	-0.0361865		0.00507246	-0.124263	-0.0154382	-0.00962953	-0.0174071	0.00431632	-0.00209021	-0.0100087	-0.00595431	-0.00696311	-0.0120245	-0.015055	-0.0460937	0.0040672	-0.0469511
-0.00431453	-0.0801283	-0.0147711	-0.00139594	-0.00676178	-0.0254964	-0.00245623	-0.0173244	-0.00691611	-0.0119425	-0.00861536	-0.00246	-0.0270976	-0.00581048	-0.0531721		-0.0173408	-0.132579	-0.0172046	-0.00872699	-0.0259255	0.00473865	-0.0031432	0.00124872	-0.00793794	-0.00885678	-0.0053139	-0.0177655	-0.0455185	0.00335092	-0.0448673
-0.0048177	-0.0860746	-0.02454	-0.00639157	-0.00814471	-0.0176972	-0.000590001	0.00622841	-0.00279888	-0.00497666	-0.0035586	-0.000435771	-0.034977	0.00222913	-0.0114405		-0.0227389	-0.05525	-0.0150767	-0.00338417	-0.0154469	0.00529724	-0.0023497	-0.0025893	0.00549678	-0.00766623	-0.00557558	0.0105355	-0.0483602	0.010486	-0.0271437
-0.00448204	-0.0421454	-0.0107326	-0.00449867	-0.000999174	-0.0104014	-7.04265e-05	0.004139	-0.00614268	3.95651e-06	-0.00493536	-0.000563438	-0.0302811	0.00298413	0.055442		-0.013169	-0.030205	-0.0130056	0.00626849	-0.0212937	0.00392881	-0.00245382	0.00404741	0.00817506	-0.0136989	-0.00578004	-0.0219998	-0.0275467	-0.0103181	-0.0557418
-0.00357123	-0.0401172	-0.0256335	-0.00788194	0.000270335	-0.0189009	-0.00227496	0.00451891	-0.00412216	-0.0162908	-0.00563224	-0.00038075	-0.0308802	0.00361314	-0.0568298		-0.00867661	-0.0364557	-0.0189719	0.00843936	-0.00963702	0.00133188	-0.00339523	-0.0256461	-0.00680436	-0.0101436	-0.00360234	0.00775036	0.0279061	-0.00992458	-0.0628523
-0.00492407	-0.0434899	-0.0115557	-0.00520066	-0.00693558	-0.00563417	-0.00761173	0.00557782	-0.00419333	-0.00546006	0.010049	0.00233923	-0.026447	0.00525107	0.0530708		-0.0120131	-0.0474696	-0.013465	0.0082441	-0.0267186	0.00326104	-0.00320347	0.00351359	0.0101869	-0.0116035	-0.00572154	0.0127507	-0.00808161	-0.010696	-0.0525282
-0.00435396	-0.0279092	-0.0174479	-0.00802466	-0.00812978	-0.00957324	-0.00379493	-0.015765	-0.00506599	0.0115735	0.00592998	0.000626924	-0.0302333	0.00157173	-0.0351175		0.00922056	-0.134269	-0.0174386	-0.0116171	-0.0273508	0.00263616	-0.00108459	0.00269133	-0.00670343	-0.0117777	-0.00506313	0.00774544	-0.0199568	0.00389689	-0.0249086
-0.00400297	-0.011996	-0.0217739	-0.00898843	-0.000425108	-0.0177634	-0.0145382	0.00369118	-0.0099901	0.0168237	-0.00471335	-0.00278139	-0.0275543	0.00292249	-0.0485919		0.00756429	-0.0340319	-0.0169208	-0.00619486	-0.019253	-0.000182029	-0.0027338	0.00405618	-0.00225692	-0.00780109	-0.00552873	-0.021189	-0.0179678	-0.012209	-0.0577298
-0.00514526	-0.0844242	-0.0147174	-0.00724588	-0.00647053	-0.0208889	-0.00164082	0.00486778	-0.00375707	-0.0175071	-0.00492948	-0.00100806	-0.0282085	0.00292143	-0.0393927		-0.0205558	-0.0806089	-0.0178414	-0.00506706	-0.0223186	0.00399614	-0.00279436	0.00286948	-0.00567002	-0.0100597	-0.00409432	-0.0167974	-0.043537	0.00496501	-0.0521902
-0.00410751	-0.0390187	-0.0179466	-0.0085378	-0.00857095	0.0313373	-0.00634891	-0.0108911	-0.0011547	0.0101451	0.0132885	0.00565717	-0.0392086	0.00700787	-0.0327277		0.00761542	-0.0454904	-0.0140741	-0.00227583	-0.0250739	0.00580984	0.0117758	0.00337756	-0.00426652	-0.0108827	-0.00571239	0.0138745	-0.0277505	-0.00859015	-0.0549209
-0.00418716	-0.0402077	-0.0208394	-0.00603	-0.0074551	-0.0105577	-0.0115431	0.00356617	-0.00434389	0.00650757	-0.00456625	-0.00202176	-0.0325209	0.00240329	0.0364756		0.00283453	-0.058253	-0.00560798	0.00900174	-0.0203368	0.00506077	-0.0037771	-0.00756326	0.00889216	-0.00961523	0.00575714	0.00815098	-0.025609	0.000136571	-0.0503768
0.00585407	0.0651027	-0.00956571	0.00397551	0.00589851	-0.00854264	-0.00792064	-0.00255977	-0.00862978	0.00838198	0.00991288	-0.000181137	-0.0344802	0.00426637	0.0433436		0.010193	0.0811746	-0.0166183	-0.00216426	-0.0241153	0.00569191	-0.00250904	0.00100633	0.00895627	-0.0119559	-0.00498842	0.00962618	-0.0348819	0.00187232	-0.0234996
-0.00378931	-0.0255052	-0.0194882	-0.00832	-0.0083696	-0.0260403	0.000275654	-0.00572576	-0.00732798	-0.0115656	-0.0080854	-0.00679066	-0.0267617	-0.0145142	-0.0498139		0.0102695	-0.106282	-0.0171756	-0.0183474	-0.0195047	0.00457064	-0.0096733	-0.000429199	-0.00548823	-0.00733772	-0.00664217	-0.0168354	-0.0396073	0.00600525	-0.0123502
-0.00378509	-0.031422	-0.015482	0.000920073	0.0070052	-0.00845389	-0.0223832	-0.0175184	-0.00407427	-0.0106531	-0.00492291	0.000237212	-0.0253007	0.00191549	-0.0519018		0.0087153	0.0793079	-0.0144746	-0.00146951	-0.0365721	0.00247694	-0.00211226	0.0042068	-0.0053599	-0.0134572	-0.00473345	-0.0164625	-0.0292742	0.000790581	0.0028951
-0.00418621	-0.0410236	-0.0202526	0.000183412	-0.00432705	-0.0205632	-0.0119317	-0.00432607	-0.00323287	0.000200338	-0.00510464	-0.000538083	-0.0251205	-0.00253284	-0.0538445		-0.0114872	-0.038913	-0.0178699	-0.000587435	-0.0272308	0.00298237	-0.00445037	0.00422426	-0.00610008	-0.00702342	-0.00435098	-0.0179711	-0.0256347	-0.011548	-0.0306768
-0.00505015	-0.0399444	-0.0063581	-0.00308931	-0.00679786	-0.0193613	0.000593766	-0.00484152	-0.00712289	-0.00759812	-0.00789647	-0.00459829	-0.0185394	-0.0063731	0.0481726		-0.0049644	-0.127535	-0.0163027	0.00713298	-0.025183	0.00301278	-0.00803426	0.00380435	0.0134133	-0.0117646	-0.00491961	-0.0212734	0.0396086	-0.00832157	-0.0432997
-0.00691618	-0.0883375	-0.0198169	-0.00384689	-0.00765896	0.0437705	-0.0128454	-0.0163134	-0.000867522	-0.0157838	0.0146994	0.00181661	-0.0271081	0.0106169	-0.0476904		-0.0204173	-0.0785018	-0.0137805	-0.0193897	-0.0313971	-0.00704359	0.00930873	0.00101719	-0.00729137	-0.0073379	-0.00876524	0.0061122	-0.0473148	-0.000880023	-0.0278388
-0.003544	0.0204921	-0.0155772	-0.000745613	0.00736613	-0.00775345	-0.00164528	-4.14096e-05	-0.00749295	-0.0145832	0.00734347	0.000513477	-0.0309197	0.00759514	-0.049184		0.0104977	0.0841956	-0.0108153	-0.0017787	-0.0303177	-0.000633622	-0.00246602	0.00390414	-0.00556577	-0.0136269	0.00335187	0.00986622	-0.0292014	-0.000155614	-0.0192778
-0.00490549	-0.0910993	-0.0212979	-0.00545329	-0.00699045	-0.0174712	-0.00438597	0.00589394	-0.00892525	0.00525254	-0.00769634	-0.00618768	-0.0299373	0.00250062	0.060303		-0.0206025	-0.0768498	0.00538219	0.00789981	-0.0176374	0.00530152	-0.00388521	-0.012554	0.011196	-0.0075031	-0.00338011	0.0101989	-0.0420532	0.00650039	-0.0503404
-0.00432599	-0.0391675	-0.0208862	-0.00810049	-0.00839523	-0.0227034	-0.00155314	-0.00780957	-0.00308139	-0.015768	0.00723834	-0.000678205	-0.0282068	0.00335867	-0.055573		-0.0170672	-0.0779279	-0.0103964	0.00676522	-0.0271414	0.00466071	-0.00313519	0.00283221	-0.00719273	-0.00649215	-0.0103441	-0.016631	-0.027358	0.0038994	-0.0276195
-0.00426274	-0.00755013	-0.011863	-0.00876531	-0.00196474	-0.0120674	-0.00161731	-0.0137857	-0.00441536	-0.00610104	-0.00495275	-0.00108411	-0.0236053	-0.00456441	-0.0473791		0.0105542	-0.0257713	-0.0118921	-0.00927855	-0.0247555	0.00413817	-0.00416883	0.00125074	-0.00447528	-0.00812655	-0.007904	-0.0161741	-0.0144611	0.00539609	-0.0531352
-0.00579444	-0.0461209	-0.00947651	-0.00565838	-0.00959996	0.0518286	-0.0225237	-0.00367091	-0.0027316	0.000842082	0.012135	0.00504803	-0.032526	0.00614449	-0.0144426		-0.00577899	-0.132818	-0.0176703	-0.00343345	-0.0208339	0.00887883	0.00727043	-0.00140224	-0.00623928	-0.00958722	-0.0101277	0.00636698	-0.0572993	0.00476111	-0.02589
-0.00507051	-0.0201406	-0.0115794	-0.00445991	-0.00800593	-0.0361056	-0.00714676	0.00264271	-0.0108101	-0.0103133	-0.00722258	-0.00573581	0.0593804	-0.00762896	-0.00905205		0.00973209	-0.0791571	-0.00457538	0.00726963	-0.0174342	0.00586016	-0.00705587	-0.000172953	0.00355436	-0.00802477	-0.00353537	-0.0180374	-0.0296359	0.00848699	-0.0470662
-0.00407419	-0.0319642	-0.0121207	-0.000646044	-0.00776186	-0.0214778	0.000197622	-0.00702001	-0.00475015	-0.0168294	-0.00742282	-0.00167066	-0.0276722	-0.0144857	-0.0130808		0.00923186	-0.0744534	-0.013279	-0.0134086	-0.022075	0.000596941	-0.00772575	0.00170109	-0.00375755	-0.00681095	-0.00817447	-0.0202422	-0.0146694	-0.0118745	-0.0529095
-0.00362412	0.0260478	-0.00805569	-0.00167492	-0.00735303	-0.00825798	-0.00570032	-0.0167761	-0.00596859	-0.00382839	-0.00444563	-0.000617808	-0.0306284	0.00142568	-0.047757		0.00976174	-0.105609	-0.0141684	-0.000939654	-0.0253445	0.00508916	-0.00271779	0.00153162	-0.00706717	-0.00879609	-0.00881448	-0.0137702	-0.0468547	0.00672272	-0.0479491
-0.00392598	-0.037	-0.0226847	-0.00852058	-0.000392999	-0.00743949	0.000708107	-0.0169371	-0.00356627	-0.0171417	-0.00533815	0.000867656	-0.0296875	0.00289379	-0.0502579		-0.0160248	-0.0255154	-0.0130089	-0.0179762	-0.0248775	0.00390146	-0.00291465	0.00214987	-0.00638178	-0.0107072	-0.00683176	-0.0212805	-0.0341788	0.00408106	-0.052406
-0.00439133	0.0252556	-0.00766494	-0.00067568	0.00693761	-0.0168112	-0.00459273	0.00295141	-0.00999443	0.00481219	-0.00600091	-0.00103577	-0.0295293	0.00195519	-0.053987		0.00929313	0.113042	0.00421206	0.00933847	-0.0302183	0.000581	-0.00334046	0.0023491	-0.00747201	-0.011297	-0.00498185	-0.0131189	-0.0140469	0.00282092	-0.0100414
-0.00386174	-0.0422903	0.00432073	-0.00469144	0.00783032	-0.0109533	-0.00373469	0.00789904	-0.00176249	-0.0105958	0.0090123	0.00308136	-0.0333879	0.00234282	0.0535871		-0.00451238	0.100777	0.0134712	0.007716	0.0436442	0.000461288	-0.0075027	0.00272156	0.00771134	-0.0110491	0.00733532	0.00655879	0.0476945	-0.00500662	-0.0596872
-0.00458718	-0.028837	-0.0177956	-4.17772e-05	-0.00593621	-0.00977393	-0.00267391	-0.00706853	-0.00477472	0.00440055	-0.00443235	-0.000687603	-0.025935	0.00186468	-0.0419799		0.00964434	-0.078812	-0.0152209	0.00819792	-0.0187628	0.00549396	-0.0039559	-0.00687554	-0.00509044	-0.00699528	-0.00831392	0.0110874	-0.0260169	-0.0144019	-0.0298726
-0.00462248	0.0522594	-0.0131505	-0.000205869	-0.00768684	0.0383869	-0.00393313	0.000522558	-0.00317555	-0.0180121	0.0156951	0.000563753	-0.0226187	0.00646075	-0.0476825		0.00779746	-0.111882	-0.0189344	0.00736603	-0.0275109	0.00046363	0.0116549	0.00317435	-0.00424913	-0.010993	-0.00441352	-0.0150637	0.0624172	0.00482051	0.0122575
-0.00414986	-0.0360724	-0.00691598	-0.00756711	-0.00733458	-0.0223875	-0.00136911	-0.00599465	-0.00327068	-0.0156256	-0.00802829	-0.00507689	-0.0299537	-0.0174996	-0.0546555		0.00744259	-0.0461412	-0.00297936	0.00641122	-0.0235003	0.00531248	-0.00569233	0.000827786	-0.00738314	-0.00927223	-0.00465294	-0.0160113	-0.0223446	-0.0107968	-0.0501477
-0.00428383	-0.0296424	-0.0114515	-0.000688432	0.00670366	-0.0198546	0.00221584	0.0054141	-0.00766572	-0.00569265	-0.00437157	-0.0017998	-0.0227201	0.00200099	-0.0127162		0.0109975	0.0225177	-0.0135591	0.00856569	-0.020772	0.00232135	-0.00184149	0.0046074	-0.00371346	-0.0130293	-0.000177161	-0.0202075	-0.028118	0.00251433	-0.054501
-0.00434045	-0.0433968	-0.0200521	-0.00113537	-0.00675351	-0.0215258	-0.00234823	-0.00345061	-0.00274056	-0.0108471	-0.00523987	-0.00178257	-0.0305833	0.00282325	-0.0378482		-0.0155133	-0.0402257	-0.0112799	-0.0143407	-0.0282496	0.00501683	-0.00301455	0.00306546	-0.00438036	-0.00755472	-0.00376038	-0.0153267	-0.0208082	0.00879688	-0.0533257
-0.00426045	-0.0442271	-0.0192062	-0.00883183	-0.00836501	-0.0209173	0.0102286	-0.00537601	-0.00450691	-0.0143044	-0.0091571	-0.00274331	-0.0285657	-0.00678204	-0.0657011		-0.0109003	-0.120305	-0.0172383	-0.03351	-0.0251292	-0.0155824	-0.00704465	0.00217233	-0.00828418	-0.00936856	-0.0055858	0.0107112	-0.0486319	-0.0108279	-0.0245229
-0.00513349	-0.0447198	-0.0149545	0.000157393	-0.00565896	-0.0217024	-0.00521219	-0.0191347	-0.00735587	0.0113988	-0.00913659	-0.00154244	-0.0159599	-0.00573975	-0.0519985		-0.0138645	-0.0855308	-0.0184015	-0.0020971	-0.0355934	0.00178032	-0.00500146	0.00365105	-0.00741326	-0.00958621	-0.00408972	-0.0187784	0.0307554	-0.00958421	-0.05253
-0.00389188	-0.0355551	-0.0218578	-0.00867315	-0.00997491	-0.0134995	-0.00173355	-0.0169622	-0.00117104	-0.010087	0.0075622	0.00113716	-0.0288619	0.00314476	-0.0525839		0.00395611	-0.104272	-0.0154758	-0.0396004	-0.023833	0.00579528	-0.00149389	-0.00591269	-0.00805172	-0.00908042	-0.00508557	0.0078572	-0.0401845	-0.00099949	-0.0454872
-0.00476482	-0.0372705	-0.0114183	-0.00525841	-0.00688613	-0.0188873	-0.00324124	0.00527699	-0.00310953	-0.0135064	-0.0049357	-0.00183752	-0.0160079	0.00279573	0.0551337		-0.00815415	-0.12715	-0.0188667	-0.0108124	-0.0212262	0.00441681	-0.00264287	0.00105751	0.0145083	-0.0114233	-0.0054276	0.00978261	-0.043985	0.00384309	-0.0484413
-0.00364752	0.0892904	-0.018213	-0.00874412	0.000146625	0.000124884	-0.00517895	-0.00543972	-0.0070021	0.0123561	0.0117072	0.000729486	-0.0401961	0.00609701	-0.0515652		0.0130375	-0.0211268	-0.0136722	0.00846301	-0.0230631	0.00351604	0.00569754	-0.00192128	-0.00493762	-0.0132006	-0.00359099	0.00650721	-0.0235262	0.00427362	-0.059059
-0.00433042	-0.0416494	-0.0181	-0.0010211	-0.00295073	-0.0107302	0.0044218	-0.00470393	-0.00784204	-0.00993909	-0.0055202	-0.00168574	-0.0297325	0.00380048	-0.0541043		-0.0143529	-0.0293582	-0.0142444	-0.00329053	-0.0237984	0.00324444	-0.00266254	0.00162793	-0.00771522	-0.0138207	-0.00518577	0.00578746	-0.0468558	0.00408106	-0.0541105
-0.0056604	-0.0488145	-0.0092223	-0.00614955	0.00754976	-0.0040172	-0.00282924	0.00740096	-0.00785313	-0.0116546	0.00579749	-0.00123476	0.0579195	0.00385747	-0.0544604		-0.0103623	0.099322	0.0031099	-0.00060368	-0.00180415	0.002868	-0.00273842	0.00480917	-0.00534561	-0.0106669	-0.00616152	-0.0228702	-0.0458208	0.00421555	-0.0421652
-0.00429803	-0.0432938	-0.018794	-0.00316687	0.00670118	-0.00785548	-0.00169253	0.00540072	-0.00402897	0.00877201	-0.00484127	-0.000201709	-0.0276832	0.00217237	0.0471067		-0.00895818	0.100431	-0.0195639	-0.0353753	-0.0263924	0.00148207	-0.000515358	-0.00190944	0.0103319	-0.00978869	-0.00490276	0.00864221	-0.019849	-0.00451941	0.00590639
-0.0037554	-0.0313571	-0.0124401	-0.00512351	0.00443378	-0.011606	-0.0147545	0.00707394	-0.00601815	-0.0104778	-0.00218168	-0.00149998	-0.0252753	0.00163661	0.0567635		0.00916743	-0.00509499	-0.0157162	0.00679289	-0.00691408	0.00272357	-0.00311868	0.00482316	0.00843584	-0.0129823	-0.000412395	0.00682529	-0.0225374	-0.0065165	-0.0565129
-0.00481238	-0.0402305	-0.0116656	-0.00579998	-0.000616234	-0.00434511	-0.003949	0.0049737	-0.00579954	-0.00608942	0.0110327	0.00304303	-0.0355788	0.0056034	-0.00262457		-0.00796902	-0.0171603	-0.011638	0.00756318	-0.0238135	0.00278774	-0.00280704	0.00429531	0.00661944	-0.0134865	0.00444362	0.00767679	-0.0223705	0.00473846	-0.0556482
-0.00427647	-0.0372192	-0.0115675	-0.00322938	-0.0083722	-0.0115719	-0.00562873	0.00535027	-0.00331981	-0.0103505	0.00526489	-0.00121795	-0.0306562	0.00181508	-0.0167053		0.00644754	-0.0950946	-0.0178031	0.00789706	-0.0256097	0.00148777	-0.00448997	0.00131934	0.00296987	-0.00998606	-0.00834128	0.00425816	0.0482974	-0.0148532	-0.0564542
-0.00440873	-0.0389685	-0.0212066	-0.0025596	-0.00601365	-0.0177244	-7.93935e-05	-0.00759945	-0.00300587	-0.0149164	-0.00551319	-0.000678205	-0.0266295	-0.00485366	-0.0539745		-0.0172901	-0.0748447	-0.0114004	-0.00191476	-0.0235499	0.00449593	-0.0041699	0.00341227	-0.00791056	-0.00898516	-0.00452779	-0.0178793	-0.0266863	0.00695229	-0.0517991
-0.0050371	-0.0417134	-0.014312	-0.000606519	-0.00785316	-0.0208345	-0.00666938	-0.00552087	-0.00455963	-0.00089096	-0.00468017	-0.00309244	-0.0256233	-0.00221258	-0.0129014		-0.0111365	-0.100506	-0.0169202	-0.0410253	-0.0214694	0.00500888	-0.00345366	-0.0111122	0.00476082	-0.00825905	0.00123546	-0.0167099	-0.0209286	0.00623298	-0.0487223
-0.00463659	-0.0340659	-0.0165148	-0.00771762	-0.00788839	-0.00236891	-0.0257569	0.00451251	-0.00568924	-0.00731283	0.00421782	0.000231818	-0.0262193	0.00206345	-0.0372012		0.00936357	-0.0802937	-0.0161141	-0.00254363	-0.000666754	0.0052958	-0.00282557	0.00206283	-0.00598127	-0.00812004	-0.00682216	0.00868005	-0.0443288	-0.00241537	-0.0548174
-0.00407827	-0.0258705	-0.00787816	0.00027651	0.00803722	-0.00501691	-0.00113829	-0.0192683	-0.00410699	-0.0116367	0.00485466	-0.00121256	-0.0117011	0.00236444	-0.0465526		0.00960862	0.114837	-0.0172664	-0.00574517	-0.0358276	0.00209611	-0.00143268	0.0027655	-0.00805985	-0.0134406	-0.00579986	-0.0141096	-0.0420222	0.00140616	-0.0481506
-0.00439712	-0.0433912	-0.00972121	-0.00201192	-0.00708585	-0.0164173	-0.0152749	0.00543744	-0.00578143	-0.00931273	-0.00491994	-0.00208983	-0.0291291	0.00279573	0.054636		-0.0141089	-0.0809816	-0.0176274	0.00687983	-0.0250215	0.00775731	-0.00356697	-0.00254937	0.011577	-0.0089371	-0.00413914	0.0103899	-0.0125712	0.00384431	-0.0234849
-0.00376654	0.0559896	-0.0108852	1.34392e-05	0.00557788	-0.00266479	-0.00385881	0.00498975	-0.00927752	-0.00962751	0.00649182	-0.00119599	-0.035523	0.000143713	-0.0173517		0.0111961	0.00214085	-0.0122085	0.00732647	-0.0192016	0.0026637	-0.0024583	0.00415965	-0.00304415	-0.0122984	-0.00574015	-0.0278748	-0.0267891	-0.00988901	-0.0264198
-0.00442258	-0.0307931	-0.0114472	-0.00341254	0.00874395	-0.0111841	-0.00335735	0.00404217	-0.00651782	0.00790694	0.00619048	-0.00178411	-0.0253283	0.00142126	-0.0361234		0.00867994	0.097742	-0.0164092	0.00654088	-0.00565659	0.00248087	-0.00207968	-0.00177959	-0.00404425	0.00437313	-0.00526437	-0.0145969	-0.0340923	-0.0104983	-0.0537879
-0.00511597	-0.0396042	-0.014366	0.00366341	-0.000976504	-0.0021885	-0.00255785	0.00625924	-0.00557228	-0.00960172	-0.00624745	3.30326e-05	-0.0253304	0.0066883	0.0519304		0.00272923	-0.0311927	-0.00572774	0.00463725	-0.0229673	0.000138227	-0.00369122	0.00354689	0.00841383	-0.0119705	0.00542977	0.0108295	-0.00874382	-0.0101201	-0.0180645
-0.00491859	-0.0167314	-0.00949977	-0.00778773	0.000936291	-0.0216795	-0.00568854	-0.00442297	-0.00928996	-0.00893863	-0.00884144	-0.00409054	-0.0196691	-0.0159762	-0.0455621		0.0110962	-0.015719	-0.0128582	0.00324214	-0.0199578	0.00335053	-0.00743236	-0.00133843	-0.00349188	-0.00835531	-0.00398781	-0.0199297	-0.0225877	0.00516285	-0.0534122
-0.00412938	-0.0112469	-0.0103078	-0.0089517	-0.00824046	-0.0204168	-0.0265645	-0.00297634	-0.00274657	-0.00463862	-0.00391174	-0.00557551	-0.027065	-0.00653697	-0.0553406		0.0079861	-0.109665	0.00155586	0.00719805	-0.0184904	0.00341469	-0.00743423	-0.00234507	-0.00756606	-0.0120745	-0.00458849	-0.01636	-0.0275306	-0.0130902	-0.0494986
-0.00390997	-0.0300263	-0.0152916	-0.00159115	-0.00789962	0.00125935	-0.00244043	-0.0129388	-0.00444063	-0.0106434	0.00792531	0.00113716	-0.0339422	0.00215176	-0.049777		0.00714451	-0.10315	-0.0131342	-0.0261343	-0.0233382	0.00472515	-0.00191324	0.00211728	-0.00688965	-0.00834906	-0.00828668	-0.0167904	-0.0155312	0.0078617	-0.0524036
-0.00363018	-0.0397253	-0.0237704	-0.000714842	0.00710766	-0.0197565	-0.000375392	0.00453603	-0.0064535	-0.0164626	-0.00533106	-0.0017187	-0.0310515	0.00313058	-0.0545578		-0.0122117	0.0843328	-0.0157515	0.000151321	-0.0239043	0.000996538	-0.00310951	-0.00232697	-0.0076365	-0.0124754	-0.00877691	0.00749117	-0.0302239	-0.0076684	-0.0513318
-0.00421944	-0.0316002	-0.0162081	-0.00153578	-0.0069164	-0.00907554	0.00806869	-0.00373354	-0.00337285	-0.00271761	-0.00501761	-0.000590861	-0.0315509	0.00235325	-0.0481807		0.00957855	-0.081282	-0.0137626	-0.00123854	-0.0219157	0.00497425	-0.00239286	-0.000471323	-0.00572538	-0.00342871	-0.0055241	-0.0168735	-0.0239977	-0.000973856	-0.0577947
-0.00553889	-0.0338219	-0.0219513	0.00575501	-0.00665044	-0.0197682	-0.00265275	-0.00594189	-0.00207124	-0.0157295	-0.0057947	-0.00534718	-0.0193787	0.00203566	-0.0513616		0.00431397	-0.0353039	-0.0153926	-0.00147564	-0.0263978	0.00307779	-0.00313083	0.00374604	-0.00597255	-0.00910588	-0.00364528	-0.0153681	-0.0184675	0.00526579	-0.0280044
-0.00427476	-0.0312444	-0.0215938	-0.00124878	0.00673912	-0.016642	-0.0228347	0.00458215	-0.00660301	-0.000335649	-0.00431742	-2.92387e-06	-0.0268016	0.00226291	-0.0356753		0.00784808	0.0858589	-0.0141738	0.00696508	-0.0057431	0.00431854	-0.00280215	0.00145769	-0.00600919	-0.0133318	0.00759068	0.0118563	-0.0434614	-8.36292e-05	-0.0510255
-0.00552314	-0.0449216	-0.0156763	0.00628466	-0.00732422	-0.00816044	-0.00327088	-0.00144871	-0.00342939	-0.00533858	0.00669587	0.00306638	-0.0278004	0.00270521	-0.051411		-0.0187171	-0.0807796	-0.00631465	-0.00212476	-0.0252905	0.00468182	-0.0026729	-0.000701186	-0.00648801	-0.0094994	-0.00405398	-0.0134643	-0.0211704	0.00294509	-0.0558804
-0.0051085	-0.0350983	-0.0107888	0.00643304	-0.00686417	-0.0217616	-0.00330918	0.00299827	-0.0079946	-0.0143107	-0.00464063	-0.00507689	-0.0301259	-0.00829423	-0.0543488		-0.00204254	-0.0482263	-0.0154048	-0.00161683	-0.0214018	0.00937488	-0.00878116	-0.0104776	-0.00532209	-0.00658241	-0.00307528	-0.0133279	-0.0262332	0.00687109	-0.0243915
-0.0041915	-0.0470132	-0.0241164	-0.000847171	-0.00804547	-0.0213142	-0.000930574	0.00446592	-0.00439765	-0.0173416	-0.00627953	-0.00176563	-0.0320872	-0.011305	-0.0427031		-0.0175276	-0.106349	-0.0154612	0.00584395	-0.0211146	0.00490034	-0.00824946	-0.00599658	-0.0047445	-0.00948758	-0.00481685	-0.0150472	-0.0249943	-0.0102985	-0.0502345
-0.00508194	-0.0925776	-0.0190128	-0.00603738	-0.000489414	0.0128648	-0.0157013	0.00581785	-0.00504951	0.00800118	0.0113077	2.1267e-05	-0.0322052	0.00612607	0.0480186		-0.0196185	-0.0297226	-0.0157334	0.0072653	-0.0212424	-0.00026728	-0.00324882	-0.00610258	0.00950884	-0.0112678	0.00440048	0.00783227	0.0294597	0.0017088	-0.0135187
-0.00465994	-0.0360562	-0.0167193	-0.00590055	5.26768e-05	-0.01959	0.000544712	0.00403218	-0.0045067	-0.0110565	-0.00703765	-0.00161558	-0.0287921	0.00230304	-0.0127332		0.0085841	-0.0167822	0.00483146	0.00861401	-0.0216029	0.00266984	-0.00313055	0.00347749	0.00203112	-0.0114117	-0.00369025	-0.0220263	-0.0135494	0.00756867	-0.051255
-0.00432168	-0.031955	0.00344665	-0.0081169	-0.00716498	-0.00605695	0.00197243	-0.00997428	-0.00278801	-0.0159108	0.00660717	-0.00139613	-0.0270216	0.00272325	-0.0499771		0.00844952	-0.0571999	-0.0068919	0.00685688	-0.02443	0.00485957	-0.00355814	-0.00302485	-0.00556565	-0.00884835	-0.00373708	-0.0158483	-0.0243523	0.00713096	-0.0303373
-0.00398365	-0.0351223	-0.011174	-0.00676591	0.00744068	-0.00542667	-0.00147777	0.00418046	-0.00454988	-0.0156463	-0.0049248	-0.00129536	-0.0351906	0.00218889	-0.037185		0.00293596	0.0760561	-0.0129035	0.00835093	-0.0280661	0.000350025	-0.00272628	-0.00434867	-0.0053781	-0.0161238	0.00496385	0.00801839	-0.0237451	-0.00664076	-0.05245
-0.00399211	-0.0359904	-0.0125911	-0.000362036	0.00810101	0.0277041	0.00106308	0.00326998	-0.00497052	-0.0100039	0.0122014	0.00546757	-0.037229	0.00716793	-0.0342112		0.00592159	0.104364	-0.0106203	0.00367387	-0.036164	-0.00174052	-0.00288524	0.00394365	-0.0033387	-0.0164512	-0.00690176	-0.0119022	0.0641168	0.000499112	0.0291521
-0.00396643	-0.0317585	-0.0204251	-0.00076079	-0.00116717	-0.0281239	-0.0100277	0.00327836	-0.00300701	-0.0163999	-0.00866691	-0.00156736	-0.0116606	-0.00766407	-0.0110927		0.0098273	-0.0279846	-0.0136768	-0.0126362	-0.0213259	0.00517754	-0.00710457	0.00219917	-0.00408624	-0.00710073	-0.00367289	-0.0219045	-0.0209243	0.00510622	-0.0524431
-0.00425374	-0.0808163	-0.0209946	-0.00828085	0.000335663	0.00138629	-0.00152724	-0.00372865	-0.00360022	-0.0162509	0.0126432	0.000496774	-0.0358005	0.00293406	-0.0521609		-0.0152008	-0.0264334	-0.0146562	-0.0111319	-0.0230637	0.00406656	-0.00264723	7.40712e-05	-0.00638178	-0.00702409	-0.00863626	-0.0164111	-0.0216962	-0.0108066	-0.0575505
-0.00573282	-0.032279	-0.0118471	0.0044151	-0.00122173	-0.0134231	-0.00448677	0.00546029	-0.00466976	-0.00464597	0.0066122	8.03161e-05	-0.0196949	0.00168169	-0.0138382		0.00909404	-0.0378804	-0.0152488	-0.00493698	-0.00389329	0.000850271	-0.00269471	0.00493652	0.00358033	-0.00996341	-0.00774991	0.00782378	-0.0103843	0.00496136	0.00455933
-0.00451808	-0.0293825	-0.0094159	-0.00819355	-0.00579556	-0.00780905	-0.000345863	-0.0160358	-0.00318716	0.00907088	-0.00459282	-0.00130924	-0.0248955	0.002912	-0.0494182		0.00930961	-0.0763778	-0.0128158	-0.00880881	-0.022897	0.00434029	-0.00292008	-0.0012184	-0.00631594	-0.0111053	-0.00821396	-0.0165331	-0.0144634	-0.0101286	-0.0554574
-0.00414986	-0.0308908	-0.00904794	-0.00867846	-0.00254629	-0.0208116	0.000738023	-0.0118744	-0.00721779	-0.0155516	-0.00860898	-0.00116023	-0.0266669	-0.0126684	-0.0522406		0.00708217	-0.0362783	-0.0121219	-0.000638241	-0.024877	0.00343133	-0.00820376	-0.000784236	-0.00423765	-0.00754019	-0.00381463	-0.0183565	-0.0223206	-0.0128991	-0.0300249
-0.00501384	-0.0407882	-0.00837114	-0.00727843	-0.00572947	-0.0196118	-0.0022896	0.00446252	-0.00660918	0.0152784	-0.00815289	-0.00252807	-0.0234276	-0.00622833	0.054838		-0.00639247	-0.0493036	-0.0135915	-0.00206185	0.00656117	0.00625352	-0.00859349	0.00222784	0.00843888	-0.00846854	-0.00562984	0.0108841	-0.0242947	-0.007728	-0.0530723
-0.00494585	-0.0345105	-0.0162151	-0.000762096	-0.00840496	-0.020624	-0.00107718	-0.0044575	-0.00304015	0.00323686	-0.00754354	-0.00178257	-0.0251617	-0.00684312	-0.0139111		0.00828306	-0.112797	-0.020025	-0.0106449	-0.0239242	0.00291936	-0.00506072	0.00261958	-0.00528787	-0.00813502	-0.00416548	0.0086342	-0.00724878	0.00689235	-0.0528527
-0.00468749	-0.088892	-0.016655	-0.000514152	0.00834587	-0.00999504	-0.0063717	0.0055836	-0.00483603	-0.00514645	0.00866013	-0.0012051	-0.0149558	0.00281398	-0.0527779		-0.0203808	0.0918665	-0.0047888	0.0070975	-0.0249345	0.00150974	-0.0019466	-0.00131071	-0.00576611	-0.0132763	-0.00541106	-0.0116171	-0.0350115	0.00475144	-0.0499042
-0.00425983	0.0736595	-0.0146009	-0.00166141	0.000485818	-0.0241723	-0.00197463	-0.00512938	-0.0103056	-0.0213706	-0.00643288	-0.000879961	-0.0338051	-0.00458797	-0.0392465		0.0127876	-0.0213397	-0.0110715	0.00804973	-0.0190191	0.00355147	-0.00523683	0.00393996	-0.00361317	-0.0109869	-0.00506955	-0.0209601	-0.0445383	-4.22946e-05	-0.0504144
-0.00525209	-0.0823702	-0.0152193	0.00236273	0.00691924	-0.00798966	-0.0132347	-0.0190117	-0.00503827	0.000161952	-0.0039812	-0.000327077	-0.0300366	0.00205531	-0.0470805		-0.0179262	0.0911269	-0.0147602	0.00609914	-0.0372884	0.00347044	-0.00192167	-0.018798	-0.00746276	-0.00980162	-0.00410569	-0.0129128	-0.0287534	0.00154326	-0.0481556
-0.0049083	0.0808055	-0.0106696	-0.000236221	-0.00176958	-0.00700312	-0.00975913	0.00611533	-0.00964671	-0.016208	0.00570821	-0.000855229	-0.0378761	0.000115589	-0.00853102		0.00850731	-0.0490028	-0.0108448	0.00830267	0.00491107	0.00168942	-0.00456485	0.00604582	0.00581176	-0.00911396	0.000331936	0.00896039	0.0311194	-0.00908756	-0.0535584
-0.00467863	0.0688306	-0.0051791	-0.000264408	-0.00733904	-0.0223788	-0.00250836	0.00616688	-0.00971152	-0.0099598	-0.00507606	-0.00150994	-0.03269	0.000500991	-0.0159225		0.0122938	-0.0450688	-0.00174148	0.00864726	-0.00160549	0.00300797	-0.00247108	0.00432519	0.00151018	-0.00970998	0.001221	-0.0260356	-0.0426005	0.00385942	-0.02899
-0.00395125	-0.0336431	-0.0175674	0.000980559	-0.00752169	0.0424129	-0.00597613	-0.00306057	-0.00267149	0.0129174	0.0147331	0.00475358	-0.033487	0.00721654	-0.0531386		0.00789401	-0.1083	-0.0161685	0.00802173	-0.0202333	0.00782856	0.00700816	-0.00731635	-0.00626988	-0.0129163	-0.00554477	0.0088039	-0.0242494	-0.0124594	-0.0567913
-0.00453551	-0.0370553	-0.00876222	-0.00249723	0.00858382	-0.0207477	-0.0025169	-0.0037006	-0.00471362	0.0152773	-0.0110317	-0.00156032	-0.0274185	-0.00661907	-0.0566703		0.00249894	0.110489	-0.0195865	-0.0026087	-0.0310517	-0.00063852	-0.00708971	0.00215317	-0.00756352	0.00147089	-0.00528198	0.00614646	-0.0130462	-0.00885923	0.00453474
-0.004238	-0.0827589	-0.00389501	0.000392806	-0.00659526	-0.00816645	-0.0178666	0.00671564	-0.00458952	-0.00714908	-0.00298792	-0.000910681	-0.0351621	0.00202119	-0.00447285		-0.0196296	-0.0508254	0.00403965	0.00678411	-0.0137581	0.00386496	-0.00361038	-0.00516299	0.00654882	0.0132289	0.00634911	-0.00299016	-0.0262453	-0.0113185	-0.0574584
-0.00405969	-0.0464712	-0.0181325	-0.00835187	-0.00660171	-0.00445367	-0.00319442	-0.00356149	-0.00810074	-0.015058	-0.00456568	-0.0039961	-0.030887	-0.00497117	-0.0571794		-0.0170599	-0.0834245	-0.0159305	0.00225272	-0.0220745	0.00841673	-0.00525673	-0.00666681	-0.00875845	-0.00985813	-0.00557731	0.00466003	-0.0226015	-0.0130071	-0.0557749
-0.00620231	-0.080931	-0.0112628	0.00822344	-0.00378082	-0.0177464	-0.0113343	-0.00261951	-0.00267781	-0.0107975	-0.00447926	-0.00111988	-0.0334311	0.00010357	-0.0466956		-0.0161093	-0.0422353	0.00612589	0.00800627	-0.0245813	0.00252549	-0.00430682	0.00388904	-0.00491569	-0.0108119	-0.00467545	-0.0195022	-0.0128936	0.00754781	-0.0522283
-0.00527688	-0.0414465	-0.0135493	-0.000193465	-0.00768987	-0.0206314	-0.00366386	0.00385418	-0.00349627	0.0108933	-0.0052687	-0.00118077	-0.0179464	0.00346894	-0.0463681		-0.011762	-0.136749	-0.0176455	0.00967657	-0.0272795	0.000353842	-0.00211535	0.00376891	-0.00558621	-0.0161798	0.00349067	-0.0145794	0.0652251	0.00332996	0.00983026
-0.00380318	-0.0350339	0.0042439	-0.0068733	0.00778974	-0.0271333	-0.00875687	0.00400452	-0.00920725	0.0105308	-0.00875825	-0.00164536	-0.0264816	-0.00755894	-0.056067		0.00867068	0.0993823	-0.0133986	0.00761075	-0.0135046	0.00254681	-0.00730588	-0.000180202	-0.00447722	-0.010344	-0.00473413	-0.0160059	-0.0459272	0.00489315	-0.0249562
-0.00604289	-0.0830239	-0.018517	0.00707632	0.00781463	-0.0262774	-0.00298023	0.00460527	-0.0110724	-0.00343274	-0.00880636	-0.0065298	-0.0218541	-0.00585803	-0.0565197		-0.0214821	0.0880144	-0.0152901	0.007764	-0.0308333	0.0017873	-0.00641498	0.00569112	-0.00917666	-0.012085	-0.00403011	-0.0011409	-0.0378176	0.00459854	-0.010745
-0.00469176	-0.0354207	-0.0130624	0.000200162	-0.00738522	-0.00840362	0.000198597	0.00647251	-0.00400013	-0.00649097	0.0066712	0.000609688	-0.0322562	0.00239196	-0.0449787		0.00689141	-0.0669124	0.00236552	0.00754378	0.00313653	-0.0156832	-0.00384459	0.00076544	-0.00342191	-0.00807228	-0.0102395	0.009518	-0.0288649	-0.0105878	-0.0297099
-0.00477213	-0.0421355	-0.0218094	0.00694629	-0.00595123	-0.0102136	-0.00255979	0.00461232	-0.00412735	-0.0148909	-0.00470092	-0.00038075	-0.0275584	0.00293948	-0.051507		-0.0176082	-0.075962	-0.0143747	-0.0142613	-0.0232196	0.00442726	-0.00310377	0.000756718	-0.00637166	-0.00628184	-0.00850586	-0.0166663	-0.0459285	0.00353941	-0.0301949
-0.00475492	-0.0230622	-0.00227222	-0.000580751	-0.0107249	-0.0198173	-0.0008297	0.0052918	0.00224643	-0.00453259	-0.00406686	-0.00194431	-0.026618	-0.0166794	-0.0114862		0.00668579	-0.121271	-0.0153899	0.00733117	-0.00777876	0.00499571	-0.00847759	-0.00286395	0.00689277	-0.00988237	-0.00531833	0.0106918	-0.012371	-0.0110986	-0.0525036
-0.00450377	-0.0383957	-0.0186085	-0.0078263	-0.000136435	0.00016104	0.00192908	-0.0035575	-0.00425167	-0.0052622	0.00801812	0.000656886	-0.0291346	0.00389973	-0.0513854		-0.0116317	-0.0115111	-0.0116919	-0.0423089	-0.0200968	0.00292965	-0.00145393	0.00060709	-0.00682711	-0.00917362	-0.0111735	-0.0164481	-0.0390377	-0.00178013	-0.0492641
-0.00397959	-0.0394807	-0.0211367	-0.0102388	1.82773e-05	-0.0126159	-0.0243277	-0.0168114	-0.00366499	-0.0106563	0.00750892	0.000471954	-0.0290269	-0.00295343	-0.0525529		-9.89984e-05	-0.0245644	-0.015043	-0.000621762	-0.0247048	0.00327426	-0.00410982	0.0022327	-0.00509289	-0.00885108	-0.00908227	-0.0191318	-0.0484544	-0.010581	-0.030033
-0.00462812	0.0758989	-0.0177746	-0.00732354	0.00720718	-0.018992	-0.00212651	-0.021796	-0.00638825	-0.0141906	-0.00609144	-0.00117739	-0.0307587	0.000772706	-0.0535423		0.0081284	0.104442	-0.0149833	-0.00792338	-0.0288493	0.000738971	-0.00160071	-0.00731002	-0.0056857	-0.0113335	-0.00700418	-0.0189252	-0.0276492	0.00174795	-0.0518328
-0.0044125	-0.0436918	-0.0113155	0.0017442	0.00878371	-0.00408225	-0.0155409	0.00558157	-0.00189108	-0.00566573	0.0111846	0.00544314	-0.0372467	0.0051084	-0.0123663		-0.00730603	0.0722452	-0.0125424	0.00805738	-0.00732282	-0.00024127	-0.00427416	0.0014632	0.00501858	-0.0120004	-0.00569016	0.0068653	0.0214123	0.0015072	-0.0190199
-0.00684813	0.0384371	-0.000791114	-0.00614511	-0.00115927	0.00611076	-0.0357011	0.0119313	-0.00610917	-0.00163173	0.00413534	0.00039899	0.062516	0.00512737	-0.00256293		0.00689757	-0.0335587	-0.0131046	0.00613705	0.0435649	0.0025875	0.00592408	0.00508986	0.00386847	-0.0106385	0.00910661	0.0176759	-0.0617793	0.0075657	-0.0232581
-0.00424449	-0.0392398	-0.00617774	-0.00105331	0.0067189	-0.00850242	-0.0198761	0.00496162	-0.00495347	-0.0168702	0.0063091	0.000189607	-0.02679	0.00342816	-0.0560675		-0.0108365	0.0843636	0.00565572	0.0063631	-0.02331	0.00320975	-0.00329194	0.004247	-0.006774	-0.0141659	-0.0064609	0.00955861	-0.0146523	-0.00801982	-0.0495055
-0.00425589	-0.0869855	-0.0192997	0.00200067	0.00217958	-0.0104698	-0.00330153	-0.0146063	-0.00350108	-0.0180551	-0.00665958	-0.000934915	-0.0178231	0.00169171	-0.0588359		-0.0218871	-0.027596	-0.000515354	-0.00244551	-0.0244044	-0.000357058	-0.00309389	0.00363291	-0.007528	0.0108213	-0.00835436	-0.0203577	-0.0310354	0.00811629	-0.0547463
-0.00430046	0.0182987	-0.0124341	-0.000453291	0.0096879	0.0179287	-0.00393078	0.00291975	-0.00658945	-0.0148013	0.00634369	0.000366986	-0.0164997	0.006243	-0.034783		0.00820473	0.101266	-0.0203601	-0.00383116	-0.0388656	-0.00200225	0.00632889	0.00404113	-0.00516694	-0.0143329	0.00245639	-0.0142785	0.0493165	0.000467157	0.0115932
-0.0044891	-0.0363685	-0.0174102	-0.00522658	-0.00626602	-0.0122667	-0.00317626	0.00610713	-0.00332053	-0.00622723	-0.00535336	-0.00236012	-0.0224455	0.00232842	0.0485861		0.00596254	-0.0694717	-0.0193629	-0.0105556	0.0308704	0.00240556	-0.00223173	-0.014577	0.00764442	0.0087939	-0.00708211	0.0107426	-0.0566993	-0.0122544	-0.0119377
-0.00508827	-0.0782576	-0.0178391	0.00100174	-0.00724755	-0.0267787	-0.00266426	-0.00886757	-0.00734161	-0.0110153	-0.00934707	-0.00517008	-0.0117105	-0.00839487	-0.053385		-0.0167914	-0.113107	-0.0172841	-0.00251722	-0.0248621	0.0050566	-0.00788663	0.00292074	-0.00937572	-0.0133965	-0.00453243	-0.00114506	-0.0451362	0.00205139	-0.0497129
-0.00456029	-0.0383713	-0.00677303	-0.00147521	0.00710045	-0.0162165	-0.000957533	0.00719033	-0.00253724	-0.0118451	-0.00511077	-0.00238273	-0.0270524	0.00264748	0.0538622		-0.0108672	0.106757	0.0128601	0.00767279	-0.0224059	0.001387	-0.0040772	0.00399031	0.0105476	-0.0117656	-0.0065746	0.00959544	-0.0151785	-0.00675349	-0.0457925
-0.0036369	-0.0433476	-0.0223555	-0.00796374	-0.00798309	-0.00186622	0.000865796	0.00665894	-0.00534043	-0.0113292	-0.00420013	0.00125238	-0.033346	0.0064462	-0.0523911		-0.012486	-0.108807	-0.0134197	-0.0299935	0.00617173	-0.000308297	-0.00144649	-0.00291589	-0.00545201	-0.0135193	-0.0118856	-0.0127584	-0.0244406	-0.0115623	-0.0513012
-0.00457784	-0.0365284	-0.00513612	-0.00562639	0.00656492	-0.0175551	-0.0140178	-0.0043695	-0.00502217	-0.00676886	-0.00456771	-0.00069488	-0.0246969	-0.00375202	0.0464591		0.0052614	0.0596155	-0.0121888	-0.00267483	-0.0269364	-0.00116997	-0.00653	0.00528054	0.00877018	-0.0159836	0.00763457	0.00675549	-0.0331341	0.0044963	0.0049295
-0.00457724	-0.0853969	-0.0204464	0.000367912	-0.0023389	-0.00250357	-0.00201647	0.00608506	-0.00259297	-0.0109175	0.00747154	0.000152742	-0.0333364	0.00179472	-0.0173361		-0.018978	-0.0394815	-0.0153046	0.00645532	-0.0228701	0.00265339	-0.001921	0.00249772	0.00395053	-0.0109747	-0.00542586	0.00855972	-0.0446401	0.00427558	-0.0550438
-0.00454604	-0.0844911	-0.0195685	0.000115986	0.00680858	-0.00657094	-0.0215166	0.0074496	-0.00413114	-0.00618204	-0.00391044	-0.00038649	-0.0331994	0.00288872	-0.0434378		-0.0151366	0.11014	-0.014033	0.00374301	0.00408393	0.00314494	-0.00179514	-0.0106337	-0.00452706	-0.00994795	-0.010008	-0.0158509	-0.0456117	-0.00908315	-0.0449121
-0.00482113	-0.0419572	-0.0179148	0.000806399	-0.00644423	0.0165002	-0.0167079	-0.0069434	-0.00145811	-0.00502469	0.00635257	0.000573487	-0.0298971	-0.00324446	-0.015148		-0.0030851	-0.0747838	-0.0158282	-0.00152351	-0.0213993	0.00540946	-0.00391506	0.00289855	0.00339821	-0.00872132	-0.00460609	-0.0213819	-0.0264059	0.00605179	-0.049266
-0.00450663	-0.0320462	-0.00922504	-0.00872561	-0.00798528	-0.0208955	-0.00218979	-0.00535942	-0.00421241	-0.0141142	-0.00528564	-0.00154901	-0.0275175	-0.00316589	-0.0476645		0.000694645	-0.137515	-0.012252	-0.0026766	-0.0254161	0.0033797	-0.00453557	0.0031333	-0.00686088	-0.00923385	-0.00486375	0.00996038	-0.0209986	-0.00904479	-0.049754
-0.00626487	-0.037416	-0.00796836	0.00588953	0.000478329	-0.021138	0.00478335	0.00545912	-0.00485543	-0.00464703	-0.00786104	-0.00160215	-0.0312367	-0.00571757	-0.0123724		-0.00235656	-0.0418861	0.0031817	0.00710498	-0.0105879	0.00305983	-0.00653847	0.00508264	0.00485161	-0.0120937	-0.00509343	0.00515052	0.0124127	-0.0114073	-0.0519136
-0.00585506	-0.0345954	-0.0169038	0.00325184	-0.00305528	-0.0174111	-0.00450172	0.00330684	-0.00426235	0.00320324	-0.00620033	-0.00236012	-0.0241556	-0.00294188	0.0513015		0.00935474	-0.0377303	-0.0108982	0.00726512	-0.0228213	0.00208662	-0.00455819	0.00372975	0.00731034	-0.00967228	-0.00366273	-0.0243879	-0.0110236	0.00722055	-0.0219908
-0.0041194	-0.0290583	0.00319636	-0.00901576	-0.00712709	-0.0200088	-0.00756307	0.00449126	-0.00503533	0.0117437	-0.0105158	-0.00159723	-0.0171485	-0.00721379	-0.0449279		0.00613961	-0.107023	-0.0120711	0.00971044	0.0071129	0.00109676	-0.00904997	0.00260608	-0.00441862	0.0134525	-0.00516528	0.0129737	0.0575077	-0.0135463	-0.022444
-0.00414986	-0.0329192	-0.0173225	-0.00872561	-0.00717052	-0.0213267	-0.00240679	-0.0182499	-0.00395257	-0.0149206	-0.00842228	-0.00142219	-0.0277895	-0.00449665	-0.0520681		0.00794648	-0.124328	-0.0164712	-0.0134979	-0.0237639	0.00483638	-0.00328012	-0.00427534	-0.00762754	-0.0108712	-0.00852051	-0.0142614	-0.0432148	-0.010353	-0.0471809
-0.0038116	-0.0224502	-0.0144077	-0.00183412	0.000687775	-0.0213102	-0.00460569	0.00461612	-0.00768025	0.00601426	0.0101361	-0.00204915	-0.027254	-0.00588721	0.0469023		0.00901274	-0.0173343	-0.0125831	0.00497637	0.000814313	0.00313798	-0.00451671	-0.00312133	0.00741779	-0.00992091	0.00227193	-0.00213178	-0.0274646	0.00449103	-0.0520265
-0.00415829	-0.0878576	-0.0251885	0.000585325	-0.000480344	-0.0197185	-0.0215156	0.00524619	-0.00448548	-0.0180939	-0.00437058	-0.00263989	-0.028772	0.00255896	-0.0554232		-0.0203387	-0.0268402	-0.0172409	-0.00247789	-0.0164914	0.00620249	-0.00307688	-0.00575681	-0.00820694	-0.010369	-0.00424663	0.0119396	-0.0456726	-0.0100083	-0.0525619
-0.00417918	-0.0843777	-0.0227737	-9.87026e-05	0.000471164	-0.0224286	-0.00124262	-0.00229429	-0.00325089	-0.0173636	-0.0070777	-0.00136921	-0.0315995	-0.00552016	-0.0126291		-0.0147809	-0.0264977	-0.0156585	0.00608648	-0.0202579	0.00300364	-0.00377132	-0.00378325	0.00307581	-0.00908961	-0.00479257	-0.0208941	-0.0110638	0.00536095	-0.0550217
-0.00373791	0.0746133	-0.0094434	-0.00164792	-0.00576328	-0.000777169	-0.00604355	0.00449548	-0.00915525	-0.0029309	-0.00532038	-0.000671245	-0.0360593	0.00109008	-0.0472195		0.0135642	-0.0539569	-0.0158925	0.00735283	-0.0120075	0.00423548	-0.00221512	0.00379319	-0.00434801	0.0123869	-0.00444833	-0.015588	-0.0193061	0.00635908	-0.025938
-0.00487205	-0.0359905	-0.00917944	-0.00823043	-0.00726015	-0.0117725	-0.0230482	-0.00727781	-0.00657108	-0.00712964	-0.00398541	-0.00155962	-0.0282118	0.00190745	-0.0357935		0.0071563	-0.0451637	-0.0105002	-0.00028352	-0.0265619	0.0046002	-0.00280912	0.00393936	-0.00332399	-0.00833138	-0.0058799	-0.017787	-0.0215334	-0.012209	-0.0528791
-0.00405723	0.0762804	-0.0190559	-0.00210372	0.00482812	-0.0113197	-0.00648377	-0.0159419	-0.00390901	-0.00587214	-0.006714	-0.000752803	-0.0266252	0.00104781	-0.0516446		0.0109579	0.0682242	-0.0160609	0.00634402	-0.0211384	0.00289319	-0.00325129	-0.0192581	-0.00858558	-0.0176773	-0.00562545	0.00496733	-0.0435829	-0.00765466	-0.053249
-0.0043049	-0.041521	-0.0241834	-0.00128023	0.00659083	-0.0147408	-0.00799302	0.00570718	-0.0077187	6.25495e-05	-0.00590368	-0.00255777	-0.0298733	0.00181903	0.0462039		-0.00188882	0.111892	-0.0174089	0.0074668	-0.0119074	0.00224228	-0.00323772	0.00501563	0.00906133	-0.0140013	-0.00654487	0.0100419	-0.032834	-0.00693823	-0.05341
-0.00541996	-0.0311717	-0.0229259	0.00452528	-0.00859548	0.0377145	-0.00218044	0.00274849	-0.00286131	-0.0116076	0.0135647	0.000547583	-0.0389024	0.007161	-0.0491194		0.00794168	-0.110407	-0.0180806	-0.0110312	-0.0209176	0.00524759	-0.0026388	-0.00226117	-0.00730338	-0.00992136	-0.0052808	0.00634633	-0.0401049	0.00389913	-0.0495743
-0.00452935	-0.0836769	-0.0241245	-3.85101e-06	0.00373403	-0.0165683	-0.00313821	0.00503991	-0.00906164	-0.0161917	-0.00448809	-0.00140979	-0.034002	0.00214242	-0.000737902		-0.0197275	-0.0147992	-0.0140085	0.00611465	-0.0215475	0.00375359	-0.00335782	-0.0166199	0.0061366	-0.0115056	-0.00374658	0.0155015	-0.0117417	0.00365028	-0.0524339
-0.00406327	-0.017249	-0.00688845	-0.0066806	-0.00880015	-0.021468	-0.0144066	-0.0168136	-0.00497752	-0.0158562	-0.00510765	-0.00124363	-0.0303646	-0.00788464	-0.0127259		0.00844551	-0.137646	-0.0178075	-0.00573955	-0.0256143	0.000831526	-0.00861702	0.00244405	0.00260399	-0.00887734	-0.00804176	-0.0169504	-0.00835036	0.00632127	-0.0103429
-0.00477206	-0.0418077	-0.0122185	-0.00591252	-0.00962992	-0.00928273	-0.0045536	0.00511687	-0.00333955	-0.00437154	0.00526489	0.00304303	-0.0301883	0.0023041	-0.0140747		-0.0117851	-0.116265	-0.0233616	-0.00585831	-0.026258	0.00112639	-0.00337945	-0.00611421	0.00459249	-0.00949544	-0.00436113	0.00662841	0.0689027	0.00177628	-0.0184823
-0.00382099	-0.0409782	-0.0211256	-0.00248359	-0.00534721	-0.0215322	-0.00366026	0.00502155	-0.00716742	-0.0161912	-0.00507236	-0.00138066	-0.0246745	-0.00444052	-0.0545338		-0.0145942	-0.11373	-0.016906	-0.0018917	-0.00658976	0.00229674	-0.00505465	0.00320549	-0.00569795	-0.00943251	0.00623454	-0.0165966	-0.022716	0.00400513	-0.0116552
-0.00371372	0.0736813	-0.0136108	-0.000531383	-0.00591905	-0.0117754	-0.00619862	-0.0192816	-0.0100694	-0.0209934	-0.00392806	-0.000360728	-0.028305	-0.00268879	-0.0574457		0.00709117	-0.132041	-0.01789	-0.0411886	-0.025401	0.00416512	-0.00474512	0.00187387	-0.0076045	-0.00894674	-0.00365724	-0.0156946	-0.0338095	0.00648179	0.0111933
-0.00464548	-0.0325055	-0.00762866	0.000637308	0.00117	-0.00832917	-0.00499211	-0.0164899	-0.00404397	-0.00300805	-0.00502698	-0.000977817	-0.0277263	0.00213394	-0.0441772		0.00825301	-0.0226397	-0.0105148	-0.000663577	-0.0223481	0.00343133	-0.00259619	-0.00470943	-0.00333541	-0.00904942	-0.00827801	-0.0205386	-0.0233243	-0.0101246	-0.0341717
-0.00612454	-0.0214353	-0.00731401	0.00437047	-0.00289881	-0.0174575	-0.00207843	-0.002058	-0.00659496	0.000455992	-0.00548496	-0.00205274	-0.0238064	-0.00473683	0.0489362		0.010256	-0.0380663	-0.00451318	-0.00100345	-0.0193431	0.00265205	-0.00405536	-0.00108843	0.00624375	-0.00617305	-0.00591958	-0.020258	-0.0270887	0.00454982	-0.0287225
-0.00411307	-0.0309964	-0.0173066	-0.00822232	-0.0026472	-0.0109842	0.000801667	-0.0170259	-0.00301752	-0.0159305	-0.00520339	-0.000430613	-0.0282255	0.00308991	-0.0500466		-0.00363449	-0.0345034	-0.0129806	-0.00831051	-0.0261472	0.00304848	-0.0025246	0.00257479	-0.0049206	-0.0110231	-0.00620638	-0.0209026	-0.0418405	-0.0108687	-0.0499543
-0.00431616	-0.0426803	-0.014713	-0.000850457	-0.00633486	-0.00967549	-0.00821732	0.00523409	-0.0059869	-0.010417	-0.00444418	-0.00232303	-0.0267702	0.00221625	0.0470922		-0.0104516	-0.0524414	-0.00511974	0.00721679	-0.0224243	0.00593275	-0.00354293	0.000304383	0.011053	-0.0103913	-0.00694421	0.0113782	-0.0460566	-0.00724152	-0.0507366
-0.00312203	-0.032816	-0.00648178	-0.00808728	0.0115059	-0.020126	-0.000276465	0.00692575	-0.00719846	-0.0101208	-0.00504247	-0.00166362	-0.0292928	-0.00678048	-0.0651987		0.00573313	0.120065	0.00180625	-0.00153193	0.0140323	0.00161803	-0.00783458	-0.000313497	-0.00697741	0.0112339	-0.00477956	-0.0130406	-0.0159485	0.00218549	-0.0469739
-0.00421035	-0.0430193	-0.0118035	-0.00591252	-0.0109208	-0.0149965	-0.00825035	0.00551196	-0.00236533	-0.00540704	0.00526489	8.03161e-05	-0.034651	0.0023041	-0.017735		-0.0152021	-0.110428	-0.0142501	0.00740077	-0.0154232	0.00509856	-0.00330342	0.00294836	-0.00669573	-0.0117453	-0.00679241	0.00960841	-0.0487906	0.00626957	-0.0516789
-0.00494357	-0.0411174	-0.0113783	-0.000742272	-0.00764319	-0.0135174	-0.00415942	0.00693352	-0.00622266	-0.0113588	-0.00419689	-0.00172515	0.0208044	0.00314887	0.0438506		-0.00126457	-0.113572	-0.0141522	-0.00103574	-0.00426352	0.00423908	-0.00224154	-0.00317381	0.0092575	-0.00866415	-0.00875922	-0.0140589	-0.0110879	0.00519683	-0.0525504
-0.00634896	-0.0912596	-0.0191958	0.000920136	-0.00691296	0.050145	-0.0031335	-0.00601202	0.00429051	0.0192432	0.0178839	0.00651778	-0.0244559	0.0076868	-0.0417938		-0.0253083	-0.0579312	-0.0159168	0.00822214	-0.0227349	0.00475607	0.0173734	0.00330405	-0.00399993	-0.0132087	-0.00422018	0.0124073	-0.0293895	0.00556702	0.0410066
-0.00373341	-0.02749	-0.00905152	-0.00081802	-0.00272279	-0.0222379	-0.00204709	0.00568982	-0.00587339	-0.0144318	-0.00831576	-0.00363181	-0.0278871	-0.00662745	-0.0135141		0.00772697	-0.0452133	-0.0170875	-0.00289069	0.00456953	0.000538398	-0.0062262	-0.00969617	-0.00479322	-0.0103423	-0.00504003	0.00346757	0.0273312	-0.0110875	-0.0585181
-0.00410317	-0.0275915	-0.0232016	-0.00705214	-0.00891167	-0.0224193	-0.015417	0.00455519	-0.00776859	-0.0146221	0.00539957	-0.00685301	-0.0254518	0.00237659	-0.041503		0.00967765	-0.10587	-0.0161251	-0.00296206	-0.00174308	0.0052958	-0.00307264	-0.0133903	-0.00586303	-0.0063833	-0.00597085	0.0090621	-0.0465164	0.00571233	-0.0535782
-0.0040857	-0.0351174	-0.0111243	-0.000617859	0.0078207	0.0148805	-0.00618458	0.00457559	-0.00479817	0.000903924	0.00666179	0.000254554	-0.0339467	-0.00475205	-0.0134912		0.00844324	0.0873415	-0.013259	0.00692532	-0.0150224	0.00214765	-0.00743555	0.00110904	-0.00452539	-0.0129297	0.00717378	-0.0162169	-0.0414637	0.00093184	-0.0459961
-0.0049877	0.07027	-0.0145503	-0.00713031	-0.00675504	-0.00547135	-0.00525981	0.00453242	-0.00607352	-0.0152592	-0.00416891	-0.000795019	-0.0316965	0.000266195	-0.0393346		0.0100632	-0.118728	-0.0162678	0.00856074	-0.0223727	0.00493533	-0.00193264	0.00155714	-0.00480622	-0.0111965	-0.00525302	-0.0143012	-0.0205485	0.00585085	-0.0544494
-0.0040149	-0.03629	-0.0196878	-0.00304279	0.00768263	-0.0117386	-0.00120791	-0.00537449	-0.00525548	-0.0145798	-0.00555493	-0.00180956	-0.0222137	-0.0066401	-0.0531708		0.00636195	0.09716	-0.0151466	0.000544043	-0.0226552	0.00194275	-0.0042865	-0.00341577	-0.00557585	-0.0113042	-0.00531074	-0.0194942	-0.0296822	-0.00663938	-0.0450594
-0.00478566	-0.0935917	-0.0246502	-0.00832135	-0.00766776	0.000562398	-0.00106366	-0.00137616	-0.00421772	-0.00535308	0.00760557	0.0030725	-0.0319835	0.00271582	-0.0470314		-0.021834	-0.0549504	-0.0133702	-0.0393059	-0.0225608	0.00454514	-0.00175105	-0.00460191	-0.00656393	-0.00797769	-0.00658805	0.0130155	-0.0399987	0.00573719	-0.0457646
-0.00412052	-0.0450608	-0.0232691	-0.00681367	-0.00708195	-0.0182942	-0.0215788	0.00570704	-0.00748607	-0.0107797	-0.00752008	-0.00314003	-0.0298247	-0.00648019	0.0511566		-0.00704298	-0.0763379	-0.0124547	-0.0367208	0.0061618	0.00502168	-0.00373403	-0.00891203	0.00891119	-0.00703497	-0.0039773	-0.0253399	-0.0186065	-0.0118574	-0.0512659
-0.0051214	-0.0387036	-0.0101652	-0.00634853	-0.00332445	-0.0263079	0.000710197	-0.00499436	-0.00487071	-0.0053551	-0.00650084	-0.00292545	-0.0304625	-0.00654632	-0.0122111		-0.00407404	-0.0321668	-0.0128117	0.00635982	-0.0206632	0.00337001	-0.00741965	0.000910307	0.00109951	-0.0095445	-0.00712171	-0.0193399	-0.0478878	0.00539362	-0.0483435
-0.00295568	-0.00601814	-0.0111029	-0.00743511	-0.000893247	-0.00997734	-0.00212473	0.00362923	-0.00678553	-0.0144368	-0.004508	-0.00112973	-0.0305816	0.0024344	-0.0457419		0.010338	-0.0351446	-0.00389594	-0.00303085	-0.0223443	0.00175426	-0.00472729	0.00129887	-0.0045723	-0.00974938	-0.00743525	0.00765294	-0.0127654	0.0032804	-0.0266362
-0.0045697	-0.0293028	-0.00928154	-0.000934669	0.00607684	-0.0206133	0.00171263	-0.00454356	-0.00638401	-0.0167064	-0.00758528	-0.00334254	-0.0210922	-0.00660872	-0.014195		0.00723881	0.0568202	-0.0200851	-0.0176329	-0.0276352	0.000805999	-0.00372149	0.00125421	-0.00566632	-0.00892778	0.0021325	-0.0133688	-0.0102635	0.00235714	-0.0528019
-0.00295437	0.0220676	-0.0171741	-0.00641626	0.00872373	-0.0119499	-0.000565645	-0.0105331	-0.00643258	-0.0106451	0.00710056	0.000356144	-0.0328998	0.000325938	-0.0515171		0.00924193	0.0972316	-0.0143293	-0.0443538	-0.0216489	0.00393069	-0.0024264	-0.00435757	-0.00690928	-0.00934497	-0.00545212	0.00801184	-0.0308456	0.000852384	-0.0449139
-0.00442133	-0.0418793	-0.0099843	-0.00128081	0.00438326	-0.0033718	-0.00682584	0.00734619	-0.00532767	-0.0152459	0.0081775	-0.000537547	-0.0277978	0.00230941	0.0441796		-0.0131301	-0.00124069	-0.0089244	0.00295052	-0.0147528	0.00506022	-0.00339636	0.00137504	0.00969397	-0.0133075	-0.00534337	0.0101645	-0.0282477	0.00497629	-0.055553
-0.00457982	-0.0440692	-0.0146474	-0.00968407	-0.00786605	-0.0128668	-0.0160372	-0.00552473	-0.00424264	-0.00475634	-0.00389121	0.000760186	-0.0250633	-0.00590603	-0.0525542		-0.0126496	-0.130213	-0.0180441	-0.00147929	-0.019286	0.00434665	-0.00720767	-0.00459292	-0.00752802	-0.00837007	-0.00669788	-0.0146275	-0.0466486	-0.00795295	-0.0467871
-0.00382949	-0.0304605	-0.0174305	-0.000392668	-0.00593162	-0.0216196	-0.00177999	-0.0057876	-0.00445689	-0.0160706	-0.00476923	-0.00138066	-0.0214371	0.00312306	-0.0617858		0.0106376	-0.0357718	-0.0144051	0.007515	-0.0217458	0.00342443	-0.00278531	0.00354233	-0.00608703	-0.00785754	-0.00354903	-0.017805	-0.0301177	0.0042911	-0.0294233
-0.00574897	-0.0466245	-0.0176267	-0.00328389	-0.00614126	-0.0275635	0.0104798	-0.00394567	-0.00776317	-0.0116289	-0.00432866	-0.00222934	0.0552393	-0.0076704	0.0365786		0.00892253	-0.13134	0.000102527	-0.0322045	-0.0180186	0.00316103	-0.00740284	0.00255484	0.0103011	-0.0110433	-0.00610334	-0.0191087	-0.0298022	0.00491227	0.0058283
-0.00421155	-0.0308075	-0.00893296	-0.000317852	-0.0057421	-0.0199146	-0.00269122	-0.00251814	-0.0073829	0.0169444	-0.00412775	-0.00151228	-0.0311536	-0.00448146	-0.000452284		0.00811341	-0.0789053	-0.0166005	-0.00943485	-0.0209895	0.0057415	-0.00500617	0.00157883	0.00942979	-0.0104654	-0.00629057	0.0105036	-0.0197462	-0.0121428	-0.0520938
-0.00419858	-0.038099	-0.0238109	-0.00810049	-0.00644539	-0.0200911	-0.0004631	-0.0170914	-0.00479799	-0.016645	-0.00511987	-0.00143053	-0.0273154	0.00333862	-0.0525353		-0.0162639	-0.0498418	-0.010514	-0.0080886	-0.0257916	0.00122749	-0.00262079	-0.00429797	-0.0053146	-0.00709874	-0.00655903	-0.0163707	-0.0210613	0.00235112	-0.0512755
-0.00437681	-0.0415315	-0.0228805	-0.00192986	-0.002387	-0.0189075	-0.013885	0.00635022	-0.00282824	-0.0148336	-0.00629624	-0.00210782	-0.0197447	-0.0140941	0.0493408		-0.00648771	-0.0447291	-0.0143088	0.00572529	-0.0205698	0.0010624	-0.0087189	0.00248414	0.00965375	-0.0101653	0.0018276	0.0115452	-0.0179208	-0.0100068	-0.0637955
-0.00627793	-0.0331827	-0.00823269	0.00518227	-0.00647879	-0.0163873	0.0023629	-0.00736978	-0.00477141	-0.00615382	-0.00423309	-0.00131207	-0.0224677	-0.00148098	0.0340061		0.00971183	-0.0486	-0.00417331	0.00721679	-0.0205204	0.0065143	-0.00454423	0.000304383	0.00935283	-0.013157	-0.00592359	0.0107615	-0.0450764	0.00369554	-0.0506723
-0.00496426	-0.0416004	-0.00675368	-1.48777e-05	-0.00504803	-0.0179961	-0.0081468	0.00487383	-0.00692152	0.00948693	-0.00428723	-0.00205274	-0.0287844	0.00273927	0.0458761		-0.0114642	-0.0489139	-0.00532766	0.00772249	0.00360021	-0.0137653	-0.00274265	0.0024402	0.0067096	-0.0108628	0.00516685	-0.0185024	-0.0243161	-0.00974736	-0.0580561
-0.00624316	-0.089281	-0.0123632	0.00417736	-0.000619849	0.0139361	-0.0075888	0.0058458	-0.00448646	-0.0103678	0.00853802	-0.000471904	-0.0320131	0.00164359	0.0420308		-0.019498	-0.0310068	-0.00824798	0.00690353	-0.0247663	0.00360157	-0.00296453	0.00422212	0.00885055	-0.0132753	-0.00578004	-0.0188162	-0.0228832	-0.0120176	-0.0515161
-0.0050426	-0.0417401	-0.0117138	-0.00128207	-0.00789311	-0.0212406	0.000622474	-0.00566839	-0.00277275	-0.00557895	-0.0076404	-0.00161558	-0.0299496	-0.0154311	-0.0088349		0.00907674	-0.0741867	-0.0165246	-0.00155482	-0.0172798	0.00440178	-0.0082715	-0.000701876	0.00326225	-0.00948515	-0.00450317	-0.0228324	-0.0457766	0.00130437	-0.0297492
-0.0038491	-0.021659	-0.0096582	-0.00144523	-0.00268746	-0.011641	-0.0160697	0.00362361	-0.00470313	0.000502736	0.00861778	-0.000566429	-0.0333111	0.0017488	0.0494081		0.00952757	-0.0437548	-0.00628548	-0.00299254	-0.0250218	0.00139169	-0.00351503	0.00182927	0.00790622	-0.0100322	-0.00462262	0.00746425	-0.0117931	0.00447412	-0.0303264
-0.00450719	-0.0389154	-0.0129034	6.29113e-05	-0.00755623	-0.00217925	-0.00329775	0.00545336	-0.00499179	0.0075596	0.00530722	8.03161e-05	-0.0379561	0.00175861	-0.0179731		0.00812881	-0.0453364	0.000210975	0.00803582	0.00356494	0.00599936	-0.0031967	-0.0108095	0.0044981	-0.0111155	-0.00451894	0.00862639	-0.0246047	-0.0102632	-0.0554762
-0.00262098	-0.033595	-0.00969183	-0.000203731	-0.000903197	-0.0251571	-0.00281253	-0.0143024	-0.00858572	-0.0114861	-0.00743727	-0.0013108	0.0351436	0.00316321	-0.0539597		0.00982065	-0.0226542	-0.0133993	-0.040662	-0.0246815	0.00451251	-0.00231615	0.00366322	-0.00579222	-0.00775241	-0.00206444	-0.0183043	-0.0143689	0.00460065	-0.0546197
-0.00443818	-0.037938	-0.0207684	-0.00141691	-0.00282829	-0.0180118	0.00738076	0.00405935	-0.00232977	-0.0171283	-0.00588032	-0.00171511	-0.0360463	-0.000416881	-0.0135967		-0.00723659	-0.0419952	-0.0165428	-0.00086153	-0.0243054	0.00297633	-0.00264194	0.00362669	0.00342562	-0.00949362	-0.00801987	-0.0166646	-0.00802395	0.00564262	-0.0557043
-0.00341469	0.0710179	-0.00968536	-0.00787206	-0.00127167	-0.0329979	-0.0067594	0.00484868	-0.0087423	-0.0180211	-0.00782647	-0.00403777	-0.0320265	-0.00830201	-0.0515317		0.00651804	-0.0450106	0.0047302	0.00817073	0.00286095	-0.00268107	-0.0144302	0.00585713	-0.0033152	-0.011011	-0.00752563	0.00672527	0.0613019	0.00292451	-0.0605409
-0.00497848	-0.0361758	-0.0181478	-0.00150727	-0.0081496	-0.0215859	-0.00150107	-0.014135	-0.00352529	-0.0122826	-0.00771302	-0.00386972	-0.0260413	-0.006908	-0.0139733		0.0048969	-0.111824	-0.014892	-0.0143248	-0.0214252	0.00485009	-0.004803	0.00016211	0.000215204	-0.0069376	-0.00591943	-0.0186914	-0.0447055	0.0012435	-0.0471471
-0.00417702	-0.0434064	-0.0214507	-0.00868962	0.00685594	-0.0198652	0.000229465	-0.00543952	-0.00342263	-0.0112672	-0.0054134	-0.00324379	-0.0249938	-0.00594967	-0.0593026		-0.013111	0.0927852	-0.0154672	-0.00114794	-0.0303613	0.000891655	-0.0048765	-0.000814596	-0.00868326	-0.0121461	-0.00565431	0.00482168	-0.0256594	-0.00784687	-0.0486932
-0.00442723	-0.0385014	-0.0119933	-0.000905569	-0.00836291	-0.0260316	-0.00244305	-0.00626298	-0.00308479	-0.013354	-0.0076404	-0.00572803	-0.0278756	-0.0137071	0.00233383		-0.000795068	-0.106504	-0.0165365	-0.00128498	-0.0229773	0.00455464	-0.00768967	-0.00548882	0.00697264	-0.0131536	-0.0046498	-0.013225	-0.00638688	0.00566414	-0.0500675
-0.00490803	-0.0407712	-0.0100811	-0.000826377	-0.00327152	-0.0184556	-0.00398018	0.00400309	-0.00691957	-0.00751194	-0.00471582	-0.00383364	-0.0286498	-0.00577941	0.0480412		4.70345e-05	-0.0336468	-0.0145161	-0.00552131	-0.02546	0.00242529	-0.00648299	-0.000867058	0.00712915	-0.00814911	0.00437787	-0.0185897	-0.0199118	0.00651583	-0.0514323
-0.00377407	-0.0272562	-0.0164687	-0.000624017	-0.00673293	-0.0218174	-0.00525775	0.00467911	-0.00420572	-0.0139209	-0.00444528	-0.00288469	-0.0258852	-0.00623345	-0.0537601		0.00969846	-0.0763813	-0.0151799	0.00887332	-0.0180975	0.00442783	-0.0056474	-0.00828049	-0.00651121	-0.00184226	-0.00404515	0.00783697	-0.017345	0.000448138	-0.0582933
-0.00583114	-0.0405817	-0.0148595	0.00645343	0.000400649	-0.0108527	-0.00299624	-0.00549343	-0.00407987	-0.0044901	-0.00517351	0.000760186	-0.0259257	0.002765	-0.0525177		-0.0110457	-0.0216104	-0.0148939	0.00816936	-0.0217129	0.00564757	-0.00277735	0.000443066	-0.00746395	-0.00946099	-0.00520645	-0.0228652	-0.050756	0.00522835	-0.0317215
-0.00509283	-0.0407822	-0.00945089	-0.00103086	-0.00784684	-0.0223002	-0.00331607	-0.00856407	-0.00405213	-0.00527567	-0.00577444	-0.00151228	-0.0192512	0.000225201	-0.0137724		-0.0165587	-0.0798795	-0.013025	-0.0015565	-0.0258594	0.00125904	-0.00352664	0.00335878	-0.00433891	-0.00778629	-0.0049613	-0.0168015	-0.0407398	-0.00966458	-0.0126498
-0.00390147	-0.0266625	-0.00688696	-6.67739e-05	-0.00678974	-0.0183548	0.00219937	0.00367266	-0.00385929	-0.0164268	-0.00410338	-0.00116315	-0.0278199	-0.00216781	-0.050372		0.0097375	-0.0788916	-0.0137502	-0.00106974	-0.017259	-0.016301	-0.00299781	-0.0026554	-0.00384569	-0.00764599	-0.00922279	-0.017891	-0.0454916	-0.00142273	-0.0513218
-0.00401323	-0.0833746	0.0026531	-0.00024476	-0.00812654	-0.00933194	-0.00466019	0.00803106	-0.00146515	-0.015303	0.00748247	-0.000246067	-0.033457	-0.00246763	0.0449776		-0.019708	-0.0864332	-0.0109649	0.00471147	-0.0142414	0.00446758	-0.00512259	0.00356639	0.0109287	-0.00904946	0.000298038	0.0103502	-0.0290757	-0.0105306	-0.0198805
-0.00553917	-0.0407993	-0.012313	0.00645793	-0.00819333	-0.0291682	-0.00644192	0.00225223	-0.00447451	-0.00365113	-0.00817756	-0.00394102	-0.0295458	-0.0161811	-0.053868		0.00857572	-0.12429	-0.015093	-0.0309076	-0.018128	0.00575472	-0.00718849	-0.00447439	-0.00718222	-0.00793737	-0.00303601	-0.0163739	-0.0199594	0.00536347	-0.0459479
-0.00415471	-0.031516	-0.0224891	-0.0056565	-0.00634277	0.0195206	0.000902417	-0.00505955	-0.0046562	-0.0115008	-0.00446689	0.000470187	-0.0304029	0.000573548	-0.0141794		0.00981647	-0.0506515	-0.0133514	-0.0128243	-0.0216495	0.00448676	-0.00199518	-0.00471164	0.0015628	-0.00749841	-0.0039358	-0.0214228	-0.019265	0.00512319	-0.0266533
-0.00594867	-0.0425235	-0.0135184	0.00653052	0.00678126	-0.00087442	0.000668301	0.00489519	-0.00567251	0.00164668	0.00723495	0.000388289	-0.030706	0.00257594	-0.037721		-0.0119743	0.0880522	-0.0148058	-0.000961441	-0.017438	-0.00010513	-0.00105058	0.0027567	-0.00533	-0.0128661	-0.00553606	-0.00871978	-0.0155683	0.00231632	-0.00748346
-0.00384524	-0.0833543	-0.021707	-0.00798971	-0.00771126	-0.00733989	-0.00165231	0.00490773	-0.00311441	-0.0108677	0.00745367	0.000339441	-0.0338494	0.00316045	-0.0549133		-0.0184197	-0.0739514	-0.0154968	-0.00177026	-0.0186027	0.00928755	-0.00216984	-0.00973342	-0.00697973	-0.00753109	-0.00681004	-0.0140363	-0.0292344	0.00456658	-0.0551443
-0.00598712	0.0573438	-0.010084	0.00491262	-0.00563695	-0.00408094	0.00663676	0.00344755	-0.00645177	-0.0143545	-0.0045687	0.000537424	-0.0332457	0.000547037	-0.0508727		0.00968626	-0.0502848	-0.0113957	-0.0152199	-0.0233875	0.0049604	-0.00355395	0.00346651	-0.00423765	-0.00671534	-0.00984426	-0.0208579	-0.0193826	-0.0138987	-0.0117868
-0.00430666	-0.0426481	-0.0217761	-0.0088624	-0.00711033	-0.0109234	0.000820327	-0.00448318	-0.00300116	0.0128052	-0.00471103	-0.000828082	-0.0327367	0.00325524	-0.0364611		-0.0141022	-0.0456657	-0.0160117	0.00868073	-0.021359	0.00579185	-0.00280814	-0.0150913	-0.00662936	-0.0103925	0.00181179	0.0105065	-0.0453957	-0.00968515	-0.0540199
-0.00401917	-0.080826	-0.0180541	0.00169385	0.00560636	-0.00975148	-0.00661557	0.00457408	-0.006302	-0.011098	0.00782898	-0.000380514	-0.0320445	0.0026431	-0.0545203		-0.0204106	0.00403639	-0.0141281	-0.0276407	-0.0226914	0.0046574	-0.00282834	-0.0013523	-0.00726989	-0.0136279	-0.00474679	0.0106678	-0.0217044	0.00218971	-0.05134
-0.00393478	-0.0888777	-0.0222633	-0.00876859	-0.00708691	-0.0253954	-0.00745347	-0.000279929	-0.00584161	-0.015368	-0.00892652	-0.00426513	-0.0287479	-0.0141968	-0.0560576		-0.0196234	-0.076139	-0.0100495	-0.00094091	-0.0185279	0.00493604	-0.0080965	-0.0116976	-0.00660929	-0.00716952	-0.00838222	-0.0147328	-0.0461189	-0.0112315	-0.0460207
-0.00328601	0.016944	-0.00934291	-0.00744247	0.00800603	-0.0280895	-0.0217306	0.00338305	-0.00725791	-0.00864483	-0.00822803	-0.0056093	-0.0289252	-0.0111347	-0.056466		0.00881639	0.103354	-0.0152054	0.000853425	-0.0183082	0.00193947	-0.00716431	-0.00119354	-0.00634569	-0.0101231	-0.00749946	-0.0177209	-0.0399661	-0.00937114	-0.0424538
-0.00436427	-0.0341173	-0.0117748	-0.00591484	0.0043301	-0.0105745	-0.00137016	0.00601184	-0.00638775	-0.0153212	-0.00433315	-0.00129536	-0.0257003	0.00170832	-0.0100133		0.00905898	-0.00586693	-0.0129017	-0.0012198	-0.020203	0.0012075	-0.002636	0.00359838	0.00446512	-0.0123973	0.00832525	0.00630681	-0.0117972	0.00789767	-0.056279
-0.00577355	-0.054026	-0.0123099	-0.00547494	-0.000678392	0.037613	-0.00598672	0.00482821	0.0154293	-0.00326004	0.012011	-0.000704037	-0.0342911	0.00573094	0.0275361		-0.011472	-0.0237706	-0.0141027	-0.00115804	-0.020025	0.00306038	0.00339992	0.00295919	0.00785042	0.0137693	-0.00629381	-0.0215679	-0.0120151	-0.0109953	-0.0567312
-0.00408709	0.0242234	-0.0177722	-0.00169363	0.00780121	-0.0218347	-0.00284257	0.0033206	-0.00707866	-0.00720906	-0.00765814	-0.00240031	-0.0221436	-0.00436296	-0.0525122		0.00966972	0.0928634	-0.0159365	-0.00263244	-0.0288998	0.00133201	-0.00756203	0.00426921	-0.00472554	-0.00983622	-0.0042818	-0.0144446	-0.0479979	0.00144722	-0.00996985
-0.00513959	-0.0827624	-0.0104942	-0.000514912	0.00776777	-0.0213181	-0.00353394	-0.00934956	-0.00984513	-0.00417069	-0.00680516	-0.0033086	-0.0165941	-0.00684384	-0.0603826		-0.0178143	0.0932571	-0.0115643	-0.0293988	-0.0240781	0.00278516	-0.00622399	-0.00286156	-0.00907472	-0.0127993	-0.00871632	0.00901642	-0.0411796	0.00110925	-0.040905
-0.00416178	-0.0434166	-0.0214124	1.77625e-05	-0.00283451	-0.0169219	-0.00259067	-0.00438825	-0.00484312	-0.00969978	-0.00540107	-0.00163296	-0.0262478	0.0029909	-0.0550879		-0.0149895	-0.035831	-0.0136944	-0.00299763	-0.0241525	0.00409402	-0.00315119	-0.00653536	-0.00694585	-0.00922044	-0.00372913	0.00787913	-0.0237255	0.00362171	-0.0542956
-0.00473985	-0.030092	-0.0114533	-0.00862921	-0.00574793	-0.0271991	-0.00527474	-0.0142895	-0.00402139	-0.0146686	-0.00802829	-0.00428634	-0.0231975	-0.0139854	-0.046361		0.0101479	-0.0652077	-0.0111698	-0.0398264	-0.0227079	0.00521025	-0.00706921	-0.0114752	-0.00372594	-0.00564811	-0.00219409	-0.0139238	-0.0125804	0.00854845	-0.0517543
-0.00351499	-0.0385037	-0.0259656	2.92663e-05	-0.00357755	-0.0172851	-0.00253883	0.00501927	-0.00488283	-0.0139355	-0.00756674	-0.00157482	-0.0312	-0.00593653	-0.059115		0.00309536	-0.0367663	-0.0146588	0.00742361	-0.00819539	0.00515457	-0.00468029	-0.0148818	-0.00737942	-0.0131391	-0.00516311	0.0100262	-0.0460555	-0.00999847	-0.056168
-0.00438668	-0.00989526	-0.00752068	-0.00616845	-0.00138752	-0.0221513	-0.00785277	-0.0158371	-0.00499058	-0.0024008	-0.0082721	-0.00252376	-0.02145	-0.00749391	-0.0611507		0.0112161	-0.0226671	-0.0102089	-0.00302455	-0.0249083	0.00203259	-0.0109421	0.00347949	-0.00567151	-0.00899576	-0.00407175	-0.0182521	-0.0463617	0.00169062	0.007546
-0.00532116	-0.044945	-0.00866045	-0.00604181	-0.00305878	-0.0263269	-0.00563976	0.004322	-0.00796372	0.0090148	-0.00737898	-0.00176224	0.0431214	0.0028635	0.0473376		0.00574071	-0.0472648	-0.00954305	-0.000744358	-0.00598208	0.00227769	-0.00312522	0.00543699	0.00827969	-0.00824549	0.00308344	-0.00217626	-0.0162216	0.00280066	-0.0549136
-0.00421825	-0.0246024	-0.00612606	-0.00791105	-0.00789866	-0.0120467	-0.00649383	0.00325333	-0.00351858	-0.00467856	-0.00382352	0.000267015	-0.0248567	0.00247634	-0.0511579		0.00803988	-0.105438	-0.0162191	-0.0308717	-0.0182728	0.00524308	-0.00267847	-0.00436863	-0.00590602	-0.00874351	-0.00402009	-0.0190758	-0.0163228	-0.0136156	-0.0498676
-0.00377027	-0.0378497	-0.0176463	-0.00597168	-0.00836501	-0.023231	-0.00600929	-0.00638326	-0.00306443	-0.0154665	-0.00825585	-0.0039961	-0.026344	-0.012198	-0.0659363		-0.00946791	-0.122385	-0.0156411	-0.0085262	-0.0179775	0.0040736	-0.00690952	-0.0117446	-0.0080756	-0.00722742	-0.00807499	-0.0169117	-0.0278083	-0.0110089	-0.0471848
-0.00662694	-0.0859651	-0.0127759	0.00264701	-0.00524787	0.0444127	-0.0043879	0.0035539	-0.00439209	0.0186004	0.0146699	0.00460501	-0.037862	0.00604599	-0.0337355		-0.020649	-0.0802189	-0.0135977	0.0067682	-0.0224616	0.00925822	0.0123029	0.00141161	-0.00631957	-0.0109184	0.00718298	0.0131087	-0.0494728	0.00879154	-0.0522905
-0.00488496	-0.033863	-0.00834793	-0.0059708	-0.00144869	-0.0163833	0.00182316	0.00541348	-0.0077592	-0.00678471	-0.00472465	-0.00165267	-0.0316272	0.00206645	-0.00128666		0.00555723	-0.0363632	0.000272239	0.00855825	-0.0162804	0.00268654	-0.00345086	0.000136728	0.00748584	0.0111833	0.000825069	-0.0212277	-0.0225496	-0.0127114	-0.0546889
-0.0033698	-0.0376407	-0.0243627	-0.00841457	-0.00663891	-0.0019265	-0.000847333	0.00458237	-0.00268822	-0.0107064	-0.00443013	0.000760186	-0.0335227	0.0028527	-0.0524075		-0.010562	-0.0808694	-0.00978345	0.00779508	-0.0133212	0.00503781	-0.00336921	-0.00286588	-0.00963541	-0.0101354	-0.00464476	0.00605831	-0.022625	0.00319287	-0.0565041
-0.00458893	0.00622777	-0.0179658	-0.00233778	0.0049655	-0.0187898	-0.00405017	0.0056986	-0.00700162	0.0138547	-0.0112324	-0.00285878	-0.0281831	-0.0054472	0.035428		0.00503662	0.0857859	-0.00471496	0.00753962	0.012026	-0.000977208	-0.00631708	0.00660438	0.00692461	-0.000605144	-0.00494793	0.00749204	-0.017362	-0.00899238	-0.014262
-0.0042036	-0.0115557	-0.0161384	-0.00188587	0.0012265	-0.00539066	0.0088146	-0.013037	-0.00401445	-0.0100383	0.00869185	0.00026113	-0.0292794	0.00152855	-0.0477417		0.0115631	-0.024031	-0.0135868	-0.0178097	-0.0237356	0.00212059	-0.00295387	0.00328344	-0.00435866	-0.00829656	-0.00472646	-0.017134	-0.0331909	0.00592607	0.00623443
-0.00467992	-0.0211549	-0.0149922	-0.00673041	-0.00107427	-0.0108316	-0.000345302	0.00498097	-0.0078013	0.00787935	0.00731262	-0.00156699	-0.0302191	0.00158899	0.0317226		0.0101411	-0.025963	-0.00460713	0.00823512	-0.0182285	0.00318644	-0.0032371	0.00451566	0.00917247	0.00623287	0.00811623	0.00993668	-0.0500552	-0.000192728	-0.00863639
-0.00392526	-0.0333721	-0.0093735	-0.0081169	-0.00661287	-0.00814289	0.00149481	-0.0128705	-0.00593284	-0.0107661	-0.00427089	0.000217152	-0.0300197	0.0027032	-0.0513896		-0.00733065	-0.0729014	-0.0148043	-0.00148668	-0.0233796	0.00399983	-0.00211321	0.00042757	-0.00739361	-0.0123808	-0.00414407	-0.0193412	-0.0179117	0.0125288	-0.0257348
-0.00491542	-0.0851427	-0.0224602	0.00123324	-0.00679142	-0.000212622	-0.0140954	-0.0132083	-0.00224707	-0.011664	0.00683544	0.000243358	-0.0305112	0.00790589	-0.0470996		-0.0155349	-0.128915	-0.0128471	-0.00932351	-0.0284821	0.00414407	-0.00146151	0.00324448	-0.00658968	-0.0103173	-0.00558566	-0.0129122	-0.0184305	0.00486436	-0.052758
-0.00481071	-0.0411841	-0.00988675	-0.0032068	0.00569827	-0.0129296	-0.00180007	-0.00450576	-0.00421071	-0.0100918	0.00394135	-0.000154425	-0.0277901	0.00207771	-0.0155865		-0.0130163	0.0264842	-0.0128758	-0.00593067	-0.0202099	0.00338035	-0.00335022	-0.00625117	0.00367859	-0.0108068	-0.00759015	0.00519096	-0.0273575	-0.00653742	-0.0497717
-0.00389332	-0.0296927	-0.0212122	-0.000364969	-0.00535579	-0.00550015	0.00306085	0.00310074	-0.00554722	-0.00610785	-0.00404211	0.000557887	-0.0271122	0.00231141	-0.044705		0.0103425	-0.0772345	-0.0176501	-0.0145648	-0.0228872	0.00503902	-0.00249273	0.00281329	-0.00405215	-0.00687338	-0.00398261	-0.0148983	-0.0191444	0.00616684	-0.0544252
-0.00412209	-0.0495577	-0.0209151	-0.00910241	-0.00571988	-0.0261009	-0.0236577	-0.0177103	-0.00343263	-0.0153963	-0.00805898	-0.00582957	-0.0212243	-0.0135203	-0.055144		-0.0170559	-0.067969	-0.0144714	-0.0373285	-0.0252908	0.00516052	-0.00681993	-0.00411864	-0.00866067	-0.00654288	-0.00557316	-0.0188379	-0.0392147	0.00493945	-0.0473913
-0.0052326	-0.0412703	-0.018591	0.0026045	-0.00736242	-0.01136	0.00130374	-0.00723631	-0.00457227	-0.0178141	-0.00514067	-0.00172845	-0.0278097	-0.00415743	-0.0476549		-0.0146994	-0.126514	-0.0145316	-0.0103651	-0.026896	0.00447089	-0.00369748	-0.000424436	-0.00588296	-0.00832422	-0.00549055	-0.0139184	-0.0236132	0.00652589	-0.0488499
-0.00464009	-0.0396552	-0.0159354	-0.000633311	-0.00794533	-0.0189796	-0.00211311	-0.00703164	-0.0040613	-0.00903746	-0.00488372	-0.00181966	-0.0334488	-0.000423633	-0.0152672		0.00705895	-0.0738143	-0.0140149	0.00891958	-0.0206064	0.00442956	-0.00290102	-0.00573411	-0.00411758	-0.00958237	0.00074888	-0.0161937	-0.022361	0.000466137	-0.0566413
-0.00460233	-0.0364834	-0.0106462	-0.00174242	-0.00502285	-0.0109321	-0.00703156	0.00248831	-0.00759073	0.0105608	-0.00432096	-0.00278497	-0.0273479	-0.00445469	-0.0459016		-0.00160928	-0.0835247	-0.0172598	0.00679814	-0.019774	0.0036963	-0.00376256	-0.00613509	-0.00448655	-0.00918211	-0.00486187	-0.0178712	-0.00511385	-0.0136325	-0.0518623
-0.00496426	-0.0424266	-0.0072927	-0.00377294	-0.0097077	-0.0221325	0.000279434	-0.00304725	-0.0050524	-0.00454808	-0.00435879	-0.00161558	-0.0308284	-0.00543673	-0.0130772		-0.0139406	-0.131274	-0.0162129	-0.00202477	-0.0251006	0.000444866	-0.00347265	0.000566483	0.00442597	-0.0096135	-0.00551697	-0.0145492	-0.0209302	0.00682378	-0.0498676
-0.00441263	-0.0417281	-0.00962	0.000636526	-0.00633598	-0.00238884	0.00871271	-0.0059672	-0.00354617	-0.0119178	-0.00536852	0.000214237	-0.0332691	-0.000608507	-0.0497644		-0.0164333	-0.0668927	-0.0169646	-0.000457574	-0.0252212	-0.016276	-0.00325803	0.0017506	-0.00502061	-0.00959066	-0.0069151	-0.0145647	-0.0418067	-0.0109605	-0.0514176
-0.00538736	-0.0308648	-0.0111391	0.00533414	0.00776068	-0.0107338	-0.00249413	0.00425144	-0.00480978	-0.00343154	-0.00495867	-0.00156032	-0.0250464	0.00243468	-0.0483949		0.00705934	0.0791605	-0.0177825	0.00975805	-0.0283403	-0.000356915	-0.00328329	-0.00627815	-0.00564884	-0.012179	-0.00489813	0.00725126	0.0506614	-0.00768609	0.00397906
-0.00401845	-0.0276987	-0.00989665	-0.00723798	-0.00866833	-0.0217819	0.00213818	-0.00337052	-0.00789919	-0.0149976	-0.00718229	-0.001544	-0.0318492	-0.00737834	-0.0383235		0.00840821	-0.117759	-0.00333189	-0.00196897	-0.0248757	0.001393	-0.00735915	0.000510343	-0.00474047	-0.009859	0.00482499	0.00519646	-0.0233483	-0.0128625	-0.0510361
-0.00420368	-0.0419034	-0.00904737	-0.00846514	-0.00679781	-0.0223031	-0.000114666	-0.00699473	-0.00738151	-0.0107227	-0.00824587	-0.00142888	-0.0289947	-0.00350604	-0.0652243		-0.0159502	-0.0776553	-0.0147129	-0.0398934	-0.0240083	-9.23446e-05	-0.0030794	-0.000702709	-0.00714768	-0.00649679	-0.00552164	-0.0148806	-0.0173782	0.00416908	-0.0511883
-0.00536895	-0.0418724	-0.00804598	-0.00816304	0.00543272	0.0455876	-0.00573961	-0.0148865	-0.00121729	-0.0133078	0.0165438	0.00374206	-0.0193117	0.0074317	-0.0580972		-0.0125725	0.0665313	-0.00889044	0.00579394	-0.02323	0.00164905	0.00172272	-0.00593306	-0.00733523	-0.0182542	-0.00808735	-0.018307	-0.0376871	-0.00819806	-0.0538462
-0.00457549	-0.044313	-0.0206959	0.000842427	-0.0028623	0.0198982	-0.00304764	0.00338748	-0.00464152	-0.00837103	0.00837315	0.00101964	-0.0321821	0.00620107	-0.0477245		-0.0123272	-0.0294323	-0.0166525	0.00572945	-0.0231595	0.00294022	-0.00321397	-0.00092004	-0.00545649	-0.01213	-0.00454368	0.00680787	-0.0231562	0.0035179	-0.0566861
-0.00478464	0.0127193	0.0018247	-0.00152513	-0.00837442	-0.0194213	-0.00163912	0.00496585	-0.00472672	-0.00532035	0.00770182	-0.00191654	-0.0164632	0.00233978	0.0486894		0.00852913	-0.0939522	0.00355097	0.0095504	-0.00499366	0.00307285	-0.00494608	0.00361885	0.00920077	0.0228686	0.00712655	0.00963963	-0.0312676	0.00969993	-0.0105874
-0.00464421	0.0117047	-0.00851808	0.00121012	0.00478738	-0.0220502	-0.00414017	-0.00303676	-0.0107408	-0.0067998	-0.0087944	-0.00280608	-0.0257603	-0.00579702	-0.0532063		0.00993736	0.00146238	-0.0169366	-0.0115702	-0.0199969	0.00231782	-0.00746696	-0.00360919	-0.00523812	-0.0083413	-0.00354161	-0.0169749	-0.00890621	-0.00996516	-0.027798
-0.00467756	-0.0838188	-0.00991926	0.000277432	0.00706738	-0.0098456	-0.0239631	0.00664907	-0.00402906	-0.00811063	-0.00356861	-0.000916839	-0.0331308	0.00192756	-0.0128389		-0.0130396	0.0837945	-0.00472363	0.00460132	-0.00690498	0.00228896	-0.00313524	0.00450022	0.00596559	-0.0133186	-0.00558056	0.00728255	-0.0375376	0.00238069	-0.0501787
-0.00418902	-0.0440703	-0.0206973	-0.00653167	0.00895429	0.000446097	-0.00389608	0.00393218	-0.00328663	-0.00448439	0.0121235	0.0007444	-0.0110156	0.0072832	-0.0510364		-0.0129744	0.0729918	-0.0137359	0.00597692	-0.0311412	0.000754268	-0.00132184	0.000467633	-0.00660307	-0.0174472	0.000102739	0.0120054	-0.0309881	-0.00678204	0.0332897
-0.00433726	-0.0349181	-0.0116277	0.000397371	0.000273618	-0.0175087	-0.00128631	0.00350178	-0.00650621	-0.0118319	-0.00522302	-0.00132558	-0.0287545	-0.0057248	-0.0540792		-0.00198978	-0.0264743	-0.00374067	0.00313252	-0.0193929	0.00351066	-0.0049788	-0.000939983	-0.00564364	-0.0122752	-0.00485145	-0.0202411	-0.017882	0.00539035	-0.0561183
-0.0040254	-0.0833559	-0.0200555	0.00094051	-0.00109313	-0.0113322	-0.00150786	-0.00126073	-0.00473187	-0.0167887	-0.00445212	-0.000988352	-0.0309463	-0.00551341	-0.0503783		-0.0206755	-0.031027	-0.0153973	-0.00807196	-0.0216955	-0.000594519	-0.00427	-0.00400094	-0.00532695	-0.00884569	-0.00725183	-0.0176757	-0.017421	-0.0105623	-0.0540643
-0.00457194	-0.0303112	-0.00613562	-0.000738973	-0.00669916	-0.00208079	-0.00604213	0.00420019	-0.00338725	-0.00717411	0.00622846	8.03161e-05	-0.0297051	0.00216866	-0.0373459		0.0103738	-0.0669355	-0.00578947	0.0073743	-0.021794	0.00340557	-0.00397725	0.00313425	-0.00453344	-0.00952079	0.00493316	0.010059	-0.0267396	-0.0105525	-0.0234328
-0.00492676	-0.0394129	-0.0152311	-0.00396025	-0.00651438	-0.0180401	0.00857071	-0.0199893	-0.00327837	-0.00354633	-0.00646279	-0.00159522	-0.0197646	0.00304876	-0.0493346		-0.0151813	-0.0592728	-0.013417	-0.00165505	-0.0301376	0.0027449	-0.00162027	-0.00285637	-0.0074436	-0.00830995	-0.00849532	0.00964188	-0.044421	-0.0100734	-0.0535003
-0.00387714	0.0620504	-0.0168267	-0.000476156	-0.00637973	-0.0197243	-0.0050362	-0.0112511	-0.00674436	-0.00929979	-0.00500646	-0.0010424	-0.0345413	-0.000155307	-0.00299045		0.0088032	-0.082354	-0.0159939	-0.00258407	-0.0228411	0.00353581	-0.00202068	0.00206394	0.00661518	-0.0081884	0.00712539	0.0111012	-0.0446838	-0.0127022	0.00507778
-0.00557532	-0.042266	-0.0105085	-0.000251009	0.00111617	-0.0128297	-0.00557591	-0.00897791	-0.00742215	-0.00619226	0.00637867	-0.000222147	0.0252139	0.00221356	-0.0109442		0.00388761	-0.0283832	-0.0102062	0.00720358	-0.0229549	0.00268517	-0.00322446	-0.00656495	0.00473662	-0.00381712	0.00578296	0.00804143	-0.0212189	0.00364255	-0.0591791
-0.00531608	-0.0835599	-0.00991034	-0.00429597	-0.00882403	-0.0144264	8.61163e-05	-0.00920553	-0.00405434	-0.00518125	-0.00366455	-0.00115706	-0.0308086	0.00214822	-0.0144828		-0.0165278	-0.115702	-0.00899565	0.00558332	-0.028416	0.00334451	-0.00236593	0.000923254	0.00356951	-0.0119158	-0.00560533	0.00770851	-0.0225851	0.00418144	0.00609232
-0.00524751	-0.0371878	0.0233653	-0.000511475	0.000204823	-0.0118716	-0.00296883	0.00731019	-0.00141382	-0.0113696	0.00942377	-0.00162826	-0.0346327	0.00226349	-0.00461739		-0.00419391	-0.0418903	0.00868946	0.0089028	-0.0115556	-0.00193704	-0.00401078	0.00532717	0.00414749	-0.0141949	0.00751464	0.0105504	0.048779	0.0029404	0.00744833
-0.00620965	-0.041193	-0.0074951	0.00355043	-0.000710039	0.00892143	-0.0169808	0.00393338	-0.00209035	-0.00306823	0.00846705	-5.11592e-05	-0.0273964	0.00166756	0.0454552		0.00680388	-0.0369816	0.00066498	0.00824771	-0.023743	0.00274182	-0.00331624	0.00434483	0.00889216	-0.0163482	0.00316211	-0.00165918	-0.026029	0.00481505	-0.0547348
-0.00426159	-0.0294911	-0.0061201	-0.00239568	-0.00625352	-0.0190127	-0.00233898	0.00620952	-0.00432958	-0.015342	-0.00463629	-0.00160107	-0.0239847	0.00221313	0.0537206		0.00700617	-0.0915203	-0.000634314	0.00861741	-0.0026387	-0.000192786	-0.00562602	0.0016169	0.00851359	-0.00680964	0.00321076	0.0120637	0.0311088	0.00390048	0.0101739
-0.00497332	-0.0366636	-0.0204376	-0.00669191	-0.00248139	-0.0173696	-0.0160526	0.00555913	-0.00619887	-0.00570273	-0.00483647	-0.00439801	-0.0268495	0.00190664	-0.0139333		0.000713598	-0.0420265	-0.00986904	0.00896579	-0.0216214	0.00171042	-0.00310186	-0.000385577	-0.00341607	0.0127475	0.00485791	-0.0157008	-0.0145747	0.00611868	-0.025763
-0.00437557	-0.0368863	-0.0216531	-0.00273524	-0.00611369	-0.0275305	-0.00697332	-0.0103774	-0.0051192	-0.0115827	-0.00877462	-0.00481922	-0.0233778	-0.014411	-0.0547321		0.00495333	-0.134912	-0.0162527	-0.000396663	-0.0196058	0.000408553	-0.00727069	-0.00148087	-0.00802252	-0.0119626	-0.00813339	-0.0165678	-0.0198506	-0.0119982	-0.0500711
-0.00532224	-0.0419354	-0.00627038	-0.000384984	-0.00782911	-0.0214161	-0.00275823	-0.00567922	-0.00282852	-0.00644254	-0.00421228	-0.00154937	-0.025773	0.00244095	-0.0154888		-0.0144246	-0.106563	-0.0138888	0.00834257	-0.0243222	0.00602407	-0.0030869	-0.00184086	0.00195393	-0.0103406	-0.00464548	-0.0190613	-0.0257014	0.00431003	-0.0496655
-0.00653151	-0.097167	-0.0220045	-0.00752017	-0.00778223	-0.0122945	0.0130173	-0.00823811	-0.00585452	-0.0162524	-0.00449519	0.000443996	-0.0306548	0.00226098	-0.0633488		-0.0208478	-0.108438	-0.0173365	-0.00294092	-0.022432	-0.0174212	-0.00255984	-0.0117371	-0.00776608	-0.00923367	-0.00894128	0.0085227	-0.0272139	0.00323499	-0.050868
-0.00416027	-0.0425149	-0.0123254	0.000331976	-0.00631696	-0.0181906	0.00158262	0.00389701	-0.00564915	-0.00785484	-0.00817756	-0.00141545	-0.0325669	-0.00451913	-0.0535448		-0.0109178	-0.0523359	-0.0124757	0.00708436	-0.0252901	0.00261392	-0.0061563	-0.00083557	-0.00499763	0.0141971	-0.00603623	-0.0161572	-0.0113503	-0.0130324	0.00391283
-0.00410304	-0.042853	-0.0244372	-0.00022138	0.00744721	0.00244001	0.00166531	0.0038205	-0.00215568	0.00798857	0.00761285	0.00101764	-0.031182	0.0028257	-0.0518379		-0.00951371	0.0811046	-0.0184295	0.00590689	-0.00963587	0.00187612	-0.00153608	0.00202387	-0.00530649	-0.0109116	0.00450158	-0.0155885	0.0161241	-3.8843e-06	-0.0175348
-0.00434496	-0.0394207	-0.018126	-2.7056e-05	-0.0086827	-0.0107814	-0.00408469	0.00498758	-0.00387293	0.00979159	0.00557117	0.00526269	-0.0311546	0.00162693	-0.0175464		0.00198114	-0.104586	-0.015107	-0.000715788	-0.0183686	0.0042413	-0.00203022	-0.000244491	-0.0046427	-0.011289	-0.00578994	-0.0155839	-0.0190182	0.00554256	-0.0535448
-0.00524212	-0.0898796	-0.0106891	-0.00641268	0.00721968	-0.0104265	0.0109303	-0.0154487	-0.00455972	-0.00466456	0.00996025	-0.00139114	-0.0345648	0.0019289	-0.0370147		-0.0142514	0.0731853	0.00403887	-0.00245803	-0.0317228	0.0014722	-0.00186138	0.00473512	-0.00744604	-0.0128329	-0.00535324	0.00877419	-0.0460678	0.0012429	-0.0506618
-0.00666505	-0.000762922	-0.00674758	0.00461646	-0.00740458	-0.0217746	-0.00487504	-0.00253866	-0.00605325	0.00602563	-0.00683118	-0.00272672	-0.0161652	-0.0041754	-0.0421968		0.0103381	-0.112491	-0.00739296	0.00653047	-0.0168803	0.00324922	-0.00961921	-0.00647943	-0.0036833	-0.013032	-0.00424416	-0.0143347	-0.0337589	0.00500164	0.00487688
-0.00519847	-0.0154588	-0.0176242	-0.00239955	-0.00795949	-0.0126868	0.00984515	-0.00602793	-0.00240669	-0.010355	-0.00540069	-0.00137478	-0.0346086	0.0025019	-0.0502917		0.00968037	-0.10831	-0.0156139	-0.000925386	-0.0221089	0.0032548	-0.00292213	0.00262005	-0.0046582	-0.00883638	-0.00839658	-0.0153177	-0.0200699	0.00597737	-0.0499758
-0.00450711	-0.087821	-0.0241153	-0.000285077	0.00571423	-0.019481	-0.00424205	0.00662473	-0.00386456	-0.0117536	-0.00872964	0.00032698	-0.0318138	-0.00688533	-0.00171095		-0.015512	0.0120128	-0.0180038	0.0075837	-0.0060486	0.00106953	-0.013581	0.00226845	0.00850514	-0.0114586	-0.00465004	0.00901152	0.0553035	-5.55331e-05	-0.0496555
-0.0049521	-0.0381595	-0.0229167	0.000543143	-0.000942633	-0.019243	-0.00238106	0.00367586	-0.00306961	-0.00202179	-0.0069354	-0.00178257	-0.0271516	-0.00042257	-0.0105825		0.00684601	-0.0222845	-0.0118703	-0.0296845	-0.0235405	0.00506215	-0.00295952	0.00260236	0.00449956	-0.00807122	-0.0040765	0.0061872	-0.0192015	0.00450098	-0.0534503
-0.00477628	-0.0928456	-0.0108147	-0.00811664	-0.0116698	0.017768	-0.00687589	-0.00455559	0.0052475	-0.00246452	0.00695115	-0.000149998	-0.0332725	0.00311088	-0.0598594		-0.0152211	-0.103451	-0.018178	0.00602753	-0.020663	0.00697528	-0.00289419	-0.0140754	-0.00933707	-0.010088	-0.00623065	0.00818919	-0.0499592	-0.0107058	-0.0473505
-0.00406929	-0.0321005	-0.00776901	-0.00517356	0.00910731	-0.0103568	-0.0132951	0.00600808	-0.00545245	-0.0157824	-0.00464071	-0.00129536	-0.0298083	0.000952897	-0.0107575		-0.00558008	0.0904442	-0.0154965	8.8034e-05	-0.00282224	-0.00611524	-0.0020997	-0.00137543	0.00489345	-0.0118343	-0.0100209	-0.0228209	-0.0129943	0.00215091	-0.0462012
-0.00401912	-0.0407678	-0.018922	-0.0075659	-0.00725556	-0.0207401	-0.00343457	0.00332254	-0.00343142	-0.00472623	-0.00474039	-0.00290574	-0.0254469	0.00375176	-0.0552078		-0.0131388	-0.0731855	-0.0160734	-0.00160981	-0.0213174	0.00433612	-0.00265175	-0.00130039	-0.00803314	-0.00727254	-0.00474853	-0.0188399	-0.0468022	-0.000553881	-0.0515008
-0.0040321	-0.038599	-0.0202308	0.000428451	-0.00597957	-0.00750414	-0.00560787	-0.0164687	-0.00314398	-0.000674373	-0.00467385	-0.000484646	-0.0299426	0.00249794	-0.0466364		-0.0108109	-0.0825515	-0.00623267	-0.00125644	-0.0253797	0.00473193	-0.00295858	-0.00199741	-0.00603109	-0.00206757	-0.00585925	-0.0155966	-0.0488286	0.00522432	-0.0531035
-0.00474078	-0.0407147	-0.0120947	-4.16376e-05	-0.00695603	-0.00956869	0.00111807	0.00443232	-0.00564458	0.0117974	-0.0043637	-0.00165267	-0.0282212	0.0027697	-0.0372795		-0.0128682	-0.117151	-0.0129174	0.0082716	0.00547962	0.00312826	-0.00190572	0.00303031	-0.00664001	-0.0108777	0.0125037	0.0104535	-0.0561927	0.00843598	0.00584556
-0.00381062	-0.0395747	0.00462689	-0.00729624	-0.00370968	-0.0183798	-0.00532805	0.00608906	-0.00603488	0.0093383	-0.00810819	-0.00306119	-0.0312001	-0.00639334	0.0469821		-0.0013929	-0.0435715	0.00607257	0.00811083	-0.0143677	0.00346819	-0.00789775	-0.00193262	0.00777366	-0.00949774	-0.00295793	-0.0215384	-0.00582561	0.00529439	-0.0528241
-0.00355223	-0.0418366	-0.0181839	-0.000588217	0.00477059	-0.0211116	-0.00249266	-0.0181474	-0.00540673	-0.00963835	-0.00536395	-0.00308705	-0.0280384	-0.00623333	-0.0517808		-0.0119902	0.0433922	-0.0148436	-0.00152466	-0.0241936	0.00258319	-0.00729685	-0.00576462	-0.00790761	-0.0102205	-0.00620774	0.00624542	-0.0428846	-0.00778593	-0.0248116
-0.00406234	-0.0366121	-0.0182024	-0.00925112	-0.00402352	-0.0109906	-0.0133117	-0.0130229	-0.00234613	-0.00944385	-0.00460658	-0.00157953	-0.0259526	-0.00506757	-0.0532541		-0.00232675	-0.0369448	-0.0150353	-4.56206e-05	-0.021593	0.00196449	-0.00338015	-0.00401564	-0.00532134	-0.00924976	-0.00487863	-0.0166784	-0.0444719	-0.0111397	-0.0533837
-0.0032533	-0.0437275	-0.0205782	-0.00906639	-0.00791857	-0.0108728	-0.000639933	-0.0180111	-0.00489596	-0.0104555	-0.00482038	0.000710323	-0.0279862	0.00361373	-0.061398		-0.0143281	-0.102023	-0.0172483	-0.0375458	-0.022873	0.00434333	-0.00164878	-0.0108356	-0.00991415	-0.00754027	-0.00754691	-0.00165369	-0.0422511	0.00550192	-0.0478941
-0.00520295	-0.0825273	-0.0191127	-0.00833598	-0.00904319	-0.0209624	-0.00327687	-0.0190098	-0.00448833	0.000572658	-0.00990007	-0.00118722	-0.0182459	-0.00746334	-0.0519718		-0.0138621	-0.130315	-0.0178463	-0.026901	-0.0258006	0.00429932	-0.0072681	0.00299912	-0.00720032	-0.00803551	-0.00781136	0.00556428	-0.0512844	0.00444157	-0.00841423
-0.00461875	-0.0347487	-0.00919419	-0.00311592	0.00100228	-0.0101955	-0.000141898	-0.00490867	-0.00148898	-0.00546472	0.00732648	-2.29837e-05	-0.0342309	0.0112947	-0.0340946		0.0106471	-0.026015	-0.00378766	0.00815293	-0.0233353	0.00384066	0.0147252	0.00404741	-0.0024883	-0.012291	-0.00441045	-0.0179326	-0.0287607	0.00454507	-0.0571832
-0.00411803	-0.04469	-0.0220385	-0.00529687	-0.00671865	-0.00958153	-0.00195499	0.00554919	-0.00362342	-0.00815416	-0.00505883	-0.00236012	-0.0232348	0.00222588	0.057606		-0.0130004	-0.11531	-0.0120896	0.00863842	-0.00352745	0.00572695	-0.00238328	0.00412371	0.0100685	0.0105656	-0.0057774	-0.0166804	-0.02476	0.00535135	-0.054292
-0.00384688	-0.0337252	-0.0191864	-0.00844491	-0.00704045	-0.0210955	-0.0226664	-0.00163471	-0.00713066	-0.0151878	-0.00773648	-0.00210319	-0.0273867	-0.00718532	-0.0375024		0.0100238	-0.0730393	-0.0162636	-0.0114423	-0.0190719	0.00423792	-0.00507955	0.00278002	-0.00449748	-0.00989712	-0.00424598	-0.017214	-0.0412555	0.00558743	-0.0511594
-0.00445862	-0.0850822	-0.021592	-0.00910812	-0.00641861	-0.02186	-0.00265362	-0.0175048	-0.00584776	-0.00870401	-0.00884292	-0.00329071	-0.0276316	-0.0126289	-0.0543378		-0.0196238	-0.0717981	-0.0125136	-0.00177208	-0.0256142	0.00440565	-0.00744696	-0.00531858	-0.00678176	-0.00738675	-0.00595913	-0.0135581	-0.0237336	0.00730932	-0.0525996
-0.00422766	-0.0335734	-0.00759063	-0.000552095	0.00858639	-0.0142955	0.00817618	0.00490758	-0.00542846	0.00367966	0.00780554	1.17519e-05	-0.0347942	0.00226781	-0.0155165		0.00972254	0.0589215	-0.0169541	0.00689905	-0.0258648	0.00130001	-0.00227252	0.00468794	-0.005394	-0.0124968	-0.00174416	-0.0138105	-0.0243464	0.00430641	-0.0532963
-0.00314039	0.0238582	-0.0215006	-0.00257471	-0.0065827	-0.0183505	0.00729893	0.00346666	-0.00690481	-0.0134034	-0.00527151	-0.00238398	-0.0361476	-0.00443964	-0.0374604		0.0106972	-0.0726628	-0.0159493	0.00360807	-0.0186714	0.00430985	-0.00727495	0.00141538	-0.00434133	-0.00746613	-0.00421287	-0.0196031	-0.0405717	0.00584296	-0.0506781
-0.00450105	-0.0395685	-0.0121176	3.24874e-05	-0.00553843	-0.0234516	-0.00608249	-0.0122754	-0.00868846	-0.0156643	-0.00770692	-0.00413682	-0.0277036	-0.00504016	-0.0565196		-0.0119267	-0.0328582	-0.0147944	-0.000635212	-0.0223074	0.00341804	-0.00432155	-0.00102212	-0.00809997	-0.0112379	-0.00920844	-0.014169	-0.0452008	0.00397158	-0.0542993
-0.00394596	-0.0306285	-0.0137143	-0.000758803	-0.00711917	-0.0209848	-0.0077831	-0.0166199	-0.00422447	-0.0122539	-0.00754354	-0.00303901	-0.0289135	-0.00869148	-0.0129519		0.00987834	-0.0344078	-0.0112342	0.00670435	-0.017899	0.00396179	-0.00743002	-0.00522025	0.00100317	-0.00884647	-0.00622671	-0.0214445	-0.0343387	-0.0134148	-0.0515696
-0.00437978	-0.036447	-0.00880458	-0.00698108	-0.0100719	-0.0134438	-0.00543845	0.00455839	-0.00319293	0.00911098	0.00302359	8.03161e-05	-0.0317809	-0.00292191	-0.0157088		0.00142983	-0.133994	-0.0150386	0.00332685	-0.016222	0.00495791	-0.00291527	-0.00234507	0.00172735	-0.00412509	-0.00668455	-0.0171783	-0.0316538	-0.0128716	-0.0503769
-0.00260298	0.00285269	-0.0166144	-0.00132124	0.00717722	-0.0112516	-0.00388796	0.004375	-0.00588842	-0.000639335	0.00979291	-0.00199384	-0.0321832	0.00550192	0.0454659		0.00954073	0.0737433	-0.0173054	0.00850478	-0.0265206	-0.000312247	-0.00300174	0.00474418	0.00858736	-0.0166299	0.00356695	0.0120332	-0.0300701	0.000862048	-0.0215844
-0.00501109	-0.041175	-0.01731	0.00179391	0.00114743	-0.0109825	-0.00655232	-0.00362221	-0.0059969	0.000675694	0.00531754	-0.00178248	-0.0340709	0.00271146	-0.0451148		-0.00953673	-0.0237007	-0.016072	0.00688305	-0.0242163	0.00393407	-0.00178152	0.00373068	-0.00410053	-0.010145	-0.00433302	-0.0204681	-0.0278117	0.0109508	-0.0337934
-0.00553563	-0.0396365	-0.00958464	0.00464762	-0.00090342	-0.00986369	-0.0064689	0.00709523	-0.00616365	-0.0102202	0.00754812	-0.000158874	-0.0323989	0.00173178	0.0302816		-0.00714531	-0.0360491	-0.00476149	0.00493115	-0.0025417	0.00526757	-0.00341835	0.00250536	0.00898304	-0.0117106	-0.00569247	0.00535932	-0.0272344	-0.0109255	-0.056536
-0.0046248	-0.0404716	-0.0186757	-0.00189514	0.00922945	-0.0197348	-0.00638858	0.00409215	-0.00809417	-0.0119756	-0.00431027	-0.00191558	0.0505527	-0.00736167	-0.00587923		0.00791578	0.0962377	-0.0132244	0.00660048	-0.0234732	0.00194225	-0.00458477	0.00420518	0.0048271	-0.0106026	-0.00199201	-0.0173947	-0.0365164	0.00230337	-0.0428407
-0.00437924	-0.0336962	-0.0213546	-0.00827499	-0.00888607	-0.0205311	-0.01439	-0.00586507	-0.00443444	0.0154918	-0.00767109	-0.00309244	-0.0276278	-0.00695702	-0.0146044		0.00815916	-0.113676	-0.015911	-0.00146767	-0.0229612	0.00399992	-0.00807156	-0.00358974	-0.00557176	-0.00968009	0.0037505	0.0044853	-0.0230146	-0.0119012	-0.0500833
-0.00555296	-0.0386889	-0.00636818	0.00601403	-0.00680477	-0.020838	-0.00161901	-0.000940804	-0.0047517	-0.0168235	-0.00723453	-0.00397863	-0.0272858	0.00313955	-0.0471209		-0.0169584	-0.0813615	-0.0177728	-0.00285506	-0.0286498	0.0035913	-0.00380052	0.00255026	-0.00473808	-0.00718575	0.00524027	-0.0181405	-0.0263857	0.00576871	-0.0127513
-0.00506192	-0.080104	-0.00894516	0.00257244	-0.00500381	-0.0123183	-0.0132127	0.00651778	-0.00650585	-0.0140632	-0.00366472	-0.00240878	-0.0317372	0.00265443	-0.0168709		-0.0155952	-0.0515986	-0.0145556	0.00845115	-0.0203152	0.000617494	-0.0035349	0.00234255	0.00287478	-0.00160271	-0.00574066	0.00537212	0.0485431	-0.0115349	-0.0636754
-0.00393629	-0.080588	-0.019315	-0.0071134	0.00826669	0.00193246	-0.00168789	-0.00471575	1.07653e-05	-0.0038666	0.000421468	-0.0014754	-0.0345274	0.00298597	-0.0514266		-0.0177948	0.0871137	-0.0169239	-0.0136401	-0.028617	0.000388794	-0.00259133	-0.00697163	-0.00769036	-0.01099	-0.00539563	0.00706784	-0.00906572	-0.00760392	-0.0506523
-0.00509539	0.0499656	-0.00866084	-0.00697165	-5.27136e-05	-0.0226609	-0.00919847	0.00566601	-0.00835723	0.0132225	-0.00570641	-0.0013984	-0.0295049	-0.00370481	0.0528177		0.00865209	-0.0368904	0.00269011	0.00652123	-0.0101255	0.000311346	-0.00570001	-0.0015866	0.00769055	-0.00845143	0.00826965	0.0134044	-0.029304	-0.0111308	-0.0270289
-0.0059431	-0.0426723	-0.0212217	8.31473e-05	-0.0060873	0.0587596	-0.0062604	-0.00496883	-0.00364251	-0.0114117	0.0155338	0.0048708	-0.0310876	0.00886739	-0.0507598		-0.00865369	-0.0702924	-0.016774	-0.0150242	-0.0258311	0.00499962	0.0118623	0.00187817	-0.00690828	-0.00952556	-0.00484981	-0.0148488	-0.0214326	-0.00138839	-0.0571612
-0.00441036	-0.031394	-0.00633014	-0.00179477	0.000146576	-0.0139562	-0.00261846	0.00693652	-0.00569273	-0.0149693	0.0089236	-0.000302805	-0.0271058	0.00242157	0.0528089		0.00624651	-0.0402419	-0.00539585	0.00764617	0.0247133	0.00450555	-0.00369525	0.00343881	0.00746404	-0.0110561	-0.00531641	0.0109774	-0.0252382	-0.0132654	-0.054232
-0.00440038	-0.0348246	-0.0250588	-0.00747562	0.00820566	-0.0165245	-4.86549e-05	-0.00437027	-0.00512673	-0.0117978	-0.00676756	0.000272624	-0.0233099	0.00299116	-0.0469639		0.00502048	0.0960693	-0.0156127	-0.00107754	-0.0254061	0.00215893	-0.00303672	-0.00201051	-0.00575799	-0.0120053	-0.0070201	0.0101626	-0.0418155	-0.00941566	-0.0471332
-0.00473988	-0.0398213	-0.0170371	-0.000517458	0.000822815	-0.0203128	-0.0018527	-0.00476236	-0.00504992	-0.0133091	-0.00519929	-0.00351947	-0.0229927	-0.00574344	0.000870615		-0.00929663	-0.0118019	-0.0128243	0.00876609	-0.0198542	0.00326431	-0.00642732	0.00393996	0.00678837	-0.0114659	0.00181627	-0.0242214	-0.0471087	0.00392515	-0.0483817
-0.00397111	0.0651084	-0.00686105	-0.000307386	-0.00896223	-0.0136264	-0.00298746	0.003973	-0.00785284	-0.019124	-0.00381651	-0.0001732	0.00410764	0.00161635	-0.0525408		0.0110917	-0.111805	-0.0183315	-0.00193725	-0.023658	0.00279779	-0.00352771	0.00236742	-0.00534574	-0.00874069	-0.00709693	-0.0136066	-0.00837417	0.00483667	0.00719808
-0.00539373	-0.0379175	-0.0105873	0.00136625	0.00879969	-0.0203184	0.00775494	-0.0029848	-0.00690008	-0.00440087	-0.0059881	-0.00310967	-0.0254574	0.00186522	-0.0129792		0.00809531	0.0864284	-0.013846	-0.000400671	-0.0300623	0.00174903	-0.00252774	0.00386352	0.000795395	-0.0117203	-0.00454449	-0.0171417	-0.0204004	0.00584856	-0.0486196
-0.00450352	0.0591064	-0.0127023	-0.00747429	0.00396192	-0.00450308	-0.00383412	-0.00145008	-0.00832497	-0.0116098	0.00337157	-0.00080624	-0.0325217	0.00056996	-0.0499627		0.00990905	0.00920528	-0.0146658	-0.00978073	-0.0168343	0.00325211	-0.0025883	-0.00370477	-0.00434241	-0.0119356	-0.00487863	-0.0165075	-0.0358492	-0.00919942	-0.0503456
-0.00330896	-0.0326917	-0.0144975	0.00128512	-0.00609909	-0.0115226	-0.00172046	-0.0015877	-0.00473151	-0.00961838	-0.00513007	0.000760186	-0.0258782	0.00250393	-0.0596197		0.0100941	-0.0599591	-0.0174017	-0.00172282	-0.017077	-0.0145582	-0.00243893	-0.0116811	-0.00658432	-0.00846397	-0.00919203	0.0132978	-0.0452378	-0.0132251	-0.0513805
-0.00382252	-0.0416058	-0.0205563	-0.00885706	-0.00777455	-0.00872325	-0.0026057	-0.0191427	-0.00250482	-0.0043681	-0.00503626	0.00113716	-0.027596	0.00263872	-0.060375		-0.0129961	-0.12466	-0.0161233	-0.00937277	-0.0273778	0.00426825	-0.0023219	-0.00448715	-0.00852092	-0.0128362	-0.00649441	-0.0142011	-0.044039	-0.00727015	-0.0477128
-0.00421829	-0.0291325	0.00147403	-0.000362728	-0.00712803	-0.0196745	0.00135522	-0.00260059	-0.0069191	-0.0166227	-0.00442816	-0.00597995	-0.0241548	0.00195193	-0.0161991		0.00844731	-0.0482685	-0.0165263	-0.00453833	-0.027077	0.00228907	-0.00315006	0.00471398	-0.00388502	-0.00908385	-0.00374453	-0.0141552	0.0331958	0.00448435	-0.0250981
-0.00481539	-0.0805681	-0.024209	-0.00370582	-0.00748365	-0.0182486	-0.00218011	-0.0146216	-0.00598298	-0.0125859	-0.00493239	-0.000279035	-0.032733	0.00214196	-0.0373007		-0.0158491	-0.112724	-0.0159981	-0.0384747	-0.0222925	0.00521352	-0.00318644	0.00237926	-0.00685188	-0.0090014	-0.011269	0.0147327	-0.0415766	0.00511064	-0.0470417
-0.00401205	-0.0277996	-0.00701385	8.85667e-05	-0.00282529	-0.00751111	-0.00150877	0.00561984	-0.00337608	-0.0164523	-0.00473159	-0.00106062	-0.0304643	0.00158133	-0.0160858		0.00969583	-0.0416596	0.00445196	0.00833236	-0.00466221	-0.00628952	-0.00311599	0.00485167	-0.00245321	-0.00969923	-0.00653266	-0.0159469	-0.0302384	0.0008412	-0.0580286
-0.00500614	-0.0464921	-0.0165867	-0.00474777	-0.00776566	-0.0144764	-0.00493231	0.00635821	-0.00586528	-0.00630168	0.00863698	3.30326e-05	-0.0258186	0.00226972	0.0576155		-0.00836165	-0.143923	-0.00760837	-0.00295745	0.0406853	0.00507629	-0.00305774	-0.0153982	0.0122174	-0.00812751	-0.00818387	0.0156739	-0.0309361	-0.00909776	-0.025961
-0.00479789	0.0675829	-0.00889868	-0.000528198	-0.00167817	-0.0157501	-0.00884543	-0.00642194	-0.00750421	-0.00983503	0.00520616	0.000447934	-0.00898608	0.0010743	-0.0368037		0.0129292	-0.0249568	-0.0118528	-0.0018642	-0.0247826	0.00337091	-0.00310992	0.00433394	-0.0032003	-0.00949482	-0.00561966	-0.0180035	-0.0242297	-0.00120645	-0.0290202
-0.00440381	-0.0382633	-0.00156081	-0.00926286	-0.00714656	-0.0177023	-0.0179242	0.00440978	-0.00353688	0.0114702	-0.00427951	-0.00130299	-0.027763	0.00314902	-0.0375375		-0.0162635	-0.0846693	-0.0132042	0.00775972	-0.014797	0.00493031	-0.00349468	0.000421502	-0.00642044	-0.00971761	-0.00450348	0.00970898	-0.0208288	0.00227824	-0.0568695
-0.00378891	0.0216502	-0.013673	-0.000466484	-0.00872245	-0.00472384	-0.0182576	-0.0040813	-0.00886799	-0.0083957	0.00476481	-0.000571498	-0.032536	0.0010249	-0.0511948		0.0099381	-0.12406	-0.0173908	-0.00123582	-0.0157859	0.00211588	-0.00122205	-0.0101876	-0.00856719	-0.00829946	-0.00898822	-0.0162694	-0.0467615	0.00444729	-0.0469163
-0.00393287	-0.0351235	-0.0121192	-0.00811631	-0.00339269	-0.0105436	-0.00145961	0.00444024	-0.00393979	-0.00906045	-0.0051052	0.000267015	-0.030668	0.00409997	-0.0548748		-0.00980145	-0.0386443	-0.00503705	-0.000248693	-0.0184633	0.00361592	-0.00361119	0.00137485	-0.00786122	-0.0125709	-0.00497362	-0.015252	-0.0278052	0.00676367	-0.0525257
-0.0044499	-0.0379787	-0.0198704	-0.000612677	-0.00532759	-0.022302	-0.00599881	0.00437242	-0.00474326	-0.00471395	-0.00724443	-0.00290574	-0.0244153	-0.00456706	-0.0550958		0.000722862	-0.0772138	-0.013741	0.00871624	-0.0219669	0.00479438	-0.00437181	0.00320855	-0.00574987	-0.00985469	-0.0033238	-0.0133307	-0.0189137	0.00704342	-0.0554737
-0.00434816	-0.0819268	-0.0224327	0.000594756	-0.00900346	-0.0188686	-0.00715432	0.00625679	-0.00705067	0.000535407	-0.00754181	-0.00139026	-0.0343697	0.00261592	-0.0125902		-0.0134735	-0.115213	-0.0147458	0.00741187	-0.00884738	0.00379048	-0.00452351	0.000966963	0.00708567	-0.0110831	-0.00592957	0.00938029	-0.0178854	-0.000178331	-0.0120849
-0.00353921	0.079839	-0.014198	-0.00794589	4.3856e-05	-0.022488	-0.00752507	0.00436124	-0.0104529	-0.0131998	-0.00585601	-0.000571498	-0.0347049	-0.00851292	-0.0553443		0.0114822	-0.0228752	-0.00710132	-0.00249719	-0.00704094	0.00479609	-0.00944032	-0.00578967	-0.00656971	-0.00880841	-0.00498882	0.0110865	-0.029706	0.00534462	-0.0277544
-0.0034791	0.0258725	-0.0179401	-0.00107382	-0.00581303	-0.0207282	-0.000990438	-0.00220941	-0.0059413	-0.0104624	-0.005161	-0.000958997	-0.0248375	0.00562523	-0.0512474		0.0094654	-0.0561257	-0.0134797	0.00723757	-0.0232323	0.00418328	-0.00210514	0.000725161	-0.00490968	-0.00808785	-0.0045396	-0.0158301	-0.0106258	-0.000437319	-0.0534281
-0.00469487	-0.039272	-0.0149848	-0.00185228	0.00723371	-0.00574898	-0.000727039	-0.003477	-0.00625219	-0.0161876	0.0118451	-0.00433414	-0.0300299	0.00725391	-0.0522625		-0.00930117	0.0816275	-0.0149942	-0.0216926	-0.0272276	0.0038777	0.00895536	0.00167604	-0.00824082	-0.0121901	-0.00516308	0.00603299	-0.0299829	0.00125052	-0.0264637
-0.0029427	0.0732105	5.01951e-05	-0.000672976	0.00697851	-0.0319972	-0.0196177	0.00447811	-0.00915563	-0.0148126	-0.00747002	0.000307244	-0.0321746	-0.00834318	-0.0550207		0.00941317	0.0893858	0.00348738	0.00550867	-0.0215296	0.000568144	-0.00756788	0.00350152	-0.00387348	-0.0106181	0.00363861	-0.0190438	-0.0506172	0.00155111	-0.0176326
-0.00405591	-0.0365059	-0.0215159	-0.000459973	0.00692562	-0.0165496	-0.00367287	0.00352632	-0.00624223	0.00959666	-0.00582056	0.000525445	-0.0243375	0.00267476	-0.0532579		-0.00950355	0.0918657	-0.0149656	-0.000657663	-0.0267484	0.00119648	-0.00141418	0.00139845	-0.00580592	-0.0109798	-0.00549216	-0.0291872	-0.0455612	0.00359435	-0.0230597
-0.00474784	-0.0943401	-0.0185583	-0.00442643	0.00506711	-0.0191711	-0.00651905	0.00645304	-0.00939789	-0.00766744	-0.00955859	-0.00216546	-0.0271237	-0.00661032	0.0598015		-0.0139976	0.0696153	-0.0173986	-0.000248576	-0.00159074	0.00408112	-0.0037323	-0.00668937	0.00935631	-0.00969012	-0.00485407	-0.0188809	-0.0386443	-0.00674248	-0.0502566
-0.0045087	-0.052589	-0.0205846	-0.0059709	-0.00968016	-0.00959766	-0.00222684	-0.00959265	-0.00401937	-0.0185036	0.00599577	-0.00167066	-0.0341138	0.0015508	-0.0193578		-0.0159767	-0.127442	-0.012652	0.00502176	-0.0229742	0.00473274	-0.00205558	0.00288571	-0.00578452	-0.00927649	-0.0103067	-0.0147955	-0.0496736	0.0045423	-0.0462796
-0.00411854	-0.0402312	-0.0183466	-0.00856773	-0.00044859	-0.00671706	-0.00554793	-0.0143398	-0.00307236	-0.0164051	0.00772168	0.000627281	-0.0292942	0.00292056	-0.0475625		-0.0149683	-0.0328687	-0.01327	0.00746392	-0.0295088	0.00322258	-0.00215953	0.0021754	-0.00473215	-0.0123757	-0.0054927	-0.0174224	-0.0230827	-0.00904705	-0.0577711
-0.0042268	-0.030339	-0.0208673	-0.00614476	-0.00811702	-0.019725	-0.0030276	-0.00564988	-0.00559564	0.00753518	-0.00455886	-0.00178257	-0.0284806	0.00159886	-0.0151498		0.00902149	-0.0808593	-0.0158922	-0.00386829	-0.0237705	0.00436452	-0.00305273	0.00281329	0.000660529	-0.00686229	-0.00403598	-0.0198219	-0.0172164	-0.0107271	-0.0536998
-0.00414235	-0.0344264	-0.0185374	-0.00866538	-0.00895045	-0.0208518	-0.00325893	-0.0194761	-0.0038031	-0.015356	0.00700564	-0.00142219	-0.0304648	0.00252787	-0.0568016		-0.00169714	-0.123053	-0.0154994	-0.00158896	-0.02401	0.00489585	-0.00196676	-0.00989013	-0.0077652	-0.0111976	-0.00759999	-0.0142483	-0.0297213	0.00123799	-0.0512503
-0.00318084	-0.00827907	-0.00502279	-0.00717771	-0.0010741	-0.0207922	-0.00224837	-0.00823119	-0.00636676	-0.00779072	-0.00473687	-0.00130442	-0.0295041	-0.00689301	-0.0507988		0.0111455	-0.0306084	-0.00312532	-0.00314162	-0.0191145	0.00393273	-0.00808642	-0.0162191	-0.00796522	-0.00914588	-0.00304222	0.00947321	-0.0439642	0.00432498	-0.0511708
-0.00390306	0.0705681	-0.0127544	-0.00821159	-0.0077537	-0.0233853	-0.00433626	-0.0105612	-0.00589959	-0.0113464	-0.00631994	-0.000855697	-0.0306326	-0.00496888	-0.0524194		0.00912909	-0.129429	-0.0167104	-0.0305305	-0.0191507	0.00479198	-0.00763748	0.00112029	-0.00563754	-0.00768838	-0.00730319	-0.018942	-0.0455514	0.00646747	-0.0236172
-0.00525704	-0.0373845	-0.00885807	-0.00655731	-0.00645164	-0.0214446	-0.00398655	-0.015913	-0.00884987	0.0111635	-0.00442645	-0.00276871	-0.028684	-0.00588948	-0.0352573		-0.0128453	-0.0761369	-0.0139954	0.00833137	-0.0265654	0.00510243	-0.00614099	-0.00315506	-0.0068119	-0.00975004	-0.00562654	0.0105244	-0.0462042	-0.00985321	-0.0521957
-0.00351836	-0.032737	0.00022133	-0.00188962	-0.000450143	-0.0192274	-0.0161548	0.00619516	-0.0062996	-0.0110711	-0.0078934	-0.00458003	-0.0267552	-0.00640844	0.048224		0.00603469	-0.0411775	-0.00564414	0.00823796	0.00188824	0.000230057	-0.011397	-0.0105954	0.00687868	-0.0110088	0.00250512	0.0163889	0.048864	-0.0100852	-0.0577473
-0.00426159	-0.0331612	-0.0147544	-0.00182964	-0.00642656	-0.0272584	0.000957969	0.00557891	-0.00600141	-0.012292	-0.00745407	-0.00540185	-0.0218064	-0.00641245	0.0356873		0.0101802	-0.0544181	-0.0166702	0.00852373	-0.0224716	-0.0095811	-0.0076601	0.00327588	0.00837802	-0.00965816	-0.00569062	0.00781995	-0.0233618	-0.0122617	-0.0287685
-0.00449632	-0.0380105	-0.0133697	0.000513617	-0.000726866	-0.007927	-0.00115141	-0.00383899	-0.00560324	-0.0159081	-0.00507375	-0.00154901	-0.0328228	-0.00528412	-0.0456082		0.00300583	-0.0274847	-0.0184659	-0.0116581	-0.0197977	0.00276139	-0.00512903	-0.00176623	-0.00517379	-0.00714038	-0.00630296	0.00581905	-0.044861	0.00637628	-0.0269712
-0.00428857	-0.0329895	0.0064499	-0.00392993	0.00672627	-0.0180716	0.000579248	0.0118321	-0.00529465	0.00044786	-0.00565306	-0.00280164	-0.0269055	-0.00588602	0.051059		0.00284153	0.0770397	0.0119712	0.00802427	0.0368962	0.000282668	-0.0132676	-0.00250878	0.00587426	0.0187786	-0.0268883	0.00883674	0.0491807	-0.00447139	-0.0521122
-0.00504507	-0.0418357	-0.0100461	-0.00776879	-0.00843902	-0.00702112	0.0120356	-0.0153014	-0.00499996	-0.00212111	0.0086618	0.000267674	-0.0207514	0.00321227	-0.0511376		-0.01178	-0.137764	0.00753349	0.00877062	-0.02583	0.00271819	-0.00264583	0.00150029	-0.00646445	-0.0134738	-0.00978824	-0.0146195	-0.0563741	0.00839535	0.0252217
-0.00438737	-0.0314002	-0.00961642	0.000533376	0.00635112	-0.0124132	-0.00680017	0.00538913	-0.00298316	0.000538158	0.00608733	-0.000154425	-0.0291091	0.00163457	-0.00519187		0.00775507	0.0571943	-0.0171597	0.00798843	-0.0146467	0.00213356	-0.000614839	0.000364198	0.00679195	-0.00362349	0.00347033	-0.0166443	-0.0167275	0.0017917	-0.00678997
-0.00385194	0.0149412	-0.00736003	-0.00101197	0.00300988	-0.0223014	-0.00712387	-0.0144623	-0.00853719	-0.00305159	-0.00515368	-0.00147987	-0.0296995	-0.00541766	-0.0490841		0.0110185	-0.00787378	-0.0100057	0.00695099	-0.0247954	0.00370751	-0.00478438	0.00436253	-0.00362476	-0.0106444	-0.00375028	-0.019157	-0.0221931	0.00754348	-0.053119
-0.00389015	-0.0389232	0.00617608	-0.00886708	0.00266378	-0.0258505	-0.00230344	-0.0063021	-0.00524213	-0.00965602	-0.0087061	-0.0042608	-0.0281655	-0.00730438	-0.0662845		-0.00163813	-0.00899285	-0.00651908	-0.00251726	-0.0229061	0.00314802	-0.00597444	0.00141938	-0.00511438	-0.0126543	-0.00384875	-0.0204141	-0.0260148	0.00598854	-0.0114086
-0.00390798	-0.0369736	-0.0161947	-0.000855536	0.00395857	-0.00233521	-0.0234134	-0.00365187	-0.00512279	-0.00926802	0.0013863	-0.00154038	-0.0292384	0.0011119	0.0322948		0.00565736	0.0677821	-0.0177638	-0.00159018	-0.0191353	0.00198475	-0.00135576	-0.000673785	0.00862249	0.0127367	-0.00483015	-0.0322519	-0.0455064	0.000998737	-0.0297137
-0.00415079	-0.038932	-0.0189413	-0.00882746	0.000472355	-0.00247328	-0.00699003	0.00252118	-0.00626477	0.00984385	0.00808524	0.000760186	-0.03285	0.00336018	-0.05068		-0.0106737	-0.0247344	-0.0165281	-0.00219497	-0.0217807	0.00339388	-0.00330755	0.002573	-0.00659545	-0.0101533	-0.00843663	0.010552	-0.0491709	-0.00969271	-0.0303145
-0.00483939	-0.0436158	-0.0070063	-0.00127285	0.00054091	-0.0269322	-0.0255819	0.00281645	-0.00589402	0.0186752	-0.0101601	-0.00286974	-0.0253171	-0.00640027	0.0486872		0.00573569	-0.0413091	0.0077617	0.00931436	-0.0230574	0.000444575	-0.0106065	-0.00609641	0.00751611	-0.00971343	0.00425531	0.0108678	0.0632268	-0.00906323	-0.0539481
-0.00442486	-0.026623	-0.00732022	-0.000800644	0.00731422	-0.0108601	-0.00231212	-0.00531873	-0.0045881	-0.00570983	-0.00461905	-0.00170985	-0.0288214	0.00258376	-0.0427807		0.0102015	0.091562	-0.0136612	-0.000974012	-0.0279506	0.000624921	-0.00324945	0.00449558	-0.00531267	-0.0148251	-0.00643503	0.00808702	-0.0271896	-0.00611194	-0.0498961
-0.00426654	-0.0900866	-0.0229358	0.000876196	0.00696978	0.0214967	0.00877382	-0.0151288	-0.00463352	-0.0100049	0.0153133	0.000105358	-0.0385604	0.00125337	-0.0470355		-0.0198303	0.093905	-0.00265967	-0.00413196	-0.0326633	0.00117529	-0.00237533	0.00254954	-0.00633847	-0.0150928	-0.010829	-0.0131538	-0.0288875	-0.0073529	-0.0505071
-0.00476523	-0.0365597	-0.0110761	-0.00052271	-0.00673293	-0.0226219	-0.00231507	-0.0037735	-0.0046756	-0.00551956	-0.00492652	-0.00136267	-0.0260077	-0.00614787	-0.0527909		-0.00114204	-0.0848046	-0.0150048	0.00684339	-0.0193653	0.00501826	-0.00739339	-0.00230689	-0.00560464	-0.00884225	-0.00588817	-0.0175371	-0.0463894	-0.0118527	-0.0493778
-0.00528354	-0.00148679	-0.00907439	0.00432988	-0.00809746	-0.0142014	-0.00109517	-0.0142115	-0.00645533	-0.00407087	0.0059193	-7.58377e-05	-0.0306492	0.000772535	-0.0196089		0.0110734	-0.0482587	-0.0133195	-0.00193263	-0.0235918	0.00518712	-0.00311319	-0.0038614	-0.00539139	-0.0110127	-0.00599257	0.00858506	-0.042347	-0.00997512	-0.0544591
-0.00437978	-0.0357899	-0.0127609	0.000708806	-0.00521919	-0.0119457	0.000585061	0.00311525	-0.00548869	0.0112447	0.00526489	-2.29837e-05	-0.034271	0.00170003	-0.0182667		-0.00789348	-0.0478395	0.00304441	0.00802776	-0.0261561	0.00392893	-0.0043334	0.000694731	0.00571446	-0.0115742	-0.00580977	0.00803898	-0.0243579	-0.0108151	-0.055078
-0.00449223	-0.0329158	-0.00838141	-0.0050079	0.00480232	-0.0192335	-0.0158157	0.00520654	-0.00621188	-0.000317141	-0.00766628	-0.00228748	-0.0282156	-0.000188961	0.0534103		0.00472048	0.0567648	0.00672769	0.00285508	-0.000974396	-0.00149886	-0.00595924	0.000932191	0.00757784	-0.011842	0.00687764	0.0140878	-0.0555026	-0.00783301	0.0317742
-0.0044499	-0.0343374	-0.0122402	-0.00824019	-0.00596547	-0.020878	-0.00337516	0.00360093	-0.00551554	2.55629e-05	-0.00521732	-0.00132558	-0.0242167	-0.00303293	-0.0556124		-0.00188473	-0.0825552	-0.0156429	-0.000936753	-0.0237821	0.00392005	-0.00393905	0.00173762	-0.00631594	-0.00789414	-0.00443738	-0.017002	-0.00649831	0.00244415	-0.0548373
-0.00604008	-0.0799727	-0.00970616	-0.0078004	-0.00776747	-0.015511	-0.00255878	-0.0163992	-0.0082653	-0.0034277	-0.00436257	-0.00184123	0.0329777	0.00331521	-0.0305055		-0.0177296	-0.0831107	-0.0144248	-0.00250624	-0.0237232	0.00295547	-0.00357895	-0.00526091	-0.00657659	-0.00781324	-0.0084751	0.0139778	-0.0198695	-0.0109082	-0.0545037
-0.00487399	-0.0882112	-0.00862789	-0.00528546	0.00486148	-0.0110498	-0.0021966	0.00733183	-0.00358554	-0.0072266	0.00976357	-0.00110757	-0.0332743	-0.0134923	0.0555135		-0.0131871	-0.014122	0.00895367	0.00745083	0.0317715	0.00215333	-0.0118173	-0.0126885	0.00927593	0.0178308	0.00373445	0.0177022	-0.0277085	-0.00955444	-0.0459029
-0.00567623	-0.0459435	-0.0169343	0.000393775	-0.00782613	0.0388586	-0.019462	-0.0156425	-0.000966906	-0.0109547	0.013776	0.000763662	-0.0381528	0.00688277	-0.0437683		-0.0137545	-0.098179	-0.0148375	-0.0266736	-0.0268135	0.00362457	0.00424484	-0.0103866	-0.0051357	-0.00828546	-0.00546225	-0.0118692	-0.00767404	-0.00898931	-0.0539135
-0.0044499	-0.0337576	-0.0112346	-0.00129066	-0.00609909	-0.0284683	-0.00355545	0.00319979	-0.00544672	-0.00451428	-0.00705399	-0.00641707	-0.0241075	0.00342255	-0.0544294		0.0106893	-0.0744873	-0.0147998	0.00337982	-0.0229741	0.00407292	-0.0032394	-0.00705282	-0.00818873	-0.00645303	0.00475832	-0.002355	-0.0261837	0.00447977	-0.0299625
-0.00400634	-0.0311034	-0.00792228	-0.00194443	0.00708191	-0.0273961	0.000152457	-0.00242507	-0.00616736	-0.0128124	-0.007176	-0.00512711	-0.0309095	-0.0167966	-0.0364887		0.00865381	0.0806145	-0.018272	-0.00883333	-0.0277954	0.000704963	-0.00868258	0.00551609	-0.00324985	0.0115477	0.00255867	-0.02005	-0.0291823	-0.00115139	-0.0119822
-0.00360831	-0.0375902	0.0231803	-0.000649269	-0.00731639	-0.013793	0.00011233	-0.00391471	-0.00253102	-0.0124333	0.0050678	-0.00173402	-0.0342643	-0.00335261	-0.0166768		0.00844352	-0.106503	0.00674206	0.00871091	-0.0193218	0.0044364	-0.0038445	-0.0056797	0.00209467	-0.01052	0.00284664	-0.0182485	-0.0293561	0.00494587	-0.0297855
-0.00444737	-0.0426402	-0.00755326	-0.000377617	-0.00661517	-0.0195496	0.00668177	0.00576546	-0.00562455	0.0158931	-0.0081952	-0.00321372	-0.0319347	-0.00566496	0.0583449		-0.0134012	-0.124159	0.0125445	0.007943	-0.00963331	0.00472633	-0.00339131	-0.00188845	0.0113461	-0.0121565	-0.00500188	-0.0199492	-0.034127	0.00477734	-0.0472048
-0.00475668	-0.0307908	-0.0113242	-0.00106754	-0.00689366	-0.0127258	-0.0229524	0.00275664	-0.00459415	-0.00419508	0.00918181	0.00399271	-0.0298609	0.00301882	-0.0425576		0.0108376	-0.0439262	-0.00653969	-0.00296678	-0.0238775	0.00146481	-0.0034047	-0.00350862	-0.00489774	-0.0107419	-0.00546206	0.00813936	-0.0204	-0.0127171	0.00780005
-0.00464009	-0.0311438	-0.00817067	-0.000347126	0.00393031	-0.0266323	0.00173958	-0.0139067	-0.0057316	-0.0175561	-0.00490909	-0.00414659	-0.0314691	-0.00629419	-0.0136439		0.00743442	0.00239105	-0.0110467	-0.00988769	-0.0173083	0.0031476	-0.00806286	-0.00482496	-0.00364803	-0.0118869	-0.00386314	-0.0181675	-0.0252704	-0.00980366	-0.0530644
-0.00413571	-0.0448223	-0.0234878	-0.00213147	0.00467439	-0.0179389	0.0080006	0.00681682	-0.00534382	-0.0105993	-0.00886696	-0.0024127	-0.0318527	-0.00663826	0.0486965		0.00681948	-0.00138804	-0.00340006	0.00675837	-0.017879	0.00112233	-0.00503305	0.00355783	0.00710083	-0.0127086	-0.00465816	-0.0200471	-0.0329793	-0.0069981	-0.0494068
-0.00436302	-0.0347303	-0.0203501	-0.0077047	-0.00644998	-0.0182766	0.00210276	-0.0161108	-0.00486893	-0.00547946	-0.00537406	-0.00178192	-0.0297021	0.00206078	-0.0365377		-0.00332885	-0.0781755	-0.0138836	-0.0180081	-0.0292892	0.0037164	-0.00216443	0.0017529	-0.00569192	-0.00648983	-0.0054838	0.00964995	-0.0479703	0.0039536	-0.0126943
-0.00398387	-0.0454058	-0.00155508	-0.00555302	-0.00816385	-0.0111783	-0.000462553	0.00673306	-0.00390485	-0.0067055	0.00654163	-0.000982348	-0.0304217	0.00522294	0.0413351		-0.00999599	-0.0889623	-0.00487242	0.00450591	0.0348717	0.00117484	-0.00132337	0.00493588	0.0080975	-0.0100653	0.00920713	-0.0139125	-0.0240816	0.00520266	0.0300188
-0.0051214	-0.0342093	-0.00793039	-0.00569042	-0.0097449	-0.0181814	0.000410804	-0.00878696	-0.00488191	0.000287258	-0.00453365	-0.00132125	-0.0327784	0.00179193	-0.0152328		0.00140629	-0.113977	-0.00753294	0.00783274	-0.0289225	0.00138292	-0.00425932	0.00356581	-0.00398474	-0.0138416	-0.00520822	0.00833158	0.0525027	0.003837	0.0341368
-0.00496183	-0.0452358	-0.0230496	-0.00799786	-0.00593833	0.0370455	-0.00289566	-0.0152505	-0.00205537	-0.00190984	0.0147331	0.00102786	-0.0348234	0.00688437	-0.0478393		-0.0121583	-0.0636327	-0.014572	-0.000757793	-0.0236243	0.00420762	-0.00191537	-0.00991234	-0.00678176	-0.0107673	-0.00653965	-0.0176989	-0.0241396	0.0076847	-0.0550752
-0.00439545	-0.0384005	-0.0117395	-0.00783971	-0.00657409	-0.0120349	-0.00188868	0.00473035	-0.00474846	-0.00934713	-0.00523313	-0.00151228	-0.0278058	0.00339786	-0.0386843		-0.011213	-0.0796691	-0.0142187	-0.00284448	-0.0229002	0.00825959	-0.0027878	0.00187516	-0.00535936	-0.00731604	-0.00458817	-0.0186343	-0.0480433	0.00450176	0.00365848
-0.00466362	-0.0384751	-0.0172461	-5.96374e-05	-0.00624208	-0.0060638	0.0106768	0.00389211	-0.00370813	-0.00467439	-0.0020118	0.000557887	-0.0280505	0.00291781	-0.0451658		-0.0096133	-0.0834402	-0.00613348	0.00929316	-0.0271946	0.00395998	-0.00418151	0.0018641	-0.00636979	-0.0117906	0.00831545	0.0115353	-0.0261286	0.00943871	0.00616108
-0.00218293	-0.0139392	-0.0187898	-0.00136884	0.00721892	-0.0203968	-0.00759229	0.00351614	-0.00460567	-0.00753644	-0.00527843	2.57298e-05	-0.0336704	-0.00603481	-0.0497185		0.00940386	0.0939705	-0.0169252	0.00687678	-0.0233899	0.00165731	-0.00742406	-0.021915	-0.00469809	-0.0108505	-0.0044831	-0.0117007	-0.0108473	-0.000977561	-0.0478391
-0.00615726	-0.0830112	-0.0261814	0.00712461	-0.00664996	-0.021344	-0.000684763	-0.00444924	-0.00481957	-0.00339663	-0.00457384	-0.00130686	-0.0315371	0.00232337	-0.0498248		-0.0179069	-0.0874192	-0.00139451	0.00720134	-0.0234386	0.00452705	-0.00330404	0.00312329	-0.00510558	-0.0110758	-0.00385684	-0.0163438	-0.0260515	-0.0120259	-0.0535213
-0.00373501	-0.0296116	-0.0103177	-0.0069884	0.00500788	-0.00192564	0.0113641	-0.00136258	-0.00488946	-0.015169	0.00972657	0.00460447	-0.0335227	0.0024464	-0.0520288		0.00961725	0.000842983	0.000738274	-0.0038896	-0.0215934	0.00271172	-0.00303286	-0.014722	-0.00543082	-0.00966347	0.0048325	-0.0154468	-0.0231124	-0.00995416	-0.0530467
-0.00383473	-0.0470001	-0.0185488	-0.00896837	-0.00718213	-0.0212694	-0.00400134	-0.00172513	-0.00750163	-0.0140135	-0.00842228	-0.00147563	-0.0281181	-0.0153328	-0.0608161		-0.015089	-0.033881	-0.0160155	-0.00141477	-0.022222	0.00344633	-0.00777277	-0.00389711	-0.00696476	-0.00887047	-0.00251877	-0.0150638	-0.0244181	0.00463718	-0.0530322
-0.0047651	-0.0343509	-0.0119896	-0.000807408	-0.00784684	-0.020388	-0.00152256	0.0055863	-0.0029651	-0.0121208	-0.00435985	-0.00282215	-0.0260255	0.00215316	-0.0137694		0.00976535	-0.0604618	-0.00389449	0.00788758	-0.0213082	0.00261001	-0.00337436	0.00042976	-0.00380586	-0.000829888	0.00170692	-0.0189381	-0.0074082	0.00465559	-0.0244844
-0.00422096	-0.0472027	-0.0154339	0.00255613	-0.00872482	0.0216397	-0.0161278	-0.00403306	-0.00314997	-0.00992737	0.0103899	0.00116917	-0.0324732	0.00677845	-0.0560315		-0.0128911	-0.125067	-0.0141895	-0.00270178	-0.0221314	0.00867592	-0.00151387	-0.00233303	-0.00860272	-0.0107203	-0.00693755	-0.0170679	-0.0496564	0.00369434	-0.0461556
-0.004728	-0.0320441	-0.00614018	-0.00628596	-0.00831725	-0.0136494	-0.00286462	-0.00898065	-0.00635314	-0.0165888	-0.00462919	-0.00129707	-0.0241845	0.00206704	-0.0143161		-0.000600492	-0.0786293	-0.0126252	-0.0138055	-0.0277363	0.00418036	-0.00191923	0.00191757	0.00368798	-0.00811356	0.00451834	-0.0186753	-0.0133355	0.00565417	-0.0522915
-0.00323676	-0.0431703	-0.0170285	-0.00859731	0.00271848	-0.0134679	-0.00372639	-0.0151239	-0.00280016	-0.0108592	0.00802725	-0.00181427	-0.0296193	0.00359898	-0.0635857		-0.0115225	-0.00727348	-0.0154825	0.0023251	-0.0232271	0.00269103	-0.00198798	-0.00472648	-0.00924185	-0.0139165	-0.00487863	-0.00414358	-0.0453525	-0.0110603	-0.0526991
-0.0033233	0.0032917	-0.0188625	-0.000634089	-0.00891681	0.00904837	0.0106971	-0.0129092	-0.00302177	0.00446949	0.0127529	0.0051145	-0.0412178	0.00606101	-0.0159295		0.00981099	-0.112018	-0.0151406	-0.0279883	-0.0234597	-0.0156471	0.00886673	0.00212471	-0.00389469	-0.00903785	-0.0101378	0.0076624	-0.0487502	0.00324189	-0.022205
-0.00477403	0.0722818	-0.0136941	-0.000509822	-0.00679995	-0.0119414	-0.00404122	0.00249625	-0.00777171	-0.00300724	0.0102569	0.000523724	-0.031204	0.00473391	-0.0524623		0.0130914	-0.0564164	-0.0163296	-0.00182596	-0.0197441	0.00535924	0.00808913	0.00290512	-0.00635614	-0.0117085	-0.00501128	0.012365	-0.022189	0.0104706	-0.0578442
-0.00473169	-0.0397434	-0.0113362	-0.00010293	-0.00733727	-0.0176996	0.00115623	-0.00254863	-0.0035002	0.0118073	-0.00442816	-0.00165267	-0.0306311	0.00271129	-0.0125901		-0.013938	-0.0869986	-0.0060522	0.00632719	-0.0250178	0.00550492	-0.00327798	0.000321197	0.00449894	-0.00982591	-0.00511829	-0.0190168	-0.0239864	-0.0133083	-0.0523524
-0.00420849	-0.085857	-0.0240663	-0.00963363	-0.00381315	-0.0113868	-0.00113457	-0.00486478	-0.00216172	-0.0109008	-0.00768317	-0.000145772	-0.0296888	-0.00587589	-0.0543346		-0.0221208	-0.0375138	-0.0151723	-0.00290855	-0.0216039	0.00370104	-0.00387815	-0.00144352	-0.00783974	-0.00797695	-0.00645502	-0.0171641	-0.0417654	0.00476416	-0.0492777
-0.00416407	-0.0374214	-0.0217845	-0.00715674	0.00750642	-0.00676302	0.00286363	-0.00406707	-0.00680126	0.00538574	0.0077368	0.000472666	-0.0273634	0.00285515	-0.0538079		0.00790596	0.101748	-0.0137066	-0.00919392	-0.0311025	-0.00738113	-0.00252848	0.00468643	-0.00627093	-0.0108314	-0.00705644	-0.0130854	-0.0405636	-0.00744796	-0.048435
-0.00398286	-0.0389805	-0.0221947	0.000418714	-0.0024153	-0.00693728	-0.00165137	0.00334199	-0.00383015	-0.0103187	-0.00529564	-0.00178248	-0.0257651	-0.00471984	-0.0470957		0.0107987	-0.0258054	-0.0154819	0.00686916	-0.0220816	0.00264569	-0.00553376	0.00195602	-0.0049079	-0.010726	0.00104154	0.012066	-0.0239917	-0.00859401	-0.0283915
-0.00487122	-0.0812566	-0.0143145	0.000249758	-0.00269629	-0.0210083	-0.00101275	0.00644758	-0.00570769	-0.0171041	-0.00544421	-0.00381765	-0.0319974	0.00229261	-0.0148875		-0.0158831	-0.0462056	0.00381925	0.00715377	-0.00824823	0.00225485	-0.00404913	-0.00181435	-0.00514536	-0.0107569	0.004801	0.00436372	-0.0299805	-0.0104835	-0.0550542
-0.00489313	-0.0372894	-0.0222395	0.000732181	0.00661361	0.0359581	-0.0128546	-0.00208793	-0.00513256	0.00315965	0.00988092	0.00489142	-0.0314657	0.0019142	-0.0557075		0.00582068	0.0757119	-0.0168967	-0.035904	-0.018311	0.00500594	-0.00211046	-0.00942265	-0.00859207	-0.0128333	-0.00807958	0.00511212	-0.0417022	-0.00289465	-0.0454844
-0.00543035	-0.0880793	-0.0171829	-0.00980387	-0.00708801	-0.00745389	-0.0226647	-0.00404412	-0.00258561	0.0214215	0.00702243	-0.000188927	-0.0326297	0.00248573	-0.0353689		-0.0214464	-0.0814413	-0.0165179	-0.0275055	-0.026306	0.00540129	-0.00276242	0.00302275	-0.00610362	-0.00725879	0.00385298	0.0080475	-0.0270339	0.00522055	-0.0245158
-0.00512928	-0.0844386	-0.0188776	-0.00868186	0.00390161	-0.0205486	-0.0021575	-0.0192016	-0.00523282	-0.0100625	-0.00959004	-0.00138487	-0.0272312	-0.00760455	-0.0514304		-0.0199362	0.0348493	-0.0155442	-0.0420903	-0.0229952	0.00256447	-0.00795349	-0.00883449	-0.00653456	-0.0163503	-0.00162908	0.00895891	-0.0382341	0.00218085	0.00857879
-0.00475647	-0.0350675	-0.00699621	-0.00143802	0.0122927	-0.0208058	-0.00623479	-0.0146875	-0.00561343	-0.0149945	-0.00617946	-0.00428797	-0.0270885	-0.00580517	-0.0112437		-0.00973334	0.114903	-0.0172136	-0.000563711	-0.0332247	0.00101085	-0.00410924	-0.00814921	0.00627819	-0.0107049	-0.00415911	-0.0189761	-0.013392	-0.00730545	-0.0265254
-0.00685907	-0.056533	-0.0194553	-0.00622754	0.00550856	-0.0269103	-0.00549701	0.00986483	-0.00702035	-0.00502212	-0.00521169	-0.00113959	0.048285	-0.00690318	0.0508115		-0.00549957	0.0928544	-0.0151483	0.00680436	0.0583318	-0.000537471	-0.00529972	0.00661392	0.00851901	-0.0114647	0.0110204	0.00980488	-0.0219852	-0.00589857	-0.0174263
-0.00450601	-0.0814144	-0.0113409	0.00118255	-0.00920066	0.0027767	-0.00342734	-0.00269578	-0.00236526	-0.0101063	-0.00412594	0.00264564	-0.0341526	0.00696499	-0.0494801		-0.0141228	-0.107188	-0.0172128	-0.000869616	-0.0243341	0.00462335	-0.00196771	-0.00093257	-0.00758781	-0.00996161	-0.00766627	-0.0127165	-0.0264754	-0.010601	-0.052585
-0.00411542	-0.0368317	-0.00965577	-0.00800435	0.00103449	-0.0074783	-0.000869553	-0.0169807	-0.00670656	-0.0145728	0.00739607	-0.00111794	-0.0313242	0.00312556	-0.0497905		-0.0139055	-0.013117	-0.0126561	-0.000520774	-0.0251233	0.00332931	-0.00174277	0.00273096	-0.00638178	-0.0112253	-0.00881873	-0.0168023	-0.0272033	-0.0108066	-0.0553346
-0.00443956	-0.0389832	-0.0202737	-0.00110007	-0.00823748	-0.0206716	-0.00542164	-0.00319045	-0.00651058	-0.0105191	-0.00445216	0.000573487	-0.0260736	-0.00609125	-0.0147508		0.0062473	-0.130948	-0.0051988	-0.00198793	-0.0216187	0.00446667	-0.00671627	0.00325556	-0.00539281	-0.0089845	-0.00445495	-0.0177042	-0.0267606	0.0077441	-0.0458672
-0.00431888	-0.0361232	-0.0138305	-0.00536207	0.00697972	-0.00783773	-0.00204964	0.00536835	-0.00522354	-0.00974757	-0.00491938	-0.000201709	-0.0233019	0.00170206	0.0453051		0.00849109	0.0721042	-0.00987202	0.00829138	-0.0267296	0.000199934	-0.00260841	0.000597522	0.00828938	-0.0147282	-0.0050628	0.00807674	-0.0241281	0.00337516	-0.0196504
-0.00483685	-0.0482255	-0.0189736	-0.00102192	-0.00718003	-0.0188893	-0.00204305	0.00515133	-0.00700406	0.00514448	-0.00461185	-0.00309244	-0.033194	-0.00537743	-0.00116587		-0.0171551	-0.0752065	-0.0145171	0.00787128	-0.0202166	0.00554503	-0.00670366	-0.0045214	0.00727238	-0.00934731	-0.00415885	-0.0188049	-0.0269894	0.000529121	-0.0518444
-0.00368327	-0.0844779	-0.0221633	-0.00957094	-0.00828479	-0.00518852	-0.0145719	-0.0211954	-0.00131639	-0.017302	-0.00371167	0.000550211	-0.0313255	0.00223088	-0.0644406		-0.0153221	-0.100057	-0.0175351	-0.00176509	-0.0241104	0.00434665	-0.0021715	-0.0117574	-0.00861612	-0.00870075	-0.00839489	-0.013966	-0.0450953	-0.0106898	-0.0513473
-0.00380956	-0.0375935	-0.0232169	-0.00873414	-0.0074014	-0.0263527	-0.0144295	-0.0106153	-0.0066903	-0.0143198	-0.00805898	-0.0054879	-0.0288679	-0.0133216	-0.0560547		0.00070868	-0.101047	-0.0164756	-0.0079245	-0.0198028	0.00506963	-0.00759894	-0.0108957	-0.0060499	-0.00831208	-0.00708155	-0.018242	-0.0190295	-0.0121346	-0.0513836
-0.00456606	-0.0280162	0.000940126	0.000399908	0.0147353	-0.0205481	-0.0158895	0.00490171	-0.00517276	0.00162787	-0.00946841	-0.00179488	-0.0261257	0.00303973	-0.0440573		0.0069404	0.125932	-0.0172622	0.00879026	-0.00232139	0.00121982	-0.00148563	0.000362598	-0.00498421	0.0139649	-0.00508293	-0.0192759	-0.0563133	-0.011099	-0.0234805
-0.00323766	-0.0312488	-0.0170654	-0.00145184	0.006909	-0.0191587	-0.00695427	0.0065595	-0.00500625	-0.0121415	0.000213324	-0.00119871	-0.0279183	0.00730516	0.0350797		0.00703583	0.0692343	0.00422706	0.0073773	-0.0246673	0.00171114	-0.00345746	-0.000263896	0.00858957	-0.0124454	-0.00879879	0.0146259	-0.0305229	-0.00868833	-0.0509972
-0.00442061	-0.0377247	-0.0125341	-0.00126031	-0.00605146	-0.027964	-0.006842	-0.0028414	-0.00796125	-0.0118891	-0.00805812	-0.00687406	-0.0246698	-0.0145141	-0.0368377		-0.00202355	-0.0378388	-0.0136955	-0.00123345	-0.0199853	0.00509189	-0.00792424	-0.0137534	-0.0031094	-0.00789514	-0.00382648	-0.0153303	-0.0230741	9.40788e-05	-0.0536537
-0.00485606	-0.0210673	0.0223879	0.00551256	0.00403742	-0.0165972	-0.00400258	0.0154207	-0.00744042	-0.00805038	-0.00441779	-0.00361417	-0.0287689	-0.00485671	0.0461208		0.0032108	0.0498796	0.00353536	0.00732627	0.0489276	-0.000178806	-0.0107392	0.00232103	0.0066177	0.00314478	0.00904469	-0.0187489	0.0523462	-0.00704393	-0.0544737
-0.00473897	-0.0596708	-0.00798134	-0.0075449	0.00456786	-0.0055263	-0.0157954	0.00446408	-0.00563869	0.00242109	0.00663049	-0.001266	-0.032071	0.00346104	-0.0537939		-0.0131428	0.0557392	0.00658725	0.00781362	-0.0267809	0.000261967	-0.00383144	-0.00824746	-0.00815345	-0.012172	0.0058568	-0.0148477	0.0287554	0.000136459	-0.0551406
-0.00535807	-0.0309825	-0.00565631	0.00843462	0.00720306	-0.0220795	-0.0052138	0.00502887	-0.00621351	-0.0143771	-0.00746459	-0.00265498	-0.0309873	-0.000267863	-0.0510973		-0.00100498	0.0803978	-0.0158663	0.00468761	-0.00186635	0.00445067	-0.00312432	-0.0259131	-0.00391154	-0.00204393	-0.00435142	-0.0139932	-0.0299829	-0.0105402	-0.0532035
-0.00360244	0.0124649	-0.0186853	-0.00051844	0.00734771	-0.000769854	-0.00657949	0.00447161	-0.00561702	-0.00737944	-0.00556486	0.00232482	-0.0331129	0.00526348	-0.0134393		0.00948466	0.0796036	-0.0151136	0.00758906	-0.0202522	0.00224093	-0.00251229	-0.00307529	0.00555041	-0.0156855	-0.00648878	0.00720802	-0.0228524	-0.00133704	-0.0516443
-0.00340716	-0.0374855	-0.0234527	-0.000124863	0.0062942	0.00371614	0.00099141	0.00364337	-0.0061333	-0.0101014	-0.0057846	0.000422145	-0.0298052	0.00197261	-0.0508593		0.00569634	0.0847994	-0.0176649	0.00135333	-0.0264219	0.00149457	-0.0024258	0.00508884	-0.00681006	-0.0117166	0.00355963	-0.0199522	-0.029345	-0.00828743	-0.0464921
-0.00439303	-0.0401049	-0.0106469	-0.0072408	0.00753487	-0.00864932	0.0114651	-0.0073637	-0.00506649	-0.000681711	0.00911428	0.000574989	-0.0296182	0.00312556	-0.0588435		-0.00940184	0.0859558	-0.01404	-0.0217016	-0.0272455	0.000581786	-0.00109929	-0.00187431	-0.00785833	-0.0124539	-0.00846603	0.00705114	-0.0411435	0.00522157	0.00298802
-0.00324929	-0.0379269	-0.0199432	-0.00069752	-0.0066967	-0.017759	-0.0121872	-0.00282144	-0.00533554	-0.0108779	-0.00863986	-0.00290574	-0.0302688	-0.00775042	-0.062065		0.00736494	-0.0560433	-0.00441042	0.00380714	-0.0188214	0.00538458	-0.0082721	0.000204638	-0.00563607	-0.00827016	-0.00890424	-0.0169809	-0.0279591	-0.00833934	-0.0495032
-0.00649124	0.0146327	-0.0138507	0.0042779	0.00201601	-0.0257178	-0.00283607	0.00229231	-0.00867732	0.00975925	-0.00506347	-0.000804681	0.024318	0.00160488	-0.0431574		0.0104812	-0.0221296	-0.0163731	-0.00135439	-0.0211949	0.00450494	-0.00301527	0.000209601	-0.0039952	-0.00709189	0.00113075	-0.0194508	-0.0267314	-0.0117483	-0.0133905
-0.00662377	-0.088037	-0.0238952	-0.00182652	0.00704642	0.0536824	-0.00228787	0.00406505	0.00164362	0.0171844	0.0157738	0.00703004	-0.0378276	0.00680206	-0.0348864		-0.0141876	0.0744693	-0.0175044	0.00651424	-0.0268355	-0.00090077	0.0117106	0.00473566	-0.00600583	-0.0151581	-0.00157704	0.00809917	-0.0205349	-0.000463167	-0.0164897
-0.0043986	-0.0339894	-0.00548069	-0.00138623	0.00438849	-0.0172987	-0.00275502	0.00717138	-0.00496162	-0.0101373	0.000607316	-0.00231651	-0.0282018	0.00217851	0.0453885		0.00883765	-0.00477179	0.000995724	0.00685444	-0.0124467	0.00512137	-0.00287552	0.00439387	0.00887158	-0.0106265	0.00769549	-0.0202564	-0.0474748	0.00242741	-0.02695
-0.00603983	-0.0388466	-0.00720771	0.00366577	-0.00187707	-0.00207826	-0.00298823	0.00593678	-0.00515205	-0.00799642	-0.0050046	-0.000460138	-0.0281333	0.00173985	0.0440878		0.00275694	-0.036906	0.00448027	0.00507465	-0.0140193	0.00336852	-0.00405597	0.00338201	0.00884761	-0.0123845	-0.00590216	0.00955418	-0.0128094	-0.0104769	-0.0556888
-0.00427556	-0.0816105	-0.019596	-5.00133e-05	-0.00727735	-0.0215541	-0.00253975	-0.0185598	-0.0081799	-0.0131977	-0.00884292	-0.00112907	-0.0273101	-0.00710086	-0.0519439		-0.0208639	-0.110506	-0.0171387	-0.00270773	-0.0257204	0.00457569	-0.00357062	0.00275776	-0.00819596	-0.00844047	-0.00764459	0.00935817	-0.0307456	0.0035917	-0.0489408
-0.00427677	-0.0108013	-0.010502	-0.0078103	-0.00708475	-0.0268038	-0.00264284	-0.00089557	-0.00780441	-0.00825901	-0.00769141	-0.00523385	-0.0248818	-0.0171591	-0.0523501		0.0114968	-0.0362454	-0.016508	-0.00230764	-0.021895	0.00474316	-0.00925886	-0.00118456	-0.005382	-0.00757879	-0.00262297	-0.0193571	-0.0233836	0.00459946	-0.0125303
-0.00454721	0.0257591	-0.0109743	-0.000716371	0.000460449	-0.0227794	-0.00483352	0.00379072	-0.00976631	0.00160993	-0.00798517	-0.000801029	-0.0274466	-0.00433615	-0.0503373		0.0112232	-0.024566	-0.0129306	-0.003047	-0.0224663	0.00155862	-0.0077173	0.00452681	-0.00493466	-0.00931238	-0.00384875	0.0103919	-0.0215849	0.00353537	-0.0300263
-0.0047518	-0.0268328	-0.00516741	-0.00745913	0.0069203	0.0401673	-0.00225829	-0.00208866	-0.00569831	0.01129	0.00876046	0.00033195	-0.0309317	0.00923809	-0.0519279		0.0101752	0.0866136	-0.0157721	0.00623257	-0.0266909	0.00248275	-0.00173435	0.00478362	-0.0054197	-0.01202	-0.00585635	-0.0143713	-0.0337253	-0.00798697	-0.0525534
-0.00582339	-0.0522048	-0.0184577	0.00124218	0.0057871	-0.000415499	-0.00390506	0.0068631	-0.00327757	-0.0109223	0.00714023	-4.10511e-06	0.0582947	0.00624031	0.0484343		-0.00929381	0.0755721	0.00470385	0.00567866	0.00449599	0.00461964	0.000866455	0.00534303	0.00896959	-0.0139429	-0.00647429	0.00942138	-0.0380682	-0.00608337	-0.0504899
-0.00347367	0.0145037	-0.00314212	-0.000684586	-0.00656961	-0.0194475	0.00123939	0.00517252	-0.00690854	0.00931047	-0.00653905	-0.00150994	-0.0330036	-0.00405981	-0.00209314		0.00984751	-0.0789211	-0.0123243	-0.00128979	-0.00921499	0.0040405	-0.00726989	0.00310102	0.00669585	-0.00775616	0.0026697	0.00785962	-0.0202858	0.00493087	-0.0528945
-0.00416538	-0.0351074	-0.0127759	-0.0065598	-0.00841574	-0.0208395	0.00010354	0.00396509	-0.00513295	-0.0106896	-0.00420912	-0.00161558	-0.0309777	-0.00017036	-0.0132788		-0.00706314	-0.0811738	-0.0141373	-0.0027735	-0.0234631	0.00403643	-0.00166977	0.0011849	0.0018162	-0.00728913	-0.00487625	-0.0181033	-0.0495947	0.0117807	-0.0294104
-0.00419858	-0.0444941	-0.0201841	-0.00252595	-0.0084204	-0.0216208	-0.00197652	-0.0137474	-1.70608e-05	-0.014925	-0.00842228	-0.00263709	-0.0294061	-0.00748294	-0.0558238		-0.0157492	-0.128382	-0.00777159	-0.00275636	-0.0209728	0.00416814	-0.00839093	-0.00551099	-0.0083889	-0.0113078	-0.00764942	-0.0148763	-0.0510704	0.00525229	-0.0273124
-0.00381076	-0.0394432	-0.0193974	-0.00347402	0.00710492	-0.020122	-0.00124885	-0.00411847	-0.00411936	-0.00999083	-0.00593894	-0.00314049	-0.03049	-0.00691521	-0.0546841		0.00815547	0.0901894	-0.00321446	0.00816315	-0.026005	-0.00803799	-0.00554062	0.00185202	-0.00494306	-0.016508	-0.00515708	-0.0229207	-0.00887008	0.00285888	-0.0441635
-0.00524525	-0.084298	-0.0138542	-0.00634227	0.00866421	-0.0197185	-0.0244938	0.00641331	-0.0041407	0.00777516	-0.00362742	-0.00300625	-0.0314265	0.0023523	-0.0126547		-0.0125009	0.070456	0.0108137	0.00916256	9.00761e-05	-0.00107076	-0.008698	-0.00658989	0.00344756	0.0123702	-0.00386873	0.00825616	0.0496764	-0.0103793	-0.0540626
-0.00430305	-0.0281455	-0.0166285	-0.00208546	0.00679057	-0.0170993	5.3095e-05	-0.00564165	-0.00341032	-0.00992634	-0.00518789	-0.000876124	-0.0267823	0.00262467	-0.0503788		0.00885534	0.1109	-0.0175729	-0.0106357	-0.0269241	0.00199847	-0.001888	0.00049224	-0.00537343	-0.0107817	-0.00821522	-0.0184953	-0.0152253	0.00525976	-0.0498008
-0.00724449	0.0116015	-0.00988046	0.00119166	0.00178527	0.0453386	-0.00410126	-0.000822443	-0.00722664	0.0135777	0.0129563	0.00280259	0.0503088	0.0074902	-0.034841		0.0111969	-0.0262625	-0.0149328	-0.00312155	-0.0227051	0.00282123	-0.00265296	0.00340867	-0.00342188	-0.0104547	-0.00162156	-0.0191528	-0.0246958	0.00326152	-0.0264797
-0.00391883	-0.0396361	-0.0205761	-0.00146605	0.00356754	-0.0196984	-0.00265904	-0.00692499	-0.00475801	-0.01728	-0.006812	-0.0018021	-0.0308944	-0.00536507	-0.00869303		-0.0085203	-0.000110216	-0.00215466	-0.000429752	-0.018966	0.00365871	-0.00440763	0.00431225	0.0059906	-0.0113419	-0.00642335	-0.0263868	-0.0421132	0.0039292	-0.0472126
-0.00505039	-0.091701	-0.0213792	0.00112443	-0.00658273	-0.00903356	-0.0158951	-0.00382332	-0.00459016	-0.0176353	0.00679907	-0.00013796	-0.0308921	0.00756673	-0.0463696		-0.0158465	-0.0771652	-0.0166299	-0.00922891	-0.0209981	0.00436808	-0.00267488	-0.0120165	-0.00646208	-0.010383	-0.00634807	0.0134854	-0.0411961	-0.0108117	-0.0515598
-0.00424157	-0.0383443	-0.0194777	-0.00620413	-0.00814978	-0.012894	-0.00572048	-0.00536269	-0.00243734	-0.0101424	-0.00443984	-0.00181966	-0.0250826	0.00207685	-0.013998		-0.00239823	-0.07567	-0.0181819	-0.00958215	-0.0208389	0.00473277	-0.00254041	0.0025222	-0.00360442	-0.0073191	-0.0070501	-0.0172113	-0.0264512	0.00689102	-0.0279647
-0.0052185	-0.0291198	-0.00976281	0.000244175	-0.00728383	0.0472929	-0.00475434	0.00254869	-0.00422463	-0.00169281	0.0129335	0.00526017	-0.0335326	0.00786225	-0.0442087		0.0108599	-0.0717071	-0.0119741	0.00597594	-0.00988543	0.00551092	-0.002454	-0.00266041	-0.00357196	-0.009411	-0.00397466	-0.0136964	-0.0234802	0.00785352	-0.053086
-0.00459267	-0.0363673	-0.0182051	-0.000928926	0.00785344	-0.0199707	3.64952e-05	0.00434778	-0.00469653	-0.0112947	-0.00735902	-0.00212062	-0.0266837	2.57529e-05	-0.0128341		0.00839602	0.0851592	-0.0146705	0.00679334	-0.0217669	-0.00112005	-0.00202321	-0.00126583	0.0011041	-0.00922428	-0.00693002	-0.0271185	-0.0237377	0.00373245	-0.0254229
-0.00467618	-0.0367105	-0.00996092	-0.00622542	0.00872341	-0.00946578	-0.00476589	-0.00615723	-0.00435573	-0.00548313	0.0154169	0.00368587	-0.0218406	0.00855849	-0.0421432		0.000543731	0.072126	-0.00835712	0.00889336	-0.0327544	3.4808e-05	-0.00437506	0.005095	-0.00479386	-0.0122301	-0.00449176	0.00727899	0.0129431	0.00231508	-0.0179556
-0.00631461	0.0205175	-0.00228149	0.00673945	-0.00745655	-0.0172555	0.000454864	0.00248444	-0.00557526	0.0109062	-0.00484522	-0.00150994	-0.03316	0.00112117	-0.0334703		0.00741844	-0.106763	0.00467835	-0.002236	-0.0245546	0.00170478	-0.00569856	-0.00167049	-0.00412577	-0.0103577	-0.0052331	-0.0159426	0.0329739	0.00497691	-0.0459296
-0.00399123	-0.0338781	-0.0194561	-0.00175917	0.0071163	-0.00859584	-0.00310277	0.00654418	-0.00431075	-0.00538761	0.00725526	-0.000922345	-0.0346045	0.00256254	-0.0451056		0.00500621	0.119138	-0.00807375	0.00870463	0.0264532	-0.000911618	-0.00640111	-0.00383409	-0.00331749	-0.0146076	-0.00592467	-0.0133604	0.0681301	-0.00805988	-0.0516037
-0.00472242	-0.0791201	-0.00701941	0.000400325	-0.00535059	-0.0231456	-0.00675575	-0.0137518	-0.00653938	-0.0135135	-0.0078216	-0.000858777	-0.0247013	0.00305636	-0.0540508		-0.0170597	-0.0888343	-0.0129211	-0.00947452	-0.0244138	-0.0183277	-0.00287932	-0.0044282	-0.00720931	-0.00935933	-0.00465764	-0.0152171	-0.0229737	0.00362823	-0.0321677
-0.00493292	0.0638192	0.0280137	-0.00662213	0.00790968	-0.0217801	-0.0185176	0.0127058	-0.00631098	-0.0219246	-0.00344556	-0.000857968	-0.0254659	0.00131995	-0.0515027		0.00484845	0.105644	0.0146682	0.00918144	0.0388954	0.000482094	-0.00829901	-0.032039	-0.00531835	0.0133461	-0.0230247	0.00909791	0.0686889	-0.0119348	-0.0515306
-0.00526605	-0.031646	-0.00653422	0.00535063	0.00492487	-0.0202779	-0.00777705	0.00560237	-0.00781561	-0.0143753	-0.00807702	-0.0025476	-0.0253066	-0.0165147	0.0473528		0.00618632	-0.0142642	-0.0183751	-0.00268646	0.00508111	0.00101476	-0.0129288	-0.00446821	0.00523157	-0.0126933	-0.00321067	0.0105903	0.0507938	-0.00247036	-0.0580259
-0.00291917	-0.0281062	-0.0170632	-0.00758827	-0.00182437	-3.99893e-05	-0.0028192	-0.00407298	-0.00661011	-0.0113762	0.00723838	0.00355956	-0.0342424	0.0100373	-0.0480713		0.00840053	-0.0395986	-0.017383	-0.00165043	-0.0298712	-0.00247346	0.00858031	0.00500362	-0.00373287	-0.0149006	-0.00557701	-0.0188404	0.0231028	-0.0114122	-0.057959
-0.00452927	-0.0276432	-0.00855823	-0.000541167	0.000174097	-0.0185798	0.00138376	-0.0172063	-0.00948408	0.00672781	-0.005164	-0.00156215	-0.0306718	-0.00649707	-0.0104757		0.00727122	-0.0268163	-0.00961677	-0.041683	-0.0286962	0.00433476	-0.00723152	0.00430499	0.00348755	-0.00646281	-0.00269874	-0.0203341	-0.0183973	0.0066784	0.00462945
-0.00452412	-0.0384926	-0.00844177	-0.00433233	-0.00675689	-0.0210569	-0.00278125	-0.0142765	-0.00428688	-0.00890168	-0.00513007	-0.00127215	-0.0270777	0.00355035	-0.0520365		-0.0142766	-0.0558215	-0.0128256	-0.00204817	-0.0246908	0.00438959	-0.0029995	-0.0100542	-0.00588171	-0.00964117	-0.00646357	-0.0196409	-0.0230284	-0.0123326	-0.0303072
-0.00439266	-0.0858014	-0.0216145	-0.0083934	-0.00904041	-0.00544571	-0.00550499	-0.00280696	-0.00248841	-0.0105483	0.00758432	0.000339441	-0.0327819	0.00302077	-0.0534775		-0.0196834	-0.114392	-0.01853	0.00599786	-0.0191871	0.0049768	-0.00289419	-0.0065378	-0.00906811	-0.0126273	-0.00639816	0.0127848	-0.0474133	-0.00996751	-0.0476921
-0.00428371	-0.0406627	-0.0141839	0.00091363	-0.00754604	-0.0094024	0.00967891	-0.00740941	-0.00392911	-0.0147005	-0.00578795	0.0031633	-0.0303021	0.00254985	-0.0530852		-0.0176008	-0.0470554	-0.0134616	-0.0105344	-0.022591	0.00507143	-0.00384812	-0.00660736	-0.00804526	-0.0109856	-0.00727145	0.0136153	-0.0335078	0.00299125	-0.0263129
-0.00407299	-0.0499672	-0.0241642	-0.00363529	-0.00909447	-0.010187	0.00139967	-0.0188244	-0.00536746	-0.0175853	0.00724081	-0.00147497	-0.0280639	0.00276828	-0.0521911		-0.0132119	-0.129605	-0.0125436	-0.0357242	-0.0255869	0.00517104	-0.00194439	0.00331928	-0.00793794	-0.00830863	-0.00895688	-0.0164391	-0.0412681	-0.00831977	-0.0474672
-0.00501524	0.0802257	-0.0198822	-0.00842048	-0.00580642	-0.00954004	-2.23075e-05	-0.00185487	-0.00986676	0.0101886	-0.005287	-0.00109517	-0.0318508	-0.00309159	-0.037978		0.016134	-0.0692419	-0.0104813	0.00821461	-0.0179684	0.00589041	-0.00804561	0.000912856	-0.00486999	-0.00873084	-0.00803818	0.00584218	-0.0395813	0.00787196	-0.0485887
-0.00513002	-0.0827257	-0.0108339	-0.00959736	-0.00715136	-0.0222201	-0.00471035	-0.0174206	-0.00765057	0.0116963	-0.00861536	-0.0021897	-0.0223896	-0.00544187	-0.0546745		-0.0155304	-0.125164	-0.0132809	-0.00922654	-0.0270191	0.00473247	-0.00321598	-0.00579287	-0.0070827	-0.00862259	-0.00433263	-0.0129597	-0.0222113	0.00425046	-0.0505883
-0.00587287	-0.0337877	-0.00728505	0.00544036	-0.00686876	-0.0197047	-0.00155474	0.00371659	-0.00588691	0.00759091	-0.00613593	-0.00151219	-0.0313057	-0.00515197	-0.0462229		0.0109371	-0.0445394	-0.0183692	0.00646718	-0.0222596	0.00465697	-0.00717715	0.00326881	-0.00282552	-0.00779606	0.00184364	-0.0148902	-0.0279053	0.0092711	-0.00956347
-0.00505186	-0.0483191	-0.0261654	-0.000185343	0.00461658	-0.0184474	0.000293133	0.00514168	-0.00553746	0.001976	-3.8822e-05	0.000172107	0.0505288	0.00264866	-0.00648622		-0.0136302	0.000574917	-0.0168034	-0.0146224	-0.0125554	0.00219615	-0.00346979	0.00513943	-0.00666934	-0.00947088	0.00525578	0.00974652	-0.0348263	0.00680204	-0.0505135
-0.00401744	-0.0841919	-0.0212043	-0.0041698	-0.00692527	-0.00972784	-0.00129465	-0.00221424	-0.00204898	-0.0150071	-0.00526319	-0.00267907	-0.0339814	0.00173132	-0.014546		-0.0188362	-0.0761755	-0.0158687	0.00643026	-0.0210951	0.00430262	-0.00247798	-0.000882649	-0.00507366	-0.00911165	-0.00518645	-0.0142879	-0.0461183	0.00711392	-0.0510807
-0.00552637	-0.090392	-0.0203974	-0.00710558	-0.00108692	-0.0125736	-0.0201932	-0.0138755	-0.00205814	-0.00517193	0.00877807	0.00390057	-0.0320259	0.00701868	-0.00740356		-0.022018	-0.0259928	-0.00939894	0.00570855	-0.0327216	0.00249167	-0.00164908	0.00236505	0.00448906	-0.0110886	0.00350542	-0.0190557	-0.0299127	0.00283213	-0.00930557
-0.00508137	-0.0466906	-0.0124487	-0.00163399	-0.000860858	-0.0179306	-0.00105412	0.00734127	-0.00883912	-0.0163498	-0.00483598	-0.00194082	-0.0247488	0.00268328	0.0491935		-0.0153936	-0.0214264	-0.0125195	-0.0054379	-0.0264759	0.00188481	-0.00428903	0.0041375	0.0094454	-0.00982089	-0.00375898	0.011516	-0.0208012	0.00154058	-0.0218429
-0.00442974	-0.0367203	-0.00914217	-0.00522555	-0.00628957	-0.0100401	-0.0113687	0.00696524	-0.0058727	-0.0108786	-0.00500218	-0.00208983	-0.0255289	0.00194858	0.0568875		-0.00923703	-0.0855314	-0.013151	8.72182e-05	-0.00965972	0.00586431	-0.00231264	0.000240565	0.0109138	-0.00895963	-0.00748126	-0.0175277	-0.0444997	-0.0124079	-0.0516948
-0.00444959	-0.031451	-0.00890133	-0.00593952	-0.00772951	-0.0115752	-0.00391417	-0.0144049	-0.00596692	-0.00568766	0.00537971	0.000133753	-0.0319171	0.00145385	-0.0168246		0.0103623	-0.0754022	-0.0116059	0.00881919	-0.0267884	0.00410268	-0.0010682	0.000395377	-0.003896	-0.0103317	-0.0044111	-0.0160769	-0.021956	0.00604031	-0.0570174
-0.00387885	-0.0336451	-0.0235472	-0.00949512	0.00523194	-0.0176601	-0.000136051	-0.0173053	-0.00116037	-0.0101662	-0.00824017	-0.00188048	-0.0266139	-9.76313e-05	-0.0524746		0.00626004	0.0569649	-0.013716	-0.010666	-0.025172	0.00248896	-0.00203569	-0.0192101	-0.00708102	-0.0104148	-0.00881431	0.00849831	-0.0215712	-0.00536305	-0.0564249
-0.00361289	0.0579375	-0.0206642	-0.0098042	0.00456067	-0.0198085	-0.00527924	0.00409832	-0.00650591	0.00903067	-0.00551585	-0.00112753	-0.0330591	-0.0018817	-0.0569415		0.0103176	0.0332621	-0.0142591	-0.00164943	-0.00935941	0.00399893	-0.00448055	-0.00177706	-0.00654267	-0.0120707	-0.00596354	0.0105545	-0.0402434	0.00140023	-0.0503373
-0.00442727	-0.0918526	-0.0211505	-0.00894924	-0.00414415	-0.020618	-0.0247876	0.00540544	-0.00191321	-0.0182842	0.00788706	-0.000516808	-0.0329399	-0.00664178	-0.0402474		-0.0156746	-0.0589402	0.00481117	0.00769499	-0.00836953	0.00208569	-0.00996142	-0.00501036	-0.00494517	-0.00729521	-0.00615746	0.00963911	0.0698415	-0.00807004	-0.0584721
-0.00359328	-0.0342918	-0.0212353	-0.00741748	-0.00824838	-0.0119463	-0.0141253	0.00297097	-0.0024336	0.0022105	-0.00445762	-0.00181966	-0.0315819	0.00278222	-0.0369733		0.00976364	-0.0772007	0.000842873	0.00911769	-0.0226017	0.00658366	-0.0032965	0.0013572	-0.00468931	-0.00901725	-0.00374327	0.00988195	-0.0258981	0.0118203	-0.0536126
-0.00557603	-0.0401623	-0.0178401	0.0054524	-0.00292687	-0.019772	-0.00785033	0.0036689	-0.00734937	-0.0149733	-0.00520899	-0.00414562	-0.031306	0.0026363	-0.0480602		-0.0143747	-0.0315728	-0.0147682	-0.00262419	-0.0210114	0.00351156	-0.00240041	-0.00390987	-0.0052659	-0.00929782	-0.00261249	-0.0156317	-0.0437743	0.00408106	-0.0531037
-0.00346562	-0.019632	-0.0171865	0.000153044	-0.000140665	-0.00896738	0.00124253	-0.00558271	-0.00185642	0.00759212	0.00683332	2.09939e-05	-0.0359948	0.00106359	-0.0195489		0.0107803	-0.0302387	0.000385974	0.00826969	-0.0215868	0.00299297	-0.00321767	0.00116009	-0.00371106	-0.0107989	0.00519417	-0.0208121	-0.0478666	-0.0108174	-0.0318299
-0.00494338	-0.0407679	-0.0269744	-0.00574857	0.000682495	-0.027736	0.00679891	0.00445895	-0.00545207	-0.00494387	-0.00698635	-0.00187244	-0.0153211	-0.00710939	-0.0103165		-0.000336483	-0.0165154	-0.0185954	-0.0062032	-0.0218352	-0.00103873	-0.00764868	0.00370905	0.00254216	-0.00866721	-0.0048275	0.0107821	-0.0128028	0.00536482	-0.0264453
-0.00441462	-0.0421751	-0.00998398	-0.00716888	-0.0064294	-0.0210218	0.0120826	-0.0156141	-0.0044742	-0.0186346	-0.00882178	-0.00120468	-0.0255432	-0.0151808	-0.052689		-0.0141334	-0.0539717	-0.0114779	-0.0187447	-0.0254426	0.00139924	-0.00729379	0.000289829	-0.00611016	-0.0108674	-0.00773304	-0.0149549	-0.0382808	0.00321064	-0.0491466
-0.00316947	-0.0330739	-0.0107451	-0.000201536	0.000714995	-0.0290314	0.0015444	0.0026061	-0.00658624	-0.0114046	-0.00875825	-0.00108403	-0.0302713	-0.0168236	-0.0552065		0.0106992	-0.0240312	-0.0132681	0.00320726	-0.0225137	0.00380702	-0.00846089	0.0040338	-0.00449142	-0.00819783	-0.00384875	-0.0191476	-0.0249681	0.00385648	-0.030341
-0.0044318	-0.0336397	-0.010887	-0.00907307	-0.00113849	-0.0184048	-0.0154328	0.0045433	-0.00554182	-0.00523857	-0.00518213	-0.00132558	-0.0293625	7.89128e-05	-0.05564		0.00976193	-0.0353301	-0.00011445	0.00724637	-0.0144352	0.00300393	-0.0034425	-0.00499596	-0.00665627	-0.0101342	-0.0065638	-0.0202586	-0.00744418	8.52867e-05	-0.0531526
-0.00515512	-0.000759085	-0.00991301	-0.00716192	-0.00669952	-0.0203125	-0.0172896	0.0067464	-0.00835572	-0.0131472	-0.00381464	-0.00133378	-0.0254937	-0.00468135	-0.000633122		0.0050891	-0.0734425	-0.00699993	0.00441248	0.0511425	0.00483485	-0.00612462	0.00182534	0.00584369	-0.00765764	0.00661098	0.0118692	-0.0232668	-0.012868	-0.0565187
-0.00427906	-0.0403968	-0.0263152	-0.00770756	-0.00871262	0.0175003	-0.0157339	-0.00229831	-0.000809818	-0.00498098	0.00672243	0.000982466	-0.0344197	0.00717952	-0.0368157		0.00235715	-0.0718975	-0.0145138	-0.0108498	-0.0186745	-0.00864383	0.00487337	-0.0100309	-0.00293279	-0.00627493	-0.00919364	-0.0146205	-0.0440553	-0.0110205	-0.0539165
-0.00441265	0.0175194	-0.0118241	-0.00079503	-0.00720824	-0.0279277	-0.00426012	-0.0037656	-0.00866118	0.0144226	-0.00728505	-0.00544709	-0.0327687	-0.0121854	-0.0357888		0.00927047	-0.113952	-0.0158434	-0.000375059	-0.0186353	0.0016779	-0.00864774	-0.00205853	-0.00262773	-0.0117154	-0.00592377	-0.0155126	-0.0247786	-0.00909548	-0.0295364
-0.00514947	-0.0430653	-0.00765283	1.43436e-05	0.00127309	-0.021716	-0.00316922	0.00485985	-0.00625838	-0.00531247	-0.00909597	-0.00278497	-0.015526	-0.00630647	-0.0472665		-0.0129372	-0.030009	0.00566503	0.00876025	-0.0244048	0.000274826	-0.0107899	0.00147837	-0.00448671	-0.0110561	-0.00485416	-0.016347	0.0497747	-0.0125691	-0.0493606
-0.00489011	-0.0410673	-0.0108527	-0.00721982	-0.00730794	-0.0113423	-0.00199226	-0.00257759	-0.002697	-0.0167992	-0.00441242	-0.00106062	-0.0253829	0.00262494	-0.0387355		-0.0165048	-0.110206	-0.00503702	0.00566045	-0.0241696	0.00371979	-0.00326301	0.00304076	-0.00533505	-0.0107373	-0.00563114	-0.0205192	-0.010974	-0.0113329	-0.049848
-0.0049315	-0.0410192	-0.0218184	-0.00821955	-0.00584596	-0.0209843	0.000114607	-0.012833	-0.00444365	-0.00473478	-0.00519126	-0.00186953	-0.0284971	-0.00470907	-0.0382802		-0.0143747	-0.0450093	-0.0139809	-0.00282472	-0.0254331	0.00509557	-0.00410357	-0.000172345	-0.0052659	-0.008951	-0.00521941	-0.0138541	-0.04543	0.00476416	-0.051375
-0.00437893	-0.0357314	-0.00872799	0.000801813	0.0015049	0.0197185	-0.00269784	-0.0131574	-0.00352098	-0.0156148	0.00760453	0.000477785	-0.0309542	0.00260693	-0.0487912		-0.0149141	-0.0183772	-0.0105097	-0.00212844	-0.0269922	-0.00721901	-0.00237205	0.00106064	-0.00706119	-0.0139194	-0.0055963	-0.0159491	-0.0265319	0.00364999	-0.057826
-0.00489229	-0.0860847	-0.022817	-0.00712656	-0.00319514	-0.0124268	0.0011724	-0.00608286	-0.00282346	-0.00505787	-0.0044728	-0.00153065	-0.0337975	-4.56723e-05	-0.0132033		-0.0199964	-0.0378335	-0.00262447	-0.0298275	-0.0228872	0.00446896	-0.00243326	-0.00250117	0.00265731	-0.00900988	-0.00334914	-0.0199199	-0.0248934	-0.0104935	-0.0462623
-0.00480374	-0.0924958	-0.0230284	-0.00910812	-0.00803561	-0.0206296	-0.00287655	-0.00843912	-0.00681141	-0.00781545	-0.00552357	-0.00120356	-0.0267469	-0.00717411	-0.0558341		-0.0165277	-0.127667	-0.0178773	-0.0360412	-0.0201563	0.00553668	-0.00483018	-0.0113627	-0.00870988	-0.00794545	-0.00585875	0.005031	-0.0415732	0.00562073	-0.0436756
-0.00380043	-0.028936	-0.0161296	-7.0045e-05	-0.00279984	-0.0136328	-0.0139014	0.00401217	-0.00617584	-0.0164546	-0.00365594	-0.00156736	-0.0332621	0.00204782	-0.0155257		0.0102496	-0.0392617	-0.0166488	-0.00252386	-0.0222315	0.00225514	-0.00376626	0.00154334	-0.00346681	-0.00861287	-0.00570018	-0.0175048	-0.00656077	-0.0103023	-0.00984524
-0.00519748	-0.0419716	-0.00863459	-0.00571057	-0.00894262	-0.0183119	-0.00295822	0.0056845	-0.00315019	0.00128044	-0.00388774	-0.00121795	-0.0285147	0.00264218	-0.0149493		-0.00964502	-0.118302	-0.00437332	0.006304	-0.00534051	0.0011075	-0.00400398	-0.00806398	0.00307694	-0.0114426	0.00515264	0.00966313	0.0354369	-0.00914673	-0.0497375
-0.00452181	-0.0297612	-0.0151775	-0.00799766	-0.00789529	-0.0067552	-0.00304347	-0.00402816	-0.00329627	0.0111725	-0.00392901	-0.00178257	-0.0318583	0.00177322	-0.033825		0.00903319	-0.124988	-0.0172094	-0.00323747	-0.0211256	0.00423811	-0.00203664	-0.0102077	-0.00609953	-0.00888043	-0.00490679	-0.0128207	-0.0115767	0.00507198	-0.0532112
-0.0043187	-0.0277914	-0.00585251	2.79511e-05	0.000100701	0.01454	-0.00308317	-0.00250727	-0.000621436	-0.0160052	0.0106745	0.00244905	-0.0336827	0.00107939	-0.00295548		0.0100641	-0.0257337	-0.0140516	-0.00652857	-0.019	0.00424133	-0.00268753	-0.00388745	0.0054185	-0.00983776	-0.00365097	-0.0190262	-0.0213369	0.00582233	-0.0315739
-0.00501384	-0.0402542	-0.00983112	-0.00338005	-0.00623735	-0.0194792	-0.008754	0.00470296	-0.00664971	-0.000390434	-0.00485267	-0.00175841	-0.0249607	-0.00562743	0.0550358		0.003968	-0.0578454	0.00653239	0.00476844	0.0192913	0.00358482	-0.00551299	-0.0134349	0.00649404	0.0167841	0.00381464	-0.0224051	-0.0138287	-0.0124801	-0.0475365
-0.00510073	-0.0391823	-0.0131437	-0.00622201	-0.00828449	-0.0196659	-0.0265933	0.00477644	-0.00340762	0.0028962	-0.00364591	-0.00185395	-0.0258153	0.00217943	-0.0108376		0.00463967	-0.0908738	-0.0156796	-0.0029373	-0.0241153	0.00324673	-0.00186787	-0.00155614	0.00373578	0.0121076	-0.0033118	-0.0131605	0.0319838	0.00588662	-0.0515815
-0.00434231	-0.0381948	-0.0102938	-0.00514432	0.00661118	-0.0110458	-0.00350566	0.00684812	-0.0054813	-0.014066	0.00771425	-0.000731702	-0.0262113	0.00188192	0.0471756		-0.000510367	0.0835934	0.004843	0.00805365	-0.0258433	-0.000343457	-0.00372749	0.00380833	0.00854281	-0.0117749	-0.00851404	0.00788879	-0.0181339	0.00246011	-0.0165475
-0.00442755	-0.0855572	-0.0105486	0.00258762	0.0080333	-0.0107191	-0.00235793	-0.00246044	-0.00122417	-0.00744135	0.0079438	-0.000388471	-0.028735	0.00266323	-0.0602175		-0.0106405	0.0808047	-0.0193478	0.00529287	-0.0201972	0.00275629	-0.00243273	-0.00633761	-0.00960846	-0.0161576	-0.0109186	0.0108626	-0.0490468	-0.00866037	-0.0495976
-0.00380157	-0.0361527	-0.0216996	-0.00897614	-0.00855308	-0.0208689	-0.00312275	-0.00182089	-0.00644362	-0.014921	-0.00445627	-0.00147563	-0.0315164	-0.00149465	-0.0538377		0.000778925	-0.122827	-0.017219	-0.00165087	-0.0165881	0.00469754	-0.00280408	-0.0109084	-0.00721762	-0.00726132	-0.00862654	-0.0132245	-0.0485306	0.00485979	-0.0484616
-0.00362709	-0.0353396	-0.0174635	-0.00769507	0.00921421	-0.0175788	-0.0045555	0.0130451	-0.00137632	0.000767017	-0.00202457	0.000784903	-0.0191694	0.00296607	-0.0441114		0.00474914	0.0637363	-0.00482176	0.00680119	0.0454806	0.00223063	-0.00283084	0.00693256	-0.0056991	-0.0117351	0.00789397	-0.00221591	-0.0647522	0.00159167	-0.0228088
-0.00406973	-0.0459154	-0.0220903	-0.00482857	-0.00636942	-0.0218621	-0.00355881	0.00366215	-0.00517085	0.000213482	-0.00857155	-0.00290574	-0.0253106	-0.00664236	-0.0539198		-0.0153959	-0.0797721	-0.0161092	0.00604213	-0.0251397	0.00603234	-0.00920946	0.00141165	-0.00640361	-0.00813477	-0.00431785	0.00824948	-0.0248905	-0.0111587	-0.0510105
-0.00451132	-0.042964	-0.0262302	-0.00552156	0.00562709	-0.0193221	0.000367903	0.00545909	-0.00574981	-0.00520581	-0.00572129	-0.00212062	-0.0317178	-0.0017551	-0.0110038		-0.0125321	0.0660582	-0.0169367	-0.0105124	-0.0258086	0.00224706	-0.00431478	0.000849331	0.0044152	-0.0137419	-0.00591372	0.0100279	-0.0268501	-0.00549553	-0.0523196
-0.0046333	-0.0865728	-0.0144135	0.000926356	0.00406602	-0.00234219	-0.0018312	0.00497542	-0.00609297	-0.0124577	0.00714665	0.00321578	-0.0358182	0.00474795	-0.00840489		-0.0190833	-0.0211529	-0.0129805	0.0057257	-0.0237325	0.00282474	-0.00213084	0.00142003	0.00900537	-0.012853	-0.00561252	-0.0205138	-0.00803808	-0.012255	-0.0495425
-0.0053063	-0.0472489	-0.0145467	-0.00567031	-0.0089521	0.0433298	-0.0283771	-0.0163082	-0.00207244	-0.0149313	0.00895806	0.00377497	-0.0213412	0.00729997	-0.061031		-0.0159781	-0.104211	-0.0170546	-0.01647	-0.0286665	0.00452422	0.00783305	-0.00529166	-0.00788187	-0.0101053	-0.0047415	0.000584298	-0.0240404	0.00263866	-0.0238204
-0.00460575	-0.0367909	-0.018389	-0.00764997	-0.00898421	-0.0256012	-0.00450375	0.00465887	-0.00940883	-0.0153194	-0.00448174	-0.00175964	0.0299136	0.00394916	-0.0554619		0.00912093	-0.111921	-0.0159808	0.00637796	-0.00308946	0.00543098	-0.00203687	-0.00271841	-0.00572654	-0.00888258	-0.00548633	-0.0144898	-0.0508882	0.00480801	-0.0523142
-0.00404318	-0.0339129	-0.00559542	-0.00806154	0.0082904	-0.011129	-0.00442631	0.00392841	-0.00533971	0.0117065	-0.00584939	-0.00159741	-0.0186875	0.00364415	-0.0557361		-9.99246e-05	0.0797458	0.00547672	0.00800212	-0.0230214	0.00275317	-0.00196908	-0.00246839	-0.0059518	-0.0101478	-0.00610005	-0.0179274	-0.0325054	-0.010692	-0.00824541
-0.00425128	-0.0810431	-0.0246213	-0.000552264	0.0008443	-0.0237324	-0.00184247	-0.00152112	-0.00367267	-0.007647	-0.00893104	-0.00251343	-0.0303645	0.00366854	-0.0549196		-0.0222552	-0.0245822	-0.0123013	-0.00232742	-0.0253929	0.00372922	-0.00221525	0.00162374	-0.00656241	-0.0103131	-0.00364306	-0.021343	-0.0207454	0.00445975	-0.0565883
-0.00425983	0.0546795	-0.00892467	-0.00334673	-0.0062394	-0.0238363	-0.00657023	-0.00639946	-0.00576761	-0.00830331	-0.00747492	-0.00942203	-0.0306713	-0.00969566	-0.0459989		0.0109995	-0.0532413	-0.0131632	0.00722894	-0.0217861	0.00484996	-0.00779802	0.000241173	-0.00290282	-0.0117457	-0.00386759	-0.0159077	-0.0219452	0.00650762	-0.0537203
-0.00255365	-0.0261812	-0.00550731	-0.00143799	-0.00946024	6.76847e-05	-0.00758803	0.00327416	-0.00617645	-0.0126059	0.00984351	0.00323027	-0.0373609	0.00837415	-0.0473238		0.0102821	-0.113317	-0.00549639	0.00926096	-0.0220782	0.00442191	0.00916143	0.00484266	-0.0050009	-0.0121359	0.0111525	0.0124262	-0.0543289	0.00316489	-0.00772741
-0.00377464	-0.0388024	-0.0113318	0.000128119	-0.00942145	-0.0112642	-0.00791827	0.00362172	-0.00228121	-0.0167721	0.00649235	0.000424348	-0.0312899	0.00309094	-0.0523708		-0.0117571	-0.0991684	-0.0136592	0.00906063	-0.0209282	0.00486582	-0.00345628	-0.0119088	-0.00600782	-0.0130927	-0.00556715	-0.0136244	-0.0266024	2.94107e-05	-0.0515965
-0.00372131	-0.0446404	-0.0200878	0.000201326	-0.00112817	-0.00338928	-0.00077516	0.00578295	-0.005659	-0.0146883	0.00719971	0.00102886	-0.0356717	0.00478945	-0.00574914		-0.0126286	-0.0312013	-0.0146678	0.00537821	-0.0108024	0.00548868	-0.00304529	-0.00232304	0.00778223	-0.0109809	-0.0070548	0.0176197	-0.0447624	0.00427558	-0.0501687
-0.00375558	-0.0323306	-0.00904262	-0.00380742	0.00693346	-0.0110357	0.000387316	0.00656824	-0.00685464	-0.01437	-0.00440309	-0.00534524	-0.0289814	-0.00513948	0.0344872		0.00895184	0.0672606	-0.0159196	0.00250964	-0.0030087	-0.00254557	-0.00520988	0.00572051	0.00656003	-0.0106779	0.00139974	-0.0312953	-0.0264838	-0.00675391	0.000404767
-0.00495062	-0.0420014	-0.0126722	-0.00903549	-0.00657409	-0.0194564	-0.0270277	0.00369609	-0.00320507	-0.00547363	-0.00460088	-0.000261353	-0.0254736	0.000792305	-0.0366089		-0.013511	-0.110561	-0.0160434	0.00252884	-0.0266311	0.00114836	-0.00400079	-0.00317741	-0.00682501	0.0135181	0.00438085	0.0126806	-0.0151543	0.00335546	-0.0688372
-0.00583883	0.0751581	-0.0180879	-0.000188737	0.0079402	0.0174648	-0.0172951	0.0106497	0.0036657	-0.000882929	0.0130926	0.000536492	-0.0379607	0.000354063	-0.0453535		0.00711988	0.0966351	-0.0156545	0.00763647	0.0395276	0.00463942	-0.00239673	-0.00474884	-0.00491567	-0.0116001	-0.00793542	0.00488363	-0.0552799	-0.00876833	-0.0224908
-0.00369909	-0.0856842	0.00562271	-0.00232674	-0.00594331	-0.0206157	0.0153507	0.00485403	-0.00242843	-0.0168043	-0.00467052	-0.00118975	-0.0283987	-0.00608296	-0.0535416		-0.0212783	-0.0890798	0.00771185	0.00235615	-0.0252685	0.00408069	-0.00616682	-9.01894e-05	-0.00938414	-0.00971279	0.00479215	0.0142678	-0.052518	-0.0101525	-0.0211457
-0.0048741	-0.0877812	-0.0145418	-0.000513047	0.00740375	-0.0179472	-0.00161856	-0.00440706	-0.00562972	-0.0163255	-0.00590041	-0.000952801	-0.0312044	0.00301237	-0.052514		-0.0168179	0.0950264	-0.0133611	-0.0160871	-0.0310666	0.0011938	-0.00197263	-0.000344921	-0.00761891	-0.00944314	-0.00823945	-0.0161937	-0.0199145	-0.00831418	-0.0466805
-0.00824712	-0.0881763	-0.0268979	0.00641232	-0.00501787	0.045203	-0.000896582	-0.0180788	-0.00880717	-0.00181914	0.0110498	0.00296604	-0.030585	0.00703851	-0.0487994		-0.0184861	-0.034824	-0.012843	-0.0263816	-0.0308725	0.00264785	0.0081751	0.00282369	-0.00573765	-0.00859448	-0.00671677	-0.0146309	-0.0454513	-0.0110903	-0.0525786
-0.00442265	-0.0397041	-0.0124104	-0.00702917	-0.00727518	-0.0206897	0.000431104	0.00575224	-0.00510116	-0.0164947	-0.00720528	-0.00121367	-0.0272897	0.00369489	-0.0550509		-0.0113788	-0.0917743	-0.017711	-0.000670693	0.0445072	0.0040099	-0.00190483	-0.0189601	-0.00604315	-0.00738873	-0.00492587	-0.014903	-0.0120554	-0.0126419	-0.0568358
-0.00370451	-0.0299664	-0.0231044	-0.009169	-0.00323065	-0.0177227	-0.00259417	-0.00758607	-0.00579862	-0.00860728	-0.00802819	-0.00159588	-0.0240396	-0.00707191	-0.0541546		0.0105108	-0.0339082	-0.013164	0.00598149	-0.022005	0.00377786	-0.00499213	-0.00630379	-0.00613359	-0.008334	-0.00729244	0.00513643	-0.0265653	-0.0138547	-0.0121337
-0.00462572	-0.019544	-0.0230702	-0.0068227	-0.00623581	-0.0208378	2.71893e-05	-0.00523408	-0.00376656	-0.0108309	-0.00803241	-0.00192296	-0.0268597	-0.00714638	-0.0348846		0.0106158	-0.0790749	-0.0186421	-0.00077706	-0.0221287	0.00426622	-0.00474399	0.00289855	-0.0046427	-0.00734116	-0.00308717	-0.0189898	-0.0157334	0.00684606	-0.052481
-0.00447661	-0.0444703	-0.0264184	-0.000763744	-0.000357227	-0.0117217	-0.0150091	0.00663194	-0.00329536	-0.00710076	-0.00812193	0.000573487	-0.0298115	-0.00648326	-0.000605151		-0.00656436	-0.0373726	0.00181402	-0.0490674	0.0286904	0.00152519	-0.00908249	0.00723378	0.0062305	-0.00940839	-0.00327221	-0.0225453	0.0251843	0.00586131	-0.062344
-0.00410404	-0.0388352	-0.0204969	-0.00838608	-0.00850085	-0.0290377	-0.00301813	0.00280481	-0.00613435	-0.0137529	-0.00835397	-0.00269053	-0.0307922	-0.0102337	-0.0546924		0.00218655	-0.108496	-0.0182185	1.5259e-05	-0.0189415	-9.00796e-05	-0.00747061	-0.00148087	-0.00467055	-0.0122502	-0.00829721	-0.0157311	-0.00517678	0.00559172	-0.0498348
-0.00443794	-0.039604	-0.0196282	0.000130325	0.00100942	-0.00943097	-0.00555432	0.0050289	-0.0036188	-0.00661475	0.00690255	0.000573487	-0.0251905	0.0014551	-0.0149092		0.00992254	-0.0249577	-0.0127514	0.00819425	-0.017337	0.00428105	-0.0024077	-0.00261746	0.00109951	-0.0109447	-0.00778169	-0.0181611	-0.0447576	0.00441283	-0.0515568
-0.00438396	-0.0822936	-0.010066	-0.000908457	0.00741948	-0.0141287	-0.00236879	-0.021247	-0.00349385	-0.00925474	0.0079438	-0.000820248	-0.0293459	0.00185332	-0.0507042		-0.0146466	0.0828747	-0.00977563	0.00796534	-0.0541764	0.000901998	-0.00215268	-0.00479127	-0.00677287	-0.0140129	-0.00442061	-0.013004	-0.0158127	0.0022477	-0.0519277
-0.0039841	-0.0456595	-0.0203672	-0.00602618	-0.00198215	-0.00866774	-0.00189005	0.00573597	-0.00439338	-0.00842713	0.00462413	0.000573487	-0.0313373	0.00200567	-0.0054333		-0.0156291	-0.0317213	-0.0143694	-0.00257213	-0.0176015	0.00450189	-0.00319676	-0.00621778	0.00638238	-0.0119451	-0.00723967	0.0167672	-0.0285029	-0.00739318	-0.0528279
-0.0042102	-0.0331382	-0.00960044	-0.00811631	-0.00843146	-0.0146806	-0.00582847	-0.00439389	-0.00290971	-0.0107807	0.00638959	0.000267015	-0.0272465	0.00357802	-0.0533511		-0.000509191	-0.0735562	-0.00787098	0.00688005	-0.0210219	0.00455999	-0.00249883	0.000276853	-0.0052806	-0.00880587	-0.00536008	-0.0204247	-0.0464812	0.00600394	-0.0483826
-0.00440877	-0.0377038	0.0199254	-0.00636587	0.00528226	-0.0123427	-0.00392744	0.00711879	-0.0048507	0.0102099	0.00548237	-0.00181786	-0.0304605	0.00184108	-0.00288702		0.00561887	-0.0239802	0.00299796	0.00802435	0.0225404	-0.00238442	-0.00492467	0.00595791	0.00395147	-0.0154624	0.00789701	0.0140149	0.0247963	0.000151537	0.0198676
-0.00502279	0.0599001	-0.0153168	-0.00781424	-0.00179532	-0.0237635	0.00869499	-0.00357843	-0.00847445	-0.0110811	-0.00918442	-0.0046781	-0.0274808	-0.00477879	-0.055721		0.0103949	-0.027902	-0.0131368	-0.0126494	-0.0209053	0.00389528	-0.00725604	0.00128728	-0.00553376	-0.00779302	-0.00483672	-0.0198913	-0.0197522	0.000460541	-0.0529049
-0.0040526	-0.0863707	-0.0206327	0.00213125	-0.01027	-0.00465229	-0.0151895	-0.00215704	0.00261982	-0.0203683	0.0106787	0.00161442	-0.0350192	0.00276435	-0.0557745		-0.0148034	-0.121631	-0.0174439	-0.016951	-0.0212064	0.00478211	-0.00177393	-0.0117253	-0.00921081	-0.00776315	-0.0059499	-0.0131939	-0.0481813	0.00288361	-0.0423568
-0.00451148	0.0615215	-0.00641013	-0.00097611	0.00567233	-0.00756691	-0.00778902	-0.00297061	-0.00758346	-0.017198	0.0101127	0.00411067	-0.0305066	0.00296987	-0.0346502		0.0108998	-0.00279379	0.00338333	0.0063736	-0.0231509	0.00284332	-0.00428421	0.00354109	-0.00434704	-0.0128526	-0.00398418	0.0125631	-0.0249245	0.00402663	-0.0196343
-0.00470042	-0.0842396	-0.0193137	-0.00556974	0.00919741	-0.00933288	-0.00294397	-0.00363546	-0.00320399	-0.0106415	0.00808996	-8.19991e-05	-0.0182516	0.00477758	-0.0151224		-0.0199555	0.0939085	-0.0140426	0.00783621	-0.0344239	0.00208851	-0.00162279	0.00455997	-0.00503103	-0.0144878	-0.00543345	-0.0170556	-0.0338467	0.00243547	-0.0540888
-0.0039195	-0.0326209	-0.00837024	-0.00182305	0.00495644	-0.0106928	0.00623184	0.00499682	-0.00629018	0.0092658	0.00884039	-0.000549809	-0.0297914	0.00705339	0.0484677		0.00834887	-0.010349	0.000331705	0.00644812	-0.00531218	0.00160631	-0.00388036	0.00500002	0.00783423	-0.0128404	0.00412775	0.0114048	-0.0143595	-0.00910103	-0.0291625
-0.0049937	0.0132415	-0.0137147	-0.00116734	-0.00587316	-0.0230437	-0.000291508	-0.0165332	-0.00590298	-0.00261881	-0.00821371	-0.001366	-0.0200935	-0.00598525	-0.0496146		0.0104178	-0.0758158	-0.0138844	-0.00415319	-0.0246755	0.00376817	-0.0104263	-0.00280104	-0.00684268	-0.00751615	-0.00557987	0.0105503	-0.047488	-0.00222614	0.00146449
-0.0058966	-0.0370726	-0.00589283	0.00596054	-0.00766741	-0.0252595	-0.0145506	-0.00214574	-0.00339175	-0.0125496	-0.00714234	-0.0054788	-0.0268283	-0.0149355	-0.00312398		0.00670251	-0.121742	-0.00553692	0.00641638	-0.0218827	0.00922003	-0.00923779	0.00301241	0.00562059	-0.00914149	-0.00553027	0.0102773	-0.0349656	-0.0126543	-0.0242264
-0.00574913	-0.0427597	-0.0151623	-0.00953168	-0.00611406	0.0426987	-0.00337683	-0.0134718	-0.0034501	0.0125391	0.0156914	0.00472158	-0.0186061	0.0102355	-0.0524887		-0.0161023	-0.0749015	-0.0154576	-0.00467632	-0.0283121	0.00470345	0.014553	-0.0049359	-0.00774421	-0.00953194	-0.00701084	0.00584714	-0.0484049	0.00333328	-0.0269188
-0.00425152	-0.0407541	-0.0137093	-0.000601509	-3.81652e-05	-0.0101363	-0.00109963	-0.0180056	-0.00541969	-0.0171096	-0.00495593	-0.000327313	-0.0270709	0.0029457	-0.0506027		-0.0159962	-0.0300022	-0.0152987	-0.0144197	-0.0249226	0.0035159	-0.00267387	-0.000678472	-0.00541019	-0.0067159	-0.00443055	-0.0219683	-0.0242069	-0.00985092	-0.0304374
-0.00437079	-0.0439146	-0.0153281	-0.00391426	-0.00051464	-0.0184371	-0.00645404	-0.00850057	-0.00347563	-0.0146792	-0.00577898	-0.00543396	-0.0283509	-0.0133644	0.0577118		-0.0129327	-0.024404	-0.00124763	-0.00536223	-0.0214346	0.00393839	-0.00843981	0.00115056	0.00855755	-0.0111997	-0.00475441	-0.0226246	-0.0375651	-0.0102619	-0.0476627
-0.00320466	-0.0471571	-0.0173368	-0.00591632	-0.00745954	-0.0307815	-0.00903729	0.00452634	-0.00917724	-0.00129309	-0.00801068	-0.0061314	0.0203795	-0.0160775	0.0500944		0.00604354	-0.106986	-0.017835	-0.00030587	-0.0136231	0.004834	-0.00746123	-0.00447439	0.0093955	-0.00819641	-0.00459197	-0.0161835	-0.0230582	0.00552963	-0.0499735
-0.0042966	-0.0355938	-0.0107431	-0.000981603	-0.0070758	-0.0212493	-0.000179883	0.00395558	-0.00318433	-0.0153133	-0.00757209	-0.00487131	-0.0249106	-0.00634074	-0.012823		-0.00825743	-0.0447947	-0.01487	0.00903323	-0.0214788	0.00386376	-0.00786561	-0.0080975	0.00391565	-0.0149043	0.00351022	0.00654512	-0.0196185	0.00229419	-0.0540158
-0.00325017	0.00789699	-0.00565777	-0.000897462	0.00581817	-0.0100928	0.00177261	-0.00549717	-0.00619758	0.0108473	-0.00535723	-0.00141921	-0.0295992	0.00210381	-0.0501889		0.00878186	0.0591497	-0.0182194	-0.0208024	-0.0308497	-0.00324377	-0.0024758	0.00139472	-0.00750684	-0.0120004	-0.00569958	0.0096572	-0.00845828	0.00165553	-0.0234611
-0.00508856	-0.0391804	-0.0042236	-0.00148385	-0.00893871	-0.0206885	-0.00301982	0.00568662	-0.00666767	-0.00632595	-0.00364312	-0.00120334	0.0256124	-0.0032563	-0.0107818		0.000900763	-0.111004	0.00753684	0.00852772	-0.0209187	0.00334177	-0.00588274	0.000124837	0.00196707	-0.0115849	-0.00576788	-0.0166293	-0.00789656	0.00720925	0.00326057
-0.00541095	-0.0369378	-0.00972605	-0.00252851	-0.00605146	-0.0215897	0.000506688	-0.00530165	-0.00502422	-0.00546942	-0.00824587	-0.00288827	-0.0250494	-0.00710453	-0.0476258		0.00419059	-0.040785	-0.0129776	0.00871464	-0.0237245	0.00574143	-0.00745359	0.00108868	-0.00446587	-0.010295	-0.00668152	0.00647202	-0.0232273	0.00754838	-0.0529699
-0.00310403	-0.0274652	-0.0161308	-0.00143799	-0.000668082	-0.00713525	-0.00115896	0.00446905	-0.00676054	-0.0155905	-0.00433316	-0.00147563	-0.0314918	0.00275245	-0.0520854		0.0101957	-0.0325789	-0.0163464	-0.00265272	-0.0194073	0.00416233	-0.00324955	0.00306492	-0.00709025	-0.0103131	-0.00591458	0.00450285	-0.0212935	-0.0126963	-0.0565501
-0.00439545	-0.0396259	-0.00631508	-0.001013	-0.00707592	-0.0122378	-0.00199149	0.00387909	-0.00161608	-0.0149747	-0.00489539	-0.00158619	-0.028026	-0.00541572	-0.0374585		-0.0157761	-0.0797677	0.00638615	0.00883958	-0.0232429	0.00500631	-0.00581624	0.00257525	-0.00615043	-0.00923941	-0.0055955	0.0083388	-0.0538782	0.00918398	-0.00800364
-0.00398635	0.0521502	0.0211443	-0.00103257	-0.00143137	-0.0119638	-0.0279463	0.00679939	-0.00608925	-0.00929402	0.00455175	-0.00101843	-0.0321018	0.000313147	-0.0384952		0.00885065	-0.048497	-0.0135665	0.00973484	0.00399939	0.00304974	-0.00285806	-0.0027533	-0.00445238	0.019042	0.00590822	0.00879357	-0.0291996	-0.0123955	-0.025548
-0.00492597	-0.0418294	0.0315753	-9.87785e-06	-0.00553119	-0.0143201	-0.00421945	0.00526115	-0.00607249	0.000122876	-0.00362441	-0.0014712	0.0213874	0.00244661	-0.00838069		-0.00285736	-0.0338232	-0.0131563	-0.00120113	-0.0226064	0.00356184	-0.00228809	-0.000940212	0.00138869	-0.00819228	-0.00380094	-0.0223407	-0.0242102	0.0064676	-0.0523019
-0.0045803	-0.0812083	-0.0120754	0.0019668	-0.00676521	-0.00972223	-0.00426941	0.00514084	-0.00239324	-0.0174274	-0.00355565	-0.000962549	-0.0316387	-0.00450379	-0.0470317		-0.0204403	-0.0489758	-0.0144389	-0.000214727	-0.0138865	0.00390117	-0.00514773	-0.00533443	-0.00541113	-0.00868043	-0.00825143	-0.0141706	-0.00734028	-0.011642	-0.0517805
-0.00402837	-0.031735	-0.0105095	-0.00247244	-0.0070186	-0.0165422	0.00116949	0.0065505	-0.00494091	-0.0163365	-0.00426831	-0.000406105	-0.030804	-0.00569796	0.0497576		0.00774321	-0.0872412	-0.0132426	0.00701629	-0.0196109	0.00447346	-0.00500228	0.00340025	0.00992345	0.0103062	-0.00553423	-0.0180125	-0.0111244	-0.0137053	-0.0518881
-0.00458059	-0.0848967	-0.022642	-0.00858323	-0.00800672	-0.0147478	-0.0172748	0.00546787	-0.00482243	0.0214848	0.00533818	-0.000332471	-0.0318153	0.00191733	-0.0152484		-0.0142026	-0.0572093	0.0114979	0.00815814	-0.00591149	0.00930831	-0.00337941	0.00129344	0.00427163	-0.00938637	-0.00605062	0.010301	-0.0264937	-0.000159696	-0.0546131
-0.00480102	-0.0378294	-0.00879524	-0.00223553	0.00497157	-0.0223098	0.00181344	0.00689697	-0.00860615	-0.0126787	-0.00474462	-0.00103331	0.0383087	0.00236844	0.0491637		0.00583716	0.0496235	-0.00161337	0.00865328	-0.013999	-0.00386083	-0.00526595	0.00535901	0.00718456	-0.013419	0.00625734	-0.0172277	0.0534657	0.00255841	-0.00120807
-0.00392096	0.0647196	1.80186e-05	-0.000174491	0.00621675	-0.0148822	0.0055781	0.0071333	-0.0081015	0.0120115	0.00318116	-0.00137767	-0.0221424	0.000424879	-0.0522054		0.0106135	0.0639381	0.00451815	0.00869206	0.00539687	0.00176289	-0.00281235	0.0065829	-0.00619224	0.0150254	0.00877213	0.0120139	-0.0570941	-0.000604537	-0.00923317
-0.00455321	-0.0381986	-0.0203401	-1.77297e-05	-0.00910701	-0.0122719	-0.00227626	0.00469662	-0.0079056	0.00156217	-0.00428174	-0.000724782	-0.0346563	0.00224011	-0.0141887		0.00711027	-0.119447	-0.018875	-0.00220393	-0.0241965	0.00297878	-0.00324118	0.00172142	0.00183888	-0.00883548	-0.00555383	0.0153904	-0.0109476	-0.0113853	-0.0294058
-0.00450878	-0.0884255	-0.0195298	-0.00650235	0.00120852	-0.0238789	-0.000946419	-0.0129599	-0.00760236	-0.0164121	-0.00937246	-0.00500473	-0.0268372	-0.0131337	-0.0543852		-0.0205322	-0.0257258	-0.0133612	-0.00270508	-0.023903	0.00300474	-0.00745128	0.00130693	-0.00857417	-0.00902189	-0.00847297	-0.0166426	-0.0408681	-0.0104281	-0.0509642
-0.00483452	-0.0817303	-0.012373	-0.000177113	0.00351911	-0.0195618	0.00977413	-0.00479217	-0.00469189	-0.0157913	0.00984717	-0.000770838	-0.0328725	0.00862718	-0.0528927		-0.0214231	-0.00832045	-0.0118836	-0.00218042	-0.020797	0.00296368	-0.00189336	-0.000500133	-0.00641719	-0.0138886	-0.00532704	-0.0196914	-0.0448766	0.00356118	-0.0511845
-0.00591828	-0.0481014	-0.0115661	-0.00180981	0.00111062	-0.00342246	-0.00455104	0.0072164	-0.00787019	-0.00926708	0.00837662	-0.000262534	0.0571083	0.00234993	0.0479459		-0.0003246	-0.0311435	-0.0128925	-0.00261881	-0.00664252	0.00340336	-0.00306502	0.00551117	0.00825228	-0.0118427	-0.00517586	0.00706305	-0.0191454	0.00563462	-0.0588013
0.00546955	-0.0443782	-0.0157589	-0.00262944	0.00630699	-0.00440472	-0.0128727	0.0025952	-0.00523748	0.01863	0.00493673	-0.000142718	0.0593267	0.00762028	-0.0480627		-0.000485918	0.0733906	-0.00346713	0.007653	-0.029255	0.00784655	-0.00329671	0.000903085	-0.00755122	-0.0144789	-0.00621686	0.00599931	-0.0138878	-0.00927384	-0.0508627
-0.00477522	-0.00596433	-0.0083769	0.00525776	-0.00602388	-0.0178112	-0.00257872	-0.0132886	-0.0050606	-0.0136114	-0.00403666	-0.00230855	-0.0317137	0.00112959	-0.0492153		0.0105174	-0.0654095	-0.0129594	-0.00127522	-0.0215866	0.00485461	-0.00244455	-0.010051	-0.00600535	-0.00539277	-0.00384645	-0.0190125	-0.022888	0.00319861	-0.0546394
-0.0038798	-0.0301421	0.00621086	-0.00683894	0.00746745	-0.0210916	0.00232927	0.00478873	-0.00324055	-0.0164784	-0.00803155	-0.00528028	-0.0255018	-0.00744755	-0.0391948		0.00888139	0.0794071	-0.00189239	0.0005467	-0.027322	0.00116764	-0.00788487	0.000805112	-0.00401464	-0.0115593	-0.00503906	-0.0168103	-0.0279504	-0.00710375	-0.0492312
-0.00610498	0.0647971	-0.0133358	-0.0048992	0.0105141	-0.0274764	-0.0084766	0.00787067	-0.0116672	-0.00258496	-0.0051948	-0.000990949	0.0522363	0.000786925	-0.00851246		0.00664076	0.0870629	0.00266387	0.0084802	0.0312351	0.0037286	-0.00377463	-0.00387255	-0.00494789	0.0100575	0.00702541	0.00990102	-0.0577901	-0.000705218	-0.0481785
-0.00482295	-0.0407685	-0.0207957	-0.00106188	-0.00540717	-0.0216894	0.00934777	-0.00335633	-0.00518084	0.0116187	-0.0062267	-0.0035933	-0.0283531	-0.00627055	-0.0356035		0.00023251	-0.0436627	-0.0152186	0.00883263	-0.0224314	0.00422486	-0.00876448	-0.00149319	-0.00331066	-0.00967713	-0.00488656	-0.0182734	-0.0110967	0.000326958	-0.0286639
-0.00506941	-0.0936653	-0.0136174	-0.00514751	0.00930576	-0.0110595	-0.00199308	0.00576696	-0.00534594	0.000568766	-0.00415769	0.0032959	-0.0351635	0.00643932	-0.0136563		-0.0191803	0.102966	0.00514603	0.00543045	-0.0238443	0.00583095	-0.00325437	-0.0286661	0.00546271	-0.0124034	-0.00396294	0.0101494	-0.0375248	0.00238018	-0.0473348
-0.00408062	-0.0431598	-0.0205184	0.00343182	-0.000734757	-0.00690166	-0.00107688	-0.00749878	-0.0060037	-0.00469147	0.00802725	0.00125238	-0.0313281	0.00243128	-0.0592629		-0.0139076	-0.0336037	-0.0132736	-0.0025423	-0.026399	0.00402544	-0.00342397	-0.00521688	-0.00826279	-0.0115195	-0.00474975	0.00792418	-0.0231671	-0.0105107	-0.0559672
-0.00547672	-0.0396433	-0.0210395	0.00678193	0.00206854	-0.0192579	0.000948369	-0.0157553	-0.00711644	0.0129648	-0.00873274	-0.00426118	-0.0258694	-0.00586106	-0.0528404		-0.0158454	-0.0167222	-0.0143405	-0.0151223	-0.0240083	0.00450202	-0.00606599	0.00266655	-0.00585569	-0.00782552	-0.00701956	-0.0166555	-0.0366917	0.00812754	-0.050942
-0.00443383	-0.0403844	-0.0106363	-0.000879416	0.00817512	-0.0178145	-0.0156567	0.00426044	-0.00973254	-0.0150195	-0.00592044	-0.00172597	-0.0317793	0.00027125	-0.0113376		-0.0117565	0.0861553	-0.0144024	0.00852926	-0.0318195	0.00239094	-0.00324103	0.00212101	0.00617877	-0.0148041	0.00694513	0.00621952	-0.0331688	0.00209035	-0.0492566
-0.00283473	0.00765662	-0.011928	-0.00151873	-0.008343	-0.0335474	-0.00299602	-0.00488394	-0.00726464	-0.0184613	-0.00463571	-0.00153062	0.0232525	-0.00585719	-0.0496068		0.00853845	-0.134473	-0.0163745	-0.00115854	-0.0177488	0.0047455	-0.00720767	-0.00144434	-0.0067723	-0.00900751	-0.00466138	-0.0160179	-0.0271201	-0.00990418	-0.0475826
-0.00536261	-0.0319774	-0.00646735	-3.50131e-05	0.00647331	0.0538975	-0.00414732	0.00520848	-0.00267798	0.0173943	0.0137671	0.00625744	-0.0343687	0.0109378	-0.0102517		0.00765454	0.0703869	-0.010043	0.00469534	-9.12033e-05	0.00111556	0.0126019	0.00539291	0.00437611	-0.0144963	0.00398949	0.0101458	-0.0300317	-0.0049433	-0.0516011
-0.00423824	-0.0317767	-0.017102	0.000339499	-0.00650954	-0.00480139	-0.00272864	0.00316705	-0.0041909	0.0135068	0.00522117	-0.000538083	-0.0292402	0.00240985	-0.053474		0.00924921	-0.0857967	-0.0177614	-0.00196386	-0.019496	0.00562907	-0.00264141	-0.00272592	-0.00746874	-0.00754141	-0.00491238	0.00908366	-0.0416249	-0.0132251	-0.0516538
-0.00440619	-0.0254595	-0.0122311	-0.0054317	-0.00720333	-0.0210206	-0.00631612	-0.00674749	-0.00655059	0.0037589	-0.00769141	-0.00263545	-0.024805	-0.00769548	-0.0523841		0.0108745	-0.0779156	-0.0156982	0.00852731	-0.0196007	0.00484448	-0.00732222	-0.00247334	-0.00690267	-0.00862064	-0.00684601	-0.00360024	-0.0454637	0.00787196	-0.0514683
-0.00368115	0.0672903	-0.0075982	-0.00450555	0.000487257	-0.0151002	-0.00895834	0.00331515	-0.00506887	0.000379944	0.00798574	-0.00148344	-0.0342138	0.000992037	0.0527431		0.0124959	-0.028066	0.000570363	0.00647546	-0.0233243	0.000126392	-0.00266345	0.00349788	0.00803451	-0.0110445	0.00379877	0.0137722	-0.0219134	0.0033548	0.00926984
-0.0048772	-0.0456595	-0.00926533	-0.00764017	0.0045519	-0.0208663	-0.00367255	-0.0046224	-0.00666723	0.00214788	-0.00882656	-0.00156032	-0.028654	-0.00681536	-0.0566245		-0.0167338	0.0360871	-0.0145481	-0.00280791	-0.0207759	0.00295809	-0.00489839	-0.0070338	-0.00869244	-0.0117406	-0.00299131	0.00844933	-0.0345861	0.00106823	-0.0507587
-0.00461067	0.0154882	-0.00955142	-0.00820329	-0.00196522	0.000595242	-0.00690308	-0.00677019	-0.00451755	0.0102836	0.0064235	0.00145566	0.00646787	0.00705712	-0.0314592		0.0113254	-0.0294466	-0.0119739	-0.0023089	-0.0228979	0.00297457	-0.00190001	0.00478726	-0.00364563	-0.00868065	-0.00727506	-0.0182792	-0.051108	0.00395473	-0.010502
-0.00439342	-0.0420573	-0.00836811	-0.00341666	-0.000431998	-0.011383	-0.00652764	0.00569714	-0.00548121	-0.00700414	-0.00558287	-0.00252807	-0.0327654	0.00298413	0.0537471		-0.0117194	-0.0290551	0.00178297	0.00528366	-0.0248228	0.00140934	-0.00409282	0.00119917	0.00927611	-0.0101161	-0.00581199	0.0153551	-0.0294412	-0.011379	0.00302753
-0.00433451	-0.0416207	-0.00997193	-0.00944731	-0.00801345	-0.018869	0.00906194	-0.00787001	-0.00333038	-0.00997204	-0.00611271	-0.00141545	-0.0219797	-0.00442039	-0.0620976		-0.0116939	-0.108771	-0.0171479	-0.00305317	-0.0208727	0.00316796	-0.00659327	-0.0100513	-0.00838867	-0.0129363	-0.00563564	0.00478474	-0.0463848	-0.011082	0.00849937
-0.0039514	-0.0435901	-0.0183974	0.00191817	-0.00496329	0.000714336	0.00135122	-0.0135018	-0.00521774	0.0124351	-0.00508187	-0.000587946	-0.0245752	0.00270674	-0.0566234		-0.0172409	-0.0825962	-0.0152013	-0.0119158	-0.0280524	0.0043171	-0.00354088	0.00277385	-0.00844524	-0.00987035	-0.00427318	0.0145828	-0.0203291	0.00843759	-0.023492
-0.00405144	-0.0335092	-0.00948466	-0.00149994	0.00293523	-0.0180685	0.00288626	0.005432	-0.00544554	-0.00978402	-0.00603843	-0.00214241	-0.0269266	0.00215846	0.0554361		0.0100309	-0.00420668	-0.0148322	-0.0023567	-0.0210884	0.00258312	-0.00301795	0.00259286	0.00683014	-0.00795543	-0.00358534	-0.0276815	-0.0180056	0.00437239	-0.0299776
-0.00423967	-0.0282252	-0.00693813	-0.00815965	0.00783934	-0.0168773	-0.0167632	0.00422522	-0.00535	0.00842963	-0.00550351	-0.00141552	-0.0288751	0.00330339	-0.0459364		0.0065356	0.0777765	-0.0192851	0.0063784	-0.00900517	0.00443689	-0.0028183	-0.0234153	-0.00545239	-0.00799337	0.00691493	0.010169	0.0271409	-0.0058893	-0.0199489
-0.00711007	-0.0462723	0.00271146	0.00368656	0.00591285	-0.0140912	-0.00571512	0.00733633	-0.00719947	-0.00632505	0.00729255	-0.0017178	0.0532631	0.00171206	0.0457109		0.00566365	0.0760472	0.00435754	0.00783381	0.0370307	0.00147284	-0.00271259	0.00553617	0.00657872	-0.011024	-0.00650241	0.0132369	-0.0309693	0.00400372	-0.0233556
-0.00458876	-0.0413835	-0.0111683	-0.00412132	-0.00378984	-0.0197527	-0.005507	0.00415379	-0.00456949	-0.0106565	-0.00541182	-0.00365287	-0.0167341	-0.00549017	-0.000493552		-0.0112186	-0.0450171	-0.0175626	0.00956308	-0.0292196	0.00047858	-0.0127638	0.00483262	0.00836687	-0.0113917	-0.00368301	0.00527766	0.0522582	-0.0109425	-0.0538204
-0.00532673	0.0668532	-0.0169361	-0.00825136	-0.00655765	-0.0226092	-0.0242689	-0.00450001	-0.0056068	-0.00351811	-0.0048453	-0.000974375	-0.0230033	0.000816692	-0.0508865		0.00998469	-0.0855832	-0.0152795	0.0091244	-0.021081	0.00308956	-0.00284031	0.000201153	-0.00377377	-0.00974368	-0.00490373	-0.0164549	-0.0484396	0.00486889	-0.0284288
-0.0049308	0.0560861	-0.0136121	0.000306974	-0.00853761	-0.00896358	0.00705383	0.00630803	-0.00743421	-0.00889941	0.00677247	0.00098304	-0.0224438	0.000785049	-0.006022		0.00898018	-0.126525	-0.0154413	-0.00979221	-0.00963315	0.00483692	-0.00204146	0.00299961	0.00620874	-0.00933178	-0.00923659	-0.0237212	-0.022402	0.00664021	-0.031799
-0.00484022	-0.0399536	-0.00909861	-0.000927957	0.00638346	-0.0196664	0.00224971	0.00583801	-0.00931705	-0.00556116	-0.00781025	-0.00339938	-0.0270959	-0.00638031	0.0355295		0.00400042	0.0843922	0.000277195	0.00616394	-0.00622704	0.00146316	-0.00600287	-0.00442554	0.00895948	-0.0138322	-0.00432158	0.00978754	-0.0296891	-0.00794205	-0.0453297
-0.00446893	-0.0362262	-0.008875	-0.00268834	0.00313419	-0.0213752	0.00933383	-0.00395102	-0.00588825	-0.0146676	-0.00934379	-0.00270776	-0.0299182	-0.0104067	-0.054738		0.0105577	0.00138012	-0.00680212	-0.000328758	-0.0153252	0.00308146	-0.00793817	-0.000966144	-0.00479932	-0.0127571	-0.0079106	-0.015834	-0.0261695	-5.93412e-05	-0.0520493
-0.00467638	-0.0282712	-0.0137046	0.00124881	-0.00840496	-0.0277705	-0.00545266	-0.00789428	-0.00540186	-0.0150303	-0.00732596	-0.00370795	-0.0244048	-0.00727345	-0.0159866		0.00755413	-0.132002	-0.0143574	0.00577755	-0.0192896	0.00435415	-0.00738416	0.00122214	-0.00579816	-0.00806436	-0.01022	-0.0204309	-0.0474376	-0.0135391	-0.0452914
-0.00368682	0.0748467	-0.00969309	-0.0085584	-0.00722214	-0.0122195	-0.0141633	-0.0181848	-0.0098149	0.0116918	-0.00506732	-0.000617808	-0.0304191	0.00136278	-0.0522661		0.011665	-0.106475	-0.0156869	0.00869204	-0.0247619	0.00484448	-0.00232049	0.00233434	-0.00601456	-0.0109692	-0.00646364	-0.0154849	-0.0465633	0.00710846	-0.0518552
-0.00345308	-0.0121337	-0.0197345	-0.00112564	-0.00602687	-0.0215215	-0.00408578	-0.00270726	-0.00545157	0.00886067	-0.00500678	-0.0015087	-0.0294989	-0.00106303	-0.0350156		0.0107967	-0.0819583	-0.0173275	0.00907836	-0.0208325	0.00576779	-0.00380114	0.00149489	-0.00552318	-0.00872174	-0.00428642	0.0127645	-0.0459038	0.00933367	-0.0514113
-0.00367356	-0.0346117	0.00438875	-0.000547603	-0.00631696	-0.0199891	-0.00327435	0.00472724	-0.00811015	-0.0123982	-0.00489595	-0.00156014	-0.0305786	-0.00266373	-0.0468641		-0.000483529	-0.0828884	-0.0155517	0.00818326	-0.023154	0.00319289	-0.00452597	-0.00276201	-0.00532406	0.0157675	-0.00316944	0.00893289	-0.0131916	0.00463633	-0.0232574
-0.00438286	-0.0355443	-0.0099312	-0.00106884	-0.00868171	0.00061441	-0.000497927	-0.0129522	-0.002394	-0.0193097	0.0108619	0.00382695	-0.0322455	0.00600569	-0.050831		-0.00702264	-0.126874	-0.0162996	-0.0329099	-0.0266869	0.00461667	-0.00185827	0.00207842	-0.00992586	-0.00802475	-0.00484032	0.00698156	-0.0446701	0.00437997	-0.0474916
-0.00397106	-0.0392556	-0.0181959	-0.00623212	-0.00134469	-0.0173625	-0.0064865	0.00672183	-0.00859613	-0.00657467	-0.00756542	-0.00236012	-0.0255737	0.00240468	0.0483704		0.00630337	-0.0190617	-0.0152992	0.00881479	-0.0128111	0.00279234	-0.00288143	0.00307006	0.00687094	0.015519	-0.00334581	-0.0202231	-0.0137201	0.00631898	-0.032647
-0.00358504	0.086629	-0.0113351	-0.00782491	-0.00808785	-0.0316537	-0.00289981	-0.00359564	-0.00792481	-0.0235587	-0.00559039	-0.00333209	-0.0330512	-0.00945711	-0.0563052		0.0101839	-0.125936	-0.0177263	-0.0148776	-0.0190638	0.00197677	-0.00692	-2.99246e-05	-0.00757429	-0.00993923	-0.00794957	-0.0127748	-0.045265	0.0049146	-0.0473411
-0.00541152	-0.0103137	-0.0218592	-0.00804552	0.00096204	-0.019735	-0.0147818	0.00500609	-0.0072858	0.0040018	-0.00882014	-0.00278139	-0.020692	-0.00049641	-0.0467909		0.0064954	-0.0368775	-0.0119768	0.00633983	0.0405309	0.00422443	-0.00259014	-0.00317874	-0.00362523	-0.0094086	-0.00671415	-0.0163628	-0.0223834	-0.0150946	-0.0585721
-0.00481112	0.0709339	0.00409788	-0.000951598	-0.00249161	-0.0225778	0.00809978	0.00317978	-0.00941778	0.00550306	-0.00776805	-0.00130981	-0.0286506	-0.00360855	-0.0525835		0.0103949	-0.0397173	-0.0127777	-0.00829911	-0.023969	0.00319641	-0.00449117	0.00415469	-0.00447528	-0.00721746	-0.00486715	-0.0164746	-0.0151505	-0.00927093	-0.0526433
-0.00474381	-0.08143	-0.00906359	-0.00148605	-0.0067838	-0.0205939	-0.00262774	0.00694632	-0.00306835	-0.0130635	-0.00792042	-0.00408162	-0.0270837	-0.0151754	0.053312		-0.018051	-0.0753863	-0.0140503	-0.00115925	-0.0166653	0.00473066	-0.00796127	-0.000881131	0.0106641	-0.0109608	-0.00414194	-0.0189154	-0.0250517	0.00520004	-0.0513948
-0.0035852	-0.0417483	-0.0243028	-0.000275566	-0.00617309	-0.00354472	-0.00171073	0.0035163	-0.00242001	-0.0157427	-0.00470933	-0.00138066	-0.0328772	0.00285917	-0.0482395		-0.0168331	-0.0578631	-0.0124112	-0.00165163	-0.025528	0.00478488	-0.00277197	0.000550653	-0.00603347	-0.00995198	-0.00485928	-0.0168904	-0.0195788	0.00494475	-0.0564799
-0.00438021	-0.0875839	-0.0230245	-0.00855128	-0.00839271	-0.0206805	-0.00604677	0.00406927	-0.00518928	-0.00854403	-0.00416722	-0.00120356	-0.0297465	-0.00629469	-0.0564948		-0.0189157	-0.133427	-0.0178871	-0.00437036	-0.0196006	0.0047291	-0.00494716	-0.00626093	-0.00923597	-0.00946647	-0.00551033	0.00703219	-0.0491883	0.00258697	-0.0439836
-0.00415941	-0.0404577	-0.0210673	-0.000542364	-0.00678767	-0.00584394	0.00285846	0.00567021	-0.00783066	-0.000376562	-0.00456625	0.000230997	-0.0313266	0.00167532	0.034071		-0.000133593	-0.130323	-0.0121535	0.000217201	-0.019059	0.00404007	-0.00184214	0.000440611	0.0112417	-0.0103781	0.00869178	-0.0157925	-0.0259453	-0.0121499	-0.049674
-0.00491912	-0.0895267	-0.0156324	-0.00851806	-0.00806984	-0.0255056	-0.00483797	-0.0170861	-0.00487433	-0.0101665	-0.00565513	-0.00246	-0.0282012	-0.0071222	-0.0527142		-0.0178618	-0.12426	-0.0089766	-0.00400854	-0.0236239	0.00507765	-0.00615292	-0.0125627	-0.00879065	-0.010477	-0.0076063	0.00410848	-0.0268	-0.00718227	-0.046761
-0.00505979	-0.0361382	-0.0102982	-0.00610337	0.00338385	-0.0188564	-0.00807202	-0.00374142	-0.00423762	0.0070197	-0.00511434	-0.00305689	-0.0274958	0.00213556	-0.0116595		-0.00783519	-0.0134416	-0.0179408	0.00714684	-0.0246414	0.00332214	-0.00334415	0.00349425	0.00366777	-0.0100769	-0.00334781	0.0115023	-0.0228259	0.00382633	-0.0293247
-0.00365084	0.0231133	-0.0160899	-0.00175334	-0.00812697	-0.0182903	-0.0142856	0.00330573	-0.00693629	-0.00129094	-0.00437732	-0.000571498	-0.030384	0.00233144	-0.0521609		0.00995491	-0.111407	-0.0192511	0.00400427	-0.0167816	0.00433684	-0.0017768	-0.00503233	-0.00700808	-0.00905692	0.00711296	0.0135461	-0.0452538	0.00979905	-0.0484862
-0.00488088	-0.0912846	-0.00830335	-0.00717168	0.00824221	-0.0113299	0.00189128	-0.00467667	-0.00790953	-0.00384346	-0.00462579	0.000154244	-0.0295774	0.00344729	-0.0529643		-0.0198446	0.0905089	-0.0125616	-0.0290634	-0.029647	0.00380245	-0.0017393	0.00419552	-0.00536059	-0.0130825	-0.00475322	-0.018859	-0.0350854	0.00406375	-0.0217459
-0.00360675	-0.0430072	-0.0207656	-0.0079001	-0.00782984	-0.00538967	-0.00700161	-0.00337597	-0.00239265	-0.0155956	0.00671519	0.0013265	-0.0314849	0.00322209	-0.0532485		-0.0189165	-0.0710266	-0.0150721	-0.00365372	-0.0209782	0.00539152	-0.00284829	-0.0120713	-0.00819596	-0.00906737	-0.0041702	0.00565264	-0.0297749	0.00456658	-0.0531664
-0.00636788	-0.0864787	-0.0126221	0.00509454	0.00661933	-0.0102738	-0.00597437	0.0047783	-0.00473446	0.0117141	-0.00565838	-0.00135471	-0.0347035	-0.00475282	-0.0378494		-0.0103745	0.0759922	-0.00207691	0.00771652	-0.00970389	-0.00155043	-0.0109464	-0.0252734	-0.00574795	-0.00237213	-0.00588481	0.00972594	0.0540694	-0.00671135	-0.0515859
-0.00397253	-0.0389723	-0.019504	-0.000100143	-0.00155737	-0.0105856	-0.00352496	-0.00214944	-0.00287679	0.0161113	-0.0065013	-0.00232303	-0.0256332	0.00229095	0.0516185		-0.000922526	-0.0478843	-0.00423788	0.00840811	-0.0207356	0.00318455	-0.00387142	-0.00656015	0.00891823	-0.0110032	-0.00453193	0.00951074	-0.0103611	-0.0115554	-0.0536163
-0.00345753	-0.0309286	-0.0147732	-0.00135984	-0.00342666	-0.0126004	-0.00180432	0.00382303	-0.00297657	-0.0162139	-0.00452804	-0.00129707	-0.0334088	-0.00545284	-0.0135149		0.0111398	-0.036953	-0.0159821	0.00751938	-0.021276	0.00267737	-0.00429174	-0.00363172	-0.00326573	-0.00798439	0.0050625	-0.0164505	-0.0224283	0.00450036	-0.031185
-0.00440994	-0.0332194	-0.0208027	-0.000923037	0.00798371	-0.0166775	0.000159649	-0.00703152	-0.00439918	-0.0126036	-0.0066741	0.00431639	-0.0199752	0.00250187	-0.0509071		0.00596166	0.0878858	0.00448564	0.000396584	-0.0312986	0.00175018	-0.0034304	-9.69377e-05	-0.00657323	-0.0112415	-0.00591255	-0.0163497	-0.0305321	-0.00668663	-0.0457508
-0.00389615	-0.0813706	-0.0229703	0.00161065	0.00043753	0.0171256	-0.0156728	0.0041964	-0.00416277	-0.0135434	0.00783065	0.00030262	-0.032013	0.0021328	-0.0530052		-0.0165042	-0.0263197	-0.0180465	-0.00332722	-0.0223874	0.00415126	-0.0029849	0.00349662	-0.00812514	-0.0121041	-0.00589147	0.0146381	-0.0433715	-0.00878272	-0.0550096
-0.00470484	-0.024133	-0.00854142	-0.00193789	-0.00605146	-0.022375	0.000226366	-0.00769252	-0.00488314	-0.0183315	-0.00400448	-0.00271024	-0.0245468	-0.00695275	-0.0360215		0.0100825	-0.0839941	-0.0100385	-0.00197389	-0.0237966	0.00473372	-0.0075575	-0.00343304	-0.00535018	-0.00845315	-0.00446308	0.00492536	-0.021165	-0.0109132	-0.0520704
-0.00389409	-0.0380599	-0.0184388	-0.000897077	-0.000661636	-0.0108481	-0.0147772	0.00461786	-0.00635028	-0.00263039	0.00688035	3.30326e-05	-0.0310696	0.00160474	0.0433293		0.00828237	-0.0362435	-0.0060647	0.00796351	-0.00534022	0.0036761	-0.00426964	-0.00337154	0.00840843	-0.0119887	-0.00595473	0.00686057	-0.0138193	-0.0126796	-0.057045
-0.00436509	-0.0369246	-0.00986263	-0.00602708	-0.0071963	-0.00913331	-0.00659119	-0.00330072	-0.00408442	-0.0067093	-0.00427743	-0.00121795	-0.032204	0.00089992	-0.0143237		0.00205405	-0.0865649	0.00527936	0.00822707	-0.0219497	0.00344478	-0.00426969	-0.000151374	0.000961765	-0.00895603	0.00499411	-0.0213989	-0.0269818	-0.0132687	-0.0531075
-0.00437779	-0.0343589	-0.00957615	-0.00281228	0.00403248	-0.0162183	-0.000434604	0.00542318	-0.00511037	-0.00744039	-0.00490137	-0.00552276	-0.0178184	-0.00537725	0.0497891		0.00797274	-0.00768548	-0.00147598	0.00799417	-0.0014236	-0.00123513	-0.0073665	0.00421823	0.00662187	-0.0122073	-0.00678161	0.0111145	-0.0296535	-0.0110333	0.0199153
-0.00446492	-0.089147	-0.0230963	0.000649369	0.00108359	-0.010582	-0.00492678	0.00494771	-0.00596722	-0.0100114	-0.0051064	-0.000295293	-0.0318338	0.000487526	-0.0469461		-0.0213141	-0.0278971	-0.0161481	-0.00864138	-0.0147762	0.00612713	-0.00265797	-0.00433127	-0.0049701	-0.00985689	-0.00476543	-0.016447	-0.0374265	-0.000861669	-0.0517054
-0.00447643	-0.0864693	-0.0218886	-0.00592295	0.00843645	-0.0117487	-0.0133059	0.00584057	-0.00551092	0.00959951	-0.00407286	-0.00162501	-0.0333151	0.00245073	-0.00289033		-0.0139649	0.091906	-0.00390848	0.00760645	-0.0248065	0.00295704	-0.00330867	-0.00514435	0.00932644	-0.018257	-0.00508339	0.00437928	-0.0344815	-0.00707444	-0.049452
-0.00541478	0.0903796	-0.00130114	0.00645616	0.00103359	-0.0121009	-0.00571208	0.00433517	-0.00986023	-0.00352711	-0.00800131	-0.000753568	-0.0257799	-0.00280394	-0.0518768		0.0121864	-0.0290612	-0.00895108	0.00869629	-0.0232109	0.00176903	-0.00541197	0.00419088	-0.00456959	-0.0103118	0.00336151	-0.0186391	-0.0137221	0.00388332	-0.0226189
-0.00357874	-0.029378	-0.0138999	-0.00862358	-0.00661287	-0.00724425	-0.00158616	-0.0169182	-0.00458489	-0.0106369	-0.0049142	-0.000484646	-0.0290027	-0.000865986	-0.0494151		0.00606056	-0.0721644	-0.014227	-0.0395157	-0.022701	0.00581535	-0.00253271	-0.000943967	-0.00645068	-0.00674616	-0.008208	-0.0155286	-0.0397271	-0.0141179	-0.0481414
-0.00495134	-0.0416608	-0.0233569	-0.000903818	0.00558201	-0.0206973	-0.00297583	0.00438674	-0.00574303	-0.00555819	-0.0062358	-0.00198014	-0.0159959	-0.00591729	-0.0470116		-0.00758592	0.00181165	-0.0126243	0.00438921	-0.00262847	0.00465038	-0.00607989	-0.0044987	-0.0058919	-0.010673	-0.0040114	0.00743383	-0.0301421	-0.0102911	-0.0531958
-0.0043759	-0.0424623	-0.00884933	-0.00547857	-0.00720568	-0.0172865	-0.00779177	0.00566858	-0.00393092	-0.00993614	-0.00755093	-0.00205274	-0.0249887	-0.00574439	0.0491261		-0.011059	-0.114559	-0.0160071	0.00659992	-0.0018856	0.00464355	-0.00533277	-0.00832365	0.0117562	-0.0105657	-0.00698791	0.00521966	-0.00625339	-0.0115821	-0.0512315
-0.00533688	-0.0936435	-0.0161367	-0.00684147	-0.00227205	-0.00156576	-0.0164937	-0.00129283	-0.00656813	0.00628701	0.00800208	0.00241166	-0.0308764	0.00101182	0.0446368		-0.0195162	-0.0284297	-0.0134063	-0.00302193	-0.0264675	0.00422167	-0.00377313	0.0014273	0.00965318	-0.0119969	-0.00570877	0.0135864	-0.0256116	-0.00975328	-0.0534176
-0.00453421	0.046903	-0.00863006	-0.00490388	0.00708435	-0.0158178	-0.00906581	0.00565265	-0.0064929	0.00869498	0.00557614	-0.00180001	-0.0171479	0.00164737	0.0412857		0.00621919	0.0728478	0.00335976	0.00860007	-0.00734263	0.0011329	-0.00579905	0.00132484	0.00871525	0.00827497	-0.0071693	0.00882565	0.0247882	-0.00700186	-0.0473119
-0.00453602	-0.0417259	-0.00739563	-0.00698939	0.00015293	-0.0201549	-0.00738255	0.00501836	-0.00441085	0.0153364	-0.00879511	-0.00252807	-0.026218	-0.0139541	0.0576867		-0.0117145	-0.0230044	0.00901524	-0.00134228	-0.0132446	0.00143857	-0.00992892	0.00109807	0.0100651	-0.00928284	0.00293172	0.0140488	-0.0293914	-0.00892926	-0.0176893
-0.00520659	-0.0931849	-0.0182755	-0.00562684	-0.00663232	-0.0190139	-0.0205582	-0.0215518	-0.00456344	0.0114666	-0.00558849	-0.00221895	-0.0270729	-0.00554153	0.0575999		-0.0157417	-0.0976653	-0.0144211	-0.0372397	-0.0236201	0.00552434	-0.00440373	-0.0178114	0.0106315	-0.00682408	-0.00513883	-0.0187552	-0.0197698	-0.00997314	-0.0462782
-0.00445763	-0.0410303	-0.00774567	-0.00785823	0.00740461	-0.0113179	-0.00237722	-0.0112294	-0.00307177	-0.0162571	-0.00492722	-0.00125818	-0.0339367	-0.00567765	-0.0473813		-0.0140774	0.0842382	0.00437224	-0.0101793	-0.0310741	0.0022234	-0.00459585	0.00204986	-0.00480717	-0.0108444	-0.00477586	-0.0291414	-0.0287377	0.00228265	-0.0240275
-0.00402026	-0.0304425	-0.0244072	-0.00747819	-0.00781481	0.0142881	0.00185231	-0.00554178	-0.00245166	-0.00363735	0.00597386	0.00125238	-0.0326888	0.00186299	-0.0521008		0.0101655	-0.041643	0.00321233	-0.0147626	-0.0257747	0.00527419	-0.00298445	0.00401354	-0.00622187	-0.0072356	-0.00438332	-0.0179442	-0.0191278	0.00534195	-0.053701
-0.00465135	-0.0331264	-0.0101823	0.00121829	-0.00755623	-0.0111306	-0.0034418	-0.00237717	-0.00320055	0.0101139	0.00550194	0.000489295	-0.0342277	0.00141097	-0.0185268		0.0105852	-0.0806403	-0.0149491	-0.0013222	-0.0254428	0.00388138	-0.00330402	0.00202043	-0.00397634	-0.00868843	0.00855599	-0.0131122	-0.0196644	0.0105866	-0.0291056
-0.00501	-0.0352502	-0.0221737	0.00853267	-0.002922	-0.0067367	-0.000350025	-0.0079004	-0.00331396	-0.0163391	0.00847999	-0.000678205	-0.0327392	0.00188177	-0.0485667		0.00205367	-0.0360963	-0.0147293	-0.000304352	-0.019202	0.0050533	-0.00206055	-0.0137272	-0.00609278	-0.00885003	-0.00487863	-0.0185313	-0.0471606	-0.0127327	-0.0528517
-0.00412679	-0.031409	-0.00806381	0.000478386	-0.00609024	-0.0235241	0.00219092	-0.0165255	-0.00592649	-0.0147486	-0.00824587	-0.00130387	-0.0271092	-0.00697031	-0.0547679		-0.00932977	-0.0400336	-0.014874	-0.00752462	-0.0238433	0.00111209	-0.00753906	-0.0121173	-0.00663154	-0.00917254	-0.00706296	-0.0143049	-0.0182787	-0.0110508	-0.0558757
-0.00457224	0.0119952	-0.0096815	-0.00142554	-0.00873216	-0.0133911	-0.0032647	0.00284128	-0.0046599	0.00944935	0.00563853	0.000444918	-0.0272474	0.00316084	-0.0451786		0.00687804	-0.106527	-0.0134153	0.00649833	-0.0178333	-0.00892707	-0.00252141	-0.00646542	-0.00290621	-0.0100138	0.0107526	-0.0150332	-0.0273978	0.000681703	-0.054465
-0.00402001	-0.029668	-0.0181348	-0.000658112	0.000367614	-0.00827924	-0.0136657	0.00388647	-0.00623149	-0.0108943	-0.00469973	-0.00181966	-0.0273463	-5.44306e-05	-0.0368918		0.010564	-0.0168162	-0.0159966	0.0083935	-0.0174903	0.00346246	-0.00422259	0.00115362	-0.00316544	-0.00933134	-0.00593871	-0.0250991	-0.0500573	-0.0141796	-0.0229259
-0.00493992	-0.0088346	-0.00959027	-0.00681913	4.42358e-05	-0.0118631	-0.00236896	-0.0033342	-0.0067892	0.00251886	-0.00487211	-2.59747e-05	-0.028925	0.00178618	-0.0332139		0.0107792	-0.0190398	-0.0157943	-0.0174003	-0.0168375	0.00440057	-0.00346998	-0.0154375	-0.00462202	-0.00590316	-0.00610741	0.00881886	-0.0200465	0.00559986	-0.053732
-0.00467804	-0.031407	-0.00788061	-0.00851666	0.00300319	-0.0266434	-0.00543782	-0.0140814	-0.00543752	-0.0152785	-0.0089467	-0.00456846	-0.0122196	-0.00752592	-0.0537885		0.00296913	-0.00048904	-0.0152445	-0.0385698	-0.0239834	0.00361727	-0.00492642	0.00425101	-0.00650727	-0.00882867	-0.00328853	0.00638817	-0.0129009	-0.0124469	-0.0543371
-0.00438802	-0.0401107	-0.0141527	-0.00867846	-0.00675689	-0.0212138	-0.000719611	-0.0180056	-0.00357954	-0.0118392	-0.00444629	-0.00268531	-0.0264868	0.000133606	-0.0530184		-0.0157918	-0.0620213	-0.0121885	-0.00358315	-0.0245682	-0.0147652	-0.00205809	-0.00851244	-0.00814312	-0.00901759	-0.0110046	0.00916962	-0.051079	0.00468989	-0.0260433
-0.00461702	-0.0317695	-0.00833621	-0.00660041	0.00127221	-0.0201666	0.000995063	-0.014866	-0.00873821	-0.0164164	-0.00768214	-0.00134693	-0.0284523	-0.00694132	-0.00896127		-0.00177451	-0.0262692	-0.0106098	0.00989329	-0.0296594	-0.000133971	-0.00970443	0.001114	0.00440043	-0.017325	0.00116818	-0.0241029	0.0555281	-0.0107676	-0.0524032
-0.00599322	-0.0411336	-0.0178239	0.000962757	-0.00718578	0.0534444	-0.00704795	0.00542206	-0.00232546	-0.00322483	0.00856451	0.000453929	-0.0321941	0.00152953	-0.0158528		-0.00733283	-0.0490176	0.000612208	0.0054464	0.00262019	0.00247854	-0.00306575	-0.00410599	-0.00484832	-0.0143756	-0.0119406	0.00822871	-0.0272857	0.00408501	-0.0571062
-0.00449551	0.000466687	-0.00882167	-0.00121212	0.00680599	-0.0284191	-0.00748607	-0.00301016	-0.00599074	-1.83107e-05	-0.00547505	-0.00281194	-0.027916	-0.00414244	-0.0475335		0.0102792	0.0942361	-0.0149823	0.00640508	-0.0253075	0.0032071	-0.00462382	-0.00133737	-0.00540557	-0.016239	-0.00538115	0.0109019	-0.0301844	-0.00623532	-0.0522931
-0.0035109	-0.034883	-0.0209179	-0.00475076	0.00857907	-0.011839	0.00765325	0.00588164	-0.00578516	-0.00833705	-0.00584167	0.000285967	-0.0310058	0.00211629	-0.0140908		0.00796723	0.0895142	-0.0132089	-0.0337687	-0.015629	0.00100692	-0.00153546	0.00482755	0.0023532	-0.0101049	0.00370602	-0.0183102	-0.0185811	-0.00585129	-0.0194089
-0.00464346	-0.0388819	0.00107147	-0.000940681	-0.00638818	-0.0210626	-0.0141471	-0.00623057	-0.00485813	0.0132912	-0.00471064	-0.00144771	-0.0240586	-0.00421159	-0.066926		-0.0138464	-0.119029	0.000550338	-0.00420428	-0.0196974	0.00469646	-0.00536002	-0.0068495	-0.00922426	0.0118238	-0.00522853	0.0108436	-0.051594	0.000334388	-0.0482164
-0.00455921	-0.0346419	-0.0206736	-0.00101064	-0.00515768	-0.0203744	0.000196973	-0.0136435	-0.00308139	-0.0125169	-0.00482038	-0.00164574	-0.0222003	0.00285607	-0.0514276		-0.0105277	-0.0765397	-0.0116712	-0.00378059	-0.0269726	0.00428502	-0.00311005	-0.00263297	-0.00560229	-0.007124	-0.00711727	-0.0179274	-0.0211401	-0.0124695	-0.0266312
-0.00550096	-0.0900207	-0.0117774	-0.000162122	0.00575911	-0.0167103	-0.00279666	0.00652398	-0.0053858	0.00910366	-0.00456304	-0.00160084	-0.0304138	0.00216769	0.0546287		-0.0141841	0.0820835	0.00100075	0.00798672	-0.0125694	-0.00377369	-0.00506475	0.00459741	0.00843355	-0.010704	-0.000136027	0.0117248	0.0550687	-0.00489301	-0.0149865
-0.00437246	-0.0446735	-0.0126181	-0.00237765	0.00629994	-0.0259908	-0.0146137	0.00566788	-0.00848047	-0.0135166	-0.00807947	-0.00659951	-0.0218661	-0.0114536	0.0533641		-0.00959878	0.0881257	-0.0192994	0.00921228	-0.0327588	0.00724343	-0.0118951	0.00394192	0.00888827	-0.0141316	-0.0049777	-0.0143288	0.051144	0.00083073	-0.0506991
-0.00490222	-0.0388581	-0.0102517	-0.00871855	-0.00853708	-0.0107316	0.00117404	-0.00476868	-0.00628118	8.01955e-05	-0.00496426	-0.0015784	-0.02813	-0.0057395	-0.046332		-0.0109515	-0.108008	-0.0149051	-0.0322977	-0.0193289	0.00425565	-0.0077053	-0.00684043	-0.00696805	-0.00922702	-0.00865212	0.00900486	-0.0443044	-0.00794105	-0.0460446
-0.00472612	-0.0390792	-0.0119931	0.000653433	-0.0071386	-0.0119817	-0.0218915	0.00317536	-0.0036842	0.0221042	0.00608203	-0.00155962	-0.0162839	0.00226038	-0.0361791		0.00823756	-0.0421787	-0.0152617	0.00889112	-0.0241803	0.00428268	-0.00314353	0.00130364	-0.00474019	-0.0104089	-0.00490653	0.00815404	-0.0195535	0.00508683	-0.0262943
-0.00386159	-0.0324438	-0.0170799	-0.00826947	-0.00611676	-0.0118313	-0.00594455	-0.00927504	-0.00425675	-0.0115936	-0.00484028	0.000760186	-0.0254507	0.00317662	-0.0527362		0.0063806	-0.0836248	-0.0129007	-0.0014533	-0.0290827	0.00408737	-0.00330174	-0.000692544	-0.00534434	-0.00790846	-0.00563533	-0.0150623	-0.00883216	-0.0015206	-0.0313479
-0.00380551	-0.0396229	-0.0198692	0.000154177	-0.0090364	-0.00827463	-0.00275129	0.00556006	-0.00473373	-0.0125912	0.00589606	0.000573487	-0.0363867	0.00154181	-0.00570419		0.00866649	-0.110064	-0.0183684	-0.00125443	-0.0171387	0.00509101	-0.00253461	-0.00196853	0.00938741	-0.00891169	0.00738231	0.00780656	-0.0235825	0.00429223	-0.0536434
-0.00348852	-0.00985413	-0.00659326	0.000610143	-0.0058404	-0.0190621	-0.012727	-0.0163732	-0.00503595	-0.0146649	-0.00575357	-0.00105693	-0.025614	-0.0063374	-0.056083		0.00942139	-0.0760914	-0.0154639	-0.00156456	-0.0193437	0.00504326	-0.00419214	-0.00482704	-0.00760639	-0.00917673	-0.00776373	0.00449001	-0.0257425	-0.0131961	-0.0517656
-0.00487494	-0.02839	-0.0150271	0.00809294	-0.0085372	-0.0113938	-0.00574568	-0.00162318	-0.00316815	-0.0153961	0.00660717	-0.00038075	-0.0259281	0.00224194	-0.0501477		0.00957651	-0.111128	-0.0183896	-0.0013904	-0.0217233	0.00340897	-0.00239177	0.00281358	-0.00504754	-0.012642	-0.00506313	-0.0179571	-0.0254014	0.00693628	-0.0294509
-0.0039344	-0.0375784	-0.0168598	-0.0089908	-0.00972439	-0.0123988	-0.0184358	-0.00430512	-0.00610429	-0.0142808	0.00364845	-0.000574905	-0.0313393	0.00272635	-0.0577282		0.00110415	-0.108493	-0.0159273	-0.0047297	-0.0252066	0.00421732	-0.00206286	0.00176086	-0.00689891	-0.00888534	-0.00534927	-0.0133825	-0.0156011	0.00170531	-0.0545987
-0.00478643	-0.038966	-0.0103897	-0.00115679	0.00497798	-0.0151706	-0.00305502	0.00574347	-0.00521791	-0.00704904	0.00678121	-0.00178411	-0.0304858	-0.00520752	-0.00345356		0.000976816	0.0667379	0.00371087	0.00818299	-0.0187969	0.00226626	-0.00530147	-0.00620918	0.00861306	0.0119471	-0.00502442	0.0110553	-0.0382412	-0.00599012	-0.00787528
-0.00421415	-0.0368306	-0.0110893	-0.00764433	-0.00151162	-0.00957443	-0.00150514	0.00404996	-0.00461419	-0.0121731	-0.00514238	-0.00154937	-0.0288449	0.00267792	-0.038536		-0.010145	-0.0235057	-0.0157562	-0.01721	-0.0211005	0.00207221	-0.00197496	-0.00356987	-0.00445743	-0.00719102	-0.00610963	-0.022543	-0.0156122	0.00617285	-0.026257
-0.00457493	-0.0398086	-0.0165636	0.000336548	-0.00826143	-0.0157067	-0.0166653	0.00505597	-0.00497082	0.0201708	0.00444973	-0.00121795	-0.0332511	0.00226016	-0.0183898		0.00637122	-0.0815684	-0.0147306	0.00796525	-0.0108339	0.00488299	-0.00291744	-0.00657264	-0.00586093	-0.00844358	0.00551912	0.0142105	-0.0432115	0.004402	-0.051374
-0.00399578	-0.0289465	-0.0150906	-0.00173547	-0.00288258	-0.0223806	-0.00576564	0.00552883	-0.00660244	-0.0112145	-0.00531564	-0.00687406	-0.0214969	-0.00662637	-0.0392088		0.00566427	-0.0488037	0.00368508	0.00714957	0.0451366	0.00414849	-0.00512318	0.0030555	-0.00305826	-0.00780483	0.0094292	-0.016372	-0.0313481	-0.0127688	-0.0543888
-0.0052113	-0.0846064	-0.0160177	-0.00831191	0.00852184	-0.021287	-0.00140951	-0.00402479	-0.00430306	-0.0144528	-0.00865709	-0.00403269	-0.0190092	-0.00717649	-0.0586231		-0.0187475	0.0820235	-0.00186355	-0.0122566	-0.0277315	0.00149158	-0.00728517	0.000979827	-0.00733137	-0.0135757	-0.004399	-0.0237746	-0.0288458	0.000591515	-0.0419592
-0.0062654	-0.0498663	-0.0154196	-0.00173728	-0.000267983	-0.00126384	-0.00751152	0.00765441	-0.00520579	-0.0160194	0.00807982	-7.41787e-05	0.0399082	0.00262527	0.0461181		-0.0104167	-0.0307209	-0.00547773	0.00750509	0.0547611	0.00382628	-0.00259017	0.0062409	0.00864594	-0.0133367	0.00469923	0.00988386	-0.0298339	0.00444209	-0.0531289
-0.00355223	-0.0266405	-0.00357262	-0.0077179	0.00107272	-0.0101776	0.000146232	-0.0197172	-0.00424608	-0.00325191	-0.00494042	-0.00108112	-0.0300828	0.00186304	-0.0577647		0.00902398	-0.00548961	-0.013593	-0.0404602	-0.0240451	0.00109811	-0.00134396	0.0033859	-0.00720235	-0.00886612	-0.00839523	0.0113325	-0.0349612	-0.0111851	-0.0499383
-0.00473647	-0.0348899	-0.0131884	-0.00828301	-0.00831278	-0.0208828	0.00285727	0.00375521	-0.00284366	0.00205649	-0.00706243	-0.00137836	-0.022359	-0.000746828	-0.0564946		-0.0107289	-0.0841184	-0.017012	-0.00268124	-0.026216	0.00307836	-0.00434663	0.00227948	-0.010067	-0.00802814	0.000551089	0.013071	-0.0177245	0.000691531	-0.0531846
-0.00359454	0.0716673	-0.00802602	-0.00635152	0.0083804	-0.024814	-0.00634339	-0.00934261	-0.00650129	-0.0143896	0.00568353	-0.00107286	-0.0332688	0.000879728	-0.0533361		0.00974357	0.0866899	-0.00247944	0.00833288	-0.0299954	0.00374893	-0.00315651	0.00242752	-0.0050076	-0.0177059	-0.00406173	-0.0187472	-0.0543629	0.00161508	-0.00976079
-0.00516908	0.0768567	-0.0215983	-0.000665947	-0.00497977	-0.0230178	-0.0161699	0.00612305	-0.00813777	0.0134128	-0.0051998	-0.000855697	-0.0268562	-0.00171671	-0.0561296		0.0084608	-0.0468544	-0.0182829	-0.0406497	0.00958215	-0.0157858	-0.00268795	0.00507264	-0.00499695	-0.0112529	-0.00429901	0.00774128	-0.00181493	0.00346686	-0.0558338
-0.00494276	-0.0209118	-0.00915644	0.00417958	-0.00189771	-0.0127292	-0.00461991	-0.00198436	-0.00881227	0.0148452	0.00742744	-0.00156343	-0.0331552	0.00131647	0.0315214		0.0100549	-0.0387499	-0.0163677	0.00779817	-0.0217295	0.00106688	-0.00227254	0.002392	0.00765546	-0.00879748	0.00505309	0.0146836	-0.0246011	0.00377964	-0.0541264
-0.00448916	-0.0323098	-0.0163872	-0.00593742	-0.0106221	-0.01449	-0.0117117	-0.00506694	-0.00299336	-0.0122493	0.00631716	-0.00309244	-0.0289089	0.00151558	-0.0184789		0.00758498	-0.125087	-0.0169347	-0.00144534	-0.0209881	0.00179257	-0.00252614	-0.00280064	0.00224729	-0.00912031	-0.00863816	0.00992148	-0.0224699	-0.0116011	-0.0514896
-0.00464744	-0.0358841	-0.0150404	-0.00478184	0.00677063	0.0408784	-0.0126156	0.00395509	-0.00228452	0.00865324	0.0137944	0.00756962	-0.0288146	0.00677311	0.0503153		0.00619572	0.0868727	-0.00322546	0.0059618	0.00343988	0.00308518	0.000266358	-0.00289611	0.0063903	-0.0187163	-0.00503691	-0.0164028	-0.0287525	-0.00999135	-0.0482647
-0.00520993	-0.0437487	-0.00975821	-0.000971075	-0.00713628	-0.00386664	-0.00409339	-0.00403405	-0.00400522	0.000932778	0.00737453	-0.00145714	-0.0261323	0.00246523	0.0295295		-0.00801943	-0.0847322	-0.0180437	-0.0007792	-0.0231607	0.0049857	-0.00183082	-0.000739327	0.0107863	-0.00916701	-0.00511306	-0.0141357	-0.00849637	-0.000673187	-0.0541049
-0.00532089	-0.0441799	-0.0171928	0.00187473	0.0018896	-0.00231963	-0.0231528	-0.00610683	-0.00262079	0.0191234	0.00701708	0.00435332	-0.0169334	0.00268036	-0.00466384		-0.00731608	-0.0130251	-0.0147181	0.00798037	-0.0226409	0.00446191	-0.00331728	-0.00106521	0.00856761	0.0153532	-0.00461445	0.0110339	-0.0277768	0.00296884	-0.0305709
-0.00515523	-0.0383973	-0.0105068	0.0042817	-0.000551848	-0.0171585	-0.00103021	0.00662959	-0.00611765	-0.0104591	0.00892843	-0.00393694	-0.0306451	0.00762201	0.0530851		-0.00193304	-0.0400989	-0.0140651	0.00822859	-0.0196331	-0.00143744	0.00430257	0.00437244	0.00632646	-0.0127498	0.00297641	-0.0214736	0.0165722	0.00333186	0.0122699
-0.0049368	-0.038548	-0.0234979	-0.00839167	-0.00650958	0.0410036	-0.00171902	-0.00334952	-0.00332442	-0.009176	0.0113177	0.00354563	-0.0325457	0.00227467	-0.0552144		0.00287986	-0.0760972	-0.00441071	-0.00155993	-0.0198939	-0.00914947	-0.00223235	-0.00217632	-0.00803344	-0.010715	-0.00525146	-0.0172842	-0.0463785	0.00564322	-0.0516223
-0.00637667	-0.0338701	-0.00959143	0.00627647	-0.00603214	-0.0269116	-0.00683522	-0.00367796	-0.00922187	0.00659954	-0.00516782	-0.00132558	-0.0251314	0.00245619	-0.0513016		-0.00309107	-0.0820381	-0.0127999	0.00760986	-0.0256917	0.00337501	-0.00340505	0.00338324	-0.0068638	-0.00843832	0.00633889	0.00778509	-0.0501805	0.00632495	-0.0288345
-0.00412861	-0.0321426	-0.0246544	-0.00650112	0.00031491	-0.0201108	0.00194254	-0.012922	-0.00430407	-0.0163209	-0.00585612	-0.00138	-0.0247095	-0.00666023	-0.05518		-0.00741974	-0.0262432	-0.00745151	-0.00549199	-0.0230638	0.0032642	-0.00467661	0.00123255	-0.00739441	-0.00856968	-0.00610996	-0.0172956	-0.0242857	0.00624887	-0.053923
-0.00484439	-0.0317009	-0.0176352	0.00379953	0.00376288	0.013681	-0.00285378	0.00154606	-0.0026759	-0.0136459	0.0115946	0.000301924	-0.0391266	0.00843034	-0.0132985		0.0100939	-0.00892827	-0.00638418	0.00801037	-0.0215962	0.00307541	-0.00168916	0.00105853	0.00413289	-0.0137937	-0.000498665	-0.0168297	-0.0210675	0.0101473	-0.0557456
-0.00426268	-0.0358575	-0.0243219	-0.00179307	0.000736154	-0.019569	-0.00179163	-0.00182089	-0.00543112	-0.0131789	-0.00514127	-0.00305526	-0.0324031	0.00299116	-0.0480738		-0.00767326	-0.0241689	-0.0160706	-0.00194882	-0.0220814	0.00147217	-0.00259604	0.0029464	-0.00567878	-0.0101607	-0.00497017	0.00519954	-0.0451349	-0.0110157	-0.0546451
-0.00259198	-0.0310016	-0.0213743	-0.000376745	0.00506308	-0.00631415	-0.0015318	0.00462486	-0.00578148	-0.014161	-0.00496865	0.000488623	-0.0301456	0.00270054	-0.0599779		0.0101107	0.00404672	-0.0160634	0.00219076	-0.0121708	-0.000757196	-0.00176219	-0.013086	-0.00604955	-0.0110809	-0.00830799	-0.0183919	-0.0198674	-0.0119947	-0.058599
-0.00432188	-0.00473308	-0.00792775	-0.001544	-0.00722178	-0.00801331	0.00078537	-0.013664	-0.00340366	-0.0152279	-0.00349884	7.40396e-05	-0.0263391	0.00180694	-0.0477448		0.00646904	-0.133398	-0.0165651	0.00906748	-0.0332452	0.000761975	-0.00288317	0.00371248	-0.00677982	-0.0156352	0.00050786	-0.0141874	0.0598179	0.0019446	-0.0215815
-0.00509672	-0.0436126	-0.00965937	0.000394563	-0.00912607	-0.00495695	-0.00531589	-0.00181872	-0.00398471	-0.00653752	0.0111887	0.00262916	0.0628369	0.00899848	-0.0424982		0.00667776	-0.106027	-0.0131726	0.00878759	-0.0226449	0.00503833	-0.00280389	0.00312359	-0.00337136	-0.0114229	-0.00532411	-0.0205205	-0.0263385	0.00485821	-0.0314202
-0.0047772	-0.051875	-0.0225593	-0.00952546	-0.0012148	-0.0279098	-0.0150931	-0.00144481	-0.00538589	-0.00875535	-0.00837397	-0.00242923	0.0597745	-0.00872342	-0.0511512		-0.0139808	-0.0331305	-0.0144747	0.00752697	-0.0238043	0.00467824	-0.00871191	-0.00330012	-0.00588746	-0.0117658	-0.00374273	0.00992396	-0.0230843	-0.0109466	-0.0526523
-0.00363079	0.00338434	-0.0215909	-0.00223999	0.00475893	-0.0289176	0.000797401	0.00331764	-0.00544581	-0.0141148	-0.00594226	-0.0013943	-0.0258543	-0.00528442	-0.0624491		0.0105578	0.00741004	-0.0120011	-0.0157145	-0.0190138	-0.000515401	-0.00740964	0.00275612	-0.00545899	-0.00897077	-0.00681418	-0.018516	-0.023208	0.00570321	-0.051359
-0.00490867	-0.0401221	-0.00706197	-0.00538896	-0.000354946	-0.0263766	-0.0073994	0.00425016	-0.00758121	0.00578424	-0.00847374	-0.00383364	-0.0254912	-0.00949568	0.0560537		0.00560743	-0.0392428	-0.00126805	0.00611721	-0.00444542	0.00270215	-0.0087692	0.00531854	0.00875989	-0.01147	0.00195369	-0.00382127	-0.00739415	-0.0110278	-0.053324
-0.00480031	-0.043308	0.0212259	0.000101334	-0.00448344	-0.0135149	-0.0224403	-0.00694741	-0.00234721	0.0218404	-0.00391067	-0.00196058	0.0575505	0.0032079	-0.0275331		0.000675704	-0.0428969	0.00441725	0.00931782	-0.0256337	0.00109972	-0.00387096	0.00322486	-0.00273441	-0.0113323	0.00404119	-0.0169742	-0.0265975	-0.00888891	0.027271
-0.00395593	-0.0434663	-0.0110263	0.000537175	-0.00826517	-0.0112542	-0.00362181	0.00457982	-0.00322124	-0.0094299	-0.00437798	-0.00136267	-0.0327358	0.00370412	-0.0509346		-0.015891	-0.118997	-0.0149819	0.00658759	-0.0223023	-9.01482e-05	-0.00335023	-0.00361855	-0.0074233	-0.00905351	-0.00971749	0.0102596	-0.011119	-0.0112751	-0.0283098
-0.00474799	-0.0420415	-0.0126163	-0.000288782	-0.00719291	0.00248494	-0.00270084	0.00294942	-0.00526617	0.00992976	-0.00451675	8.03161e-05	-0.0356783	0.00279782	-0.0359757		-0.0139424	-0.111355	-0.0154299	-0.000823873	-0.0232677	0.00342722	-0.00226877	-0.00586602	-0.00581524	-0.0110149	-0.00580854	-0.0129414	-0.0094277	-0.010917	-0.0553758
-0.00456661	-0.0344832	-0.00977212	1.98782e-05	0.00777134	-0.0116499	-0.00627234	0.00477611	0.0058296	0.0102415	0.0108828	0.00417027	-0.0276366	0.00186071	-0.0135502		0.0103648	0.0324526	-0.0158701	0.00724317	-0.0151455	0.00349476	-0.00338957	-0.00663686	-0.00513165	-0.0187253	-0.00735774	0.0121542	-0.045334	0.0010384	-0.0265376
-0.00467406	-0.0838414	-0.021071	-0.0083955	-0.000325417	-0.00794149	-0.0012901	-0.018241	-0.00516227	-0.00389707	0.00938883	-9.23355e-05	-0.0304884	0.002506	-0.0521125		-0.0227526	-0.0298952	-0.0150999	-0.00218493	-0.0261396	0.00314159	-0.00257917	0.00149552	-0.00585552	-0.00908354	-0.00726894	-0.0182693	-0.0497398	0.0035743	-0.0305488
-0.00447661	-0.042415	-0.0191987	-0.00166349	-0.00622997	-0.0125812	-0.0151461	-0.00267475	-0.00302999	-0.00823468	-0.00144828	-0.00126524	-0.0224929	0.00265096	0.0474041		-0.00860256	-0.090575	-0.014995	0.00767825	-0.0209603	0.00657188	-0.00262819	-0.00331643	0.011109	0.0125283	-0.00559231	0.0104463	-0.0262672	-0.0116367	-0.0532734
-0.00495834	0.0568639	-0.0119297	-0.000840465	-0.00654868	-0.0242555	-0.0093555	0.00586118	-0.00789783	-0.0131235	-0.00448339	-0.00102482	-0.0288165	-0.00376985	-0.0153767		0.00925252	-0.0833053	-0.0156795	0.00630162	-0.0143471	0.00390014	-0.00486617	-0.00126878	-0.00448655	-0.00866034	-0.0032022	-0.0139775	-0.00997785	0.00284618	-0.0531318
-0.00396049	-0.0295609	-0.0090874	-0.000413343	0.00681902	-0.0107329	-0.00187065	-0.00153404	-0.00721477	-0.0102653	-0.00549488	3.22738e-05	-0.026724	0.00298871	-0.0510475		0.00918209	0.0934079	-0.0162506	0.00821683	-0.0263216	0.00156468	-0.00231505	0.00054693	-0.00412406	-0.0108129	-0.00477847	-0.0283295	-0.0316146	0.00148366	-0.024683
-0.00455457	-0.042715	-0.019891	-0.0105729	-0.00795566	-0.0199652	-0.0151549	-0.00491703	-0.00593591	0.0158462	-0.0105019	-0.00290574	-0.024241	-0.0070526	-0.0591221		-0.0146821	-0.117213	-0.0177519	0.00879703	-0.0266923	5.72546e-05	-0.00869158	0.00133776	-0.0074233	-0.0104818	-0.00530924	0.0104168	-0.0128879	0.00336203	-0.0304249
-0.00703903	-0.0931138	0.0203308	0.00074413	0.00550759	0.037775	-0.0212215	0.00979441	0.011027	0.00105976	0.0112006	0.00650794	-0.039095	0.00938392	-0.0113425		-0.013862	0.00982389	0.00566881	0.00667251	0.0471219	0.00380443	0.0144716	-0.00323746	0.0060848	-0.0140063	-0.00641511	0.010309	-0.0366446	-0.0017129	-0.0527286
-0.00373125	-0.0188769	0.00409432	-0.00561922	0.00667009	-0.0188733	-0.00832417	0.0122434	-0.00626988	0.00768198	-0.00543456	-0.00278155	-0.0308437	-0.000459821	0.0516234		0.00360645	0.0771154	0.0119697	0.00709753	0.0525745	-0.000521004	-0.00861261	-0.00568943	0.00696379	-0.0096615	0.00534546	0.01006	0.0623635	-0.00535569	-0.0464696
-0.00464031	0.0373842	-0.00880663	-0.00661589	-0.00622592	-0.0323133	-0.00865192	0.00402914	-0.00608463	-0.0167512	-0.00684591	-0.00478133	-0.0264816	-0.00501911	0.0341954		0.00837526	-0.0814641	-0.00616068	0.0077454	-0.0229706	-0.000772648	-0.00812814	-0.00284117	0.00989565	-0.0093291	0.00515679	0.00721252	-0.0112656	0.00127542	-0.0513907
-0.00509452	-0.0970091	-0.0231328	-0.00640857	0.00719006	-0.018288	-0.00423353	0.0062351	-0.00989687	0.0101366	-0.00600809	-0.00317406	-0.0305953	-0.00605626	0.0380175		-0.0135782	0.0888934	0.00314418	0.00764403	0.0186404	-0.00181628	-0.00619136	-0.0131828	0.00771846	0.0135318	0.0026563	0.00655358	-0.0187824	-0.00749273	-0.0136463
-0.00472392	-0.0327299	-0.00753882	-0.00815335	-0.00328369	-0.0202336	-0.00318961	0.00304025	-0.00442437	0.0100244	-0.00499585	-0.00154937	-0.0312979	0.00258022	-0.0367675		0.00997854	-0.0380279	-0.0151959	0.00842175	-0.0196878	0.00470913	-0.00330266	-0.015059	-0.00446587	-0.00941945	-0.00355459	0.00912817	-0.0242626	-0.0127123	-0.0555818
-0.00461578	-0.0302636	-0.0146606	-0.00586002	-0.0105665	-0.00962041	-0.00417112	-0.0140235	-0.00238347	-0.00458557	0.00550194	0.00350419	-0.0294643	0.000882362	-0.015516		0.00927903	-0.117623	-0.0124848	0.0036868	-0.0244387	0.00648008	-0.00112796	0.000111175	0.00381658	-0.0109348	-0.00800632	0.00623544	-0.0312992	0.00746695	-0.0478706
-0.00630486	-0.0803663	-0.0257652	0.00593076	0.00840973	0.0409726	-0.00352435	-0.000516687	-0.00175334	-0.00178209	0.0105944	0.00388172	-0.0191941	0.00193263	-0.0485027		-0.0148545	0.0779624	-0.0171325	-0.000847716	-0.0296762	0.00532177	-0.00198123	-0.00113992	-0.00649009	-0.0110273	-0.00150789	-0.0130081	-0.0382987	-6.81552e-05	-0.0256123
-0.00470187	0.0930811	-0.01833	-0.00774085	-0.00570926	-0.00710847	-0.00884783	-0.0194771	-0.00710128	-0.00269481	0.00507332	-0.000836634	-0.0301428	0.000453829	-0.0577401		0.0146239	-0.073177	-0.0155957	-0.00990847	-0.0220457	0.00522654	-0.00165528	-0.0050824	-0.00760639	-0.00726131	-0.0048759	0.00889361	-0.0232166	-0.0104933	-0.0531773
-0.00393357	-0.0855672	-0.0229513	0.00873598	-0.00513089	-0.0213393	-0.00363454	-0.0184162	-0.00628219	-0.0092955	-0.00914411	-0.00376557	-0.0244657	-0.00628457	-0.0620841		-0.0181617	-0.0497024	-0.0137482	-0.00851595	-0.0297288	0.00468157	-0.00636652	0.00176336	-0.00696476	-0.00653675	-0.00364893	-0.0156968	-0.0220566	0.00503388	-0.0518606
-0.00372633	-0.0126708	-0.0156898	-0.0064149	-8.70176e-05	-0.02013	-0.00543431	0.00934069	-0.00786468	-0.0148317	-0.00481657	-0.00138845	-0.033005	-0.00566372	-0.0135446		0.00454211	-0.0454684	-0.0146812	0.0073294	0.0397338	0.000500663	-0.00688336	-0.00290447	0.00162923	-0.00824274	-0.0092126	-0.0240418	0.0483502	-0.019285	-0.0651941
-0.00480906	-0.0855353	-0.0128324	-0.00759826	-0.00415741	-0.00214726	-0.00676222	0.00339116	0.00608662	-0.00365975	0.0125761	0.00551169	-0.0381444	0.00626916	-0.0357449		-0.0173276	-0.0345069	-0.013722	-0.00339455	-0.0235136	0.0016346	0.00794609	-0.0066553	-0.00516889	-0.0108462	-0.00356162	0.0152166	-0.0236269	0.00331434	-0.0559916
-0.00370121	-0.036601	-0.0186596	-0.00352146	-0.00811259	-0.00983855	-0.000925383	0.00499797	-0.00516186	0.000208127	0.0069373	-0.00136854	-0.0313723	0.00172465	0.0417631		0.00898181	-0.0778722	-0.0153683	-0.0012742	-0.0220127	0.00392437	-0.00186351	0.00152918	0.00944326	-0.00928901	-0.0045439	-0.016571	-0.0088576	0.00783477	-0.0542864
-0.00378989	-0.0376874	-0.0221839	-0.000381575	-0.00848004	-0.0101096	0.00135822	-0.0187632	-0.0024204	-0.0172227	0.0074735	0.00142823	-0.0300139	0.00217621	-0.049345		-0.00691491	-0.116464	-0.0115706	-0.0254896	-0.0251855	0.00387335	-0.00121659	-0.010069	-0.0070827	-0.00834978	-0.00830319	-0.0151101	-0.0204982	0.00350318	-0.0495111
-0.0040347	-0.0416457	-0.0180126	-0.00487276	0.00845572	-0.00981896	-0.0123361	-0.00149611	-0.00569876	-0.00910571	0.00802725	-0.00186771	-0.0268167	0.00318729	-0.0543577		-0.0120368	0.0932281	-0.0174957	0.00624204	-0.0267698	0.00118678	-0.00160241	-0.00386832	-0.00677287	-0.013546	-0.00529938	-0.0237989	-0.0117192	-0.00931032	-0.0470509
-0.00340836	0.0755662	-0.0124855	-0.000236305	-0.00633911	-0.00831132	-0.0213349	0.00422638	-0.00872835	-0.0147564	-0.00483497	-0.000752834	-0.0319136	0.000548889	-0.0554168		0.0131728	-0.0584195	-0.0140138	0.00544553	-0.0193873	0.00557464	-0.00321065	0.00290825	-0.00707963	-0.00909664	0.00570271	0.00903134	-0.0445148	0.00469254	-0.0508754
-0.00485013	0.0731438	-0.00854405	-0.000908982	0.00559779	-0.0111646	-0.0225735	0.0051383	-0.00607218	0.0155993	0.00798206	0.000293784	-0.0330272	0.00427846	0.0311704		0.0101537	0.0680845	0.00413421	0.00804868	-0.0223703	0.00168587	-0.00235713	-0.00274188	0.00767843	-0.0169726	-0.00532921	0.00810343	-0.0334587	0.00212595	0.0036938
-0.00403509	-0.042343	-0.0261951	-0.000926395	-0.0066967	-0.0210666	-0.0155623	0.00378996	-0.00300655	-0.00565087	-0.00456753	-0.00159588	-0.0291305	-0.00573089	-0.0542624		-0.0122172	-0.0835265	-0.00648352	0.00869046	-0.0172526	0.00523765	-0.00744235	-0.0161892	-0.00807521	-0.00850717	-0.00535751	0.010011	-0.048534	-0.0113845	-0.0511426
-0.00441798	0.00923792	-0.0164944	-0.00635762	-0.00134865	-0.0290182	-0.0164041	0.0042543	-0.00967458	-0.0116474	-0.00847415	-0.00148178	-0.0257958	-0.00560014	-0.015292		0.0112167	-0.0252906	-0.0124197	0.00549245	-0.0194161	-0.00310229	-0.0050621	0.00414131	-0.00315172	-0.00824796	0.00355054	-0.0187637	-0.0272526	0.00370751	-0.0310254
-0.00459072	-0.0434467	-0.0262262	-0.00912224	-0.00855308	-0.0169843	-0.000543181	0.00301846	-0.00522961	0.000493984	-0.00508577	-0.000790903	-0.0332517	-0.00224627	-0.0493226		-0.0158395	-0.101048	-0.0133659	-0.0171234	-0.0182513	0.00479724	-0.00319505	-0.0121084	-0.00522469	-0.00729502	-0.00855654	-0.0141523	-0.0268207	0.00378315	-0.0500977
-0.00629918	-0.0843961	-0.0125667	0.00609001	-0.00697203	-0.0213661	-0.0125271	0.0055519	-0.00693393	-0.0164227	-0.00545352	-0.000904759	-0.0317309	0.0019953	-0.0386771		-0.0172002	-0.0779688	-0.0141851	0.000261812	-0.0182427	0.00779599	-0.00264026	-0.0126906	-0.00561266	-0.00696985	0.00446594	-0.0144722	-0.0227233	-0.011492	-0.0538475
-0.00723957	-0.0950799	-0.0176519	-0.00747995	-0.00801394	0.046948	-0.0191206	-0.00456628	-0.00379669	-0.0043463	0.0143866	0.00037492	-0.0385751	0.00700152	-0.0469342		-0.018246	-0.128776	-0.0115202	-0.00470033	-0.0215053	0.00595243	-0.00244331	-0.00765256	-0.00714181	-0.011227	-0.00647464	0.00657916	-0.0489228	0.00495938	-0.0440782
-0.0066659	-0.0414637	-0.0215044	-0.0077699	-0.00889797	0.0508447	-0.0027822	-0.00156099	-0.00465873	0.0165826	0.0135872	0.00360339	0.0426802	0.0111529	-0.0443155		0.00948057	-0.108767	-0.0151432	-0.0214081	-0.0209365	0.00566803	0.0165397	-0.00268128	-0.00571643	-0.00860159	-0.00596438	0.013201	-0.0290416	0.00320352	-0.0227653
-0.00480544	-0.034457	-0.0100678	-0.00867846	-0.00665612	-0.0212402	0.000248871	-0.00513144	-0.00545024	-0.0122995	-0.0079245	-0.00356947	-0.0258473	-0.00551031	-0.0524763		0.00323492	-0.0766846	-0.0143658	0.00808181	-0.0184678	0.00499849	-0.00493512	-0.00521826	-0.00452359	-0.00938741	-0.00665011	-0.013971	-0.0174325	-0.0127252	-0.0548772
-0.00559858	0.0183477	-0.00636048	0.000334393	-0.00755626	-0.0147336	-0.017241	-0.00294818	-0.00453071	0.00948155	-0.00146745	-0.000857944	-0.0267012	0.00163889	-0.0328065		0.00896305	-0.11247	-0.0142966	0.00960349	-0.025091	0.00383393	-0.00234816	0.000624054	-0.0032813	-0.00987869	0.0102827	-0.0167554	-0.0281392	-0.0117114	-0.0113629
-0.00459448	-0.00322007	-0.00818634	-0.00668143	-0.00567698	-0.0210748	-0.00160553	-0.016595	-0.00355799	-0.012963	-0.00461336	-0.00333342	-0.0217407	0.0010092	-0.0500094		0.0102978	-0.0770856	-0.0158147	-0.0109328	-0.0248433	0.00342422	-0.00226108	-0.00138031	-0.0054363	-0.00632047	-0.00489589	-0.0141771	-0.042995	-0.0110207	0.00354683
-0.00569154	-0.0362674	-0.00862911	-0.00139126	0.0052754	0.0405765	0.00814631	-0.00518552	-0.00289464	-0.0109125	0.0131869	0.00549051	-0.0254481	0.00734358	0.035061		0.00984679	0.026138	-0.0160501	-0.00251268	-0.0199434	0.00361749	0.0062121	-0.00308959	0.00803384	-0.0125643	-0.00378222	0.00722838	-0.0335433	0.0017313	-0.0486778
-0.00416299	-0.0315472	-0.0117479	-0.00136717	0.00727194	-0.0170533	0.000550183	0.00480577	-0.00719003	-0.0157024	-0.00488762	-0.00154338	-0.0279078	0.00333585	-0.0551474		0.00510688	0.0854308	-0.016834	0.00677709	-0.0103642	-0.000775097	-0.00282903	0.00547018	-0.00575366	-0.0132819	0.00557556	0.00881041	-0.0176032	-0.00751695	-0.0195341
-0.00604623	-0.0462917	-0.0156963	-0.00609779	-0.0086462	0.021783	-0.00599361	-0.00201031	-0.00404536	0.00471647	0.0074204	0.00420485	0.0487069	0.00731175	0.0269638		0.00661259	-0.0701774	-0.0156938	-0.00949236	-0.0228408	0.00497856	0.00478081	-0.00136078	0.00818212	-0.0087228	-0.00377731	-0.0165189	-0.0226621	0.00723703	-0.0529856
-0.00523186	-0.0849964	-0.00874187	-0.000779745	0.00796047	-0.0110997	-0.00403067	0.00627311	-0.00228339	0.000746681	0.00806343	0.00275545	-0.032846	0.00556966	0.0439217		-0.00789074	0.0754517	-0.00541746	0.00806954	0.0525498	-8.30598e-05	6.2364e-05	-0.00697316	0.00774133	-0.0021948	-0.00653535	0.00927933	0.0608432	-0.00646922	-0.0499834
-0.00556968	-0.0426597	-0.0241152	-0.00580429	0.00437334	-0.0140536	-0.00394246	-0.00257455	-0.00589658	-0.00880669	0.00561067	-0.000137955	0.0257667	0.00206337	-0.0130858		0.0104799	-0.00957183	-0.0135442	-0.02825	-0.0184653	0.00315176	-0.00215275	-7.91807e-06	-0.00409336	-0.0116958	-0.0062112	-0.0165517	-0.0379035	-0.010271	-0.0498776
-0.00467863	0.0742003	-0.00295804	-0.00305591	-0.00168424	-0.0227487	-0.0116164	0.00519391	-0.00818682	-0.00514374	-0.00831517	-0.00253664	-0.0298512	-0.00921558	0.0494907		0.0117177	-0.0413162	-0.00315654	0.0081981	-0.0209376	0.00226466	-0.00847353	0.00410806	0.00819574	-0.0113978	0.00228307	-0.0199272	-0.021098	-0.0127428	-0.0493052
-0.0038996	-0.0499465	-0.0117146	-0.00776775	-0.00414448	0.015053	-0.00094431	0.00426972	0.0153863	-5.6796e-05	0.00742352	-0.000426312	-0.0373542	0.00568144	-0.0371971		-0.0152825	-0.0303645	-0.015279	-0.00329604	-0.0259913	0.000755095	-0.00314439	0.00260954	-0.00600642	-0.0107518	0.00450322	0.0170126	-0.0428749	0.00446359	-0.0233994
-0.00505187	0.0491301	-0.0112962	-0.00130324	0.000368355	-0.0019476	-0.0058645	0.00440987	-0.00823289	0.0141849	0.00965365	-0.000100129	-0.0315581	0.000392004	0.0502921		0.0104123	-0.0262864	-0.00492294	0.00850897	-0.0192484	-0.0128811	-0.00334055	0.00388945	0.00856007	-0.0118368	-0.000847445	0.0199994	-0.0503951	0.000746094	-0.0228112
-0.00315808	-0.00903065	-0.0105718	-0.00769776	0.000494419	-0.0287921	-0.00257033	0.00214992	-0.00622491	-0.0124519	-0.00805452	-0.00366755	-0.0272536	-0.0142479	-0.0535503		0.0111037	-0.0250853	-0.0159491	0.00703597	-0.0182138	0.00316316	-0.00875508	-0.00401801	-0.00375746	-0.00878454	-0.00344536	-0.018523	-0.0255981	-0.0105604	-0.0249817
-0.00445256	-0.0399867	-0.0107574	-0.00686653	-0.00757405	-0.0106359	-0.00627506	0.00342678	-0.004668	0.00971369	-0.00414397	-0.00151228	-0.0356537	0.00231725	-0.00126737		-0.00894846	-0.0799987	-0.008016	0.00883525	-0.0244442	0.00576575	-0.00477599	0.00308386	0.0106468	-0.00961765	-0.00521063	0.0111557	-0.0281484	-0.00159691	-0.0233807
-0.00627136	-0.0415988	-0.0121244	-0.00513845	-0.000700282	-0.0055394	-0.00104607	0.00506739	-0.00835285	0.00683552	-0.000939136	-0.00104903	0.0216823	0.00249554	0.044377		0.00543142	-0.0271306	-0.00977435	-0.00165944	0.0142443	0.00145709	-0.00351108	0.00588372	0.00708106	-0.0116995	0.00867018	0.00769753	-0.00736453	0.00228078	-0.0542251
-0.00574379	0.0596303	-0.00913665	0.00105026	-0.0068489	-0.0252764	-0.00829967	-0.00997878	-0.00401848	-0.00244064	-0.00494675	-0.000801029	-0.0266505	-0.00428891	-0.0523657		0.00713347	-0.124304	-0.0183975	-0.0021393	-0.0258752	0.00170109	-0.00569135	-0.00868571	-0.00728763	-0.0090323	-0.00597864	-0.0167754	0.03245	0.00058321	-0.0485052
-0.00432162	-0.035784	-0.0239793	-0.00031024	-0.00533218	-0.0213861	-0.00694036	-0.00449695	-0.0033551	-0.00133134	-0.00523939	-0.00159588	-0.0245938	-0.00475866	-0.0506687		0.00786529	-0.0692151	-0.0158955	0.00852169	-0.0196994	0.00656316	-0.00588342	-0.00601743	-0.00486846	-0.00712074	-0.00539946	0.00659877	-0.0240336	0.0103909	-0.0558637
-0.00445743	-0.0389454	-0.00921235	-0.00564386	0.00160643	-0.0135228	0.00981345	-0.0179906	-0.00427408	-0.0154243	0.0081044	4.41528e-05	-0.0346618	0.00185617	-0.0138668		-0.010948	-0.0259684	-0.0119618	-0.000754433	-0.0258706	0.00408467	-0.0024088	-0.00379135	0.00283923	-0.01126	-0.00483688	-0.0209849	-0.0238101	-0.0100224	-0.0554603
-0.00552306	-0.0390601	-0.00850234	0.00175638	0.000510983	-0.0183488	-0.0046922	-0.00283223	-0.00815958	-0.00541447	-0.00502752	-0.00164974	0.0525131	0.00182099	0.030208		0.00944403	-0.0256459	-0.0053739	-0.00370714	-0.0203811	0.00235201	-0.00452006	0.00410321	0.00866346	-0.0135354	-0.00610151	0.00600736	-0.0456151	-0.012623	0.00805313
-0.00456099	-0.0401491	-0.0207498	-0.00954657	-0.00153455	-0.0179901	-4.11084e-05	-0.0134315	-0.00406371	-0.00409557	-0.00519752	-0.00295561	-0.0217676	-0.00664772	-0.0552066		-0.0155389	-0.0207204	-0.0141891	-0.001458	-0.0209037	0.00369474	-0.00648569	-0.00369806	-0.00696476	-0.0126894	-0.00631971	-0.0173319	-0.0388335	0.00424428	-0.0536471
-0.00492655	0.0627944	0.000557899	-0.00740971	0.00425216	-0.0202254	-0.00475497	0.006332	-0.00775071	0.0167292	-0.00562476	0.000120545	-0.0343904	0.000576528	-0.00394713		0.0118883	-0.00842214	0.00256105	0.00817007	-0.00518126	-0.000489397	-0.0022208	0.00300902	0.00308933	-0.0125411	0.00583314	0.0107794	-0.0275073	0.00896423	0.0402486
-0.00560796	-0.0346885	-0.0185136	-0.000604115	-0.00684521	0.0456962	-0.0185364	-0.0125819	-0.00331474	-0.0152225	0.00899048	0.000388212	-0.0354774	0.00205313	-0.0511391		0.0023981	-0.124285	-0.0145523	-0.00222006	-0.0236816	0.00442449	-0.00128873	-0.0103866	-0.00718222	-0.00978887	-0.00513865	-0.0173469	-0.0250377	-0.000723134	-0.0501068
-0.00548622	0.0769159	0.0231721	0.00356394	0.00526571	-0.0188048	-0.00832822	0.00941619	-0.0117074	0.00759281	-0.00746859	-0.00170932	-0.0362447	0.000195136	0.0379286		0.00523381	0.0804489	-0.00399291	0.00844783	0.0499987	-0.000292444	-0.0037458	0.00646576	0.00706427	0.0124607	0.00909916	0.0105515	-0.0398888	-0.00755229	0.00658788
-0.00452412	-0.038043	-0.00980824	-0.000467238	-0.00686417	-0.027877	-0.000181816	-0.00644767	-0.00491156	-0.0125326	-0.00528564	-0.00142888	-0.0269195	-0.00588039	-0.0530161		-0.0142164	-0.076268	-0.012766	-0.0150837	-0.0219271	0.00339204	-0.00756099	-0.00205688	-0.00633625	-0.00642609	-0.00696408	-0.0205685	-0.036296	-0.00168438	-0.0263024
-0.00416012	-0.0197694	-0.00759395	0.00145645	0.00359033	-0.0114612	-0.00455848	-0.00582737	-0.00572479	0.00824797	0.00742744	-0.00196505	-0.0306605	0.00137695	0.0289832		0.0105107	-0.0167415	-0.00433725	0.00818139	-0.0204111	0.00476781	-0.0038719	-0.00362619	0.00790135	-0.0125487	-0.00437367	0.0165267	-0.0260608	-0.00127049	-0.0257735
-0.00469502	-0.0420604	-0.0213859	-0.00667827	-0.00751299	-0.0203823	-0.0116287	-0.00479862	-0.00790767	-0.00824089	-0.00455766	-0.00181966	-0.0275443	-0.00404751	-0.0139619		-0.0150183	-0.0788476	-0.0168252	-0.00201551	-0.0233202	0.00490673	-0.00413629	0.00278002	0.00180787	-0.0110279	-0.00444456	-0.0172433	-0.0450682	0.00500063	-0.0497123
-0.00429813	-0.0334873	-0.0205728	-0.00626732	-0.00867223	-0.0127334	-0.00442456	-0.0138584	-0.00180574	-0.0149775	-0.00458859	0.000590102	-0.0297682	0.00185531	-0.0137824		0.000566097	-0.133384	-0.0153412	-0.0395792	-0.0226755	0.00529047	-0.00269601	0.00262088	-0.00506125	-0.00856467	-0.00439824	-0.0186645	-0.0329666	-0.000242157	-0.027064
-0.00487237	-0.0354244	-0.0110674	-0.00763589	0.00496066	0.000651703	0.00219106	-0.00560114	-0.0021225	0.00123228	0.00935422	0.000574989	-0.0303301	0.00285808	-0.0521766		-0.00212772	0.061839	-0.0159179	-0.0110338	-0.0316183	0.00160872	-0.00219484	0.00137192	-0.00511976	-0.0111638	-0.00490408	-0.0149408	-0.025703	0.00214082	-0.0214339
-0.00411381	0.0181275	-0.0196363	-0.000878681	-0.00684197	-0.0105547	-0.006392	0.00357511	-0.00678964	-0.0137389	-0.00555202	-0.00236379	-0.0298984	0.00137023	-0.0165613		0.00633856	-0.105511	-0.0184644	-0.00846365	-0.0199778	0.00487616	-0.002288	-0.00397567	0.00175288	-0.00927914	-0.00502049	-0.0191377	-0.0148894	0.00565628	-0.0542308
-0.00373316	-0.0323953	-0.0140675	-6.45294e-05	0.00631063	-0.00868604	0.000159014	0.00456538	-0.00636095	-0.0164808	-0.0044697	-0.00223956	-0.0270471	-0.0043182	0.0348928		0.00784836	0.0796287	-0.0155679	-0.0102346	-0.0255451	0.00219522	-0.0042563	0.00543499	0.00741317	-0.0114094	-0.00867947	-0.00246249	-0.0199601	0.00490308	-0.0474684
-0.00516681	-0.0784558	-0.0151289	-0.00765959	-0.00212688	-0.0204859	-0.00269882	-0.00293708	-0.00609204	-0.0134912	-0.00608025	-0.00106173	-0.0221902	0.00333078	-0.0487816		-0.0205938	-0.0349688	-0.0133491	-0.00270951	-0.0236565	0.00269562	-0.00232414	-0.000574313	-0.0052659	-0.00932965	-0.00524875	-0.0176668	-0.0445914	-0.0114867	-0.0520538
-0.00408685	-0.0342317	-0.00771791	-8.10772e-05	0.00776068	-0.0172626	-0.00325369	0.00330531	-0.00509094	0.00088422	-0.00542657	-0.00159741	-0.0247433	0.00285329	-0.0482751		-0.000499573	0.102243	-0.0178885	0.00834363	-0.0220369	0.00391332	-0.00266235	-0.00513446	-0.00563336	-0.0133378	-0.00497348	0.00973525	-0.0472725	-0.00846805	-0.0105068
0.00723595	-0.0439117	-0.0158493	-0.00136515	0.00429196	-0.0119839	0.000546861	0.00333413	-0.00744436	-0.013838	-0.00431227	-0.00110658	0.059077	0.00302038	-0.0543548		-0.00864902	0.0608507	-0.0216218	0.00842148	-0.029428	0.0080386	-0.00288695	0.00479226	-0.0086229	-0.0137836	0.00325912	-0.0158046	-0.0164324	0.00265178	-0.0226465
-0.00495134	-0.0410089	-0.0234235	-0.00892359	-0.00762218	-0.0188787	-0.00350751	0.00259742	-0.00477836	0.0106455	-0.00496795	-0.000687603	-0.0259302	0.00373977	-0.048762		-0.0114593	-0.125012	-0.0178882	-0.0317555	-0.0196274	0.00139101	-0.00153257	-0.00570788	-0.0048736	-0.00795658	-0.00393241	-0.0138817	-0.0449178	0.00288361	-0.0474158
-0.00470238	-0.0332646	-0.00880535	-0.00248897	-0.00733999	-0.0192431	-0.0133986	0.00559337	-0.00358746	-0.00535993	-0.00572576	-0.00518472	-0.0245563	-0.00563251	0.0501903		0.00821602	-0.132517	-0.0159842	-0.000933587	-0.0163617	0.00403202	-0.00659638	0.000308727	0.0113266	-0.00885482	-0.00752764	-0.016422	-0.0276106	0.00232609	-0.0251483
-0.00557987	0.0421927	-0.0125297	-0.00341561	0.000308436	-0.0283604	-0.00468773	0.00477597	-0.00984883	-0.00446922	-0.00636026	-0.00117411	0.0421638	0.000943502	0.039674		0.00970424	-0.0238834	-0.0104495	0.00675056	-0.0239238	-0.00188297	-0.00182086	0.00403956	0.00718905	-0.0113935	0.00688693	0.0116129	-0.0230071	0.00505345	0.0273614
-0.00438648	-0.0430461	-0.01888	-0.00476796	0.00227296	0.0298352	-0.00253646	0.00305756	-0.00516721	-0.00162394	0.0127968	0.0072873	-0.0375335	0.00166297	0.0381964		-0.000367622	-0.0146871	0.00606362	0.000135081	-0.0211002	0.00235259	-0.00300849	0.00433551	0.00761751	-0.0129801	-0.00757614	-0.0203656	-0.00891362	-0.0112367	-0.0506053
-0.00507681	-0.0851424	-0.0138972	-0.00607916	0.00794463	-0.0210632	-0.00211122	0.00589712	-0.00676711	-0.0105705	-0.00893999	-0.00135471	-0.022666	-0.00625589	-0.0391584		-0.0191236	0.0935251	-0.0160216	0.000144271	-0.0087802	0.00133908	-0.00399837	0.0054576	-0.00492522	-0.00990427	-0.00551939	-0.0175112	-0.0301742	-0.00901141	-0.0259269
-0.00466382	-0.0417019	-0.00599954	-0.00571089	-0.00295404	-0.0210207	-0.00591469	0.00364779	-0.00642278	0.0143366	-0.00475512	-0.00132558	-0.0279585	-0.00604157	-0.0599966		-0.0143839	-0.036728	-0.00559126	0.00656422	-0.0228236	0.00247409	-0.00863808	-0.00549922	-0.00689817	-0.00889363	0.00205583	-0.0157513	-0.0280946	0.00108125	-0.0115953
-0.00352932	0.063881	-0.00849268	-0.00032188	0.00151168	-0.0242613	-0.0163353	0.00257713	-0.0102262	0.0151901	0.0105951	-0.000838118	-0.0308637	0.00589444	-0.0556631		0.0112153	-0.00759429	-0.00332833	0.00840684	-0.0186468	0.00418962	0.00450304	0.00142421	-0.00570699	-0.0116051	-0.00382694	0.00740084	-0.047411	0.00382474	-0.0536014
-0.00468023	-0.0821212	-0.0120656	-0.000569202	0.00617531	-0.0185749	-0.0107285	0.00649428	-0.00483909	-0.0116861	-0.00820089	-0.00135471	-0.0323822	-0.00629239	-0.00924837		-0.0135622	0.0412146	-0.0152997	-0.00137756	-0.0064954	0.00287843	-0.00514913	-0.00386013	0.00514753	-0.0109968	-0.00534551	-0.0202503	-0.0157782	0.00321741	-0.0521111
-0.00430305	-0.0258144	-0.00718602	-0.00300107	0.00747278	-0.0216828	-0.00227474	-0.0172088	-0.00455118	-0.0129192	-0.0082721	-0.00148583	-0.0198373	-0.0079376	-0.0526844		0.00769542	0.0984667	-0.0131031	-0.00206412	-0.0314086	0.000912596	-0.0031834	-0.00523	-0.00756896	-0.0150863	-0.00497055	0.00994583	-0.0449508	-0.00848398	-0.0465411
-0.00437445	-0.0381087	-0.0076631	9.91347e-05	0.00399087	-0.00894185	-0.00286215	0.0051739	-0.0055876	0.018418	-0.00543514	-0.00069488	-0.019074	0.00626942	0.0467857		0.00487023	0.0575588	-0.0050359	0.00780929	0.0251752	-0.000781467	-0.00336872	0.00246084	0.00778567	-0.0126143	0.00434658	0.0089081	-0.0201616	0.00184541	-0.02638
-0.00513355	-0.0422046	-0.00685171	-0.000623613	-0.00747355	-0.0111025	-0.00612592	0.00582485	-0.00363756	-0.00101474	-0.00473272	-0.00205274	-0.0280364	0.00298117	0.0438867		-0.00832914	-0.143007	-0.00752502	-0.00627679	0.0394868	0.00253299	-0.0035053	-0.00613403	0.0122709	-0.00868549	-0.00741171	0.0106138	-0.025613	-0.00982214	-0.0207287
-0.00448825	-0.0475856	-0.0243841	-0.00126813	-0.00851801	-0.0182361	-0.00210132	-0.00309257	-0.00833516	-0.00540207	-0.00453747	-0.00181966	-0.033392	-0.00231072	-0.0150546		-0.0146269	-0.133948	-0.0186914	-0.00437036	-0.0230463	0.00486685	-0.00398635	0.00134013	0.002483	-0.00982887	-0.00638523	0.0071336	-0.0492662	0.00156419	-0.045737
-0.0045769	-0.0357136	-0.0244448	-0.00136071	0.0008494	0.033867	-0.00209303	-0.0154323	-0.00158916	0.00599595	0.0107128	0.0041858	-0.0314893	0.00217522	-0.0467694		0.0100712	-0.0189133	-0.0161498	-0.0177423	-0.0218149	0.00396202	-0.00253653	-0.014891	-0.00542291	-0.00626052	-0.00471333	0.00863265	-0.0425185	-0.0123893	-0.0294076
-0.00540641	-0.0474519	-0.0213193	-0.000540292	-0.00264704	-0.0202248	-0.00481881	-0.0232391	-0.00631051	-0.0062535	-0.00436493	-0.000510555	0.0567742	0.00304108	-0.0526674		-0.0137947	-0.0321344	-0.0117218	-0.00653459	-0.0272888	0.00288612	-0.00235177	-0.00126393	-0.00614927	-0.00702847	-0.00920942	-0.0157715	-0.0476164	0.00584973	-0.0130004
-0.00471052	-0.0829658	-0.0181417	-0.00611836	-0.00800904	-0.00216173	-0.0062705	0.00699091	-0.00374604	-0.0125562	0.00821416	-0.00200463	-0.0344343	0.0020684	0.0471023		-0.0175329	-0.0773981	-0.0139473	-0.00104651	0.00091141	0.00404889	-0.00167689	-0.0121512	0.00956155	-0.00767586	-0.00865288	-0.0188266	-0.0203809	-0.0116668	-0.0565707
-0.00560455	-0.0412775	-0.0172851	0.00520073	-0.00611516	-0.0106617	-0.00117283	0.00544752	-0.0035502	-0.00610716	-0.00431325	-0.000963972	-0.026785	-0.0046547	0.0353881		0.00552949	-0.0840403	-0.017778	0.000621662	-0.0182099	0.00411252	-0.00456682	0.00289855	0.00944326	-0.00829388	-0.00580527	-0.016138	-0.0172646	-0.013886	-0.0527198
-0.00388072	-0.0361632	-0.0115566	0.00138991	-0.00673293	-0.0296011	-0.00318962	0.00400302	-0.00951105	-0.0125121	-0.00785619	-0.00263545	-0.0258263	-0.00660909	-0.0657614		-0.00924404	-0.0895419	0.00592201	0.00583343	-0.0230564	0.00367089	-0.00652817	0.00315184	-0.00957161	-0.00816492	-0.00463761	-0.00452518	-0.0131556	-0.0116006	-0.0516555
-0.00624689	0.045456	-0.0120826	-0.00249833	0.00321731	-0.020119	-0.00918972	0.00773618	-0.0136368	-0.00350501	-0.00587111	-0.00130555	0.0432213	0.000882655	0.0424833		0.00518157	-0.0111123	-0.0127439	0.00830877	0.0372568	-0.000482093	-0.00210782	0.00402922	0.00722302	0.0140898	0.0038943	0.0120818	-0.0179685	0.00335785	-0.0199875
-0.00399156	-0.0407758	0.00213767	0.00097137	-0.00644418	-0.0112706	-0.00322749	0.00403623	-0.00474978	0.0150189	-0.0044958	-0.00159723	-0.0309621	-0.00136376	-0.0459509		-0.0133834	-0.0826933	-0.0138083	0.000244473	-0.0163833	0.00335002	-0.00342316	-0.00210365	-0.00603682	-0.00885905	0.00596297	-0.0135417	-0.0198553	0.00123185	-0.0537606
-0.00731939	0.050843	-0.0143748	0.00720817	0.0080071	0.00328213	-0.00435821	0.00410476	-0.0113823	-0.017845	0.00573788	-0.000214605	0.0227	0.000750495	-0.0460284		0.0101864	0.0914555	-0.0135177	0.00510846	-0.0179688	-0.010432	-0.00205835	0.00456942	-0.00356847	-0.0107306	0.0060584	-0.0214217	-0.0380685	0.000951776	-0.0461077
-0.00385298	-0.0352553	-0.0172799	0.000240663	0.000740744	-0.00737386	-0.00171218	-0.00325252	-0.00494332	-0.0150173	-0.00567129	0.000917519	-0.0315034	0.00219566	-0.0499794		-0.00150199	-0.00880997	-0.0139066	-0.0379179	-0.017035	0.00429681	-0.0020105	-0.0164762	-0.00423765	0.01097	-0.0021299	-0.0178236	-0.0276174	0.00299012	-0.0244387
-0.00385976	-0.0362	0.00297596	-0.000868917	-0.00247156	-0.00297905	-0.000161128	0.00665799	-0.00518759	-0.0101089	0.0081336	-0.000982348	-0.0277524	0.0017268	0.0396382		0.00821243	-0.0479083	-0.0158437	0.00596143	0.00503942	0.00145402	-0.00208412	-0.00275522	0.00717211	0.0129095	-0.00662872	0.00951397	-0.00872029	-0.0116292	-0.00890775
-0.00374492	-0.0318796	-0.0189831	-0.00965481	-0.00703927	-0.0182858	-0.00610679	-0.0162654	-0.00793501	-0.015267	-0.00842228	-0.00142219	-0.0270835	-0.00420679	-0.0537625		-0.000283169	-0.103842	-0.0172593	-0.0393126	-0.0237398	0.00435636	-0.00283179	-0.000548447	-0.00744358	-0.0078638	-0.0055261	-0.019929	-0.0418548	-0.0111034	-0.0476808
-0.00403909	-0.0426778	-0.0220019	-0.000977375	0.00131386	-0.00901417	-0.00219136	0.0034774	-0.00553704	-0.0101598	-0.00543825	-0.000724782	-0.0238641	0.00246619	-0.0376067		-0.0148822	-0.0237439	-0.00747364	-0.00211713	-0.0242699	0.0033332	-0.0032146	0.00433394	-0.0040488	-0.00853751	-0.00474419	-0.0245051	-0.0289119	0.00341468	-0.0266115
-0.0033373	0.0560411	-0.0018489	-0.0027545	-0.000634886	-0.0312188	0.0164654	0.00648384	-0.00842613	-0.0133169	-0.00952571	-0.00542685	-0.0332549	-0.00912404	0.0447259		0.00756219	-0.0404835	0.00277175	0.00728678	0.00314931	0.00102343	-0.0114881	0.00492324	0.00588219	0.00949136	-0.0124055	-0.019609	-0.00889471	-0.0128695	0.00118742
-0.00462142	-0.0925198	-0.0211164	-0.00904704	-0.00708506	-0.0213997	-0.00306285	-0.0186467	-0.00428862	-0.00337281	-0.00884292	-0.00442691	-0.0244009	-0.00708245	-0.0537405		-0.0173416	-0.112606	-0.0150199	-0.0372479	-0.0212678	0.00535883	-0.00685219	-0.0104173	-0.00749262	-0.00962867	-0.00544085	-0.0165934	-0.0232664	0.00402904	-0.0464887
-0.00613934	-0.0374467	-0.0157996	0.00116999	-0.00866905	0.0440405	-0.00211017	-0.00533778	-0.00196013	-0.0120876	0.0156914	0.00114308	-0.0176428	0.00858216	-0.0426507		-0.00678478	-0.130951	-0.0137212	-0.00374763	-0.0255614	0.00319206	0.00578153	0.00316851	-0.00658142	-0.00970178	-0.00784247	0.00885665	-0.0265669	0.0033243	-0.029072
-0.00450283	0.04924	-0.0113729	-0.00156977	-0.000703242	-0.0226008	-0.0182349	0.0046782	-0.0062819	-0.00418103	-0.00549368	-0.0022976	-0.0331455	-0.00385884	-0.00958358		0.00961667	-0.0302309	0.00187736	0.00819846	-0.0195713	0.00434958	-0.00878829	0.00126288	0.00504371	-0.0100537	-0.00699466	-0.018632	-0.0181096	0.00957471	-0.0544488
-0.00399946	-0.0248969	-0.0185475	-0.00142041	0.00209239	-0.0202673	-0.00373804	-0.0168397	-0.00700949	-0.0105288	-0.00559054	-0.00154244	-0.0168492	0.00186866	-0.0489585		0.0102085	-0.0221908	-0.0155777	-0.0107769	-0.0239163	0.00246489	-0.00295555	0.00365846	-0.00473825	-0.00803754	-0.00704937	-0.0190253	-0.0426223	-0.0127892	0.0039265
-0.00350274	-0.0348439	-0.0237949	-0.00811003	-0.0066153	-0.020293	-9.46101e-05	-0.00518357	-0.00511113	-0.0108674	-0.00581438	-0.00173626	-0.0292552	-0.00553282	-0.0551144		0.0105465	-0.0716413	-0.0149451	-0.0148537	-0.0222378	0.00424413	-0.00343443	0.0016191	-0.00560921	-0.00623574	-0.00319885	-0.0154314	-0.0353291	0.00797346	-0.050304
-0.00442644	-0.0357089	-0.0126074	-0.000743805	0.00830636	-0.011008	-0.00582431	-0.00675945	-0.00375495	-0.012266	-0.00479297	-0.000154425	-0.02892	0.00134728	-0.0133097		-0.000548128	0.0905565	-0.0153912	0.0080092	-0.0258951	0.00169611	-0.00233715	0.00459092	0.00321842	-0.0174056	0.00145994	-0.0191656	-0.0460313	-0.00804534	-0.0434203
-0.00482901	-0.0384571	-0.00559162	-0.00691663	0.00423755	-0.0203852	0.00184476	-0.00314917	-0.00757962	-0.0151976	-0.0048094	-0.00164257	-0.0229453	0.00368518	-0.0556205		-0.016279	0.00223682	-0.0113089	0.00526778	-0.0233876	0.00331434	-0.00324992	0.00400265	-0.00581571	-0.0151475	-0.00456743	-0.020144	-0.0263576	-0.0101509	-0.0571192
-0.00446219	-0.0377815	-0.0134363	-0.000612403	-0.00166803	-0.0216111	-0.0155815	-0.0035762	-0.00984563	-0.0105586	-0.00814075	-0.00282215	-0.0255722	-0.00679687	-0.0395267		0.00481037	-0.0182786	-0.0147736	-0.00231577	-0.0193231	0.00292446	-0.0059749	-0.00342541	-0.00308413	-0.00832749	-0.00552911	-0.0177725	-0.0219987	0.0101924	-0.0112754
-0.00385749	-0.0467366	-0.0179249	-0.00894292	-0.00716711	-0.0211544	-0.00262526	-0.00590987	-0.00172263	-0.00825892	-0.00847343	-0.00556239	-0.0290321	-0.0150178	-0.0554452		-0.015864	-0.0722241	-0.0178148	-0.00314462	-0.0201934	0.00513163	-0.00818062	-0.0115219	-0.0089658	-0.00634198	-0.00409186	0.00952644	-0.0433612	0.00439691	-0.0523254
-0.00423017	-0.0395413	-0.00971036	-0.00596702	-0.00668429	-0.0221814	0.0119607	-0.00537601	-0.00504575	-0.0144376	-0.00602045	-0.0013573	-0.0230348	-0.00442039	-0.0655163		-0.0150416	-0.0378825	-0.013247	-0.000622925	-0.0213864	0.00351353	-0.00467677	0.00255102	-0.00797739	-0.00928915	-0.00709518	-0.0190577	-0.0275139	-0.0101923	-0.0517369
-0.00412826	-0.0404316	-0.0105054	-0.00140761	0.00142308	-0.00525015	0.011056	-0.00246979	-0.00210718	-0.00203388	0.00931783	0.000214237	-0.0325391	-0.00547346	-0.0483635		0.00138815	-0.0220496	-0.0146723	-0.00336791	-0.0195175	0.00398095	-0.00564479	-0.0060618	-0.00555578	-0.0100912	-0.00662801	0.00917475	-0.0238328	0.00336805	-0.0289459
-0.00368719	-0.0367202	-0.0185413	4.81675e-05	-0.00668966	-0.00881898	0.00123028	-0.00681675	-0.00482328	-0.0185928	-0.00393782	0.00062752	-0.0332473	0.00717933	-0.0152571		0.00616001	-0.0709162	-0.0140845	-0.0148386	-0.0230275	0.00487873	0.00320856	0.00149264	0.00239941	-0.00797966	-0.00651014	-0.0164812	-0.0187984	0.00547626	-0.0571307
-0.00393537	-0.0326685	-0.0218365	-0.00722861	-0.00906943	-0.0245654	-0.00658457	0.00563007	-0.00442254	-0.0168066	-0.00502176	-0.000859164	0.00663487	-0.00130174	-0.010146		0.0104374	-0.0686968	-0.00942245	0.00727456	-0.0158662	0.000395677	-0.00241166	-0.0112556	0.00552267	-0.00441577	-0.0074773	-0.0215493	-0.0255675	0.00620647	-0.0525632
-0.00461215	-0.0383754	-0.0169298	-0.00864993	-0.00709564	0.00205281	-0.00157496	-0.0131391	-0.00380945	-0.0160196	-0.00526211	-0.00132723	-0.0228563	0.00303241	-0.0537253		-0.013834	-0.132229	-0.0162775	-0.0098416	-0.0228994	0.00445576	-0.00142737	-0.00167255	-0.00852092	-0.00933812	-0.00914939	-0.013257	-0.045709	0.00288361	-0.0467174
-0.00384554	-0.0426703	-0.018983	-0.000491169	-0.00716133	-0.00518742	-0.000816006	-0.00114285	-0.00215308	-0.0186304	0.00697322	0.0030488	-0.0265523	0.00724517	-0.0494734		-0.0174353	-0.0828409	-0.0165655	-0.0340035	-0.0252454	0.00400636	-0.00215162	0.00144405	-0.00699542	-0.00738707	-0.00376422	0.00822055	-0.0470803	0.00908061	-0.0225199
-0.00368653	-0.024109	-0.00552174	0.000362836	-0.00660209	-0.0281022	-0.00321672	-0.0113199	-0.00797348	-0.0121858	-0.00769141	-0.00258201	-0.0227383	-0.00738199	-0.0626431		0.0096633	-0.107152	-0.0143691	-0.00225795	-0.0189233	0.00508916	-0.00698558	-0.0101144	-0.00776632	-0.00702135	-0.0114174	-0.0122767	-0.0457425	0.000284755	-0.0459972
-0.00367948	-0.0340843	-0.0199039	0.000551763	-0.00867356	-0.00467353	-0.00290271	0.00307224	-0.00331384	-0.00531075	0.00721222	0.00116917	-0.031245	0.00232474	-0.0507069		0.00909868	-0.130207	-0.0166747	0.00912276	-0.0200573	0.00588673	-0.0023252	-0.00139366	-0.0083595	-0.011964	-0.0054729	0.00581322	-0.0457713	0.00480801	-0.0479938
-0.0039096	0.0726967	-0.00921984	-0.000858838	-0.00766129	-0.0235374	-0.0163276	-0.00316762	-0.00746958	-0.0150073	-0.00704363	-0.0027085	-0.0328114	-0.00433176	-0.0492002		0.0125464	-0.128837	-0.0181478	-0.00195104	-0.0172842	0.00431632	-0.00621809	0.000717167	-0.00595431	-0.00856512	-0.00551737	-0.0187165	-0.0467227	0.00243361	-0.0463801
-0.0041271	-0.033105	-0.0115058	-0.00461461	0.000294192	-0.0175436	-0.0023347	0.00357839	-0.00782952	-0.00882736	-0.00564245	-0.00132558	-0.0341199	7.89128e-05	-0.0508092		0.0104762	-0.0265845	-0.0118996	-0.000757766	-0.0227608	0.00362653	-0.00327718	0.00448098	-0.00357304	-0.00962133	-0.00576259	-0.0189276	-0.0218005	-0.00933485	-0.0539556
-0.00506153	-0.084301	-0.0180258	-0.00139364	-0.00327775	-0.0171905	0.00166642	-0.00663061	-0.00455978	-0.0115962	-0.00441452	-0.000727856	-0.0306871	-0.00583743	0.0494681		-0.0179052	-0.0467098	-0.0183149	-0.0103519	-0.0243081	0.00162541	-0.00568179	0.00376524	0.00947282	-0.00636206	0.00415285	0.0104597	-0.0370347	-0.00950418	-0.0200843
-0.00445862	-0.083041	-0.023466	-0.00904789	-0.00779999	-0.0189003	-0.00089424	-0.0143277	-0.00218705	-0.0163666	-0.00781139	-0.000934915	-0.0313767	0.00332719	-0.0588257		-0.0175189	-0.129284	-0.015803	-0.00780945	-0.021684	0.00504233	-0.00307294	-0.00147145	-0.0107154	-0.0113592	-0.012674	0.0129077	-0.0445622	0.00462902	-0.0464182
-0.00558408	-0.0323944	-0.0168396	0.00521778	-0.00711874	-0.0187144	-0.000495589	0.00577342	-0.00715061	-0.0110632	-0.00540571	-0.00402646	-0.0180741	-0.00130844	-0.00106048		0.00834963	-0.0829443	-0.0137691	0.00351732	-0.0224818	0.00320077	-0.00384572	0.00320611	0.00497557	-0.00557268	0.00461689	-0.0224223	-0.0261081	-0.0135564	-0.030722
-0.00489921	-0.0413025	-0.00589467	-0.00760249	-0.00156582	-0.0257254	0.00199113	-0.00274202	-0.00946182	-0.00517926	-0.00831744	-0.0055821	-0.0246207	-0.00667077	-0.0390326		-0.0120054	-0.035184	-0.0131838	-0.0393879	-0.0241641	0.00215419	-0.0100512	0.00315747	-0.00376346	0.0111052	-0.00327962	-0.0169548	-0.0428812	-0.0116766	0.0260341
-0.00751069	-0.0914164	-0.0054355	-0.00745295	-0.00994715	0.0537271	-0.0163918	-0.00339857	-0.00377322	-0.00276139	0.0147995	0.00395689	-0.0357745	0.00835722	-0.0524433		-0.0183031	-0.105526	-0.0164573	-0.00123336	-0.020437	0.00903246	0.0123873	-0.00638358	-0.00633559	-0.0105878	-0.00851573	-0.0145053	-0.0506677	-0.0102934	-0.0484161
-0.00416151	-0.0282947	-0.0110842	-0.0025883	-0.00609909	-0.0214639	-0.0158121	0.00447784	-0.00388618	-0.00430186	-0.00460144	0.000267015	-0.0219727	4.15333e-05	-0.0554422		0.00864849	-0.0795809	-0.0153837	-0.0130347	-0.0196729	0.0052672	-0.00383253	-0.00389435	-0.00641527	-0.00596233	-0.00776463	-0.0140968	-0.0165528	-0.0125633	-0.0532492
-0.00474881	-0.0834195	-0.0211543	0.000287193	-0.0076743	-0.0125211	-0.00717584	0.00550747	-0.00430029	0.00254169	-0.0054447	-0.000332471	-0.0327836	0.00258935	-0.0144304		-0.0194013	-0.0793113	-0.0162103	0.00724867	-0.0208083	0.00542453	-0.00299304	-0.00386914	0.00221228	-0.0098951	0.000647655	0.00951343	-0.0445161	0.0036185	-0.049904
-0.00368531	-0.0382106	0.00383295	-0.00767672	-0.00738681	-0.0106553	0.0112089	-0.00633019	-0.00251972	-0.0153847	-0.00547087	0.00130452	-0.0345149	0.00867008	-0.0515756		-0.000416722	-0.0533875	-0.00705537	-0.0070181	-0.0263652	0.00177294	-0.00307454	0.00346396	-0.00541761	-0.0113475	-0.00641831	0.00868945	-0.00686033	-0.0103127	0.0262064
-0.0052612	-0.0499408	-0.00805456	-0.00108316	-0.00718797	0.0165286	-0.00751916	0.00469251	-0.00638033	0.016092	0.00650892	-0.000943638	0.0415257	0.00632819	0.0394471		-0.0119252	-0.0887182	0.00322482	0.00731865	0.00605308	0.00167421	-0.00519365	0.0011322	0.00967819	-0.0090649	0.00139528	0.00981812	-0.0141366	0.00279053	-0.0217095
-0.00449517	-0.0362929	-0.0201135	-4.85645e-05	-0.00106966	-0.0173885	-0.0222977	0.0040462	-0.00591305	-0.015518	-0.00535968	-0.00219815	-0.0293089	0.00231874	-0.0375967		0.00750422	-0.0274666	-0.0148903	-0.00159819	-0.0222605	0.00330689	-0.00303195	0.00366322	-0.00423858	-0.00986571	-0.00561745	-0.0201246	-0.0169114	0.000606994	-0.0575618
-0.0048585	-0.0353812	-0.0112369	-0.00719934	-0.00339728	-0.0208385	-0.00320239	-0.00387949	-0.00336703	-0.00344663	-0.00521069	-0.00121795	-0.0298741	0.00240733	-0.0365566		-0.00989264	-0.035589	-0.0148859	0.00343899	-0.0262949	-0.0123744	-0.00257658	0.00244153	-0.00439767	-0.00909534	-0.00498435	0.00953402	-0.0270526	0.00225552	-0.057117
-0.00546907	-0.0395052	-0.0184846	-0.00501629	0.00447649	0.0515099	-0.0074946	0.00298481	-0.00130997	-0.00232229	0.0138171	0.00675061	-0.0301782	0.00658908	-0.00963162		0.00673212	-0.0090976	-0.0163485	-0.00139438	-0.0161154	0.00388774	0.00639741	-0.0134096	0.00466142	-0.00980795	-0.00751801	-0.0180498	-0.0442165	-0.0119913	-0.0496586
-0.00341213	-0.0813194	-0.0125496	-0.0071113	0.00840961	-0.010957	-0.00515174	0.00528165	-0.00442245	-0.00993922	0.00813526	-0.000388471	-0.0335458	0.00328547	-0.0562112		-0.0150621	0.0731645	-0.00689575	0.0076731	-0.0254759	0.00524877	-0.00187	-0.00139969	-0.00667404	-0.0137393	-0.00526677	-0.0159132	-0.0346659	0.00128235	-0.0558149
-0.00402253	-0.0298613	-0.0203688	-0.00908215	-0.00690502	-0.0203551	0.00127253	-0.0130163	-0.00519405	-0.00951134	-0.00551319	-0.00164574	-0.0227574	-0.00694362	-0.0550541		0.00943606	-0.103994	-0.0158886	-0.00589411	-0.0193123	0.00487567	-0.007318	-0.0109413	-0.00705882	-0.00899191	-0.00787906	0.00549257	-0.0445936	5.35872e-05	-0.0489842
-0.00381565	-0.0281563	-0.0106408	-0.00529044	-0.00866833	-0.020722	-0.0222693	0.00394951	-0.00632051	-0.01159	-0.00416481	-0.00170434	-0.0289063	-0.00649475	-0.0519197		0.00885683	-0.108043	-0.0153151	-0.000928247	-0.0217693	0.00403969	-0.00427671	0.00321902	-0.00488761	-0.0091049	-0.00773753	-0.0132925	-0.00622958	0.00801605	-0.0498054
-0.00406546	-0.0456393	-0.0201243	-0.00133316	0.00683442	-0.00180253	-0.00147375	0.00526272	-0.005137	0.000729942	0.00830064	-0.000201709	-0.0318205	0.00219242	0.042371		-0.0116673	0.0869945	-0.0151828	0.00552824	-0.0283965	0.00189816	-0.00265877	0.00419036	0.0100638	-0.0144508	-0.00185172	0.00657787	-0.0339457	0.0015427	-0.0515329
-0.00395193	-0.0451906	-0.00608826	0.000883721	0.00675105	-0.027527	0.00942622	-0.0172099	-0.0073627	-0.00984436	-0.00948444	-0.00370025	-0.0293257	-0.00667442	-0.0588126		-0.0131667	0.0963784	-0.0128491	-0.000932485	-0.0390912	-0.00981601	-0.00680588	0.00451906	-0.00689598	-0.011284	-0.00608709	-0.0184472	-0.049507	-0.00813894	0.00871675
-0.00522383	-0.0842872	-0.0237944	-0.0070628	-0.00747101	0.000736897	-0.00203099	-0.00241941	-0.00286405	0.0124132	0.00782491	0.0005989	-0.0346715	0.00323629	-0.0469092		-0.0179032	-0.087909	-0.0140216	0.00789594	-0.0231763	0.0042851	-0.00253043	0.00295669	-0.0068119	-0.0145532	-0.00664233	0.0133349	-0.0473033	-0.00895802	-0.0521433
-0.00445202	-0.0310644	-0.00971424	0.000481597	0.000626587	-0.0100565	-0.0138655	0.00609539	-0.00540454	-0.00638075	-0.00518488	-0.00154937	-0.0194592	0.00154627	-0.0130565		0.00991657	-0.0161402	-0.0153836	0.0049464	0.000486059	0.00344163	-0.00358358	0.00332997	-0.00465843	-0.01171	-0.0056201	0.0113396	-0.0249679	-0.012121	-0.056206
-0.00380126	-0.0370785	-0.0199376	-0.000951289	-0.0066967	-0.0214174	-0.00201326	-0.00424553	-0.00244892	-0.0149663	-0.00842228	-0.00138066	-0.0296696	-0.0069605	-0.0537872		0.00261862	-0.073186	-0.0157598	-0.00426496	-0.0174688	0.00434609	-0.00757399	-0.000821234	-0.00572538	-0.00978854	-0.00638531	-0.0172992	-0.0314529	-0.000542924	-0.053012
-0.00422234	-0.0458446	-0.0230177	-0.00987175	0.00315459	0.000385328	-0.00303874	-0.00161339	-0.00335484	0.0148921	0.0101881	0.000784903	-0.0374748	0.00642171	-0.0486246		-0.0118296	-0.000544336	-0.0169835	-0.000822616	-0.0218394	0.00228193	0.00737132	-0.00421842	-0.00482952	-0.0110008	-0.00617002	0.0106435	-0.0246024	-0.00950729	-0.0276159
-0.00676846	0.0624124	-0.0165398	0.00024947	-0.00489224	-0.0211676	-0.00881479	0.00767387	-0.0101277	0.0121088	-0.00562393	-0.00170964	0.0617026	0.000838457	0.0401711		0.00378613	-0.0951393	-0.014331	0.00797216	0.0478555	0.00207892	-0.00356111	0.00634542	0.00915599	0.00901945	0.00639027	0.00848305	0.031734	-0.00251164	-0.0250969
-0.00616807	-0.0388924	-0.0106843	0.00326098	0.00400216	-0.000315149	-0.00291873	0.00384847	-0.00554946	0.0148936	-0.0060753	-0.00199315	-0.0245141	0.00177305	0.0441661		-0.00752781	0.00258521	-0.0145649	0.00662409	-0.0256355	0.00310452	-0.00244903	0.00405753	0.00873416	-0.0135679	0.0044723	0.00787604	-0.0302016	0.00923317	-0.0217631
-0.00432269	-0.0302365	-0.0092922	-0.0081169	-0.00661287	-0.00938292	0.000852148	-0.0168899	-0.00284718	-0.0165644	-0.00171141	0.000374485	-0.0303139	0.0027032	-0.0480941		-0.00991894	-0.0440439	-0.0117467	-2.99709e-05	-0.0282639	0.00115962	-0.00239089	0.00110073	-0.0053146	-0.0130984	-0.00884755	-0.0142205	-0.0226477	-0.00924862	-0.055309
-0.00512764	-0.0853886	-0.0192708	-0.00749403	-0.000520856	-0.0217586	-0.00807803	-0.00300072	-0.00516662	-0.00511108	0.00857497	-0.00120356	-0.0306838	0.0033441	-0.0602051		-0.0163824	-0.0260304	-0.0156727	0.00746178	-0.0186464	0.00259538	-0.00247593	-0.0138124	-0.00762074	-0.0109627	0.00592587	-0.0233757	-0.0215612	-0.0115918	-0.0590698
-0.00262779	0.0173479	-0.0181763	-0.000692875	0.00068199	-0.00823275	-0.00183913	0.00421992	-0.00340011	-0.00965943	0.0118748	0.001767	-0.0394267	0.0050754	-0.0147784		0.0106591	-0.0149596	-0.01463	-0.0062416	-0.00143022	0.00398072	0.00275923	0.00348934	-0.00489761	-0.0113476	-0.0066763	0.00990397	-0.0415991	-0.0089874	-0.0533115
-0.00462964	-0.0488249	-0.0112482	-0.00181232	-0.000704185	-0.00923475	0.00918098	0.00574704	-0.0057233	0.00905603	-0.00532552	-0.00161334	-0.0316691	0.00235835	0.0527896		-0.0152768	-0.0325612	0.0112653	0.0076471	-0.0240199	0.00247952	-0.00370339	0.00412088	0.00971036	-0.0120476	0.00732493	0.00552272	-0.0287307	0.00221948	-0.0528006
-0.00460046	-0.0360246	-0.00853377	-0.00282531	0.00803466	-0.00535448	-0.00613503	-0.00467909	-0.00554729	0.00147221	0.00770236	0.000441253	-0.0287358	0.00285808	-0.0527505		0.00857307	0.0946855	-0.0133463	-0.000303069	-0.0260189	0.00326054	-0.0017389	0.0044268	-0.00521635	-0.014656	-0.00998014	-0.0171642	-0.0460414	0.00569768	-0.0234482
-0.00613986	-0.0315303	-0.01103	0.00717969	-0.000570864	0.0403059	-0.00486228	0.00614325	-0.00620076	-0.000743251	0.0146247	0.00381957	-0.0355669	0.00223516	-0.0494278		0.00596781	-0.040658	0.00283052	0.00877859	0.0360397	0.0038534	-0.00363293	-0.0273462	-0.00603407	0.00819394	-0.0051406	-0.019157	-0.0257584	-0.0164032	-0.0612966
-0.00391136	0.0123228	-0.00775523	-0.00095777	-0.0101795	0.036992	0.00767677	-0.00321924	0.00272808	0.000381413	0.0151078	0.00490515	-0.0446615	0.00739096	-0.0312504		0.00869651	-0.10335	-0.01429	-0.00827369	-0.0221091	0.00363638	0.00612049	0.00176086	-0.00359419	-0.0113659	0.00576955	-0.0181552	-0.0240923	-0.00815799	-0.051709
-0.004596	-0.0447725	-0.0259591	-0.00896228	-0.00417653	-0.0110685	-0.012109	0.00452094	-0.0075453	-0.00574198	-0.0054247	-0.00178248	-0.0283864	-0.00643211	-0.0514525		-0.0149243	-0.0359101	-0.0146842	-0.0159599	-0.0189539	0.00396325	-0.00923675	-0.0153961	-0.00601502	-0.00484392	-0.00811554	0.00912598	-0.0203107	-0.0100277	-0.028794
-0.00634942	0.0577809	-0.00720172	0.00394539	0.00505041	-0.0211193	-0.00483675	0.00595819	-0.0079857	0.0136145	-0.00640512	-0.0023233	-0.0281472	-0.00297529	0.0510816		0.00870973	0.0782079	0.00346615	0.00685588	-0.0101471	-0.00173256	-0.00760027	0.00508096	0.00731747	-0.0118069	0.00198021	0.00858345	-0.0296166	0.00324645	-0.015865
-0.00487167	-0.0445167	-0.021161	-0.00281437	0.0088649	0.0101619	-0.00439026	-0.00589369	-0.002659	0.00995252	0.00754969	-0.000959524	-0.024005	0.00161639	-0.0136168		-0.0120922	0.0818027	-0.0148253	-0.0447466	-0.026077	0.00383838	-0.00061709	0.00425258	0.00476781	-0.00920587	-0.00692394	-0.0190255	-0.0262031	0.0055036	-0.0485528
-0.00509672	-0.0889909	-0.0128326	0.000159226	0.00155849	-0.00807248	-0.00102249	-0.00491668	-0.00529431	-0.00493338	-0.00536997	-0.000257029	-0.0224741	0.00281406	-0.0458639		-0.0220567	-0.0262454	-0.0127767	-0.00232093	-0.0264979	0.00377314	-0.00270075	0.00116118	-0.00597186	-0.010942	-0.00575872	-0.017946	-0.025727	-0.000772857	-0.056886
-0.00501037	-0.0413919	-0.011206	4.35627e-05	-0.000145175	-0.0119061	-0.00747146	0.0115397	-0.00481567	0.00151999	0.00729553	8.03161e-05	-0.0294862	0.0026083	-0.0397207		-0.00762429	-0.0483669	0.000384162	0.00617907	0.0522338	0.00132534	-0.00382274	-0.013085	-0.00534294	-0.00797755	0.0055125	-0.0171706	0.0402701	-0.0116953	-0.0578639
-0.00436494	-0.031549	-0.00737483	-0.000565945	0.00871764	-0.0129199	-0.00019687	0.00528106	-0.00658153	0.00309551	0.00382653	-0.00174702	-0.0305899	0.00176157	-0.0144519		0.00577531	0.0658759	-0.00154862	0.00680863	-0.00877922	0.00165269	-0.00399706	0.00585656	0.00590813	-0.00368698	-0.00615334	0.00623072	-0.0135338	-0.00793182	-0.053475
-0.00455535	-0.0446416	-0.0221918	-0.00058997	-0.00740053	-0.0209582	-0.00381561	-0.0139853	-0.0066482	-0.0171278	-0.00855704	-0.00475353	-0.0290606	-0.00711374	-0.0480038		-0.015674	-0.107478	-0.0156047	-0.0374432	-0.0205289	0.00466133	-0.00737587	-0.0032761	-0.00540444	-0.00962541	-0.00312465	-0.0191023	-0.0163584	-0.00883104	-0.0479345
-0.00398577	-0.0857119	-0.0205804	-0.0085361	-0.00689395	0.00124841	-0.00216482	-0.00819964	-0.00254318	-0.0121844	0.00789602	0.000236142	-0.0306727	0.00259271	-0.0603037		-0.0174571	-0.0777015	-0.00743019	-0.017323	-0.0240661	0.00505092	-0.00317382	-0.00574501	-0.00837719	-0.0065546	-0.00556607	-0.0136998	-0.0441691	0.00375521	-0.0271293
-0.00561953	0.0562796	-0.0106794	-0.00733194	-0.00103106	-0.0296106	-0.0091167	-0.00376	-0.00853341	0.00871443	-0.00662912	-0.000987728	-0.0315156	-0.00416867	-0.0134471		0.0101943	-0.0246191	-0.0133053	0.00674072	-0.0208234	0.00367045	-0.00851958	-0.00666592	0.00259354	-0.0108337	0.00424491	0.0105711	-0.0220941	0.00372707	-0.0520762
-0.00434278	-0.0334028	-0.00750253	-0.000930467	-0.00579342	-0.0165765	-0.000533433	0.00431328	-0.00423007	-0.000796781	-0.00502315	-0.00307946	-0.0223935	-0.00228081	0.0491791		0.00876235	-0.0494687	-0.0137532	0.00817701	-0.00265863	0.00458269	-0.00440291	0.00127977	0.00873247	-0.0102897	-0.00597646	0.00913131	-0.00735481	0.00499714	-0.0521841
-0.00624126	-0.0419979	-0.00972291	0.00341797	-0.00625352	-0.0177854	-0.00814881	0.00548428	-0.0086508	-0.00109876	-0.00510767	-0.00205274	-0.0247498	0.00221447	0.0481397		-0.0106159	-0.0460214	-0.0135187	-0.00329203	-0.0179509	0.00403037	-0.00380179	0.00198786	0.00895073	-0.011554	-0.0041432	0.0111003	-0.024096	0.00902573	0.00986892
-0.00562915	-0.040643	-0.0104408	-0.00890435	-0.00734029	0.0574635	0.0118464	-0.00630527	-0.00392957	0.0138443	0.0165567	0.00397558	-0.0335926	0.0122918	-0.0520447		0.00635088	-0.0825219	-0.0079856	-0.0030517	-0.02383	0.00166339	0.0108805	-3.00751e-05	-0.00637928	-0.0108184	-0.00455972	0.0133013	-0.0438011	0.00445733	-0.0514318
-0.00444577	-0.0361427	-0.0200776	-0.00896961	0.00442684	-0.0195701	0.00131564	-0.0171772	-0.00533677	-0.0119182	-0.00905412	-0.00328935	-0.02622	-0.0139048	-0.0479394		0.00841112	0.0629677	-0.0139896	-0.0116071	-0.0302846	0.00144581	-0.00913961	0.00080035	-0.00491951	-0.0145221	-0.00894041	-0.0165116	-0.0415096	0.00252572	-0.012284
-0.0048725	-0.0297982	-0.00930604	-0.000824196	-0.000685948	0.0518438	-0.00434347	0.00151442	-0.0068622	-0.000404876	0.00998485	0.00286468	-0.0322011	0.00825137	-0.0509984		0.00905401	-0.0127267	-0.0161462	0.00648921	-0.0211203	0.00380349	-0.00324945	0.00252435	-0.00641356	-0.0109775	-0.00519496	0.0105905	-0.0323474	-0.0105606	-0.027421
-0.00476202	-0.023181	-0.0105725	-9.26658e-05	-0.00662034	-0.0018675	-0.0066759	0.00492172	-0.00433722	0.00988114	0.005378	8.03161e-05	-0.0309175	0.00162042	-0.0155153		0.00955401	-0.0374644	-0.0146419	-0.0111202	-0.00432328	0.00477704	-0.00276786	-0.00504435	0.00279869	-0.00744047	-0.00702595	0.00788263	-0.0205528	0.0108629	-0.0324819
-0.00460824	0.0790057	-0.00900031	-0.00860548	-0.00355863	-0.00843199	-0.0234141	0.00305864	-0.00810275	0.000218203	-0.00696627	-0.000919707	-0.020504	-0.00772963	-0.0514585		0.0105542	-0.0352735	0.00527146	0.00444968	-0.018444	0.0039454	-0.00901693	0.00312101	-0.00512913	-0.012648	0.00499083	0.00968569	-0.025299	0.00747309	-0.0532677
-0.0043172	-0.0241467	-0.0166269	0.00243281	-0.00690096	-0.0078789	0.000792506	-0.0157551	-0.00148169	-0.0165159	-0.0045525	-0.00152549	-0.0117273	0.00227129	-0.0468463		0.00830319	-0.0362534	-0.0115901	-0.0325149	-0.0258915	0.00483584	-0.00142986	0.000843349	-0.00636594	-0.0102884	-0.00371029	-0.0162856	-0.0186441	0.00713013	-0.0565341
-0.00404451	-0.0428067	-0.0186033	-0.00433903	-0.00727512	-0.0180022	-0.00258607	-0.00691115	-0.00265302	-0.0114791	-0.00556181	-0.00159588	-0.0297189	0.00339054	-0.0659955		-0.0146038	-0.0823301	-0.0137027	-0.0054751	-0.0227178	0.00432085	-0.00365374	-0.00328056	-0.00922426	-0.0105898	-0.00966554	0.0144564	-0.0404827	-0.0108117	-0.0517669
-0.00370199	-0.0358255	-0.020988	-0.000621639	0.0074518	-0.00507044	-0.00160352	-0.00398985	-0.000279894	-0.0152558	0.00821488	0.00109176	-0.0284543	0.00785747	-0.0508305		-0.000723521	0.0906855	-0.0176224	0.00279444	-0.0246364	0.000983661	0.00107801	-0.00554459	-0.00494397	-0.0120823	0.00650023	-0.0293718	-0.0436724	-0.00865927	-0.0203304
-0.00486224	-0.0442912	-0.0169023	-0.00697789	-0.0111519	-0.0292597	-0.0162618	0.00424659	-0.00843762	-0.0138319	0.0043566	-0.00570627	0.0214255	-0.006291	-0.0150909		-0.0116587	-0.133473	-0.0250967	0.00952707	-0.0243867	0.00134964	-0.00881359	-0.00244203	-0.00586362	-0.0118082	-0.00371643	0.00789203	0.069701	0.00708152	-0.0542801
-0.00453061	-0.0344609	-0.0104819	-0.00818138	-0.00109576	-0.0139564	-0.00227435	-0.00372799	-0.00603875	-0.00468886	0.00495122	-0.00103125	-0.0260622	0.00349131	-0.0533239		-0.00022238	-0.0225866	-0.0149006	-0.00313287	-0.0211832	0.00399474	-0.00345973	-0.00157596	-0.00753557	-0.0114241	-0.00532704	0.00514043	-0.0462055	0.00360944	-0.052593
-0.00384457	-0.038403	-0.0123963	-0.002395	-0.00686417	-0.0286768	0.0115159	0.00296356	-0.00341265	-0.0031062	-0.00891237	-0.00646985	-0.0299528	-0.014433	-0.0553307		0.00334492	-0.0741622	-0.0152168	0.00878539	-0.0190229	0.00417214	-0.00834697	-0.00455876	-0.00592263	-0.00913791	-0.00317189	-0.0181583	-0.0153274	0.00601332	-0.0314594
-0.00392897	-0.0350572	-0.0228588	-0.000552539	-0.00808267	-0.0212324	-0.00580338	0.00360337	-0.00251393	-0.0142027	-0.00496795	-0.00288469	-0.0306202	0.000316375	-0.0523097		0.0057487	-0.10856	-0.0174211	0.00746391	-0.0199795	0.00125426	-0.00373598	-0.00157882	-0.00450205	-0.00795439	-0.00801601	-0.0134453	-0.0191002	0.0034223	-0.0524686
-0.00427282	-0.00532339	0.00291699	-0.000363219	-0.0083386	-0.011469	0.00202329	0.00518978	-0.0059107	0.00663236	-0.00456941	0.000803676	-0.0311223	0.00155362	-0.0175476		0.0091508	-0.113436	-0.00965446	-0.00218011	-0.0247714	0.00336512	-0.00113479	0.00151069	0.00108891	-0.0129507	-0.00563894	-0.0139039	-0.0157593	0.0116162	0.0402154
-0.00453981	-0.0851561	-0.0217459	-0.000397621	-0.00681495	-0.0200548	-0.00571309	0.00496549	-0.006508	-0.0116682	-0.00722044	-0.00535678	-0.0292676	-4.00216e-05	-0.00221127		-0.0143103	-0.103236	-0.016238	-0.00158534	-0.0225401	0.00730884	-0.00324171	-0.0055647	0.0101159	-0.0111042	0.00621077	-0.0137589	-0.0231545	0.00613455	-0.051016
-0.0045633	-0.089624	-0.0232338	0.000520288	-0.00598266	-0.018049	-0.00618608	-0.00478125	-0.00855882	-0.0109866	-0.00835035	-0.00251343	-0.0277957	0.00296102	-0.0521087		-0.0217556	-0.0746512	-0.0132573	-0.00213845	-0.0223873	0.00461283	-0.00248879	-0.00595179	-0.00648801	-0.00826611	-0.00435323	-0.0185478	-0.0221678	0.00370739	-0.0530831
-0.00574006	0.0891522	-0.0110822	-0.00617095	0.00746173	-0.0097986	-0.0162417	-0.00463531	-0.00911697	-0.00408187	-0.00612969	-0.00105279	-0.0335146	-0.00109714	-0.0486022		0.00815445	0.0777992	-0.0156824	0.000364621	-0.0210027	-0.0080526	-0.00231232	0.00137301	-0.00372004	-0.011519	-0.0120917	-0.0252651	-0.0231885	-0.00743041	-0.0492396
-0.0061842	-0.0449384	-0.0166356	-0.00744667	-0.00225812	0.0430724	-0.0191275	-0.00481896	-0.00523828	0.000100983	0.0139848	0.00521755	-0.0365358	0.00731311	-0.0464262		-0.014829	-0.0248884	-0.0142619	-0.00605782	-0.0237787	0.00385757	0.0138914	-0.000976747	-0.00414104	-0.00950984	-0.00949257	-0.0169518	-0.0236385	0.00218509	-0.0571832
-0.00569396	-0.0855991	-0.0172103	0.000377718	-0.00646156	-0.0224766	-0.00287341	-0.01946	-0.00441069	-0.000393191	-0.00800989	-0.0026467	-0.027615	-0.00517965	-0.0136123		-0.0176062	-0.0834524	-0.0153968	-0.00287673	-0.0273487	0.00411518	-0.00429468	-0.00120481	-0.00477696	-0.00664161	-0.00428873	-0.021423	-0.0225119	-0.0118652	-0.0307566
-0.00453188	-0.036089	-0.0201557	-0.00403136	-0.00806479	-0.0211784	-0.00165625	0.00548252	-0.00285245	-0.0155218	-0.00742713	-0.00287723	-0.0281074	-0.00654677	-0.0131256		0.00778015	-0.0862839	-0.0128242	-0.00826156	-0.020806	-0.0100759	-0.00441214	0.00341227	0.00154568	-0.00700421	-0.00545928	-0.0190173	-0.0193698	-0.013886	-0.0535523
-0.00603542	0.0658387	-0.0144722	-0.00139111	0.000709488	-0.0225314	-0.00844683	0.00541517	-0.0107231	-0.00278525	-0.00526694	-0.000925169	0.0234221	0.00129847	-0.0332979		0.011129	-0.0185493	-0.000196785	0.00843121	0.00294512	0.00333632	-0.00493886	0.00450377	-0.00465843	-0.00416145	-0.0137019	0.0139304	-0.0271466	0.00258935	-0.0551899
-0.00368336	-0.0221267	-0.00732481	-0.00156337	-4.43776e-05	-0.0157929	0.000582406	0.0046633	-0.00733952	0.0183609	-0.00461702	-0.00209778	-0.031659	-0.00531716	0.0476016		0.0091179	-0.0272198	-0.012888	0.00809043	-0.000459871	0.000855871	-0.00548751	-0.0109893	0.00723608	-0.0182623	-0.00417998	0.0194283	-0.0214394	0.00395706	-0.0233048
-0.00449423	-0.0454257	-0.0217098	-0.00467873	-0.00243603	-0.0120625	-0.00625218	0.00360256	-0.00262926	0.00924947	0.0114261	0.000442012	-0.0310755	0.00542701	0.0548816		-0.0128584	-0.0246741	-0.0106371	-0.0417542	-0.0249774	0.00340121	0.00711533	0.00256385	0.00630341	-0.00928736	-0.00816491	0.0139423	-0.0128052	0.00344387	0.0470014
-0.00487342	-0.0841798	-0.0125008	-0.00120672	-0.00695138	-0.0119357	-0.0249631	0.00735406	-0.00305179	-0.0118102	0.00723876	-0.00122255	-0.0267725	0.00224941	0.055484		-0.016895	-0.0586914	-0.0158027	-0.00566754	-0.0210787	0.00503121	-0.00133124	0.000251964	0.00954912	-0.00787675	-0.00594019	-0.0197572	-0.0443489	0.0101735	-0.0494086
-0.00534537	-0.0865994	-0.0275641	-0.008244	-0.00524926	0.0413763	0.00123879	-0.00207662	-0.00298953	0.00116252	0.0150669	0.00426967	-0.0392375	0.00591564	-0.0580799		-0.0174054	-0.0311497	-0.00514401	-0.00381542	-0.0261865	0.00390331	0.00603696	0.00451201	-0.00758325	-0.0110384	-0.00659378	0.00657578	-0.0310957	0.00445099	-0.0564031
-0.00436108	-0.0461189	-0.0221199	-0.00671642	0.00748401	-0.00919436	-0.00495134	-0.015939	-0.00559076	0.00193407	-0.00186061	-0.000719388	-0.0307642	0.00268157	-0.0546057		-0.0155742	0.0850207	-0.013784	-0.0041401	-0.0329438	-0.00926237	-0.00157908	-0.0172124	-0.00641516	-0.00946467	-0.00610868	-0.0243844	-0.025411	-0.00877855	-0.0494508
-0.00394259	0.0730481	-0.0115014	0.000281845	0.000806895	-0.00647782	-0.00425423	-0.01255	-0.00752713	0.00283063	0.00568353	0.00111922	-0.0327003	3.90442e-05	-0.0512552		0.0111413	-0.0242818	-0.0133203	-0.00155756	-0.0257043	0.00368811	-0.00274973	0.00307796	-0.00725102	-0.0111949	-0.00755712	-0.00095032	-0.0201022	6.73138e-05	-0.0596253
-0.00405447	-0.0418126	-0.0174919	-0.00408688	0.012163	-0.00649978	-0.00352093	0.00414268	-0.00395142	-0.0155629	0.00666177	0.000496078	-0.0334371	0.00205758	-0.0174526		-0.0131505	0.1129	-0.0185538	0.00662578	-0.0304329	0.00284982	-0.00271692	0.00229563	-0.00677213	-0.0128166	-0.0077263	0.00879586	-0.0360316	-0.00810719	-0.0558685
-0.00420387	-0.0414952	-0.0108362	2.21103e-05	-0.0081265	-0.00695049	0.000922332	-0.00582004	-0.00424673	-0.0109726	0.00669587	0.00320012	-0.0306842	0.00295125	-0.0513914		-0.0137912	-0.0886422	-0.0185088	-0.0106153	-0.0303534	0.00170192	-0.00264912	0.000628183	-0.00700334	-0.0134206	-0.00721351	-0.014013	0.0283418	-0.011688	-0.0550831
-0.0046883	-0.0376965	-0.0243467	-6.6475e-05	0.00477207	-0.016753	-0.00603758	0.00382853	-0.00982196	-0.00214458	-0.00716482	0.000747724	-0.0231563	0.00210167	-0.0112678		0.0030077	-0.00633108	-0.0162944	-0.00338164	-0.0255133	0.00153397	-0.00470792	0.00261091	0.00245169	-0.0120091	-0.00483133	0.00930141	-0.0102375	0.00862115	-0.00491391
-0.00353736	-0.0409083	-0.0232439	0.000401099	-0.0061449	-0.020586	-0.00304221	0.00359055	-0.00229998	-0.010843	-0.00486989	-0.000538083	-0.0276332	-0.00412995	-0.0643998		-0.0112383	-0.0535276	-0.0168808	-0.00128894	-0.0203955	0.00495462	-0.00366793	-0.0106789	-0.00747169	-0.00723901	-0.00357346	-0.0142134	-0.0482835	0.00569163	-0.0500835
-0.00320116	-0.0317293	-0.0148303	-0.00575541	-0.00867394	0.0135676	-0.00382577	0.00407688	-0.0038025	-0.0134125	0.00753883	0.00498668	-0.019769	0.00700616	0.0323239		0.0083689	-0.114973	-0.0152828	0.00867247	-0.0242775	0.00329647	-0.00325282	0.000535042	0.00973739	-0.0121419	0.00240201	0.0129456	-0.00988919	0.00362681	-0.0270522
-0.00400697	-0.0260262	-0.00691237	-8.67444e-05	-0.0010357	-0.0279315	-0.000595918	-0.0161081	-0.00821552	-0.0175514	-0.00894523	-0.0024701	-0.0178388	-0.0159706	-0.0535653		0.0102252	-0.0190476	-0.0143218	-0.0182749	-0.0199609	0.00326674	-0.0082236	-0.0135712	-0.00567587	-0.00872661	-0.0039854	-0.018663	-0.0436232	-0.0128091	-0.0272247
-0.0041973	-0.033842	-0.00724193	-0.000827805	-0.00692099	-0.0213748	-0.00224844	0.00404996	-0.00491043	-0.0122409	-0.00473653	-0.00151228	-0.0320323	0.00257219	-0.0374003		0.00739196	-0.082972	-0.0146135	-0.0177077	-0.0241206	0.00316222	-0.00358236	-0.0025084	-0.00530046	-0.00564651	-0.00411668	0.00994359	-0.0150192	-0.00213001	-0.0129323
-0.00501646	0.0506389	-0.00894322	-0.00634691	-0.00629098	-0.0223985	-0.00501605	0.0057242	-0.00797404	0.00449193	-0.00567089	-0.000987728	-0.0285191	-0.003811	-0.00203214		0.00758164	-0.0719762	-0.00648462	0.00506261	0.00165214	0.00206021	-0.00611541	-0.0120016	0.00413297	-0.00794239	0.00464904	0.0120668	-0.00920206	-0.0117509	-0.0205304
-0.00412438	0.0675469	-0.0161656	0.00148605	-0.00536842	-0.0127122	-0.00543392	0.00451318	-0.00631751	-0.0153496	-0.00450548	-0.00374876	-0.0300202	-0.00213227	-0.053051		0.0103005	-0.0560243	-0.0166705	-8.99811e-05	-0.0202256	0.00267731	-0.0039409	-0.0101977	-0.00420914	-0.0102128	0.00700242	-0.0209783	-0.00684349	-0.0124032	-0.0304988
-0.0041915	-0.00211768	-0.0144426	-0.00654517	-0.00643133	-0.0113757	-0.00311709	-0.0230824	-0.00488818	-0.0110853	-0.00551556	-0.0020328	-0.0261758	-0.00106901	0.0442334		0.00985771	-0.0364265	-0.0105237	-0.00122116	-0.0245451	0.00401924	-0.00316345	0.00417694	0.00710174	-0.00930071	-0.00573998	-0.017975	-0.0287296	0.000646636	-0.0512588
-0.00405725	-0.0321374	-0.0092595	-0.00135321	0.00436241	-0.0122856	-0.00165258	0.00647995	-0.00609513	-0.0150618	0.00515334	-0.001771	-0.0258749	-0.00413834	0.0321748		0.00906694	-0.00364644	-0.00310923	0.00641168	-0.0185057	0.00307246	-0.00608364	0.000935995	0.00848666	-0.0121975	-0.00942648	0.00898149	-0.0140272	-0.00947768	-0.0498318
-0.00496889	-0.0799454	-0.00781094	-0.000914698	0.00355833	-0.0134129	-0.00660895	0.00647305	-0.00526497	0.00715682	0.00920229	-0.00189517	-0.0300675	0.00214129	0.0499345		-0.012771	-0.0175049	0.00595286	0.00600902	-0.0079625	0.00222528	-0.0042808	0.00184378	0.00939865	-0.0113187	-0.00601339	0.012961	-0.0144593	-0.0109191	-0.0247048
-0.00384002	-0.0350348	0.0207537	-0.00523374	-0.00816051	0.0180314	-0.00786997	0.00626345	-0.00418975	-0.0100388	0.00461129	0.00295433	-0.0296256	0.00188664	-0.00590055		0.00840804	-0.077786	-0.00880342	-0.0164684	-0.0267902	0.00310968	-0.00318791	0.000476835	0.00683445	-0.00788798	0.00505098	0.00684344	-0.0106865	0.00619992	-0.0526239
-0.0037788	-0.0283813	-0.00665725	1.08397e-05	0.000346454	-0.0210101	-0.000260557	0.00472629	-0.00510417	-0.0151998	-0.00558043	-0.00402326	-0.0252418	-0.00620131	-0.0541723		0.0107923	-0.0264275	-0.00320875	0.00847873	-0.0201209	0.00372819	-0.00937996	0.00114819	-0.00375746	-0.0096202	-0.00439271	-0.0180992	-0.0275571	-0.000421175	-0.0275523
-0.00430908	-0.0183659	-0.0186249	-0.00196924	-0.000974176	-0.0116691	-0.0036772	0.00550983	-0.00466503	-0.00509975	0.00817896	-0.000466682	-0.0250939	0.00144234	0.0437916		0.00772086	-0.0386442	-0.0168846	0.00796012	-0.0233442	0.00130375	-0.00476793	-0.00093487	0.0068094	-0.0111882	-0.00490475	-0.0214544	0.0497084	0.00377297	-0.0614897
-0.00290982	-0.00689906	-0.0192756	-0.00907903	-0.00747249	-0.01825	-0.00268671	-0.017538	-0.0028381	-0.00917546	-0.00776403	-0.00257843	-0.0265327	-0.00681995	-0.0500371		0.00924905	-0.130246	-0.0139702	-0.00131052	-0.0213273	0.000844476	-0.00656494	-0.0057705	-0.00684899	-0.0120482	-0.011809	-0.0160218	-0.0283228	0.00354437	-0.0510138
-0.00422587	-0.0378633	-0.0154873	-0.00803854	0.00840279	-0.0181822	0.0108194	-0.0190408	-0.00195559	-0.0104837	-0.00793664	-0.00182996	-0.0321484	-0.00120733	-0.0522975		-0.0112741	0.0817937	-0.00217167	-0.0171483	-0.0486375	0.00159928	-0.00363346	0.0047832	-0.00645975	-0.015569	-0.00664356	-0.0190103	-0.0466868	-0.00815713	-0.0440586
-0.00354928	-0.0394918	-0.0258581	-0.00125021	0.00723617	-0.0197831	-0.000741866	0.00503639	-0.00598821	-0.0145321	-0.00896562	-0.00587938	-0.0262748	-0.00652492	-0.0567787		-0.00832369	0.100155	-0.019471	-0.00378879	-0.0190821	0.00218202	-0.00571146	-0.0224829	-0.00980691	-0.00940856	-0.00787056	0.00583333	-0.0295517	-0.00663072	-0.048644
-0.00375274	-0.0332975	-0.0112819	-0.00857245	-0.00106603	-0.0205804	-0.00198743	0.00472629	-0.00466239	-0.014317	-0.00821929	-0.00242024	-0.0280455	-0.00716469	-0.054037		-0.00187409	-0.0295958	-0.0146089	0.00810783	-0.0214001	0.00345446	-0.00639568	-0.00126657	-0.00471492	-0.0151598	-0.00389156	0.0103094	-0.0224377	0.00476811	-0.0538865
-0.00540181	0.0313009	-0.0128502	-0.00419776	-0.00358367	-0.0135736	-0.00055487	0.00628227	-0.00979649	-0.00460463	-0.0042139	0.00132713	0.0575679	0.000585377	0.0382921		0.00990333	-0.0407562	-0.0147729	-0.000610595	-0.0213595	0.00423455	-0.00308649	0.00354909	0.00831476	-0.00990895	-0.00515507	-0.00207317	-0.0207392	0.00541306	-0.0531108
-0.00533885	0.00326949	-0.00730782	0.00413227	0.00637166	-0.0212435	-0.00413149	0.00600614	-0.00924038	-0.00955555	-0.00922056	-0.00267765	-0.0245733	-0.0153363	0.0529105		0.0062297	0.0871016	-0.0180195	0.00777007	-0.0226558	0.00140081	-0.00748103	0.000910577	0.00860467	-0.0159226	0.00248329	-0.023404	-0.011227	0.00320251	-0.0425985
-0.00425739	-0.0332901	-0.00694112	-0.000547603	-0.00682422	-0.0217567	-0.00227407	0.00441356	-0.00532842	-0.0149842	-0.00431926	-0.00261439	-0.0234901	-0.00391823	-0.0551745		-0.00686449	-0.131495	-0.014946	0.00533461	-0.0164481	0.0037814	-0.0035641	0.000327575	-0.0067748	-0.00796831	-0.00809175	-0.0155657	-0.0280157	0.00463517	-0.0300972
-0.00413053	-0.0355389	-0.00728071	-0.00064771	0.000346454	-0.0210126	0.00866503	0.00472629	-0.00534575	-0.0150977	-0.00927548	-0.000926699	-0.0283512	-0.00680222	-0.053295		-0.00051982	-0.0171607	-0.00520027	0.00830307	-0.0187048	0.0017504	-0.0105532	0.000668485	-0.00545349	-0.014234	-0.00741951	0.0104182	-0.0132919	-0.00175871	-0.00763867
-0.00444482	-0.0333419	-0.00326221	-0.00853924	-0.00656064	-0.0215748	-0.0020556	-0.0167634	-0.00833542	-0.0154217	-0.00679856	-0.00502345	-0.0271031	-0.00733279	-0.0524445		0.00825648	-0.0590649	-0.0164464	-0.00189781	-0.0239767	-0.00805286	-0.00386874	0.00109766	-0.00741541	-0.00751415	-0.00736325	0.00938247	-0.044384	0.00493407	-0.0527294
-0.00391445	-0.0417171	-0.0156219	-0.00126165	0.00686286	-0.00397623	-0.00382328	0.00619243	-0.00590735	-0.00656621	0.00828523	9.95554e-05	-0.0335254	0.00668905	0.031303		0.00719176	0.0853208	-0.015079	0.00812359	-6.42543e-05	-0.000251238	-0.00280166	0.00406967	0.00634617	-0.0202456	0.00487339	0.00701294	-0.0272901	0.00416588	-0.0268078
-0.00453956	-0.0366801	-0.0158196	0.000421448	-0.00692099	-0.0179754	-0.0044563	-0.00335055	-0.00348054	-0.00999807	-0.00444629	-0.000538083	-0.0331539	0.0026405	-0.0491578		0.0104699	-0.0824943	-0.00389383	0.00681322	-0.0198839	-0.0164839	-0.00384199	0.00288251	-0.00466353	-0.00974254	-0.00593065	0.0145089	-0.0447722	0.00553052	-0.0505228
-0.00625626	-0.039402	-0.0156429	-0.00830581	-0.00708771	-0.01404	-0.00422985	-0.0173019	-0.00522136	-0.0163776	-0.00351894	-0.00159762	0.0590964	0.00345507	-0.0419038		-0.00114204	-0.0764625	-0.00541432	-0.00117209	-0.0199972	0.00415147	-0.00308474	-0.00203394	-0.00435318	-0.0077521	-0.0127343	-0.0187583	-0.0456205	-0.00180282	-0.0470633
-0.00464026	-0.0908638	-0.0128508	0.00170606	-0.00238258	-0.0219931	-0.0109871	-0.0145702	-0.00485406	-0.0162942	-0.00865709	-0.00280521	-0.0281547	-0.00798119	-0.0604194		-0.0232666	-0.0333931	-0.016164	-0.0174765	-0.0243523	0.00300276	-0.00729677	-0.0152392	-0.00804526	-0.00722471	-0.00252982	0.00884868	-0.040527	0.00349345	-0.0278504
-0.00424767	-0.0441387	-0.0104317	-0.00634804	-0.00957645	-0.0295051	-0.00190783	0.00491081	-0.00186255	-0.0148494	-0.00761435	-0.00343765	-0.0295504	-0.0150778	-0.0134987		-0.0110432	-0.133597	-0.00728003	-0.0121549	0.00577986	0.00106814	-0.00815136	-0.00315448	-0.00610573	-0.00706565	-0.00560989	-0.0195916	0.0350728	-0.0106071	-0.0523867
-0.00477423	0.0721092	-0.0150506	-0.00805844	-0.00609905	-0.0233677	-0.00571255	0.00423014	-0.00729192	-0.0196631	-0.00388568	-0.000790004	-0.0295935	-0.00183706	-0.0508778		0.0113266	-0.0398414	-0.0132781	-0.00915715	-0.0242381	0.00270968	-0.00303037	0.00098646	-0.0043063	-0.00795847	-0.00480496	-0.0161554	-0.00702371	-0.0125339	-0.0555876
-0.00483231	0.0672865	-0.00497988	-0.00531944	0.0075915	-0.015791	-0.0128149	0.00661461	-0.00883245	-0.00175656	0.00686453	0.000443876	-0.0295124	0.000358805	0.0327342		0.00726117	0.0940255	0.00320595	0.00743135	-0.00164293	0.000695727	-0.00339426	0.00287088	0.00954725	-0.0120725	-0.00671335	0.00930933	-0.0534311	-0.00882463	-0.0172811
-0.00426741	-0.0336596	-0.0123669	0.000210535	-0.00672781	0.0357113	-0.000215129	0.0028022	-0.00314508	-0.00484582	0.0129772	0.00527922	-0.0326864	0.0068356	-0.0122311		0.0100044	-0.0449565	-0.0171193	0.00652974	-0.0201664	0.00620024	0.00790156	-0.0025453	0.00167091	-0.0104302	-0.0043978	0.0104829	-0.0294413	-0.00905814	-0.0258927
-0.00383965	-0.0337007	-0.010582	-0.00209272	-0.00742942	-0.0137267	-8.81542e-05	0.00409183	-0.00358907	-0.00624344	0.00764807	-0.000563438	-0.0250232	0.00643264	0.0461078		0.00943505	-0.0741848	-0.0134767	0.00898611	-0.0237277	0.00445466	-0.00335706	0.00027312	0.0105775	-0.00904242	0.00110396	0.00898082	-0.0216101	0.00663353	-0.0526193
-0.00501211	-0.0882745	-0.0180994	0.00159885	0.0051844	0.00195242	-0.0154818	-0.0190574	0.00483046	-0.0104913	0.00948273	-5.6859e-05	-0.0313148	0.0023015	-0.050567		-0.0217283	0.024757	-0.0124946	0.00721709	-0.02861	0.00410331	-0.00180802	0.000669012	-0.00810664	-0.0158881	-0.00566999	0.00906941	-0.0332531	-0.0018371	-0.0536461
-0.00520466	-0.036475	-0.0161409	-0.00730135	-0.00790325	-0.020349	0.00173371	-0.00390535	-0.0064356	0.00253323	-0.00713074	-0.00300904	-0.0246413	0.00372826	-0.0521751		-0.00119844	-0.140432	-0.020242	0.00648	-0.0235338	0.00338739	-0.00289095	-0.00166494	-0.00769665	-0.0102481	-0.00400925	0.00615103	-0.0261904	0.00335715	-0.0251293
-0.0055409	-0.0391775	-0.0181986	-0.000513687	-0.00748849	0.0453757	0.00832036	0.000464744	-0.00422336	0.0099036	0.0158201	0.00444648	-0.0383426	0.00783119	-0.0504699		-0.0090216	-0.0389255	0.000973307	0.00869681	-0.0238894	0.00333611	0.0157589	-0.000192994	-0.00621807	-0.0132867	-0.00410449	0.00864894	-0.0338145	0.00315632	0.00902109
-0.00432099	-0.0916415	-0.0220655	-0.00849941	-0.00668996	-0.00448936	-0.000737937	-0.00797293	-0.00492598	-0.0168535	-0.00571372	-9.17394e-05	-0.0326337	0.00226098	-0.0512202		-0.0208364	-0.0584117	-0.0150692	-0.00946064	-0.0219468	0.00429575	-0.00215525	-0.00515547	-0.00641719	-0.00749687	-0.00569299	-0.0160409	-0.0411418	-0.0116988	-0.0496563
-0.00426246	-0.0329889	-0.0117705	-2.83081e-05	-0.0015547	-0.011982	-0.0114785	0.00410156	-0.00661563	-0.0125311	-0.0043305	-0.00150967	0.0249906	0.00226774	-0.0124429		0.0107351	-0.0290186	-0.00441991	-0.00189401	-0.0232866	0.003255	-0.00294132	0.00408747	-0.00477909	-0.0113851	0.00372115	-0.00377293	-0.0244533	0.00579729	-0.0558607
-0.00457163	-0.0273639	-0.00928991	-0.000690501	-0.00298106	-0.0204009	-0.0107168	-0.0024946	-0.00849414	-0.000708178	-0.00463138	-0.0014751	-0.0300025	-0.00674595	-0.0442508		0.00916562	-0.0304026	-0.0170153	-0.0110801	-0.0228173	-0.0131765	-0.00822927	0.00301229	-0.00190069	-0.00491786	-0.00488395	-0.0165536	-0.0455279	0.00415058	-0.0124076
-0.00446438	-0.0878551	-0.0267277	-0.00771128	-0.00140485	0.0201992	-0.000973574	0.00533221	-0.00345583	-0.0146951	-0.00470471	0.000310075	-0.0360748	0.0014948	-0.0362954		-0.0208631	-0.0326835	-0.0146466	-0.00110798	-0.0219545	-0.000911914	-0.00169605	-0.000418143	-0.00452598	-0.0100874	-0.00887151	-0.016488	-0.012597	-0.0111226	-0.0581557
-0.00455846	-0.083762	-0.0170521	-0.00899166	-0.00728325	-0.0219409	-0.00175065	-0.0027828	-0.00271043	-0.0147826	-0.00496061	1.15605e-05	-0.028363	0.000153827	-0.0633887		-0.0164584	-0.0540418	-0.0175737	-0.00955277	-0.0226451	0.00523133	-0.00262915	-0.000653194	-0.00741009	-0.00788446	-0.00359557	-0.0148601	-0.0409073	0.00226231	-0.049947
-0.0045158	-0.0254944	-0.00776376	-0.00228801	0.00697486	-0.0210243	-0.00333126	-0.0129297	-0.00790219	0.00451128	-0.00604272	-0.00139926	-0.0262959	-0.00698331	-0.0341826		0.00957908	0.0843312	-0.0154116	-0.00489489	-0.0334445	0.00261653	-0.00638975	-0.00211758	-0.00383342	-0.00913121	-0.0032072	-0.0131266	-0.0101932	0.00130169	-0.021573
-0.00481549	0.0157793	-0.00711965	-0.000892269	-0.00653535	-0.0100629	-0.00412033	0.00554198	-0.00497074	-0.00431033	-0.00586964	-0.00152818	-0.0278584	-0.00272949	0.044893		0.00711777	-0.109325	0.00734716	0.00726008	-0.0138362	0.00325648	-0.00472443	0.000197102	0.00849534	-0.0104074	0.00597204	-0.0222447	-0.0274788	-0.0126382	-0.0476873
-0.00394861	-0.0360653	-0.0203511	-0.00153534	-0.00165	-0.0105352	0.00662285	0.00509688	-0.00466311	0.0199046	-0.00503665	-0.00187669	-0.0287988	-0.00173604	0.0365507		0.00955033	-0.038912	0.000587166	0.00730338	-0.0190974	0.0040398	-0.00532595	0.000907406	0.00914505	-0.00975785	-0.00582168	0.0115608	-0.0493164	-0.0109674	-0.0255675
-0.00421361	-0.0333331	-0.010782	-0.000285708	0.00911453	0.0130717	-0.00349403	-0.00488738	-0.000822333	-0.00223244	0.00668335	-0.000154425	-0.0264021	0.00595508	-0.0149899		0.00756598	0.0941002	-0.0139217	-0.00199159	-0.0272216	0.00217988	-0.00265327	0.00255897	0.000375773	-0.0178222	-0.0059735	0.00790654	-0.0414795	0.00262076	-0.0478072
-0.00536987	-0.0850223	-0.023924	-0.00572783	-0.00818706	0.057578	-0.000886101	-0.00391488	0.00265803	-0.0112382	0.0152848	0.00545486	-0.0395044	0.00953513	-0.0481828		-0.0161492	-0.071254	-0.0125213	-0.0374239	-0.0257726	0.00562617	0.010862	0.00323869	-0.00535156	-0.00813934	-0.00402512	-0.0158978	-0.0422	0.00367828	-0.0502843
-0.0044499	-0.0335061	-0.00806867	-0.00802169	0.000876492	-0.0174579	0.00165999	0.00394653	-0.0100026	-0.00459223	-0.0051052	-0.00142888	-0.023201	0.00333585	-0.0541529		0.0110409	-0.0143041	-0.00913091	-0.00405181	-0.019777	0.00258458	-0.00265059	0.00451602	-0.00581893	-0.0140969	-0.00475302	0.0104464	-0.0296305	0.00582678	0.00338758
-0.0037831	0.0810458	-0.0181673	-0.00111928	-0.0077754	-0.0163893	-0.00558509	0.00346173	-0.00867281	-0.0196996	-0.00451167	-0.00101862	-0.0335807	0.000750663	-0.0164622		0.0114851	-0.137673	-0.0176695	-0.00273409	-0.0222513	0.00422113	-0.00299951	0.00329446	-0.00506125	-0.00910186	-0.00572848	-0.0165021	-0.0264156	-0.0128897	-0.0271479
-0.00352502	-0.0304787	-0.0213269	-0.00714566	-0.00833094	0.00135548	-0.000233526	0.00354125	-0.00495469	-0.000974945	0.0061495	0.00441032	-0.0245759	0.00280729	-0.0531403		0.0109413	-0.0798138	-0.0146595	0.00851865	-0.015626	0.00524701	-0.00190959	-0.00351479	-0.00560464	-0.0100097	-0.00513529	-0.0133299	-0.0462332	0.00559144	-0.0516912
-0.00370874	-0.0367627	-0.0238926	-0.000275566	-0.000701117	-0.00937376	-0.000910321	-0.00373364	-0.00391561	-0.0123457	-0.00570226	-0.00163296	-0.0332758	0.00214375	-0.0494562		0.00966881	-0.032755	-0.0138834	0.00666136	-0.0212869	-0.0130585	-0.00240739	-0.000928621	-0.00331863	-0.0110518	-0.00612828	-0.0188474	-0.0103981	0.00334596	-0.0570493
-0.00662923	-0.0197132	0.0277098	0.00420174	0.00873206	-0.0115792	-0.000731377	0.007474	-0.00167716	-0.011985	0.00970596	0.000583132	-0.0255178	0.00151954	-0.0113534		0.00626191	0.0764425	0.01048	0.00915558	0.000398191	0.00029932	-0.00575668	0.00357326	0.00228252	-0.010942	-0.00613876	0.00737437	0.0529227	-0.00639688	-0.0152143
-0.00462649	-0.0382116	0.00247904	-0.00611138	-0.00125356	-0.0244459	-0.00514978	0.00672845	-0.00854792	-0.0107026	-0.00487439	-0.002082	0.0195867	-0.00683124	0.0493713		0.00655718	-0.0361831	-0.01481	0.00896838	0.000535476	0.00106053	-0.0101664	-0.0248205	0.00621241	-0.00859867	-0.00364155	0.0126167	0.0512988	0.0040491	-0.0619159
-0.00499607	-0.0446062	-0.019942	-0.00109352	-0.00555437	0.0416224	-0.0042176	0.00308854	-0.00246757	-0.011571	0.0104725	0.00105986	-0.0248431	-0.00198401	-0.0534804		-0.0147156	-0.0748443	-0.0168834	-0.0312343	-0.0239394	0.00544775	-0.00348426	0.00162367	-0.00758781	-0.00706195	-0.00390759	-0.014007	-0.0379044	-0.00896196	-0.0475501
-0.00497684	0.0161017	-0.0182294	-0.000114136	-0.00755746	0.03377	-0.00164126	-0.0137998	-0.0041161	0.00366919	0.0133536	0.00356605	-0.0263067	0.0057265	-0.00542537		0.00934585	-0.122377	-0.0140796	-0.0263556	-0.0214275	0.00482812	3.12938e-05	6.95164e-05	0.00664293	-0.00857819	-0.00540544	-0.0144166	-0.0353758	0.0101431	-0.0446715
-0.00449308	-0.0927534	-0.0187349	-0.00651135	-0.00765437	-0.0131833	-0.00130704	-0.0159218	-0.00401388	-0.00952632	-0.00437992	-0.00133683	-0.0323504	0.0010435	-0.0152069		-0.0190981	-0.0790918	-0.0140362	-0.0169629	-0.0270822	0.00399316	-0.0038055	0.00185931	-0.00657659	-0.00636223	-0.00727578	0.00976812	-0.0174079	-0.0109082	-0.0526203
-0.00521361	-0.0978177	-0.022213	-0.0083503	-0.00701111	-0.0190535	0.000814424	-0.0042363	-0.007373	0.0165274	-0.00512228	-0.004109	-0.0312035	-0.00595265	-0.0025098		-0.0210557	-0.0797933	-0.0164015	-0.00370654	-0.0245212	0.00448898	-0.0101683	-0.00478404	0.00892589	-0.00824257	-0.00466412	0.0103384	-0.0234901	-0.0108119	0.0256974
-0.00458876	-0.0403168	-0.00808822	-0.000241117	0.00046889	-0.0214484	-0.0053686	-0.00305783	-0.00568734	-0.0100758	-0.00526086	-0.00151228	-0.0278146	-0.00558363	-0.0117394		-0.0128334	-0.0272051	-0.0129701	0.00834927	-0.0217122	0.00371867	-0.00642732	0.00393996	0.00678837	-0.010239	0.000400591	-0.0201781	-0.0464458	0.00403838	-0.051766
-0.00471465	-0.0270735	0.00407469	-0.000867142	-0.00621847	-0.0208626	-0.00223576	-0.00807899	-0.00241629	-0.0155275	-0.00419814	-0.00367967	-0.0227456	-0.00495189	-0.0438455		0.0108439	-0.0411816	-0.00320239	0.00940807	-0.02602	0.00357833	-0.00477793	0.00368983	-0.00282552	-0.00945911	0.00515498	-0.0192063	-0.0268183	0.00650282	-0.00933938
-0.00386427	-0.0924763	-0.0221614	-0.00892513	0.00816567	-0.0204281	-0.00760747	0.00505609	-0.00595887	-0.014949	-0.00930415	-0.00122309	-0.0293386	-0.00740039	-0.0718943		-0.0173176	0.097445	-0.00535024	-0.00343178	-0.022809	0.00429025	-0.00867801	-0.0270634	-0.00966643	-0.0150619	-0.00473528	0.00977238	-0.0417429	-0.00682554	-0.0423379
-0.00499562	-0.0836162	-0.0106566	0.000396873	-0.00823469	-0.00754158	-0.0065583	-0.00400388	-0.00297466	0.00430761	0.00724359	0.00341319	-0.0307585	0.00344129	-0.0485005		-0.0235375	-0.0454585	-0.0132423	-0.00415701	-0.0260427	0.00431294	-0.00386785	0.000597612	-0.00642698	-0.0110932	-0.00140212	0.00831269	-0.0330387	0.00409017	0.0045109
-0.00417551	-0.0451891	-0.0242284	-0.00896961	0.00021614	-0.0198013	0.00190871	-0.00603932	-0.00769229	-0.00932156	-0.0093553	-0.00295852	-0.0306675	-0.0101294	-0.0572167		-0.0141402	-0.0203387	-0.0158312	-0.000510388	-0.0162943	0.00275917	-0.00755254	-0.0133364	-0.00741009	-0.010964	-0.00667639	-0.021727	-0.0441014	-0.00926975	-0.0525908
-0.00507798	-0.0017081	-0.00988377	-0.00666441	0.00437074	-0.0122659	-0.00669496	-0.0101915	-0.00759445	0.00926132	0.00425466	-0.00141859	0.0610659	0.00759207	-0.0132291		0.011311	0.00409867	-0.0121777	-0.00286915	-0.026371	0.00182093	0.0170004	0.0024695	-0.00432362	-0.0169406	0.00394717	0.0127223	-0.025817	0.00710977	0.0111621
-0.00455921	-0.0364231	-0.0237175	-0.00846437	-0.00599322	-0.0182361	-0.00533244	-0.0168531	-0.00379737	-0.0146493	-0.00512157	-0.00413682	-0.0244467	0.00333862	-0.0525746		-0.0156647	-0.0770172	-0.0151263	-0.0184709	-0.0286462	0.00520623	-0.00201526	-0.00503885	-0.00847592	-0.00668946	-0.0048491	0.00385071	-0.0201197	-0.01161	-0.053711
-0.00556561	-0.0910235	-0.0130135	-0.000737446	0.00834219	-0.0209956	-0.0133233	0.00634063	-0.00698067	-0.00543762	-0.00549913	-0.00311266	-0.0183587	-0.00548043	-0.0123144		-0.0211367	0.0781039	-0.0173339	0.00508821	-0.028239	0.000734821	-0.00459756	0.00534966	-0.00644705	-0.015478	0.00134377	0.00703671	-0.0319729	0.00135195	-0.0230964
-0.00356422	-0.033745	-0.0169712	-0.00879982	-0.00634691	-0.0114795	-0.00219593	-0.0204265	-0.00388083	-0.0158897	-0.00498511	0.000970956	-0.0200293	0.00283485	-0.0604566		-0.00672044	-0.0693056	-0.0133515	-0.040332	-0.0305491	0.00431289	-0.00119302	0.00231052	-0.00817079	-0.00868528	-0.00375748	-0.0197505	-0.0163825	-0.0117526	-0.0532724
-0.00380531	0.0704831	-0.0125601	-0.000827674	-0.00862659	-0.0056691	-0.0081072	0.00503527	-0.00666979	-0.00520891	0.0102469	0.000849304	-0.0417108	0.00433079	-0.0057641		0.00742709	-0.1182	-0.0163465	-0.00190983	-0.00248584	0.000952098	-0.00216612	-0.00755255	0.00547535	-0.00933538	0.00710939	0.0110105	-0.0246609	-0.0122232	-0.010108
-0.00507446	-0.0850655	-0.0143166	-0.0072873	-0.0082863	-0.011446	-0.00344187	0.00569993	-0.00303818	0.0106896	0.0106155	-0.000825642	-0.0393993	0.00213598	-0.0156543		-0.0199285	-0.0500087	0.000956225	0.00701327	-0.0132501	0.0042715	-0.00317662	-0.0154757	-0.00601632	-0.00999293	-0.00438722	0.014787	-0.0114421	-0.0113494	-0.0583217
-0.00358111	-0.0342138	-0.0257195	-0.00141495	0.00769401	0.0185732	0.000601504	-0.00169982	-0.00421719	-0.0041343	0.00908443	0.00101764	-0.0189838	0.00218796	-0.0464674		0.00798372	0.0947625	-0.0113906	-0.0216942	-0.0213801	-0.00039586	-0.00188855	-0.00762309	-0.00527803	-0.0151056	-0.00927214	-0.0154642	-0.0375075	0.000385913	-0.0452114
-0.00366646	-0.0364143	-0.0153248	-0.000298439	0.000895849	-0.0205693	-0.0127366	0.00410226	-0.00990891	-0.0151803	-0.00774691	-0.00269053	-0.0284724	0.00357891	-0.0520229		-0.0136818	-0.033746	-0.00250108	0.00806544	-0.0238461	0.00279759	-0.00300805	-5.49677e-05	-0.00517998	-0.011149	-0.00435246	-0.0191555	-0.0118177	-0.0124211	-0.0579494
-0.00374799	-0.0436031	-0.0207888	-0.000534146	-0.0072995	-0.0144196	-0.00275421	-0.0138515	-0.00148631	-0.0171634	0.011705	0.000970956	-0.0336665	0.00749344	-0.0478314		-0.016498	-0.0761442	-0.012438	-0.00167381	-0.0236905	0.00472774	0.0033256	-0.00582784	-0.00502751	-0.00794289	-0.00556385	-0.0161258	-0.0460453	0.00405584	-0.0502283
-0.00518452	0.0453229	-0.0101442	-0.000307872	-0.00621737	-0.019842	0.00145516	0.0021016	-0.00751911	0.00300814	-0.00353362	0.000574246	-0.0290192	0.00099837	-0.0504472		0.0108323	-0.0437396	-0.0161848	-0.00230764	-0.0259333	0.00521242	-0.00188957	0.00347543	-0.00417314	-0.00837903	-0.00483494	-0.0151392	-0.0207388	0.00499756	-0.0118705
-0.00537296	-0.0308153	-0.0168774	0.00470761	0.00748563	-0.0246102	-0.000233558	-0.0163118	-0.00516827	-0.00303172	-0.00851822	-0.00715867	-0.0257441	-0.0124517	-0.0117784		0.00892918	0.0708478	-0.0145982	0.0061898	-0.0267479	0.00278403	-0.00728897	0.000245644	-0.00557872	-0.016674	-0.00585757	0.0104349	-0.0443257	-0.0063002	-0.0480882
-0.00416589	-0.0270849	-0.0086738	-0.000599124	-0.00686876	-0.0219411	-0.00711501	0.0035994	-0.00541839	-0.00628807	-0.00590284	-0.00278497	-0.0298199	-0.00606692	-0.0469516		0.00944573	-0.0791888	-0.0144523	-0.00906277	-0.023453	0.00334799	-0.00770951	0.000653199	-0.00452653	-0.00778659	-0.00361191	-0.0141998	-0.0031677	0.010206	-0.0518291
-0.00582986	-0.0415802	-0.0140678	0.00426773	0.00464242	-0.0116078	-0.00450442	-0.0019802	-0.0052466	0.0143626	0.00951671	0.00020727	-0.0280875	0.00645414	0.0413586		-0.00182814	0.0343055	-0.0151569	-0.00330781	-0.0253153	0.00163943	0.0125363	0.00513318	0.0084491	-0.0127112	0.00592363	0.0142052	-0.046773	-0.00567263	-0.00694814
-0.00388663	0.0140456	-0.0114144	-0.00780825	-0.000240069	-0.00858447	-0.0254304	0.0027174	-0.0070222	-0.00474998	0.0104908	0.00182276	-0.0363864	0.00240077	-0.0435632		0.0113166	-0.0140269	-0.0167507	0.00892435	-0.0222808	0.00415329	-0.0037786	0.00349425	-0.00468633	-0.0133399	-0.00504098	0.0151147	-0.0252291	-0.000949401	-0.0293461
-0.00421886	-0.0286677	-0.0179215	-0.000716717	-0.00217624	-0.00683999	0.00100889	0.0038465	-0.00336107	-0.017196	0.00703923	0.000678041	-0.0285746	0.00192213	-0.0376345		0.0108196	-0.0333983	-0.0165105	0.00998876	-0.0228296	0.000286289	-0.00173463	0.00392084	-0.00293014	-0.0106659	-0.00504608	-0.0193391	-0.0264989	0.00293483	-0.0106997
-0.00405655	0.0588967	-0.0127231	-0.000201881	-0.00647058	-0.0300382	0.00698191	0.00381418	-0.00781284	0.00308001	-0.00699625	-0.00239172	-0.0344221	-0.00374881	0.033649		0.00847579	-0.0856791	-0.0167769	-0.000385336	-0.0205805	0.0024801	-0.00517566	0.00231521	0.0104911	-0.00618539	0.00561654	0.0102408	-0.0213131	-0.0109583	-0.0493603
-0.0039522	-0.0826246	-0.0213781	-0.00865198	-0.00711577	-0.0111782	-0.00150105	-0.00521085	-0.00176091	-0.0108592	-0.00540575	-0.000145772	-0.0320117	0.00363395	-0.0533265		-0.0208652	-0.0429496	-0.0150123	-0.0158358	-0.0234833	0.0055375	-0.00253079	-0.00431171	-0.00800897	-0.00813417	-0.00496073	0.00539099	-0.0426326	0.010058	-0.0520281
-0.00394627	-0.0306258	-0.00934324	-0.00091688	-0.00691943	-0.0190054	-0.00238904	0.00646692	-0.00808351	-0.0148422	-0.00448419	-0.00193249	-0.0294977	-0.0040508	0.0505651		0.00888979	-0.110369	-0.015248	0.000279536	-0.0160835	0.00322896	-0.00381356	0.000566483	0.00947068	-0.0106815	0.00418561	-0.0139205	-0.0190287	0.00590166	-0.0498661
-0.0041694	0.0714105	-0.0130285	-0.000128843	0.00479369	-0.0139873	-0.00244648	0.00372925	-0.00755367	-0.0140855	0.00679923	-0.000958765	-0.0325076	0.0012416	-0.057938		0.00863371	0.055651	0.0046767	0.0081227	-0.0247773	0.00212587	-0.00337429	-0.00119024	-0.00714046	-0.0125065	-0.00546018	-0.0152547	-0.0319925	0.00406318	-0.0535703
-0.00483292	-0.0190061	-0.011917	-0.00590487	-0.00726576	-0.00301769	-0.00550539	0.00302447	-0.00593415	0.00770802	0.00474635	-0.00132424	-0.0192341	0.00168196	-0.0149071		0.00970112	-0.0435132	-0.0126812	0.00611227	-0.025261	0.00133758	-0.00194797	0.00385123	0.00333547	-0.00978268	0.00562108	0.0130071	-0.0205504	-0.0118876	0.00455808
-0.00432882	-0.0894306	-0.0196262	0.00147588	-0.00731641	-0.0107718	-0.00478007	-0.00109362	-0.00292222	-0.0123284	-0.00443909	-0.00266295	-0.0299761	0.00284644	-0.0454096		-0.0207675	-0.109984	-0.0160951	-0.00213819	-0.020317	0.00419418	-0.00203687	-0.00508747	-0.00567002	-0.00962109	-0.00664216	-0.0146745	-0.0495575	0.00369434	-0.047067
-0.00411063	0.0686464	-0.0117136	-0.00168326	0.00308036	-0.0211862	-0.00359052	0.00322291	-0.00833523	0.00987418	-0.00704397	-0.00467324	-0.0333922	-0.00370481	0.0336516		0.0103215	-0.0201744	-0.00970626	0.00980269	-0.0241463	0.000879671	-0.00689573	0.00190069	0.00662994	-0.0121283	-0.00384813	-0.0177272	0.0280768	0.00440133	-0.0237028
-0.00465758	-0.0824961	-0.0203618	-0.00586297	-0.00683584	-0.0181391	-0.00262253	0.00580909	-0.00312273	-0.00836597	-0.00463257	-0.00196781	-0.0288725	5.9169e-05	0.0599614		-0.018059	-0.0805113	-0.00727701	-0.0331177	-0.0221376	0.0046119	-0.00299842	-0.00719841	0.0114357	-0.00646735	0.00271062	0.0104921	-0.0273524	-0.00947741	-0.046772
[truncated: 9,279 more rows]
